# Supplementary material for: Membrane bridges and nanodomain partitioning govern membrane protein targeting to lipid droplets
Source: Nat Cell Biol. 2026 May 26;28(6):1235–43. doi: 10.1038/s41556-026-01963-3 (PMC13278972; doi:10.1038/s41556-026-01963-3)
Supplement: Supplementary file 4 — Overview of microscope configuration, imaging conditions and analysis workflows used in this study. [file 41556_2026_1963_MOESM4_ESM.xlsx]

## Sheet: Light microscopy
Light microscopy reporting table
Please fill out each cell as directed, instructions in italics can be deleted as you complete each cell.
Hardware
Instrument and Camera	MINFLUX: Olympus IX83 equipped with 100x/1.4 NA lens and a MINFLUX module containing 560nm and 640nm continuous-wave lasers HILO: Nikon Ti motorized inverted microscope equipped with Agilent MLC 400B Laser unit (405/488/561/635), ImageEM EM-CCD camera (Hamamatsu) fitted with a 100×, NA 1.49 Apo TIRF objective lens (Nikon) combined with a 1.5x tube lens and dual view mirror setup (Optical Insights…
Resolution	MINFLUX: Olympus IX83 equipped with 100x/1.4 NA lens, HILO: 100×, NA 1.49 Apo TIRF objective lens (Nikon)
Filters and Light Sources	HILO: solid state lasers (405-, 488-, 560-, or 640-nm - Agilent), MINFLUX: 640nm laser with 653–750 nm with the pinhole set to 0.83 AU
Quality Control
Is this the first report of the instrument? If yes, response to the below points is required and providing validation data is encouraged.
Yes	FALSE
No	TRUE
For all instruments, confirm that the following quality control processes were run:
n/a	Confirmed
FALSE	TRUE	Field homogeneity is assessed.
FALSE	TRUE	Illumination power stability is tested.
FALSE	TRUE	Stage drift is assessed.
FALSE	TRUE	Camera/detector noise is measured.
Methodology
Sample preparation and imaging	Before imaging, growth medium was replaced with phenol-free DMEM/F12 medium containing 15 mM HEPES, pH 7.5, 5 μg/ml insulin, 1 μg/ml hydrocortisone, 5% FBS, 50 μg/ml streptomycin, and 50 U/ml penicillin to prevent background fluorescence. For Halo tag labelling, cells were incubated with growth medium containing 100 nM Halo ligand as indicated, followed by three washes with label-free growth medi…
Fluorophores	JFX554, JFX650 for Halo labeling, BODIPY 493/503 (D3922, Thermo Fisher Scientific) or HCS LipidTOXTM Deep Red Neutral Lipid Stain (H34477, Thermo Fisher Scientific) for LD labeling
Acquisition
Software	HILO and Confocal: Nikon Elements, MINFLUX: Abberior Instruments Imspector. FiJi lmageJ V.2.16.0 https://imagej.net/Fiji
Enhancements	N/A
Imaging parameters	HILO: Simultaneous dual color imaging experiments were performed with a dual view mirror setup (Optical Insights, AZ) equipped with either a 565LP dichroic mirror in series with 525/50 (left) and 600/50 (right) (for JFX554) or a 610LP dichroic mirror followed by 525/50 (left) and 645/75 (right) (for JFX650) Chroma filters for optimal channel separation. Single-molecule images were captured with E…
Size	HILO: 108nm/pixel, MINFLUX: 50nm/pixel, confocal: 60nm/pixel
Image Processing
Software	Cell Profiler 4.2.6 https://cellprofiler.org/ Anaconda 2.4.2 https://www.anaconda.com Python 3.9.12 https://www.python.org Custom code and data analysis for MINFLUX tracking datasets can be found at https://github.com/amizrak/MINFLUX_analysis.git
Workflow	MINFLUX: MINFLUX single-molecule tracks were extracted, spatially scaled, and rigorously filtered to remove short, immobile, or aggregate-associated trajectories. Localizations were mapped onto thresholded, dilated LD masks to classify tracks by LD association and compute displacement, precision, and density metrics.
	HILO: HILO images were quantified and LDs segmented using CellProfiler and Stardist, with single-molecule tracks generated in TrackMate and temporally linked to LD masks. Diffusion states and trajectory features were analyzed using DeepSPT and classified via Random Forest ensembles to distinguish ER versus LD-localized tracks.
