# Supplementary material for: Membrane bridges and nanodomain partitioning govern membrane protein targeting to lipid droplets
Source: Nat Cell Biol. 2026 May 26;28(6):1235–43. doi: 10.1038/s41556-026-01963-3 (PMC13278972; doi:10.1038/s41556-026-01963-3)
Supplement: Supplementary file 9 — Statistical source data. [file 41556_2026_1963_MOESM9_ESM.xlsx]

## Sheet: Fig 1c
sample	track_id	alpha	Loc	r_value	R^2	p_value	std_err
GPAT4	1006	0.826247	outside	0.961931	0.925312	3.67659578883e-313	0.00999132
GPAT4	1868	0.662532	outside	0.891557	0.794874	0	0.0108796
GPAT4	2716	0.784107	outside	0.870571	0.757893	0	0.0117276
GPAT4	4072	0.546516	inside	0.804545	0.647293	3.8193e-162	0.0151722
GPAT4	4637	0.352493	outside	0.79149	0.626456	2.8455e-116	0.0117789
GPAT4	5444	0.448716	inside	0.734355	0.539277	0	0.00887887
GPAT4	5741	0.654726	inside	0.97402	0.948714	0	0.00264471
GPAT4	5743	1.04399	inside	0.963998	0.929293	0	0.00614801
GPAT4	5896	0.445178	inside	0.819555	0.671671	0	0.00378674
GPAT4	5929	0.483661	inside	0.911421	0.830689	0	0.00268209
GPAT4	6047	0.906357	inside	0.967276	0.935622	0	0.0080282
GPAT4	6194	0.602026	inside	0.952306	0.906888	0	0.00553192
GPAT4	6517	0.405501	inside	0.819048	0.670839	1.29671e-205	0.00978302
GPAT4	6955	0.845535	outside	0.993616	0.987273	0	0.00126948
GPAT4	7794	0.493292	outside	0.802982	0.64478	2.47912e-183	0.0128967
GPAT4	8484	1.1185	outside	0.97542	0.951445	0	0.0105557
GPAT4	9459	0.62386	inside	0.957216	0.916263	0	0.00737475
GPAT4	9716	1.11983	inside	0.988303	0.976742	0	0.00507359
GPAT4	10087	0.817964	outside	0.97298	0.94669	0	0.00496723
GPAT4	11653	0.762051	outside	0.965048	0.931317	0	0.00441615
GPAT4	11808	1.02108	outside	0.986312	0.972812	0	0.00572185
GPAT4	12564	0.604404	inside	0.900935	0.811684	0	0.00610227
GPAT4	12595	0.544059	inside	0.877297	0.769651	0	0.00350432
GPAT4	13025	0.81134	outside	0.985783	0.971768	0	0.00557644
GPAT4	13774	0.715701	inside	0.97422	0.949104	0	0.00389133
GPAT4	409	1.17327	inside	0.979544	0.959507	0	0.00790782
GPAT4	448	0.961714	inside	0.983105	0.966496	0	0.00429631
GPAT4	628	1.06538	outside	0.99688	0.99377	0	0.00296941
GPAT4	679	0.922604	outside	0.995663	0.991344	0	0.00144367
GPAT4	765	0.520691	outside	0.895238	0.801452	0	0.00491798
GPAT4	780	0.732163	outside	0.955022	0.912068	0	0.00874368
GPAT4	1147	0.770978	outside	0.940848	0.885195	0	0.00950665
GPAT4	1289	0.739073	outside	0.988399	0.976934	0	0.00457567
GPAT4	1460	1.16801	outside	0.992102	0.984267	0	0.00434889
GPAT4	2086	0.558294	inside	0.778498	0.606059	0	0.00777095
GPAT4	2513	0.517653	inside	0.876213	0.767749	1.16694e-166	0.0124975
GPAT4	3228	0.677127	inside	0.978501	0.957464	0	0.00467498
GPAT4	3274	0.753243	inside	0.975644	0.951882	0	0.00414419
GPAT4	3412	0.822816	inside	0.956839	0.915541	0	0.00952087
GPAT4	3461	1.17143	inside	0.976962	0.954455	0	0.00863101
GPAT4	3597	0.506037	inside	0.86357	0.745753	0	0.00886451
GPAT4	4366	0.706895	inside	0.977244	0.955005	0	0.00522308
GPAT4	4416	1.21115	outside	0.992663	0.985379	0	0.00489872
GPAT4	5244	0.960061	outside	0.979334	0.959096	0	0.00560786
GPAT4	5289	0.934205	inside	0.990062	0.980222	0	0.00384195
GPAT4	5599	0.698189	outside	0.924255	0.854246	0	0.00654603
GPAT4	5849	0.845242	outside	0.988749	0.977624	0	0.00180571
GPAT4	6243	0.593102	outside	0.969476	0.939884	0	0.00347706
GPAT4	6272	0.709136	outside	0.986829	0.973832	0	0.00413844
GPAT4	943	0.621035	inside	0.796893	0.635038	9.45123e-119	0.0203928
GPAT4	1071	0.768522	inside	0.956154	0.914231	0	0.00605965
GPAT4	1962	0.939628	inside	0.981758	0.963848	0	0.00501828
GPAT4	2145	0.743666	inside	0.973418	0.947542	0	0.0034926
GPAT4	2197	0.696497	inside	0.972925	0.946583	0	0.00325927
GPAT4	2289	0.830709	inside	0.946543	0.895945	0	0.00855527
GPAT4	2360	1.11181	outside	0.980095	0.960585	0	0.00720885
GPAT4	2500	0.643976	outside	0.832215	0.692582	3.79626e-269	0.0132912
GPAT4	2526	0.911899	inside	0.996661	0.993333	0	0.00224132
GPAT4	3258	0.893165	outside	0.974246	0.949155	0	0.00600014
GPAT4	3406	0.619568	outside	0.841184	0.70759	0	0.00904726
GPAT4	4134	0.475268	inside	0.929643	0.864235	0	0.00203672
GPAT4	4290	0.374951	inside	0.79525	0.632422	0	0.00296546
GPAT4	4572	0.573995	inside	0.98132	0.962988	0	0.0024878
GPAT4	5838	1.09644	outside	0.998225	0.996454	0	0.0017763
GPAT4	395	0.961399	outside	0.995091	0.990205	0	0.00302371
GPAT4	1394	1.11195	outside	0.990568	0.981225	0	0.00376494
GPAT4	1443	0.533136	outside	0.964995	0.931215	0	0.00503858
GPAT4	1875	0.757253	outside	0.977266	0.955048	0	0.0039396
GPAT4	1879	0.564483	outside	0.871414	0.759362	0	0.00685951
GPAT4	2784	1.10585	outside	0.987365	0.974889	0	0.00680603
GPAT4	3070	0.808528	outside	0.968727	0.938433	0	0.00807952
GPAT4	3261	0.6292	outside	0.949717	0.901962	0	0.00570097
GPAT4	3607	1.02402	outside	0.96049	0.922541	0	0.0100025
GPAT4	4236	0.66056	outside	0.966873	0.934843	5e-323	0.00749762
GPAT4	4594	0.826723	outside	0.966095	0.93334	1.32363e-295	0.00989058
GPAT4	4721	0.996893	outside	0.989363	0.978839	0	0.00539914
GPAT4	4778	0.934028	outside	0.983006	0.9663	0	0.00354723
GPAT4	4800	1.18489	outside	0.978508	0.957478	0	0.0102281
GPAT4	678	0.564594	outside	0.834624	0.696598	9.25009e-199	0.0135249
GPAT4	914	0.913638	inside	0.978386	0.95724	0	0.00335637
GPAT4	3267	0.475259	outside	0.733973	0.538716	3.00568e-248	0.0114938
GPAT4	3268	1.32757	outside	0.985647	0.971499	0	0.0098585
GPAT4	3343	0.643148	inside	0.92294	0.851819	0	0.00707875
GPAT4	4298	0.945075	outside	0.908766	0.825856	3.80568e-191	0.019447
GPAT4	5125	1.0751	outside	0.990556	0.981202	0	0.0040712
GPAT4	5481	1.02348	inside	0.972692	0.94613	0	0.010423
GPAT4	6161	0.76226	outside	0.973624	0.947945	0	0.00535423
GPAT4	6343	1.48339	outside	0.988031	0.976205	0	0.00923421
GPAT4	6860	0.854486	outside	0.964452	0.930167	0	0.00673071
GPAT4	7124	1.052	inside	0.992168	0.984397	0	0.00485245
GPAT4	7265	1.16318	outside	0.982206	0.964729	0	0.00596553
GPAT4	9493	0.483231	outside	0.844255	0.712767	0	0.00721637
GPAT4	11076	1.05059	outside	0.964857	0.930949	0	0.00557925
GPAT4	13965	0.504631	outside	0.849367	0.721425	0	0.00826071
GPAT4	891	0.521702	outside	0.854128	0.729534	0	0.00464983
GPAT4	2488	0.787144	outside	0.934088	0.872521	0	0.0084097
GPAT4	2521	1.33658	outside	0.985038	0.970299	0	0.00709921
GPAT4	2617	0.757846	outside	0.942765	0.888806	3.55039e-250	0.0117548
GPAT4	2658	0.919317	outside	0.948887	0.900386	9.99729087e-316	0.0122215
GPAT4	2663	0.714727	inside	0.90618	0.821161	0	0.00712582
GPAT4	3225	0.839423	outside	0.9611	0.923712	0	0.00584392
GPAT4	3453	0.898951	outside	0.962823	0.927027	0	0.00630535
GPAT4	3773	1.35491	outside	0.979731	0.959874	0	0.0115029
GPAT4	4118	1.24405	outside	0.986832	0.973837	0	0.00752645
GPAT4	4511	1.06986	outside	0.973848	0.948379	0	0.00315146
GPAT4	4518	0.631095	outside	0.945447	0.89387	0	0.00500467
GPAT4	5418	0.279287	outside	0.720517	0.519144	2.72447e-137	0.00921945
GPAT4	5535	1.01613	outside	0.983492	0.967257	0	0.00510155
GPAT4	6042	0.829401	outside	0.973253	0.947222	0	0.00399131
GPAT4	6802	0.746343	outside	0.892322	0.796239	2.61899e-308	0.0126841
GPAT4	2411	0.90737	inside	0.966636	0.934386	0	0.00723663
GPAT4	2710	0.714031	inside	0.914371	0.836074	1.15003e-221	0.0133725
GPAT4	4845	0.533325	outside	0.831942	0.692128	0	0.00824538
GPAT4	5886	1.0627	outside	0.946986	0.896782	0	0.0101933
GPAT4	8563	1.47611	outside	0.972723	0.94619	0	0.0108894
GPAT4	9092	0.810105	outside	0.980717	0.961805	0	0.00549216
GPAT4	589	1.07244	outside	0.974932	0.950493	0	0.0100004
GPAT4	641	0.804349	outside	0.990745	0.981575	0	0.00106982
GPAT4	734	0.597182	outside	0.938153	0.880131	0	0.00832987
GPAT4	2559	0.532421	outside	0.87832	0.771446	2.23354e-239	0.0106532
GPAT4	3268	0.763995	outside	0.983558	0.967386	0	0.00496274
GPAT4	3773	0.479701	outside	0.943207	0.889639	0	0.00401252
GPAT4	3796	0.822814	outside	0.935338	0.874857	0	0.0113107
GPAT4	3910	1.10442	outside	0.99181	0.983688	0	0.00636662
GPAT4	4081	1.34893	outside	0.990257	0.980609	0	0.00752758
GPAT4	4175	0.404447	outside	0.763605	0.583093	9.70418e-263	0.00923619
GPAT4	5108	0.94025	outside	0.99395	0.987936	0	0.00329886
GPAT4	5989	0.778289	outside	0.982032	0.964387	0	0.00472249
GPAT4	8264	0.853879	outside	0.927872	0.860946	0	0.0103703
GPAT4	8344	0.428505	outside	0.804121	0.646611	4.84648e-205	0.0105712
GPAT4	8530	0.663914	outside	0.882726	0.779206	0	0.00539763
GPAT4	8542	0.727112	outside	0.896617	0.803921	0	0.0116752
GPAT4	8744	1.4238	outside	0.981815	0.96396	0	0.0104579
GPAT4	8926	0.483554	outside	0.873108	0.762318	0	0.00686705
GPAT4	747	0.631222	outside	0.959722	0.921067	0	0.00562544
GPAT4	2357	0.71675	outside	0.97433	0.949318	0	0.00525019
GPAT4	3414	1.28816	outside	0.990862	0.981808	0	0.00540872
GPAT4	4350	0.810859	outside	0.991845	0.983756	0	0.00338951
GPAT4	5039	0.555794	outside	0.789824	0.623822	6.80683e-306	0.0114133
GPAT4	5303	0.739737	inside	0.915712	0.838529	9.05049e-259	0.012752
GPAT4	5373	0.650202	outside	0.867951	0.753339	2.40361e-200	0.0145707
GPAT4	5687	0.858526	outside	0.986545	0.97327	0	0.00409354
GPAT4	5950	1.19841	outside	0.986313	0.972814	0	0.00505611
GPAT4	5951	1.20527	outside	0.987541	0.975238	0	0.00776326
GPAT4	6039	0.412041	inside	0.822777	0.676962	0	0.00291966
GPAT4	8538	0.842297	outside	0.994651	0.98933	0	0.00312804
GPAT4	9037	0.753601	outside	0.971121	0.943075	0	0.0045859
GPAT4	9220	1.09377	outside	0.915168	0.837532	0	0.0159957
GPAT4	9611	0.478401	outside	0.746596	0.557406	0	0.00546082
GPAT4	635	0.82941	outside	0.97423	0.949124	0	0.00498478
GPAT4	2737	1.03606	outside	0.99564	0.991298	0	0.00352337
GPAT4	3342	0.415653	inside	0.761905	0.580498	8.91149e-165	0.0120349
GPAT4	3682	0.931015	inside	0.980942	0.962247	0	0.00635524
GPAT4	3741	0.624644	inside	0.982872	0.966038	0	0.00274009
GPAT4	4216	0.729762	inside	0.957543	0.91689	0	0.00690313
GPAT4	334	0.312133	outside	0.777648	0.604737	0	0.00584488
GPAT4	493	0.648082	outside	0.913921	0.835251	8.33009e-253	0.0113774
GPAT4	975	0.670416	outside	0.953005	0.908219	4.24641e-265	0.00946502
GPAT4	1184	0.660579	outside	0.85379	0.728958	1.84316e-159	0.017098
GPAT4	1675	1.24103	outside	0.958281	0.918302	0	0.0113695
GPAT4	2312	1.15029	outside	0.948076	0.898849	2.94967e-287	0.0161202
GPAT4	2476	0.964601	outside	0.985845	0.971891	0	0.00685311
GPAT4	381	0.803229	outside	0.984132	0.968516	0	0.0044714
GPAT4	814	0.928864	outside	0.972572	0.945896	0	0.00515236
GPAT4	889	0.666202	outside	0.820551	0.673305	2.55129e-168	0.0177437
GPAT4	1740	0.650785	inside	0.95285	0.907924	0	0.00410812
GPAT4	3522	0.639863	outside	0.928892	0.86284	0	0.00495485
GPAT4	3618	0.892611	outside	0.963822	0.928953	0	0.00737285
GPAT4	3706	0.653163	outside	0.946514	0.895889	0	0.00717141
GPAT4	6328	0.724385	outside	0.959839	0.921291	0	0.00589507
GPAT4	6539	0.954283	outside	0.935294	0.874774	0	0.0120891
GPAT4	6583	0.720285	outside	0.953931	0.909985	0	0.00892694
GPAT4	6765	0.388883	outside	0.745701	0.55607	5.88462e-112	0.0139209
GPAT4	2623	0.889717	outside	0.908714	0.825762	1.4507e-268	0.0154251
GPAT4	3947	0.297145	inside	0.746185	0.556792	0	0.00462408
GPAT4	5164	0.55229	inside	0.851116	0.724398	9.5039e-265	0.0111229
GPAT4	5606	0.468499	inside	0.77358	0.598426	5.745457551514e-312	0.00970749
GPAT4	5791	0.40053	inside	0.823195	0.67765	0	0.00514397
GPAT4	5813	0.783876	inside	0.809753	0.6557	0	0.0128896
GPAT4	6073	0.647601	inside	0.959244	0.920149	0	0.00625908
GPAT4	7045	1.11235	inside	0.987966	0.976078	0	0.00602638
GPAT4	10796	0.766775	outside	0.819099	0.670923	9.54955e-225	0.0176854
GPAT4	11063	0.705015	outside	0.928496	0.862106	0	0.00792768
GPAT4	11276	1.13349	outside	0.994502	0.989035	0	0.0017071
GPAT4	12309	0.688948	inside	0.907925	0.824329	0	0.00823936
GPAT4	12981	0.883684	inside	0.974414	0.949483	0	0.00897319
GPAT4	13267	0.875183	outside	0.874758	0.765202	3.46679e-221	0.0183761
GPAT4	13595	0.716329	inside	0.951637	0.905613	0	0.00802228
GPAT4	13803	0.48862	inside	0.909776	0.827691	0	0.00351317
GPAT4	13809	0.834416	inside	0.974651	0.949944	0	0.00628423
GPAT4	14001	0.313224	inside	0.779818	0.608115	0	0.00370572
GPAT4	14016	0.45597	inside	0.920219	0.846803	0	0.00464539
GPAT4	14022	0.707466	inside	0.937313	0.878556	0	0.00914652
GPAT4	14264	0.52751	inside	0.921271	0.848741	0	0.00396779
GPAT4	14627	0.690374	inside	0.908951	0.826192	1.72631e-227	0.0130032
GPAT4	15234	1.13302	inside	0.984343	0.968932	0	0.00598538
GPAT4	15444	0.970796	inside	0.987982	0.976108	0	0.00625287
GPAT4	15690	0.620818	inside	0.868284	0.753918	4.18358e-260	0.0121871
GPAT4	15844	0.56675	inside	0.760903	0.578974	8.24134e-153	0.0170659
GPAT4	15864	0.429311	inside	0.767504	0.589063	0	0.00738427
GPAT4	15896	1.01399	inside	0.986782	0.973738	0	0.00672581
GPAT4	16262	0.939842	outside	0.959248	0.920158	9.41678253383e-312	0.0116574
GPAT4	16488	0.302937	inside	0.825487	0.681429	0	0.00275393
GPAT4	16938	0.492894	inside	0.844388	0.712991	2.58425e-254	0.0102546
GPAT4	19119	0.66906	inside	0.927074	0.859466	0	0.00660656
GPAT4	19125	0.397496	inside	0.798958	0.638334	8.63827e-170	0.0108603
GPAT4	23224	0.873757	outside	0.975398	0.951402	0	0.00467803
GPAT4	25794	0.719308	inside	0.870178	0.75721	0	0.0113492
GPAT4	336	0.75037	inside	0.874221	0.764263	1.47723e-215	0.0159814
GPAT4	492	1.12908	outside	0.993239	0.986524	0	0.00371468
GPAT4	636	0.8096	outside	0.960764	0.923067	0	0.00875934
GPAT4	912	0.735055	outside	0.98599	0.972175	0	0.00187749
GPAT4	1377	0.517998	outside	0.922417	0.850853	0	0.00378678
GPAT4	1422	1.16899	outside	0.951245	0.904866	0	0.00714155
GPAT4	1497	0.925332	outside	0.924896	0.855433	0	0.0125963
GPAT4	2163	0.601637	outside	0.913994	0.835385	7.33926e-246	0.0107085
GPAT4	3430	0.591342	outside	0.928392	0.861912	0	0.00431638
GPAT4	4174	0.533744	outside	0.885349	0.783843	0	0.00821889
GPAT4	4626	0.794513	outside	0.974476	0.949604	0	0.00648742
GPAT4	5490	0.609381	outside	0.788522	0.621767	2.27094e-180	0.01636
GPAT4	6594	0.483326	outside	0.77825	0.605674	2.21175e-230	0.0116065
GPAT4	6958	0.721357	outside	0.992881	0.985812	0	0.00133344
GPAT4	7835	0.646071	inside	0.86009	0.739755	3.97051e-245	0.0132931
GPAT4	8661	0.929579	outside	0.970668	0.942197	0	0.00844119
GPAT4	10654	0.832873	inside	0.965842	0.93285	0	0.00827053
GPAT4	11524	0.381165	outside	0.934183	0.872698	0	0.00415939
GPAT4	12803	0.41273	inside	0.805081	0.648156	0	0.007607
GPAT4	13992	0.986376	outside	0.975465	0.951532	0	0.00891892
GPAT4	14001	0.491592	inside	0.753036	0.567063	4.91277e-236	0.0119779
GPAT4	15497	0.957904	outside	0.977834	0.95616	0	0.00404917
HSD17B13	761	0.789317	inside	0.941397	0.886229	0	0.00999883
HSD17B13	762	0.564754	inside	0.900075	0.810136	0	0.00592396
HSD17B13	1376	0.649435	outside	0.934269	0.872858	0	0.00415241
HSD17B13	1689	0.901001	inside	0.980886	0.962137	0	0.00496495
HSD17B13	3576	0.433777	inside	0.769255	0.591753	0	0.00707277
HSD17B13	872	0.349092	inside	0.767425	0.588941	0	0.00556856
HSD17B13	1173	0.305473	inside	0.75726	0.573443	0	0.00600484
HSD17B13	1687	0.484039	inside	0.923194	0.852287	0	0.00530842
HSD17B13	1715	0.355128	inside	0.732744	0.536913	6.85426e-139	0.0115315
HSD17B13	466	0.591859	outside	0.909388	0.826986	0	0.00864762
HSD17B13	509	0.471126	outside	0.718931	0.516861	3.00051e-89	0.0193873
HSD17B13	679	0.974198	outside	0.987207	0.974578	0	0.00686691
HSD17B13	1114	0.502783	inside	0.746662	0.557505	0	0.009798
HSD17B13	1254	0.720911	inside	0.935698	0.87553	0	0.0091319
HSD17B13	1567	0.739284	outside	0.879452	0.773435	0	0.0114182
HSD17B13	2614	0.546897	inside	0.854899	0.730852	0	0.00711471
HSD17B13	3104	0.99054	outside	0.930755	0.866306	1.76314e-249	0.0163563
HSD17B13	4337	0.939154	outside	0.964576	0.930408	0	0.00365848
HSD17B13	4384	0.964213	outside	0.980192	0.960777	0	0.00746004
HSD17B13	4495	0.610539	inside	0.970663	0.942187	0	0.00558986
HSD17B13	4623	0.888963	outside	0.914123	0.835621	0	0.0113347
HSD17B13	4865	0.958863	outside	0.991714	0.983497	0	0.0040795
HSD17B13	6372	0.952631	inside	0.986533	0.973247	0	0.00567351
HSD17B13	9698	0.86423	outside	0.899981	0.809966	0	0.011696
HSD17B13	612	0.693674	outside	0.952188	0.906662	0	0.0040826
HSD17B13	656	1.25009	outside	0.975256	0.951125	0	0.00684279
HSD17B13	683	0.368393	outside	0.77855	0.60614	0	0.00575129
HSD17B13	960	0.486015	outside	0.897753	0.80596	0	0.00420122
HSD17B13	1022	1.32716	outside	0.953964	0.910048	0	0.0161077
HSD17B13	1396	0.355321	outside	0.770326	0.593402	0	0.00596168
HSD17B13	2025	1.03711	outside	0.948379	0.899422	0	0.00625217
HSD17B13	2902	1.32386	outside	0.978638	0.957731	0	0.0115185
HSD17B13	3071	0.924155	outside	0.9869	0.973971	0	0.0025673
HSD17B13	3715	1.262	outside	0.955829	0.913609	0	0.0132641
HSD17B13	3773	0.796695	outside	0.960132	0.921854	0	0.00762269
HSD17B13	3783	0.636843	inside	0.943179	0.889586	2.37358e-242	0.0100138
HSD17B13	3964	0.977627	outside	0.983101	0.966487	0	0.00214828
HSD17B13	4010	0.736779	outside	0.9054	0.81975	0	0.0112091
HSD17B13	4049	1.08462	outside	0.98597	0.972136	0	0.00600203
HSD17B13	4157	0.793225	outside	0.987268	0.974698	0	0.00393472
HSD17B13	4200	1.13876	outside	0.978585	0.957629	0	0.00460218
HSD17B13	4252	0.782998	outside	0.950887	0.904186	6.62287e-289	0.0107422
HSD17B13	4285	0.556444	outside	0.889921	0.79196	0	0.00861466
HSD17B13	4549	1.28682	outside	0.981168	0.962691	0	0.0030581
HSD17B13	4568	0.587988	inside	0.965951	0.933061	0	0.0023472
HSD17B13	5381	0.711588	outside	0.9088	0.825918	0	0.00926993
HSD17B13	496	0.617191	outside	0.916718	0.840372	0	0.00712575
HSD17B13	589	0.538447	outside	0.793708	0.629972	0	0.0102244
HSD17B13	636	1.1196	outside	0.985408	0.97103	0	0.00574525
HSD17B13	662	0.872611	outside	0.945547	0.894058	0	0.00703522
HSD17B13	682	0.375178	outside	0.879877	0.774183	1.2761e-187	0.00845743
HSD17B13	720	1.07646	outside	0.966609	0.934334	0	0.00760259
HSD17B13	749	0.802933	outside	0.907663	0.823852	0	0.00755814
HSD17B13	1070	1.15279	outside	0.987498	0.975152	0	0.00643397
HSD17B13	1154	0.810844	outside	0.959	0.919682	0	0.009639
HSD17B13	1194	1.13376	outside	0.988852	0.977828	0	0.0061564
HSD17B13	1245	0.584169	outside	0.902288	0.814124	0	0.00680802
HSD17B13	1327	0.635139	outside	0.910088	0.828261	0	0.0096782
HSD17B13	1415	1.01971	outside	0.989598	0.979304	0	0.00500282
HSD17B13	1490	1.3085	outside	0.992777	0.985605	0	0.00480735
HSD17B13	1750	0.975986	outside	0.947255	0.897291	0	0.00918647
HSD17B13	1820	1.36161	outside	0.99643	0.992873	0	0.00357882
HSD17B13	1871	0.986583	outside	0.977846	0.956183	0	0.00827103
HSD17B13	1923	0.98656	outside	0.978519	0.9575	0	0.00454542
HSD17B13	2104	1.27311	outside	0.99355	0.987141	0	0.00329139
HSD17B13	2399	0.908703	outside	0.985308	0.970831	0	0.00399562
HSD17B13	2666	1.25477	outside	0.971329	0.94348	0	0.00866921
HSD17B13	2706	1.48696	outside	0.989862	0.979826	0	0.00459829
HSD17B13	2712	0.803404	outside	0.984147	0.968545	0	0.00407882
HSD17B13	2724	1.26307	outside	0.985566	0.97134	0	0.00597391
HSD17B13	2817	1.00706	outside	0.986533	0.973247	0	0.00584859
HSD17B13	2955	0.397888	outside	0.794061	0.630532	0	0.00377315
HSD17B13	2982	0.894077	outside	0.967462	0.935983	0	0.00297388
HSD17B13	3076	0.866848	outside	0.990305	0.980705	0	0.00233524
HSD17B13	3110	0.41343	inside	0.863136	0.745003	0	0.00433094
HSD17B13	3353	0.221043	outside	0.743823	0.553273	0	0.00306517
HSD17B13	3420	1.15072	outside	0.990562	0.981214	0	0.00621189
HSD17B13	3421	0.647591	outside	0.79973	0.639569	2.24572e-156	0.0184274
HSD17B13	3747	1.17643	outside	0.991465	0.983003	0	0.00564117
HSD17B13	4122	0.748589	outside	0.953922	0.909968	0	0.00681154
HSD17B13	4232	0.757094	outside	0.978726	0.957904	0	0.00415938
HSD17B13	4299	0.52337	outside	0.78603	0.617843	1.6307e-257	0.0117748
HSD17B13	4332	1.05333	outside	0.972158	0.945091	0	0.00754282
HSD17B13	4385	1.05506	outside	0.949801	0.902122	0	0.00789627
HSD17B13	4572	1.42499	outside	0.978478	0.95742	0	0.00458387
HSD17B13	5160	0.852527	outside	0.92298	0.851892	0	0.00759424
HSD17B13	5327	0.68201	outside	0.927994	0.861172	0	0.00978595
HSD17B13	5472	1.16139	outside	0.993404	0.986852	0	0.00556639
HSD17B13	5479	0.861438	outside	0.974252	0.949167	0	0.00368167
HSD17B13	5545	0.399237	outside	0.915213	0.837614	0	0.0029404
HSD17B13	5584	0.743039	outside	0.935878	0.875867	4.95293e-269	0.011526
HSD17B13	5703	0.991085	outside	0.98948	0.979071	0	0.00131336
HSD17B13	6002	1.05821	outside	0.988015	0.976174	0	0.00384686
HSD17B13	6045	0.858833	inside	0.92923	0.863469	0	0.00739964
HSD17B13	6226	1.20825	outside	0.990473	0.981038	0	0.00593904
HSD17B13	6274	0.62715	outside	0.834549	0.696472	0	0.00621338
HSD17B13	6382	1.23251	outside	0.97777	0.956034	0	0.00673959
HSD17B13	6420	0.925749	outside	0.945576	0.894114	0	0.00728001
HSD17B13	6541	0.642135	outside	0.953643	0.909434	0	0.0049661
HSD17B13	6635	0.869393	outside	0.982625	0.965553	0	0.00376729
HSD17B13	6804	0.908486	outside	0.982273	0.964861	0	0.00365585
HSD17B13	6810	1.24063	outside	0.991282	0.982639	0	0.00630988
HSD17B13	7092	0.830518	inside	0.965119	0.931455	0	0.00753086
HSD17B13	7150	0.347907	outside	0.77377	0.59872	0	0.00574259
HSD17B13	7186	1.16241	outside	0.987539	0.975233	0	0.00746976
HSD17B13	7341	0.80551	outside	0.97565	0.951893	0	0.00660344
HSD17B13	7441	1.05367	outside	0.962396	0.926206	0	0.00918717
HSD17B13	7651	1.13474	outside	0.987852	0.975851	0	0.0071062
HSD17B13	7789	1.41692	outside	0.991336	0.982747	0	0.00799807
HSD17B13	7901	0.952017	outside	0.979543	0.959504	0	0.00638596
HSD17B13	8324	0.858524	outside	0.966238	0.933615	0	0.00732788
HSD17B13	8447	1.50515	outside	0.988426	0.976987	0	0.00502902
HSD17B13	9219	0.640423	outside	0.776077	0.602296	0	0.00784987
HSD17B13	9833	0.716808	outside	0.971512	0.943835	0	0.00367655
HSD17B13	9865	0.793547	outside	0.904069	0.817341	0	0.00365489
HSD17B13	9984	0.809016	outside	0.944784	0.892617	0	0.0107765
HSD17B13	10365	1.0899	outside	0.996367	0.992748	0	0.0013922
HSD17B13	10403	0.387371	inside	0.717477	0.514774	9.29221e-283	0.0088992
HSD17B13	10802	0.640061	outside	0.937844	0.879551	0	0.00399682
HSD17B13	10828	0.733835	outside	0.915217	0.837623	0	0.00806993
HSD17B13	11175	0.677107	outside	0.903566	0.816431	0	0.00357361
HSD17B13	11196	0.950085	outside	0.976108	0.952787	0	0.00460748
HSD17B13	11204	1.01247	outside	0.98231	0.964934	0	0.00292507
HSD17B13	11627	1.05953	outside	0.981448	0.96324	0	0.00776242
HSD17B13	11675	1.04807	outside	0.98935	0.978814	0	0.00378224
HSD17B13	11679	1.27472	outside	0.990528	0.981147	0	0.00473104
HSD17B13	11766	0.752178	outside	0.986738	0.973653	0	0.00424403
HSD17B13	12128	0.58854	outside	0.816722	0.667035	4.731e-257	0.0127297
HSD17B13	12325	1.19694	outside	0.990771	0.981627	0	0.00270088
HSD17B13	12527	0.941877	outside	0.971417	0.94365	0	0.00650999
HSD17B13	12626	1.16941	outside	0.996133	0.992281	0	0.00206449
HSD17B13	12844	0.565353	outside	0.836006	0.698907	0	0.00527528
HSD17B13	12877	0.858234	outside	0.978224	0.956922	0	0.00209691
HSD17B13	13257	0.83963	outside	0.962065	0.925569	0	0.00702732
HSD17B13	13395	0.953139	outside	0.915076	0.837365	3.12187e-237	0.0172061
HSD17B13	13448	1.02288	outside	0.990983	0.982046	0	0.00197738
HSD17B13	13525	1.03937	outside	0.975803	0.952192	0	0.0035074
HSD17B13	13790	0.933631	outside	0.984569	0.969376	0	0.00501022
HSD17B13	13887	0.60471	outside	0.969907	0.94072	0	0.00417657
HSD17B13	13957	0.63408	outside	0.781971	0.611478	3.28733e-271	0.0139645
HSD17B13	14020	0.558046	outside	0.771581	0.595337	0	0.00551085
HSD17B13	14096	0.771577	outside	0.92725	0.859793	0	0.0072519
HSD17B13	14120	0.842644	outside	0.938211	0.88024	1.4628e-244	0.0135521
HSD17B13	14126	0.530814	outside	0.858434	0.736909	0	0.00484126
HSD17B13	14851	1.41403	outside	0.984834	0.969898	0	0.00916371
HSD17B13	15051	1.19551	outside	0.991513	0.983099	0	0.0054874
HSD17B13	15225	0.874735	outside	0.97685	0.954236	0	0.00552995
HSD17B13	16033	0.794909	outside	0.922647	0.851278	0	0.00904278
HSD17B13	16086	0.869311	outside	0.921848	0.849804	3.15629e-230	0.0155271
HSD17B13	16169	0.68553	outside	0.901354	0.812439	0	0.0109855
HSD17B13	365	0.952768	outside	0.960276	0.92213	0	0.00547746
HSD17B13	493	0.687948	outside	0.948068	0.898833	0	0.00631441
HSD17B13	627	1.22596	inside	0.977561	0.955625	0	0.00907208
HSD17B13	628	0.590359	inside	0.877385	0.769805	0	0.00738487
HSD17B13	903	1.10043	outside	0.987923	0.975992	0	0.00377075
HSD17B13	1030	0.775007	outside	0.97597	0.952517	0	0.00585976
HSD17B13	1159	0.455947	inside	0.894028	0.799286	0	0.00301786
HSD17B13	1193	1.31808	outside	0.97989	0.960184	0	0.00519538
HSD17B13	1230	0.892654	inside	0.989218	0.978552	0	0.00370395
HSD17B13	1283	0.549649	inside	0.878539	0.771831	6.44781e-215	0.0116064
HSD17B13	1386	0.505906	outside	0.971667	0.944137	0	0.00196
HSD17B13	1470	0.598291	outside	0.787603	0.620319	7.15991e-144	0.0180295
HSD17B13	1522	0.917711	outside	0.964205	0.929692	0	0.00630731
HSD17B13	1539	0.831558	outside	0.955031	0.912083	0	0.00491602
HSD17B13	1590	0.688282	outside	0.839016	0.703947	1.84263e-169	0.017741
HSD17B13	1616	0.855034	outside	0.953926	0.909974	5.90146e-295	0.0113647
HSD17B13	1745	0.916075	inside	0.990387	0.980866	0	0.00492836
HSD17B13	1911	0.765842	inside	0.987395	0.974948	0	0.00235692
HSD17B13	2042	0.443145	outside	0.951394	0.90515	0	0.00495839
HSD17B13	2126	1.34324	outside	0.991861	0.983788	0	0.00584937
HSD17B13	2181	0.41693	inside	0.785731	0.617373	0	0.00430356
HSD17B13	2341	0.93571	outside	0.977562	0.955627	0	0.00879991
HSD17B13	2350	0.588794	outside	0.793359	0.629418	2.58781e-222	0.0141391
HSD17B13	2552	0.54133	inside	0.955555	0.913086	0	0.00365499
HSD17B13	2853	1.07743	outside	0.991662	0.983393	0	0.00438618
HSD17B13	2928	0.698749	outside	0.893793	0.798866	7.3061e-213	0.0142544
HSD17B13	3122	1.37098	outside	0.981105	0.962566	0	0.00729646
HSD17B13	3236	1.17032	outside	0.993853	0.987744	0	0.00477613
HSD17B13	3317	0.977954	outside	0.989603	0.979314	0	0.00210712
HSD17B13	4605	0.997929	outside	0.963966	0.929231	0	0.00714172
HSD17B13	4717	0.897025	outside	0.989533	0.979175	0	0.00257498
HSD17B13	4792	1.03845	outside	0.98669	0.973557	0	0.00422485
HSD17B13	268	0.583771	outside	0.863385	0.745434	0	0.00638239
HSD17B13	283	1.11529	inside	0.99059	0.981268	0	0.00684348
HSD17B13	353	0.789232	inside	0.978428	0.957322	0	0.00317769
HSD17B13	486	0.893759	outside	0.985151	0.970523	0	0.00309489
HSD17B13	488	0.851699	outside	0.962892	0.927161	0	0.00736357
HSD17B13	498	0.578065	outside	0.966209	0.933559	0	0.00325473
HSD17B13	542	0.826181	outside	0.968455	0.937905	0	0.0060393
HSD17B13	697	0.856259	outside	0.904617	0.818331	6.31262e-296	0.0143266
HSD17B13	736	1.08754	outside	0.966338	0.93381	0	0.00537577
HSD17B13	771	0.431527	outside	0.928491	0.862096	5.12626e-259	0.0070637
HSD17B13	786	0.536576	outside	0.822011	0.675703	0	0.00777988
HSD17B13	1059	1.09652	outside	0.981717	0.963769	0	0.00613991
HSD17B13	1107	0.519318	outside	0.897781	0.806012	0	0.00812595
HSD17B13	1145	0.597819	outside	0.9248	0.855255	0	0.00303579
HSD17B13	1202	0.686014	inside	0.974527	0.949703	0	0.00549977
HSD17B13	1253	0.72137	outside	0.987777	0.975703	0	0.00334377
HSD17B13	1289	0.969145	outside	0.994937	0.9899	0	0.00244655
HSD17B13	1295	0.786545	outside	0.97751	0.955525	0	0.00531845
HSD17B13	1431	0.865299	inside	0.962745	0.926878	0	0.00823984
HSD17B13	1675	0.974253	outside	0.962047	0.925534	0	0.00981957
HSD17B13	1705	0.556193	inside	0.851688	0.725372	0	0.0081345
HSD17B13	1766	0.659556	inside	0.964241	0.929761	0	0.00658012
HSD17B13	1776	0.861139	inside	0.982977	0.966244	0	0.00294602
HSD17B13	1877	0.474323	outside	0.765665	0.586243	0	0.00775396
HSD17B13	1880	0.81163	outside	0.919295	0.845103	0	0.00986369
HSD17B13	1929	1.03724	outside	0.976425	0.953406	0	0.00388979
HSD17B13	1930	1.21653	outside	0.969976	0.940853	0	0.00818422
HSD17B13	2872	0.867417	outside	0.925008	0.855639	7.47738e-273	0.0140399
HSD17B13	2874	0.736317	outside	0.970122	0.941137	0	0.00369699
HSD17B13	3846	0.494103	outside	0.817397	0.668138	1.02156e-277	0.0102687
HSD17B13	3945	0.846855	outside	0.962198	0.925826	0	0.00572833
HSD17B13	4072	0.464608	outside	0.818298	0.669612	0	0.00794801
HSD17B13	4099	1.18184	outside	0.99017	0.980436	0	0.0058335
HSD17B13	4143	0.823777	outside	0.970591	0.942046	0	0.0032543
HSD17B13	4157	1.4696	outside	0.986316	0.972819	0	0.00872879
HSD17B13	4241	0.82124	outside	0.962342	0.926101	0	0.00353814
HSD17B13	4396	0.825075	outside	0.979855	0.960116	0	0.0039289
HSD17B13	4643	0.708123	inside	0.89452	0.800166	0	0.0080489
HSD17B13	4821	1.34594	outside	0.988264	0.976666	0	0.00350654
HSD17B13	5226	0.847938	outside	0.997341	0.994689	0	0.00122531
HSD17B13	5228	0.976028	outside	0.978107	0.956693	0	0.00756757
HSD17B13	5245	1.61868	outside	0.96171	0.924886	0	0.0162383
HSD17B13	5333	1.24607	outside	0.993677	0.987395	0	0.00271608
HSD17B13	5470	1.06681	outside	0.997573	0.995153	0	0.00223779
HSD17B13	5636	1.42593	outside	0.986542	0.973265	0	0.00607982
HSD17B13	5857	0.911228	outside	0.979442	0.959306	0	0.00515786
HSD17B13	218	0.672952	outside	0.96509	0.931399	0	0.00253635
HSD17B13	220	1.18299	outside	0.977396	0.955302	0	0.00840455
HSD17B13	933	0.535488	inside	0.852291	0.726399	0	0.00771618
HSD17B13	1077	0.785024	inside	0.995579	0.991177	0	0.0016877
HSD17B13	1003	0.684084	outside	0.850445	0.723257	0	0.00848181
HSD17B13	1025	0.821458	inside	0.972734	0.946212	0	0.00651401
HSD17B13	1529	0.771528	inside	0.950321	0.90311	0	0.00810147
HSD17B13	2075	0.54688	inside	0.910381	0.828794	0	0.00363062
HSD17B13	2136	0.866624	inside	0.94695	0.896714	0	0.0114399
HSD17B13	2196	1.13008	inside	0.990822	0.981727	0	0.00499947
HSD17B13	2272	0.611971	inside	0.892419	0.796412	0	0.00555184
HSD17B13	2327	0.575344	inside	0.821463	0.674802	1.02997e-233	0.0129653
HSD17B13	2654	0.796932	outside	0.961453	0.924391	0	0.00921304
HSD17B13	3841	1.2282	outside	0.990202	0.9805	0	0.00600846
HSD17B13	4936	1.0761	inside	0.991341	0.982756	0	0.0056701
HSD17B13	5520	0.745303	outside	0.937434	0.878782	0	0.00606938
HSD17B13	5522	0.79671	outside	0.982623	0.965548	0	0.00574593
HSD17B13	7497	0.730267	outside	0.873912	0.763722	4e-323	0.0126933
HSD17B13	7567	0.985658	inside	0.931157	0.867053	0	0.00943333
HSD17B13	7698	0.758356	outside	0.984075	0.968404	0	0.00447259
HSD17B13	124	0.996795	outside	0.988574	0.977279	0	0.00117721
HSD17B13	272	0.769414	outside	0.915746	0.838591	1.422e-307	0.0121569
HSD17B13	369	0.878619	outside	0.992981	0.986012	0	0.00373752
HSD17B13	441	0.876312	outside	0.943601	0.890382	0	0.0068857
HSD17B13	446	0.915704	outside	0.960965	0.923453	0	0.00829978
HSD17B13	449	0.473874	outside	0.900141	0.810254	0	0.00293251
HSD17B13	487	1.32148	outside	0.978216	0.956907	0	0.0105171
HSD17B13	512	0.780476	outside	0.920305	0.846961	0	0.00442628
HSD17B13	538	0.962972	outside	0.987891	0.975929	0	0.00434056
HSD17B13	588	0.474685	outside	0.859582	0.738882	0	0.00576011
HSD17B13	632	1.1285	outside	0.983237	0.966755	0	0.00741741
HSD17B13	633	0.728564	outside	0.96902	0.939	0	0.00358168
HSD17B13	792	0.773153	outside	0.935332	0.874846	0	0.006131
HSD17B13	847	1.07085	outside	0.958302	0.918343	0	0.00759424
HSD17B13	905	0.421975	outside	0.740389	0.548176	2.80263e-148	0.0131634
HSD17B13	1028	0.81814	outside	0.90454	0.818193	0	0.00899565
HSD17B13	1055	0.959819	outside	0.976121	0.952813	0	0.00763336
HSD17B13	1072	0.807232	inside	0.963667	0.928653	0	0.00766996
HSD17B13	1075	0.981052	inside	0.972528	0.945811	0	0.00319113
HSD17B13	1100	0.968668	outside	0.925061	0.855738	0	0.00643923
HSD17B13	1121	0.867578	outside	0.895642	0.802175	0	0.00426114
HSD17B13	1158	0.961493	outside	0.960003	0.921607	0	0.0064232
HSD17B13	1169	0.723099	outside	0.977309	0.955133	0	0.00453932
HSD17B13	1182	0.891113	outside	0.987877	0.975902	0	0.00440181
HSD17B13	1229	1.15165	outside	0.993434	0.986911	0	0.00300967
HSD17B13	1231	1.1748	outside	0.99388	0.987798	0	0.00540308
HSD17B13	1237	0.972879	outside	0.978352	0.957172	0	0.00433844
HSD17B13	1250	1.0697	inside	0.993828	0.987694	0	0.00280884
HSD17B13	1253	1.0823	inside	0.99136	0.982796	0	0.00213967
HSD17B13	1297	1.0015	outside	0.980904	0.962172	0	0.00413166
HSD17B13	1374	0.412664	inside	0.843069	0.710765	0	0.00355703
HSD17B13	1411	0.720813	outside	0.917001	0.84089	0	0.00501561
HSD17B13	1443	1.00161	outside	0.990177	0.98045	0	0.001343
HSD17B13	1468	0.786285	outside	0.963481	0.928296	0	0.00310666
HSD17B13	1469	0.385604	outside	0.721784	0.520972	9.57046e-292	0.0086887
HSD17B13	1475	0.506068	outside	0.914559	0.836419	0	0.006253
HSD17B13	1485	1.0806	outside	0.974582	0.949809	0	0.00514394
HSD17B13	1498	0.543519	outside	0.851421	0.724918	0	0.00742014
HSD17B13	1700	0.491758	outside	0.764153	0.58393	0	0.00754729
HSD17B13	1718	0.70053	outside	0.964166	0.929616	0	0.00395031
HSD17B13	1737	1.35047	outside	0.991179	0.982435	0	0.00507507
HSD17B13	1818	0.859217	outside	0.975305	0.951219	0	0.00625711
HSD17B13	1836	1.15162	outside	0.995062	0.990148	0	0.00359513
HSD17B13	1837	0.852133	outside	0.938977	0.881678	0	0.00400641
HSD17B13	1839	1.09551	outside	0.990983	0.982048	0	0.00471471
HSD17B13	1895	1.26317	outside	0.971603	0.944012	0	0.0118317
HSD17B13	1915	0.948408	outside	0.953891	0.909908	0	0.00976485
HSD17B13	2026	0.456037	outside	0.811938	0.659243	3.46345e-193	0.0114707
HSD17B13	2050	0.732256	outside	0.963433	0.928203	0	0.00653894
HSD17B13	2083	0.777791	outside	0.975958	0.952494	0	0.00608827
HSD17B13	79	0.756237	outside	0.98737	0.9749	0	0.00327598
HSD17B13	101	0.80183	outside	0.987842	0.975832	0	0.00525324
HSD17B13	185	0.607059	inside	0.921056	0.848344	0	0.00781383
HSD17B13	378	0.927525	outside	0.987314	0.974788	0	0.00378883
HSD17B13	438	1.10173	outside	0.9968	0.99361	0	0.00082147
HSD17B13	761	0.879073	outside	0.989596	0.9793	0	0.00353788
HSD17B13	884	0.877704	outside	0.982277	0.964868	0	0.00216398
HSD17B13	941	0.780232	outside	0.944108	0.89134	0	0.00516207
HSD17B13	1320	0.511709	outside	0.764085	0.583826	7.59629e-175	0.0143455
HSD17B13	1550	0.701812	outside	0.902458	0.81443	0	0.0108632
HSD17B13	1648	0.959182	outside	0.935099	0.874411	0	0.0114838
HSD17B13	1660	0.396164	inside	0.739449	0.546785	5.51772e-130	0.0132231
HSD17B13	1980	0.76754	outside	0.947422	0.897608	0	0.00945325
HSD17B13	3123	0.547746	inside	0.890842	0.7936	0	0.00856774
HSD17B13	3225	0.957085	outside	0.960961	0.923447	2.46231e-292	0.0120844
HSD17B13	3324	0.931321	outside	0.973695	0.948081	0	0.00856813
HSD17B13	3918	1.11448	outside	0.978442	0.957348	0	0.00893596
HSD17B13	4136	0.954158	outside	0.994641	0.98931	0	0.00412188
HSD17B13	4291	1.11498	outside	0.97196	0.944706	0	0.00970214
HSD17B13	5234	0.604713	outside	0.935285	0.874758	2.83851e-292	0.0090235
HSD17B13	6125	0.597064	outside	0.879189	0.772974	1.47684e-266	0.0112929
HSD17B13	6419	1.21925	outside	0.991769	0.983605	0	0.00446658
HSD17B13	6565	0.264993	outside	0.809097	0.654638	0	0.00380633
HSD17B13	6953	0.415895	outside	0.803294	0.645281	2.67777e-163	0.0115238
HSD17B13	150	1.03476	outside	0.976949	0.95443	0	0.0058733
HSD17B13	286	0.821711	outside	0.972252	0.945273	0	0.00870392
HSD17B13	527	0.669807	outside	0.974383	0.949422	0	0.00408107
HSD17B13	540	1.233	outside	0.989978	0.980056	0	0.00750682
HSD17B13	681	0.666913	outside	0.903656	0.816594	0	0.00997484
HSD17B13	683	0.777125	outside	0.968606	0.938197	0	0.0049073
HSD17B13	1059	1.09577	outside	0.968618	0.938222	0	0.0121679
HSD17B13	1422	0.961975	outside	0.971283	0.943391	0	0.00769004
HSD17B13	1458	1.0939	outside	0.99301	0.986069	0	0.00460845
HSD17B13	1465	0.990901	outside	0.955303	0.912604	0	0.00766132
HSD17B13	1472	0.563048	outside	0.840534	0.706498	6.53832e-268	0.0114876
HSD17B13	1529	0.626186	outside	0.937009	0.877985	0	0.00536951
HSD17B13	1852	1.22151	outside	0.982976	0.966241	0	0.00423471
HSD17B13	1910	0.833176	outside	0.993251	0.986548	0	0.00166731
HSD17B13	2289	0.78543	inside	0.961037	0.923593	0	0.00265299
HSD17B13	2386	0.566386	inside	0.907591	0.823721	0	0.0037136
HSD17B13	2393	0.989219	outside	0.982134	0.964586	0	0.00569684
HSD17B13	2457	0.71328	outside	0.92914	0.863301	0	0.00954091
HSD17B13	2616	0.404167	outside	0.761773	0.580298	0	0.00638934
HSD17B13	2670	0.625195	outside	0.937	0.87797	0	0.00843815
HSD17B13	3117	0.791086	outside	0.953289	0.908759	0	0.00365828
HSD17B13	3188	0.503726	inside	0.916289	0.839585	0	0.00586583
HSD17B13	3291	0.750963	inside	0.965053	0.931328	0	0.00670844
HSD17B13	4111	1.23442	inside	0.996836	0.993681	0	0.00257791
HSD17B13	4406	0.91003	outside	0.968392	0.937783	0	0.00880934
HSD17B13	4428	0.795818	outside	0.993837	0.987712	0	0.00172302
HSD17B13	4534	0.703628	outside	0.929407	0.863797	7.90065e-227	0.0122644
HSD17B13	4561	0.696	outside	0.976031	0.952636	0	0.00416107
HSD17B13	4630	0.771206	inside	0.965826	0.93282	0	0.0034537
HSD17B13	4709	0.750646	inside	0.92213	0.850324	0	0.0111907
HSD17B13	4730	0.85902	inside	0.944852	0.892746	0	0.0099304
HSD17B13	4731	0.79643	inside	0.930505	0.86584	0	0.00812991
HSD17B13	4788	1.44516	outside	0.992058	0.984179	0	0.00622635
HSD17B13	4830	0.847615	inside	0.979375	0.959175	0	0.00573112
HSD17B13	4859	0.80559	outside	0.929208	0.863428	3.30347e-238	0.0137115
HSD17B13	4932	0.63163	inside	0.97291	0.946554	0	0.00210663
HSD17B13	4956	1.24701	outside	0.990706	0.981498	0	0.00504005
HSD17B13	5051	1.09074	outside	0.995653	0.991324	0	0.00273792
HSD17B13	5057	1.28257	outside	0.99398	0.987997	0	0.00389255
HSD17B13	5097	1.0861	inside	0.977848	0.956187	0	0.00950709
HSD17B13	5147	0.829686	outside	0.992829	0.985709	0	0.00213235
HSD17B13	5234	0.842399	inside	0.972191	0.945155	0	0.00478698
HSD17B13	5326	0.727532	inside	0.96152	0.924522	0	0.00572812
HSD17B13	5658	1.19099	outside	0.986979	0.974127	0	0.00712076
HSD17B13	5921	1.19102	outside	0.99491	0.989846	0	0.00381661
HSD17B13	5973	0.972456	outside	0.965934	0.933029	0	0.00616318
HSD17B13	6028	0.416902	outside	0.715579	0.512053	1.68769e-128	0.0142907
HSD17B13	6036	0.846901	inside	0.979548	0.959513	0	0.00318253
HSD17B13	6038	0.535972	inside	0.751232	0.564349	0	0.00821368
HSD17B13	6072	1.08579	outside	0.990678	0.981443	0	0.00491171
HSD17B13	6137	0.758044	inside	0.981122	0.962601	0	0.00254534
HSD17B13	6152	0.617962	outside	0.892446	0.796459	0	0.00770235
HSD17B13	6301	1.29281	outside	0.986826	0.973826	0	0.00936689
HSD17B13	6382	0.491703	outside	0.738989	0.546105	0	0.00899973
HSD17B13	6535	1.10301	outside	0.994479	0.988988	0	0.00372941
HSD17B13	6582	0.728245	outside	0.861238	0.741732	2.11064e-302	0.0134486
HSD17B13	6686	0.89802	outside	0.99671	0.993431	0	0.00176332
HSD17B13	6708	0.629394	inside	0.829017	0.687269	0	0.00865918
HSD17B13	6781	0.694562	outside	0.874935	0.765511	0	0.0115071
HSD17B13	6805	1.20998	inside	0.997019	0.994048	0	0.00147492
HSD17B13	6890	0.572471	outside	0.909166	0.826582	4.3088e-273	0.00982693
HSD17B13	6906	0.934638	inside	0.977461	0.95543	0	0.00782215
HSD17B13	6965	1.29195	outside	0.979755	0.95992	0	0.00740788
HSD17B13	6984	0.897253	inside	0.968252	0.937512	0	0.00312722
HSD17B13	6990	0.776516	outside	0.898086	0.806558	3.06e-322	0.0126973
HSD17B13	6999	0.691127	inside	0.943498	0.890189	0	0.00455091
HSD17B13	7123	1.08597	outside	0.937832	0.879528	0	0.00686556
HSD17B13	7165	1.00731	inside	0.993288	0.98662	0	0.00467344
HSD17B13	7203	0.629834	inside	0.903884	0.817006	0	0.00622758
HSD17B13	7268	0.48183	inside	0.889462	0.791143	0	0.00426332
HSD17B13	7346	0.515362	outside	0.874761	0.765208	0	0.0063112
HSD17B13	7349	0.864349	outside	0.978853	0.958153	0	0.00536171
HSD17B13	7469	0.760185	inside	0.876452	0.768168	0	0.00760814
HSD17B13	7524	0.943494	outside	0.974569	0.949785	0	0.00640842
HSD17B13	7534	0.615609	inside	0.898125	0.806629	0	0.00609199
HSD17B13	7557	1.05175	outside	0.968234	0.937478	0	0.00590321
HSD17B13	7667	0.93299	inside	0.961371	0.924234	0	0.00469227
HSD17B13	7765	1.18646	inside	0.992313	0.984686	0	0.00475813
HSD17B13	7769	0.984371	inside	0.950506	0.903462	0	0.00703009
HSD17B13	7770	0.780416	inside	0.98573	0.971663	0	0.00180793
HSD17B13	7800	0.845026	outside	0.963604	0.928533	0	0.00928866
HSD17B13	7871	1.26959	inside	0.980496	0.961372	0	0.00957106
HSD17B13	7916	1.23077	inside	0.996761	0.993532	0	0.00273537
HSD17B13	7917	0.995129	inside	0.969934	0.940772	0	0.00571176
HSD17B13	8069	0.592	inside	0.86149	0.742164	0	0.00892359
HSD17B13	8166	1.15856	inside	0.984803	0.969837	0	0.0089513
HSD17B13	8318	1.41259	inside	0.982447	0.965203	0	0.00572484
HSD17B13	8370	0.567054	inside	0.907194	0.823001	0	0.00598127
HSD17B13	8414	1.21858	inside	0.971306	0.943436	0	0.00812689
HSD17B13	8516	1.12652	inside	0.992384	0.984827	0	0.00313218
HSD17B13	8555	0.915087	inside	0.9489	0.900411	0	0.0114133
HSD17B13	8570	0.898616	inside	0.954161	0.910422	0	0.00285933
HSD17B13	8789	0.587941	outside	0.967235	0.935545	0	0.00532466
HSD17B13	8820	1.02424	outside	0.993925	0.987886	0	0.00216601
HSD17B13	8873	0.691084	inside	0.899286	0.808715	0	0.00811361
HSD17B13	9578	1.1046	outside	0.951751	0.905831	0	0.00967537
HSD17B13	9676	0.648713	outside	0.980979	0.962319	0	0.00459628
HSD17B13	9766	1.20351	outside	0.990424	0.98094	0	0.00478724
HSD17B13	9875	1.12199	outside	0.967848	0.936729	0	0.00736861
HSD17B13	9939	0.724396	outside	0.972347	0.94546	0	0.00302504
HSD17B13	10112	1.02828	outside	0.983811	0.967885	0	0.00582213
HSD17B13	10499	0.528395	outside	0.866424	0.750691	0	0.00552101
HSD17B13	10602	1.08796	outside	0.989754	0.979612	0	0.00458077
HSD17B13	10683	0.539171	outside	0.746353	0.557043	0	0.0112454
HSD17B13	11082	0.534677	outside	0.738982	0.546094	8.79286e-279	0.0121411
HSD17B13	11290	0.68245	inside	0.923929	0.853645	0	0.00856293
HSD17B13	11365	0.462255	inside	0.760888	0.57895	0	0.00613859
HSD17B13	11687	0.904577	outside	0.966707	0.934523	0	0.010219
HSD17B13	11700	0.72807	outside	0.945218	0.893436	0	0.0042557
HSD17B13	11778	0.929084	outside	0.962911	0.927198	0	0.00687248
HSD17B13	11989	0.541099	inside	0.919404	0.845305	0	0.00717782
HSD17B13	11990	0.572232	inside	0.822763	0.676939	0	0.00718629
HSD17B13	11998	1.1313	inside	0.995147	0.990317	0	0.00321726
HSD17B13	12070	0.74242	inside	0.942714	0.88871	0	0.00333794
HSD17B13	12090	0.841433	inside	0.972922	0.946576	0	0.00607708
HSD17B13	12194	1.01021	outside	0.977885	0.956258	0	0.00916295
HSD17B13	12276	0.38969	inside	0.770228	0.593252	0	0.00495424
HSD17B13	12400	1.01631	inside	0.985252	0.970721	0	0.00590982
HSD17B13	12502	0.749677	inside	0.972129	0.945036	0	0.00455132
HSD17B13	12675	0.871297	inside	0.980572	0.961522	0	0.00624892
HSD17B13	14212	0.755982	outside	0.890822	0.793564	0	0.0103161
HSD17B13	14267	0.943148	outside	0.990598	0.981285	0	0.00355947
HSD17B13	14420	1.06347	outside	0.995443	0.990906	0	0.00324116
HSD17B13	14439	1.11285	outside	0.991469	0.983011	0	0.00551387
HSD17B13	14801	0.591907	outside	0.844716	0.713545	0	0.010052
HSD17B13	14901	0.858586	outside	0.932702	0.869933	0	0.00811181
HSD17B13	15001	0.567367	outside	0.955257	0.912516	0	0.00687995
HSD17B13	15126	1.37182	outside	0.984586	0.969409	0	0.00454802
HSD17B13	15207	1.15171	outside	0.992368	0.984794	0	0.00491159
HSD17B13	15428	0.330114	outside	0.733103	0.53744	0	0.00577223
HSD17B13	15469	0.544509	outside	0.806211	0.649976	0	0.00923287
HSD17B13	15669	1.39557	outside	0.980658	0.961689	0	0.0072478
HSD17B13	16086	0.854396	outside	0.99345	0.986943	0	0.00204957
HSD17B13	16120	0.5668	outside	0.879411	0.773363	8.98586e-169	0.0134945
HSD17B13	16245	0.509846	outside	0.902237	0.814032	0	0.00455277
HSD17B13	16279	1.14507	outside	0.98116	0.962675	0	0.00735015
HSD17B13	16352	1.14867	inside	0.979071	0.95858	0	0.00737221
HSD17B13	16420	1.11659	inside	0.995298	0.990619	0	0.0044963
HSD17B13	16572	0.585978	outside	0.845189	0.714344	0	0.00982307
HSD17B13	16808	0.959779	outside	0.993601	0.987243	0	0.00473462
HSD17B13	16834	1.30598	inside	0.985241	0.970701	0	0.00644337
HSD17B13	16909	1.39185	outside	0.988405	0.976944	0	0.00894023
HSD17B13	16911	1.17082	outside	0.987036	0.974239	0	0.00443238
HSD17B13	16932	0.625468	inside	0.849579	0.721784	6.05117e-217	0.013967
HSD17B13	234	0.430869	outside	0.762609	0.581572	0	0.00679602
HSD17B13	301	0.59554	inside	0.777801	0.604974	0	0.00980883
HSD17B13	417	1.19488	inside	0.972185	0.945143	0	0.00816829
HSD17B13	1149	1.22616	outside	0.983038	0.966364	0	0.00917242
HSD17B13	1734	0.805867	outside	0.98711	0.974385	0	0.00210086
HSD17B13	1850	0.783923	outside	0.939804	0.883231	0	0.00526313
HSD17B13	2101	0.752985	outside	0.98482	0.96987	0	0.00504519
HSD17B13	2174	0.64471	outside	0.97293	0.946593	0	0.0053774
HSD17B13	2478	1.00781	outside	0.946943	0.8967	0	0.00629147
HSD17B13	2819	0.525327	inside	0.800739	0.641183	0	0.0102603
HSD17B13	3055	1.1	outside	0.952315	0.906905	1.19635e-299	0.0146719
HSD17B13	3128	0.673309	outside	0.809916	0.655965	4.78638e-226	0.0156887
HSD17B13	3362	1.02677	outside	0.992764	0.985581	0	0.00198108
HSD17B13	3473	0.92055	outside	0.952045	0.90639	0	0.00473291
HSD17B13	3562	1.05465	inside	0.995709	0.991437	0	0.0043659
HSD17B13	3692	0.642775	inside	0.972031	0.944844	0	0.00292451
HSD17B13	4241	1.02403	inside	0.995544	0.991107	0	0.00319452
HSD17B13	4264	0.684523	outside	0.960325	0.922224	0	0.00584419
HSD17B13	4344	0.99673	outside	0.974245	0.949153	0	0.00701661
HSD17B13	5000	0.651297	outside	0.950838	0.904093	0	0.00663874
HSD17B13	6954	0.657986	outside	0.849846	0.722238	5.59073e-210	0.0149298
HSD17B13	8723	0.561913	outside	0.859178	0.738187	0	0.00628167
HSD17B13	166	0.554859	inside	0.881838	0.777639	0	0.00336728
HSD17B13	172	0.623478	inside	0.919365	0.845232	3.19556e-256	0.0106547
HSD17B13	369	1.04144	outside	0.967582	0.936214	9.18535e-306	0.0120608
HSD17B13	409	0.519975	outside	0.7528	0.566708	0	0.00937907
HSD17B13	435	0.895167	outside	0.95251	0.907276	0	0.00952328
HSD17B13	518	0.726198	outside	0.86803	0.753476	0	0.011844
HSD17B13	594	0.39827	outside	0.867553	0.752648	0	0.00366967
HSD17B13	603	1.07254	outside	0.98197	0.964265	0	0.00388744
HSD17B13	605	0.759073	outside	0.947593	0.897933	0	0.00497801
HSD17B13	619	1.08677	outside	0.992404	0.984867	0	0.00408417
HSD17B13	641	0.928768	outside	0.950144	0.902774	0	0.0074164
HSD17B13	762	0.80045	outside	0.978678	0.957811	0	0.00412572
HSD17B13	777	1.10475	outside	0.985411	0.971034	0	0.00500558
HSD17B13	879	1.16853	outside	0.990317	0.980727	0	0.00415004
HSD17B13	885	0.793359	inside	0.979951	0.960304	0	0.00276021
HSD17B13	916	0.607526	outside	0.90307	0.815536	0	0.00900288
HSD17B13	930	1.1148	outside	0.963227	0.927806	0	0.00571962
HSD17B13	987	0.989329	outside	0.923968	0.853717	2.75143e-221	0.0178732
HSD17B13	993	0.826315	outside	0.891872	0.795435	0	0.00727699
HSD17B13	1036	0.664773	outside	0.848906	0.720641	1.21822e-268	0.0133447
HSD17B13	1107	0.787672	outside	0.990174	0.980445	0	0.00320724
HSD17B13	1150	0.368533	inside	0.778302	0.605753	0	0.00447655
HSD17B13	1190	0.868173	outside	0.975572	0.951741	0	0.00556518
HSD17B13	1409	0.791504	outside	0.931422	0.867548	0	0.00721576
HSD17B13	1524	1.09545	outside	0.986423	0.97303	0	0.00738425
HSD17B13	1562	0.773585	outside	0.89095	0.793792	0	0.012116
HSD17B13	1583	1.00703	outside	0.993795	0.987628	0	0.00295582
HSD17B13	1634	0.970029	outside	0.983059	0.966406	0	0.00556815
HSD17B13	1649	0.809203	outside	0.983706	0.967677	0	0.00358275
HSD17B13	1673	1.08058	outside	0.967253	0.935579	0	0.00882653
HSD17B13	1715	0.645241	outside	0.82884	0.686975	2.98813e-133	0.0191003
HSD17B13	1751	0.822226	outside	0.926508	0.858416	0	0.00680347
HSD17B13	1846	1.20487	outside	0.992533	0.985122	0	0.00577682
HSD17B13	1849	0.619092	outside	0.972438	0.945636	0	0.00368573
HSD17B13	1943	1.1749	outside	0.977406	0.955323	0	0.00357681
HSD17B13	2008	0.478428	outside	0.899804	0.809646	0	0.00460926
HSD17B13	2047	1.02998	outside	0.916818	0.840555	0	0.0119891
HSD17B13	2127	0.764825	outside	0.846074	0.715841	0	0.0100785
HSD17B13	2138	0.920662	outside	0.967134	0.935348	0	0.00264491
HSD17B13	2142	1.43029	outside	0.992843	0.985738	0	0.00664168
HSD17B13	2145	0.823144	outside	0.9569	0.915658	0	0.00837875
HSD17B13	2208	1.12823	outside	0.983893	0.968045	0	0.00780367
HSD17B13	2241	1.10934	outside	0.976267	0.953097	0	0.00432204
HSD17B13	2276	0.913282	outside	0.991495	0.983062	0	0.00136132
HSD17B13	2387	1.15808	outside	0.994173	0.98838	0	0.00266262
HSD17B13	2441	0.676216	outside	0.918559	0.843751	0	0.00777165
HSD17B13	2487	0.868914	outside	0.943523	0.890235	0	0.0112465
HSD17B13	2496	0.850522	outside	0.950177	0.902837	1.61917e-273	0.0120517
HSD17B13	2567	1.16862	outside	0.973238	0.947192	0	0.00641186
HSD17B13	2573	1.22673	outside	0.986062	0.972319	0	0.00608248
HSD17B13	2664	0.536431	outside	0.81773	0.668682	0	0.0101206
HSD17B13	3040	0.426208	outside	0.724282	0.524584	0	0.00652474
HSD17B13	3336	0.820463	outside	0.983395	0.967066	0	0.00402364
HSD17B13	3351	1.12544	outside	0.994478	0.988986	0	0.00165229
HSD17B13	3731	0.328681	outside	0.72377	0.523843	0	0.00572027
HSD17B13	3786	0.606369	outside	0.831533	0.691447	0	0.00774966
HSD17B13	3794	1.10676	outside	0.981368	0.963083	0	0.0028377
HSD17B13	3998	0.752824	outside	0.955047	0.912114	0	0.00755787
HSD17B13	4010	0.826603	outside	0.989131	0.97838	0	0.00226234
HSD17B13	4045	0.814641	outside	0.988142	0.976424	0	0.00244155
HSD17B13	4192	0.94307	outside	0.986573	0.973327	0	0.00327384
HSD17B13	4511	0.603125	outside	0.937158	0.878266	0	0.00516637
HSD17B13	4676	1.03745	outside	0.990624	0.981336	0	0.00498126
HSD17B13	4791	0.594874	outside	0.929067	0.863165	0	0.00784725
HSD17B13	4900	0.79805	outside	0.952236	0.906754	0	0.00938873
HSD17B13	4920	1.01741	outside	0.972059	0.944899	0	0.00721054
HSD17B13	5005	0.951864	outside	0.985459	0.971129	0	0.00623445
HSD17B13	5022	0.514607	outside	0.902917	0.81526	1.02675e-267	0.00910415
HSD17B13	163	1.01187	outside	0.976764	0.954067	0	0.00459863
HSD17B13	229	0.867447	inside	0.949952	0.902408	0	0.00649841
HSD17B13	673	1.18912	outside	0.986714	0.973605	0	0.00328702
HSD17B13	759	1.00088	outside	0.982614	0.96553	0	0.00689625
HSD17B13	810	1.24515	outside	0.969093	0.939141	0	0.01323
HSD17B13	1353	1.09707	outside	0.982558	0.965421	0	0.00890192
HSD17B13	2137	0.464235	outside	0.738158	0.544877	4.59465e-114	0.016578
HSD17B13	2255	0.821603	outside	0.907142	0.822907	0	0.00947833
HSD17B13	2285	0.888711	outside	0.974271	0.949204	0	0.00643399
HSD17B13	2294	1.02893	outside	0.983723	0.967711	0	0.00743514
HSD17B13	2463	0.686156	outside	0.929776	0.864484	0	0.00664388
HSD17B13	2485	1.11685	outside	0.956314	0.914537	1.87514e-288	0.014747
HSD17B13	2562	0.816815	outside	0.987583	0.97532	0	0.00397035
HSD17B13	2611	0.471689	outside	0.728183	0.53025	4.03739e-105	0.0177161
HSD17B13	3094	0.645641	outside	0.979493	0.959407	0	0.00305642
HSD17B13	3671	0.790462	outside	0.973508	0.947718	0	0.0052724
HSD17B13	3749	1.23336	outside	0.937236	0.878412	0	0.0146206
HSD17B13	4029	1.39799	outside	0.984628	0.969492	0	0.0100575
HSD17B13	4060	0.724559	outside	0.909418	0.827042	0	0.00677061
HSD17B13	4198	1.07793	outside	0.987423	0.975003	0	0.00603099
HSD17B13	4352	0.646951	inside	0.960473	0.922508	0	0.0074118
HSD17B13	4442	0.803313	outside	0.980217	0.960826	0	0.00426114
HSD17B13	4598	0.631846	outside	0.809136	0.654702	0	0.0102657
HSD17B13	156	1.03348	inside	0.994839	0.989704	0	0.001915
HSD17B13	175	0.626033	inside	0.9541	0.910307	0	0.00349408
HSD17B13	7702	0.580616	inside	0.87559	0.766658	0	0.00878994
HSD17B13	9812	0.808127	outside	0.981882	0.964093	0	0.00598517
HSD17B13	11025	1.19825	outside	0.995631	0.991282	0	0.00461848
HSD17B13	12131	1.11436	outside	0.982158	0.964635	0	0.00941132
HSD17B13	12645	0.885533	outside	0.961028	0.923574	0	0.00847707
HSD17B13	13410	0.819015	outside	0.995947	0.991911	0	0.00241745
HSD17B13	14509	0.954898	outside	0.969553	0.940034	0	0.00533979
HSD17B13	15313	0.575958	outside	0.959883	0.921375	0	0.00473612
HSD17B13	17014	0.953435	outside	0.906977	0.822607	1.26136e-231	0.0179119
HSD17B13	19048	0.998277	outside	0.957329	0.916478	0	0.0112703
HSD17B13	20497	1.02286	outside	0.93797	0.879788	0	0.00607701
HSD17B13	20771	0.52013	outside	0.790432	0.624783	0	0.00848443

## Sheet: Fig 1d,e,h
sample	filename	track_id	Loc	segment	area_um2_dense	area_um2_total	ratio	ratio_spots	area_spot_ratio	threshold
GPAT4	G4_BSA 01	193	outside	0	0.00256544	0.0384816	0.0666667	0.33711	5.05666	74.3963
GPAT4	G4_BSA 01	193	outside	1	0.00313554	0.02936	0.106796	0.339943	3.18311	74.3963
GPAT4	G4_BSA 01	1006	outside	0	0	0.0683658	0	0		74.3963
GPAT4	G4_BSA 01	1868	outside	0	0	0.0665574	0	0		74.3963
GPAT4	G4_BSA 01	1868	outside	1	0	0.0492698	0	0		74.3963
GPAT4	G4_BSA 01	2313	inside	0	0.00280566	0.0328262	0.0854701	0.402266	4.70652	74.3963
GPAT4	G4_BSA 01	2313	inside	1	0.00112226	0.0364735	0.0307692	0.152975	4.97167	74.3963
GPAT4	G4_BSA 01	2313	inside	2	0.00168339	0.0474156	0.035503	0.1983	5.58546	74.3963
GPAT4	G4_BSA 01	2313	inside	3	0	0.0678969	0	0		74.3963
GPAT4	G4_BSA 01	2313	inside	4	0.00336679	0.027776	0.121212	0.518414	4.27691	74.3963
GPAT4	G4_BSA 01	2313	inside	5	0.00168339	0.0353513	0.047619	0.220963	4.64023	74.3963
GPAT4	G4_BSA 01	2313	inside	6	0.00280566	0.0305817	0.0917431	0.342776	3.73626	74.3963
GPAT4	G4_BSA 01	2313	inside	7	0	0.0735082	0	0		74.3963
GPAT4	G4_BSA 01	2313	inside	8	0.00168339	0.0485379	0.0346821	0.235127	6.77951	74.3963
GPAT4	G4_BSA 01	2313	inside	9	0	0.057516	0	0		74.3963
GPAT4	G4_BSA 01	2313	inside	10	0.00336679	0.0356318	0.0944882	0.484419	5.12677	74.3963
GPAT4	G4_BSA 01	2716	outside	0	0	0.105666	0	0		74.3963
GPAT4	G4_BSA 01	2716	outside	1	0	0.1194	0	0		74.3963
GPAT4	G4_BSA 01	2716	outside	2	0	0.0611015	0	0		74.3963
GPAT4	G4_BSA 01	2716	outside	3	0	0.0465268	0	0		74.3963
GPAT4	G4_BSA 01	4072	inside	0	0.004299	0.020062	0.214286	0.716714	3.34466	74.3963
GPAT4	G4_BSA 01	4072	inside	1	0.0048722	0.0240744	0.202381	0.645892	3.19147	74.3963
GPAT4	G4_BSA 01	4637	outside	0	0.00113532	0.0479673	0.0236686	0.13881	5.86473	74.3963
GPAT4	G4_BSA 01	5444	inside	0	0.00454562	0.0210235	0.216216	0.776204	3.58994	74.3963
GPAT4	G4_BSA 01	5444	inside	1	0.00426152	0.0107958	0.394737	0.889518	2.25345	74.3963
GPAT4	G4_BSA 01	5444	inside	2	0.00340921	0.00795483	0.428571	0.917847	2.14164	74.3963
GPAT4	G4_BSA 01	5444	inside	3	0.00340921	0.00880714	0.387097	0.929178	2.40038	74.3963
GPAT4	G4_BSA 01	5444	inside	4	0.00340921	0.00767073	0.444444	0.917847	2.06516	74.3963
GPAT4	G4_BSA 01	5444	inside	5	0.00568202	0.0142051	0.4	0.872521	2.1813	74.3963
GPAT4	G4_BSA 01	5741	inside	0	0	0.0589787	0	0		74.3963
GPAT4	G4_BSA 01	5741	inside	1	0.000569843	0.0390342	0.0145985	0.0793201	5.43343	74.3963
GPAT4	G4_BSA 01	5741	inside	2	0.00199445	0.0321961	0.0619469	0.240793	3.88709	74.3963
GPAT4	G4_BSA 01	5741	inside	3	0.00455874	0.0259278	0.175824	0.634561	3.60907	74.3963
GPAT4	G4_BSA 01	5741	inside	4	0.00199445	0.0339056	0.0588235	0.33711	5.73088	74.3963
GPAT4	G4_BSA 01	5741	inside	5	0	0.054135	0	0		74.3963
GPAT4	G4_BSA 01	5741	inside	6	0.000854764	0.039889	0.0214286	0.0708215	3.305	74.3963
GPAT4	G4_BSA 01	5741	inside	7	0.0039889	0.0336207	0.118644	0.490085	4.13072	74.3963
GPAT4	G4_BSA 01	5741	inside	8	0.00227937	0.0415985	0.0547945	0.393768	7.18626	74.3963
GPAT4	G4_BSA 01	5743	inside	0	0.0022375	0.0520218	0.0430108	0.365439	8.49646	74.3963
GPAT4	G4_BSA 01	5743	inside	1	0.00251718	0.036639	0.0687023	0.393768	5.73151	74.3963
GPAT4	G4_BSA 01	5743	inside	2	0	0.0794311	0	0		74.3963
GPAT4	G4_BSA 01	5743	inside	3	0.0022375	0.0380374	0.0588235	0.385269	6.54958	74.3963
GPAT4	G4_BSA 01	5743	inside	4	0.00447499	0.0176203	0.253968	0.730878	2.87783	74.3963
GPAT4	G4_BSA 01	5743	inside	5	0.00195781	0.0405546	0.0482759	0.345609	7.15904	74.3963
GPAT4	G4_BSA 01	5896	inside	0	0.00428045	0.0319607	0.133929	0.611898	4.56884	74.3963
GPAT4	G4_BSA 01	5896	inside	1	0	0.0602116	0	0		74.3963
GPAT4	G4_BSA 01	5896	inside	2	0.000856089	0.0436606	0.0196078	0.17847	9.10198	74.3963
GPAT4	G4_BSA 01	5896	inside	3	0.00513654	0.0174071	0.295082	0.776204	2.63047	74.3963
GPAT4	G4_BSA 01	5896	inside	4	0.00114145	0.0562165	0.0203046	0.152975	7.53399	74.3963
GPAT4	G4_BSA 01	5896	inside	5	0	0.108153	0	0		74.3963
GPAT4	G4_BSA 01	5896	inside	6	0.00428045	0.025112	0.170455	0.685552	4.02191	74.3963
GPAT4	G4_BSA 01	5896	inside	7	0	0.0513654	0	0.00283286	inf	74.3963
GPAT4	G4_BSA 01	5896	inside	8	0	0.0650628	0	0		74.3963
GPAT4	G4_BSA 01	5896	inside	9	0.00171218	0.0470849	0.0363636	0.291785	8.02408	74.3963
GPAT4	G4_BSA 01	5896	inside	10	0.00370972	0.032246	0.115044	0.552408	4.8017	74.3963
GPAT4	G4_BSA 01	5896	inside	11	0.00285363	0.0333875	0.0854701	0.390935	4.57394	74.3963
GPAT4	G4_BSA 01	5896	inside	12	0.00313899	0.041663	0.0753425	0.439093	5.82797	74.3963
GPAT4	G4_BSA 01	5896	inside	13	0.00114145	0.0379533	0.0300752	0.124646	4.14448	74.3963
GPAT4	G4_BSA 01	5896	inside	14	0.000285363	0.0465142	0.00613497	0.0424929	6.92635	74.3963
GPAT4	G4_BSA 01	5896	inside	15	0.0054219	0.0231144	0.234568	0.679887	2.89846	74.3963
GPAT4	G4_BSA 01	5896	inside	16	0.00313899	0.0433752	0.0723684	0.509915	7.0461	74.3963
GPAT4	G4_BSA 01	5896	inside	17	0.00399508	0.0273949	0.145833	0.580737	3.98219	74.3963
GPAT4	G4_BSA 01	5896	inside	18	0	0.067631	0	0		74.3963
GPAT4	G4_BSA 01	5929	inside	0	0.00513044	0.0173865	0.295082	0.838527	2.84167	74.3963
GPAT4	G4_BSA 01	5929	inside	1	0.00484542	0.0182416	0.265625	0.759207	2.85819	74.3963
GPAT4	G4_BSA 01	5929	inside	2	0.00541547	0.0151063	0.358491	0.872521	2.43388	74.3963
GPAT4	G4_BSA 01	5929	inside	3	0.00313527	0.00912079	0.34375	0.886686	2.57945	74.3963
GPAT4	G4_BSA 01	5929	inside	4	0.00456039	0.0122561	0.372093	0.866856	2.32967	74.3963
GPAT4	G4_BSA 01	5929	inside	5	0.00399034	0.0125411	0.318182	0.84136	2.64427	74.3963
GPAT4	G4_BSA 01	5929	inside	6	0.00399034	0.011686	0.341463	0.86119	2.52206	74.3963
GPAT4	G4_BSA 01	5929	inside	7	0.00427537	0.0171015	0.25	0.787535	3.15014	74.3963
GPAT4	G4_BSA 01	5929	inside	8	0.00427537	0.0176715	0.241935	0.796034	3.29027	74.3963
GPAT4	G4_BSA 01	5929	inside	9	0.0034203	0.011686	0.292683	0.90085	3.0779	74.3963
GPAT4	G4_BSA 01	5929	inside	10	0.00427537	0.0139662	0.306122	0.852691	2.78546	74.3963
GPAT4	G4_BSA 01	5929	inside	11	0.00513044	0.0210918	0.243243	0.725212	2.98143	74.3963
GPAT4	G4_BSA 01	5929	inside	12	0.00484542	0.023087	0.209877	0.623229	2.96951	74.3963
GPAT4	G4_BSA 01	5929	inside	13	0.00256522	0.0316377	0.0810811	0.266289	3.28423	74.3963
GPAT4	G4_BSA 01	5929	inside	14	0.00285025	0.0293575	0.0970874	0.402266	4.14334	74.3963
GPAT4	G4_BSA 01	5929	inside	15	0.00370532	0.0153913	0.240741	0.815864	3.38897	74.3963
GPAT4	G4_BSA 01	5929	inside	16	0.0034203	0.0136812	0.25	0.84136	3.36544	74.3963
GPAT4	G4_BSA 01	5929	inside	17	0.00456039	0.023657	0.192771	0.665722	3.45343	74.3963
GPAT4	G4_BSA 01	6047	inside	0	0	0.0614243	0	0		74.3963
GPAT4	G4_BSA 01	6047	inside	1	0	0.069138	0	0		74.3963
GPAT4	G4_BSA 01	6087	inside	0	0.00455697	0.0267722	0.170213	0.634561	3.72805	74.3963
GPAT4	G4_BSA 01	6087	inside	1	0	0.0692089	0	0		74.3963
GPAT4	G4_BSA 01	6087	inside	2	0.00370253	0.0344621	0.107438	0.569405	5.29985	74.3963
GPAT4	G4_BSA 01	6087	inside	3	0	0.0629431	0	0		74.3963
GPAT4	G4_BSA 01	6087	inside	4	0.00028481	0.0452848	0.00628931	0.0623229	9.90935	74.3963
GPAT4	G4_BSA 01	6194	inside	0	0.00431837	0.0198645	0.217391	0.8017	3.68782	74.3963
GPAT4	G4_BSA 01	6194	inside	1	0.00518204	0.0123793	0.418605	0.903683	2.1588	74.3963
GPAT4	G4_BSA 01	6194	inside	2	0	0.0621845	0	0		74.3963
GPAT4	G4_BSA 01	6517	inside	0	0.00596675	0.0198892	0.3	0.776204	2.58735	74.3963
GPAT4	G4_BSA 01	6517	inside	1	0.00397784	0.0218781	0.181818	0.648725	3.56799	74.3963
GPAT4	G4_BSA 01	6955	outside	0	0.00399303	0.0122643	0.325581	0.875354	2.68859	74.3963
GPAT4	G4_BSA 01	6955	outside	1	0.00399303	0.00884172	0.451613	0.92068	2.03865	74.3963
GPAT4	G4_BSA 01	6955	outside	2	0.00370782	0.0102678	0.361111	0.883853	2.44759	74.3963
GPAT4	G4_BSA 01	6955	outside	3	0.00427825	0.0111235	0.384615	0.917847	2.3864	74.3963
GPAT4	G4_BSA 01	6955	outside	4	0	0.0795755	0	0		74.3963
GPAT4	G4_BSA 01	6955	outside	5	0.00256695	0.0068452	0.375	0.915014	2.44004	74.3963
GPAT4	G4_BSA 01	6955	outside	6	0.00228173	0.0068452	0.333333	0.937677	2.81303	74.3963
GPAT4	G4_BSA 01	6955	outside	7	0.00370782	0.0116939	0.317073	0.889518	2.8054	74.3963
GPAT4	G4_BSA 01	6955	outside	8	0.00256695	0.00655999	0.391304	0.932011	2.38181	74.3963
GPAT4	G4_BSA 01	6955	outside	9	0.00285217	0.00598955	0.47619	0.929178	1.95127	74.3963
GPAT4	G4_BSA 01	6955	outside	10	0.00285217	0.0068452	0.416667	0.951841	2.28442	74.3963
GPAT4	G4_BSA 01	6955	outside	11	0.00256695	0.00912694	0.28125	0.898017	3.19295	74.3963
GPAT4	G4_BSA 01	6955	outside	12	0.00256695	0.00713042	0.36	0.923513	2.56531	74.3963
GPAT4	G4_BSA 01	6955	outside	13	0.00256695	0.00627477	0.409091	0.923513	2.25748	74.3963
GPAT4	G4_BSA 01	6955	outside	14	0.00256695	0.0051339	0.5	0.937677	1.87535	74.3963
GPAT4	G4_BSA 01	6955	outside	15	0.00256695	0.00627477	0.409091	0.949008	2.3198	74.3963
GPAT4	G4_BSA 01	7794	outside	0	0	0.0943053	0	0		74.3963
GPAT4	G4_BSA 01	7794	outside	1	0	0.0629635	0	0		74.3963
GPAT4	G4_BSA 01	8484	outside	0	0	0.0617461	0	0		74.3963
GPAT4	G4_BSA 01	9459	inside	0	0	0.0463427	0	0		74.3963
GPAT4	G4_BSA 01	9716	inside	0	0.00513023	0.0139656	0.367347	0.906516	2.46774	74.3963
GPAT4	G4_BSA 01	9716	inside	1	0.00484521	0.0176708	0.274194	0.827195	3.01683	74.3963
GPAT4	G4_BSA 01	9716	inside	2	0.0045602	0.023371	0.195122	0.72238	3.7022	74.3963
GPAT4	G4_BSA 01	10087	outside	0	0	0.107142	0	0		74.3963
GPAT4	G4_BSA 01	10087	outside	1	0.00139873	0.0377656	0.037037	0.201133	5.43059	74.3963
GPAT4	G4_BSA 01	10087	outside	2	0	0.045039	0	0		74.3963
GPAT4	G4_BSA 01	10087	outside	3	0.00475567	0.0229391	0.207317	0.679887	3.27945	74.3963
GPAT4	G4_BSA 01	11653	outside	0	0	0.0845974	0	0		74.3963
GPAT4	G4_BSA 01	11653	outside	1	0	0.0579856	0	0		74.3963
GPAT4	G4_BSA 01	11653	outside	2	0	0.0728322	0	0		74.3963
GPAT4	G4_BSA 01	11653	outside	3	0	0.128857	0	0		74.3963
GPAT4	G4_BSA 01	11653	outside	4	0.000560247	0.0593862	0.00943396	0.110482	11.711	74.3963
GPAT4	G4_BSA 01	11653	outside	5	0	0.0868383	0	0		74.3963
GPAT4	G4_BSA 01	11808	outside	0	0	0.0516138	0	0		74.3963
GPAT4	G4_BSA 01	11808	outside	1	0	0.0578529	0	0		74.3963
GPAT4	G4_BSA 01	12308	inside	0	0.00454924	0.0332663	0.136752	0.575071	4.20521	74.3963
GPAT4	G4_BSA 01	12308	inside	1	0.00341193	0.0301387	0.113208	0.560907	4.95467	74.3963
GPAT4	G4_BSA 01	12308	inside	2	0	0.0679543	0	0		74.3963
GPAT4	G4_BSA 01	12308	inside	3	0	0.0443551	0	0		74.3963
GPAT4	G4_BSA 01	12308	inside	4	0.00426491	0.0287171	0.148515	0.524079	3.5288	74.3963
GPAT4	G4_BSA 01	12308	inside	5	0.000284328	0.0528849	0.00537634	0.0594901	11.0652	74.3963
GPAT4	G4_BSA 01	12564	inside	0	0.00342685	0.0208467	0.164384	0.679887	4.13598	74.3963
GPAT4	G4_BSA 01	12564	inside	1	0.00399799	0.0251302	0.159091	0.699717	4.39822	74.3963
GPAT4	G4_BSA 01	12564	inside	2	0.00485471	0.0165631	0.293103	0.832861	2.84153	74.3963
GPAT4	G4_BSA 01	12564	inside	3	0.00228457	0.0302705	0.0754717	0.379603	5.02975	74.3963
GPAT4	G4_BSA 01	12564	inside	4	0.00485471	0.015992	0.303571	0.864023	2.84619	74.3963
GPAT4	G4_BSA 01	12564	inside	5	0.00114228	0.0394088	0.0289855	0.252125	8.6983	74.3963
GPAT4	G4_BSA 01	12595	inside	0	0.00396998	0.0286406	0.138614	0.538244	3.88304	74.3963
GPAT4	G4_BSA 01	12595	inside	1	0.00028357	0.0453712	0.00625	0.0538244	8.6119	74.3963
GPAT4	G4_BSA 01	12595	inside	2	0.00425355	0.0249542	0.170455	0.648725	3.80585	74.3963
GPAT4	G4_BSA 01	12595	inside	3	0.00425355	0.0246706	0.172414	0.614731	3.56544	74.3963
GPAT4	G4_BSA 01	12595	inside	4	0.00368641	0.0235363	0.156627	0.674221	4.30464	74.3963
GPAT4	G4_BSA 01	12595	inside	5	0.00510426	0.0181485	0.28125	0.747875	2.65911	74.3963
GPAT4	G4_BSA 01	12595	inside	6	0.00538783	0.0172978	0.311475	0.832861	2.67392	74.3963
GPAT4	G4_BSA 01	12595	inside	7	0.00482069	0.0238199	0.202381	0.725212	3.5834	74.3963
GPAT4	G4_BSA 01	12595	inside	8	0.00311927	0.0294913	0.105769	0.393768	3.72289	74.3963
GPAT4	G4_BSA 01	12595	inside	9	0.00482069	0.0181485	0.265625	0.78187	2.94351	74.3963
GPAT4	G4_BSA 01	12595	inside	10	0.00396998	0.0155964	0.254545	0.804533	3.16066	74.3963
GPAT4	G4_BSA 01	12595	inside	11	0.00170142	0.0340284	0.05	0.249292	4.98584	74.3963
GPAT4	G4_BSA 01	12595	inside	12	0.000850711	0.0351627	0.0241935	0.0906516	3.74693	74.3963
GPAT4	G4_BSA 01	12595	inside	13	0.00453712	0.0198499	0.228571	0.728045	3.1852	74.3963
GPAT4	G4_BSA 01	12595	inside	14	0.00396998	0.0328941	0.12069	0.461756	3.82598	74.3963
GPAT4	G4_BSA 01	12595	inside	15	0.00453712	0.022402	0.202532	0.699717	3.45485	74.3963
GPAT4	G4_BSA 01	12595	inside	16	0.00340284	0.0360134	0.0944882	0.512748	5.42658	74.3963
GPAT4	G4_BSA 01	12595	inside	17	0	0.0811011	0	0		74.3963
GPAT4	G4_BSA 01	12595	inside	18	0.00453712	0.0252377	0.179775	0.671388	3.7346	74.3963
GPAT4	G4_BSA 01	12595	inside	19	0.00141785	0.042252	0.033557	0.25779	7.68215	74.3963
GPAT4	G4_BSA 01	13025	outside	0	0.004567	0.0202661	0.225352	0.728045	3.2307	74.3963
GPAT4	G4_BSA 01	13373	inside	0	0.00427551	0.0125415	0.340909	0.835694	2.45137	74.3963
GPAT4	G4_BSA 01	13373	inside	1	0.00484558	0.0193823	0.25	0.747875	2.9915	74.3963
GPAT4	G4_BSA 01	13373	inside	2	0.00513061	0.0176721	0.290323	0.835694	2.8785	74.3963
GPAT4	G4_BSA 01	13373	inside	3	0.00484558	0.0205224	0.236111	0.733711	3.10748	74.3963
GPAT4	G4_BSA 01	13373	inside	4	0.00342041	0.0182422	0.1875	0.74221	3.95845	74.3963
GPAT4	G4_BSA 01	13774	inside	0	0	0.0583815	0	0		74.3963
GPAT4	G4_BSA 01	13774	inside	1	0.00143797	0.0347988	0.0413223	0.192635	4.66176	74.3963
GPAT4	G4_BSA 01	13774	inside	2	0.00488909	0.0247331	0.197674	0.614731	3.10982	74.3963
GPAT4	G4_BSA 01	13774	inside	3	0.00431391	0.0258834	0.166667	0.631728	3.79037	74.3963
GPAT4	G4_BSA 01	13774	inside	4	0.00402631	0.027609	0.145833	0.586402	4.02104	74.3963
GPAT4	G4_BSA 02	2133	inside	0	0	0.0641248	0	0		74.3963
GPAT4	G4_BSA 02	2319	inside	0	0	0.0696731	0	0		74.3963
GPAT4	G4_BSA 02	2319	inside	1	0	0.0529746	0	0		74.3963
GPAT4	G4_BSA 02	2319	outside	2	0.00431858	0.027351	0.157895	0.594901	3.76771	74.3963
GPAT4	G4_BSA 02	409	inside	0	0	0.0558037	0	0		74.3963
GPAT4	G4_BSA 02	409	inside	1	0.00339921	0.0294598	0.115385	0.475921	4.12465	74.3963
GPAT4	G4_BSA 02	448	inside	0	0	0.0876047	0	0		74.3963
GPAT4	G4_BSA 02	448	inside	1	0	0.0766891	0	0		74.3963
GPAT4	G4_BSA 02	448	inside	2	0	0.0445021	0	0.0368272	inf	74.3963
GPAT4	G4_BSA 02	448	inside	3	0.000279887	0.0470211	0.00595238	0.0226629	3.80737	74.3963
GPAT4	G4_BSA 02	628	outside	0	0	0.0915967	0	0		74.3963
GPAT4	G4_BSA 02	628	outside	1	0.00284462	0.0395402	0.0719424	0.416431	5.78839	74.3963
GPAT4	G4_BSA 02	679	outside	0	0	0.0381322	0	0		74.3963
GPAT4	G4_BSA 02	679	outside	1	0.000282461	0.0618589	0.00456621	0.01983	4.34278	74.3963
GPAT4	G4_BSA 02	679	outside	2	0.000847382	0.0542324	0.015625	0.0963173	6.16431	74.3963
GPAT4	G4_BSA 02	679	outside	3	0	0.0485832	0	0		74.3963
GPAT4	G4_BSA 02	679	outside	4	0	0.125695	0	0		74.3963
GPAT4	G4_BSA 02	679	outside	5	0	0.0446288	0	0		74.3963
GPAT4	G4_BSA 02	679	outside	6	0	0.0997086	0	0		74.3963
GPAT4	G4_BSA 02	679	outside	7	0	0.127672	0	0		74.3963
GPAT4	G4_BSA 02	679	outside	8	0.00423691	0.0282461	0.15	0.589235	3.92823	74.3963
GPAT4	G4_BSA 02	679	outside	9	0	0.102251	0	0		74.3963
GPAT4	G4_BSA 02	765	outside	0	0	0.0503382	0	0		74.3963
GPAT4	G4_BSA 02	765	outside	1	0	0.0813801	0	0		74.3963
GPAT4	G4_BSA 02	765	outside	2	0	0.0682362	0	0		74.3963
GPAT4	G4_BSA 02	765	outside	3	0	0.0777446	0	0		74.3963
GPAT4	G4_BSA 02	765	outside	4	0	0.0841767	0	0		74.3963
GPAT4	G4_BSA 02	765	outside	5	0.00307622	0.0439061	0.0700637	0.456091	6.50966	74.3963
GPAT4	G4_BSA 02	765	outside	6	0	0.0559313	0	0		74.3963
GPAT4	G4_BSA 02	780	outside	0	0	0.0680626	0	0		74.3963
GPAT4	G4_BSA 02	1147	outside	0	0.000284516	0.0443845	0.00641026	0.0509915	7.95467	74.3963
GPAT4	G4_BSA 02	1147	outside	1	0.000284516	0.0466606	0.00609756	0.0906516	14.8669	74.3963
GPAT4	G4_BSA 02	1289	outside	0	0.00343513	0.0237596	0.144578	0.484419	3.35057	74.3963
GPAT4	G4_BSA 02	1460	outside	0	0	0.0816898	0	0		74.3963
GPAT4	G4_BSA 02	1460	outside	1	0	0.0819734	0	0		74.3963
GPAT4	G4_BSA 02	1460	outside	2	0	0.0822571	0	0		74.3963
GPAT4	G4_BSA 02	1496	outside	0	0	0.0907437	0	0		74.3963
GPAT4	G4_BSA 02	1496	outside	1	0	0.0814149	0	0		74.3963
GPAT4	G4_BSA 02	1496	outside	2	0	0.0720862	0	0		74.3963
GPAT4	G4_BSA 02	1830	outside	0	0	0.0944684	0	0		74.3963
GPAT4	G4_BSA 02	2086	inside	0	0	0.0648293	0	0		74.3963
GPAT4	G4_BSA 02	2086	inside	1	0.00450986	0.0217037	0.207792	0.671388	3.23106	74.3963
GPAT4	G4_BSA 02	2086	inside	2	0.00479173	0.0143752	0.333333	0.832861	2.49858	74.3963
GPAT4	G4_BSA 02	2086	inside	3	0.00479173	0.0186032	0.257576	0.753541	2.92551	74.3963
GPAT4	G4_BSA 02	2086	inside	4	0.00394613	0.0239586	0.164706	0.626062	3.80109	74.3963
GPAT4	G4_BSA 02	2086	inside	5	0	0.0481992	0	0		74.3963
GPAT4	G4_BSA 02	2086	inside	6	0.00225493	0.0329784	0.0683761	0.322946	4.72309	74.3963
GPAT4	G4_BSA 02	2086	inside	7	0.00225493	0.0467898	0.0481928	0.305949	6.34844	74.3963
GPAT4	G4_BSA 02	2086	inside	8	0	0.0758221	0	0		74.3963
GPAT4	G4_BSA 02	2513	inside	0	0	0.0647802	0	0		74.3963
GPAT4	G4_BSA 02	3228	inside	0	0.00424892	0.02606	0.163043	0.580737	3.56185	74.3963
GPAT4	G4_BSA 02	3228	inside	1	0	0.0648668	0	0		74.3963
GPAT4	G4_BSA 02	3274	inside	0	0.00448612	0.0238325	0.188235	0.611898	3.25071	74.3963
GPAT4	G4_BSA 02	3274	inside	1	0	0.0515904	0	0		74.3963
GPAT4	G4_BSA 02	3274	inside	2	0	0.0370105	0	0.0141643	inf	74.3963
GPAT4	G4_BSA 02	3274	inside	3	0.00140191	0.0496277	0.0282486	0.15864	5.61586	74.3963
GPAT4	G4_BSA 02	3412	inside	0	0	0.0470756	0	0		74.3963
GPAT4	G4_BSA 02	3461	inside	0	0.00144676	0.0445603	0.0324675	0.303116	9.33598	74.3963
GPAT4	G4_BSA 02	3461	inside	1	0.00434029	0.0315394	0.137615	0.543909	3.95241	74.3963
GPAT4	G4_BSA 02	3597	inside	0	0	0.116428	0	0		74.3963
GPAT4	G4_BSA 02	3597	inside	1	0	0.0761262	0	0		74.3963
GPAT4	G4_BSA 02	3597	inside	2	0	0.105793	0	0		74.3963
GPAT4	G4_BSA 02	4366	inside	0	0.00195135	0.0406996	0.0479452	0.29745	6.20397	74.3963
GPAT4	G4_BSA 02	4366	inside	1	0	0.0551953	0	0		74.3963
GPAT4	G4_BSA 02	4416	outside	0	0	0.0947394	0	0		74.3963
GPAT4	G4_BSA 02	4416	outside	1	0	0.0728116	0	0		74.3963
GPAT4	G4_BSA 02	5244	outside	0	0	0.0797882	0	0		74.3963
GPAT4	G4_BSA 02	5244	outside	1	0	0.121635	0	0		74.3963
GPAT4	G4_BSA 02	5244	outside	2	0	0.0875996	0	0		74.3963
GPAT4	G4_BSA 02	5289	inside	0	0.00283658	0.0269475	0.105263	0.558074	5.3017	74.3963
GPAT4	G4_BSA 02	5289	inside	1	0.000850974	0.0553133	0.0153846	0.0679887	4.41926	74.3963
GPAT4	G4_BSA 02	5289	inside	2	0	0.107506	0	0		74.3963
GPAT4	G4_BSA 02	5599	outside	0	0.00224685	0.0345453	0.0650407	0.294618	4.52975	74.3963
GPAT4	G4_BSA 02	5599	outside	1	0	0.0440945	0	0		74.3963
GPAT4	G4_BSA 02	5599	outside	2	0	0.0544862	0	0		74.3963
GPAT4	G4_BSA 02	5599	outside	3	0.00112343	0.042971	0.0261438	0.11898	4.55099	74.3963
GPAT4	G4_BSA 02	5599	outside	4	0	0.172727	0	0		74.3963
GPAT4	G4_BSA 02	5849	outside	0	0	0.0838817	0	0		74.3963
GPAT4	G4_BSA 02	5849	outside	1	0	0.0575108	0	0		74.3963
GPAT4	G4_BSA 02	5849	outside	2	0.000280541	0.058633	0.00478469	0.0594901	12.4334	74.3963
GPAT4	G4_BSA 02	5849	outside	3	0	0.0701352	0	0		74.3963
GPAT4	G4_BSA 02	5849	outside	4	0	0.092859	0	0		74.3963
GPAT4	G4_BSA 02	5849	outside	5	0	0.10885	0	0		74.3963
GPAT4	G4_BSA 02	5849	outside	6	0	0.0617189	0	0		74.3963
GPAT4	G4_BSA 02	5849	outside	7	0	0.0836011	0	0		74.3963
GPAT4	G4_BSA 02	5849	outside	8	0	0.0723795	0	0		74.3963
GPAT4	G4_BSA 02	5849	outside	9	0	0.0779903	0	0		74.3963
GPAT4	G4_BSA 02	5849	outside	10	0	0.0886508	0	0		74.3963
GPAT4	G4_BSA 02	5849	outside	11	0	0.0765876	0	0		74.3963
GPAT4	G4_BSA 02	5849	outside	12	0	0.096506	0	0		74.3963
GPAT4	G4_BSA 02	5849	outside	13	0	0.112497	0	0		74.3963
GPAT4	G4_BSA 02	5851	outside	0	0.00113035	0.043236	0.0261438	0.121813	4.65935	74.3963
GPAT4	G4_BSA 02	5851	outside	1	0	0.0446489	0	0.0169972	inf	74.3963
GPAT4	G4_BSA 02	5851	outside	2	0	0.0531265	0	0		74.3963
GPAT4	G4_BSA 02	5851	outside	3	0.00141294	0.0367364	0.0384615	0.189802	4.93484	74.3963
GPAT4	G4_BSA 02	5851	outside	4	0.00480399	0.0248677	0.193182	0.560907	2.90352	74.3963
GPAT4	G4_BSA 02	6243	outside	0	0.0045518	0.0147933	0.307692	0.844193	2.74363	74.3963
GPAT4	G4_BSA 02	6243	outside	1	0.00312936	0.033285	0.0940171	0.436261	4.64023	74.3963
GPAT4	G4_BSA 02	6243	outside	2	0	0.0608803	0	0		74.3963
GPAT4	G4_BSA 02	6243	outside	3	0	0.11095	0	0		74.3963
GPAT4	G4_BSA 02	6243	outside	4	0.00199141	0.0386903	0.0514706	0.274788	5.33873	74.3963
GPAT4	G4_BSA 02	6272	outside	0	0	0.0465302	0	0		74.3963
GPAT4	G4_BSA 02	6272	outside	1	0.00310202	0.0389162	0.0797101	0.388102	4.86892	74.3963
GPAT4	G4_BSA 03	553	outside	0	0.00319204	0.0110271	0.289474	0.883853	3.05331	74.3963
GPAT4	G4_BSA 03	553	outside	1	0.00464297	0.0116074	0.4	0.906516	2.26629	74.3963
GPAT4	G4_BSA 03	553	outside	2	0.00435278	0.01567	0.277778	0.832861	2.9983	74.3963
GPAT4	G4_BSA 03	553	outside	3	0.00377241	0.00986631	0.382353	0.912181	2.3857	74.3963
GPAT4	G4_BSA 03	1836	outside	0	0	0.0741842	0	0		74.3963
GPAT4	G4_BSA 03	1836	inside	1	0	0.0455221	0	0		74.3963
GPAT4	G4_BSA 03	1974	inside	0	0	0.110025	0	0		74.3963
GPAT4	G4_BSA 03	1974	outside	1	0.000564231	0.0423173	0.0133333	0.0963173	7.2238	74.3963
GPAT4	G4_BSA 03	3920	inside	0	0	0.0906994	0	0		74.3963
GPAT4	G4_BSA 03	3920	inside	1	0	0.0590402	0	0		74.3963
GPAT4	G4_BSA 03	3920	outside	2	0	0.0670263	0	0		74.3963
GPAT4	G4_BSA 03	3920	outside	3	0.00142609	0.0387897	0.0367647	0.184136	5.0085	74.3963
GPAT4	G4_BSA 03	3920	outside	4	0	0.0989707	0	0		74.3963
GPAT4	G4_BSA 03	3920	outside	5	0	0.0730158	0	0		74.3963
GPAT4	G4_BSA 03	3920	outside	6	0.000285218	0.0641741	0.00444444	0.0254958	5.73654	74.3963
GPAT4	G4_BSA 03	3920	outside	7	0.000285218	0.0493427	0.00578035	0.0169972	2.94051	74.3963
GPAT4	G4_BSA 03	556	outside	0	0	0.0489525	0	0		74.3963
GPAT4	G4_BSA 03	556	outside	1	0	0.060271	0	0		74.3963
GPAT4	G4_BSA 03	943	inside	0	0	0.0495378	0	0		74.3963
GPAT4	G4_BSA 03	1071	inside	0	0	0.0802771	0	0		74.3963
GPAT4	G4_BSA 03	1071	inside	1	0	0.0607043	0	0		74.3963
GPAT4	G4_BSA 03	1071	inside	2	0	0.0689305	0	0		74.3963
GPAT4	G4_BSA 03	1071	inside	3	0.00056733	0.0697815	0.00813008	0.0793201	9.75637	74.3963
GPAT4	G4_BSA 03	1962	inside	0	0	0.0697449	0	0		74.3963
GPAT4	G4_BSA 03	1962	inside	1	0.000564736	0.0423552	0.0133333	0.0594901	4.46176	74.3963
GPAT4	G4_BSA 03	1962	inside	2	0	0.0717215	0	0		74.3963
GPAT4	G4_BSA 03	2145	inside	0	0	0.0593248	0	0		74.3963
GPAT4	G4_BSA 03	2145	inside	1	0.00028116	0.0500465	0.00561798	0.0424929	7.56374	74.3963
GPAT4	G4_BSA 03	2145	inside	2	0.00028116	0.0430175	0.00653595	0.00566572	0.866856	74.3963
GPAT4	G4_BSA 03	2145	inside	3	0	0.0694465	0	0		74.3963
GPAT4	G4_BSA 03	2145	inside	4	0	0.0700088	0	0		74.3963
GPAT4	G4_BSA 03	2145	inside	5	0	0.0565132	0	0		74.3963
GPAT4	G4_BSA 03	2145	inside	6	0	0.0998118	0	0		74.3963
GPAT4	G4_BSA 03	2197	inside	0	0	0.0755904	0	0		74.3963
GPAT4	G4_BSA 03	2197	inside	1	0	0.0650363	0	0		74.3963
GPAT4	G4_BSA 03	2197	inside	2	0.00513444	0.0225345	0.227848	0.713881	3.13314	74.3963
GPAT4	G4_BSA 03	2197	inside	3	0	0.0504887	0	0		74.3963
GPAT4	G4_BSA 03	2197	inside	4	0.00085574	0.0584756	0.0146341	0.167139	11.4212	74.3963
GPAT4	G4_BSA 03	2197	inside	5	0	0.0915642	0	0		74.3963
GPAT4	G4_BSA 03	2197	inside	6	0	0.0835773	0	0		74.3963
GPAT4	G4_BSA 03	2289	inside	0	0	0.0972083	0	0		74.3963
GPAT4	G4_BSA 03	2289	inside	1	0.00113033	0.0460609	0.0245399	0.124646	5.07932	74.3963
GPAT4	G4_BSA 03	2289	inside	2	0	0.106816	0	0		74.3963
GPAT4	G4_BSA 03	2360	outside	0	0.00198252	0.0368183	0.0538462	0.342776	6.36584	74.3963
GPAT4	G4_BSA 03	2360	outside	1	0	0.0634407	0	0		74.3963
GPAT4	G4_BSA 03	2500	outside	0	0.00362659	0.0103218	0.351351	0.895184	2.54783	74.3963
GPAT4	G4_BSA 03	2500	outside	1	0	0.0677893	0	0		74.3963
GPAT4	G4_BSA 03	2526	inside	0	0.0044866	0.0199093	0.225352	0.750708	3.33127	74.3963
GPAT4	G4_BSA 03	2526	inside	1	0.00196289	0.0386969	0.0507246	0.362606	7.14852	74.3963
GPAT4	G4_BSA 03	2526	inside	2	0.00140206	0.0417815	0.033557	0.141643	4.22096	74.3963
GPAT4	G4_BSA 03	2894	inside	0	0.00311943	0.0317615	0.0982143	0.504249	5.13417	74.3963
GPAT4	G4_BSA 03	2894	inside	1	0	0.0734485	0	0		74.3963
GPAT4	G4_BSA 03	2894	inside	2	0	0.0930158	0	0		74.3963
GPAT4	G4_BSA 03	2894	inside	3	0.00056717	0.0419706	0.0135135	0.0878187	6.49858	74.3963
GPAT4	G4_BSA 03	2894	inside	4	0	0.0876277	0	0		74.3963
GPAT4	G4_BSA 03	2894	inside	5	0	0.0575677	0	0		74.3963
GPAT4	G4_BSA 03	2894	inside	6	0	0.0672096	0	0		74.3963
GPAT4	G4_BSA 03	2894	inside	7	0	0.0510453	0	0		74.3963
GPAT4	G4_BSA 03	2894	inside	8	0	0.0964188	0	0		74.3963
GPAT4	G4_BSA 03	2894	inside	9	0	0.0890456	0	0		74.3963
GPAT4	G4_BSA 03	2894	inside	10	0	0.0714634	0	0		74.3963
GPAT4	G4_BSA 03	2894	inside	11	0	0.0842247	0	0		74.3963
GPAT4	G4_BSA 03	3258	outside	0	0	0.0572832	0	0		74.3963
GPAT4	G4_BSA 03	3258	outside	1	0	0.061558	0	0		74.3963
GPAT4	G4_BSA 03	3258	outside	2	0	0.0755226	0	0		74.3963
GPAT4	G4_BSA 03	3406	outside	0	0	0.0536982	0	0		74.3963
GPAT4	G4_BSA 03	3406	outside	1	0.00421714	0.0244594	0.172414	0.628895	3.64759	74.3963
GPAT4	G4_BSA 03	3406	outside	2	0.00618513	0.0174308	0.354839	0.827195	2.33119	74.3963
GPAT4	G4_BSA 03	3406	outside	3	0.00365485	0.0289577	0.126214	0.538244	4.26455	74.3963
GPAT4	G4_BSA 03	3406	outside	4	0	0.0522925	0	0		74.3963
GPAT4	G4_BSA 03	4086	outside	0	0	0.0542511	0	0		74.3963
GPAT4	G4_BSA 03	4086	outside	1	0.00168656	0.0379477	0.0444444	0.280453	6.3102	74.3963
GPAT4	G4_BSA 03	4134	inside	0	0.00312104	0.0346152	0.0901639	0.478754	5.30981	74.3963
GPAT4	G4_BSA 03	4134	inside	1	0.00397224	0.0187263	0.212121	0.76204	3.59247	74.3963
GPAT4	G4_BSA 03	4134	inside	2	0.00283731	0.0334803	0.0847458	0.453258	5.34844	74.3963
GPAT4	G4_BSA 03	4134	inside	3	0.00312104	0.0343315	0.0909091	0.529745	5.8272	74.3963
GPAT4	G4_BSA 03	4134	inside	4	0	0.0541927	0	0		74.3963
GPAT4	G4_BSA 03	4134	inside	5	0.00340477	0.0343315	0.0991736	0.416431	4.19901	74.3963
GPAT4	G4_BSA 03	4134	inside	6	0	0.0590161	0	0		74.3963
GPAT4	G4_BSA 03	4134	inside	7	0	0.117748	0	0		74.3963
GPAT4	G4_BSA 03	4134	inside	8	0	0.0910777	0	0		74.3963
GPAT4	G4_BSA 03	4134	inside	9	0	0.0451133	0	0		74.3963
GPAT4	G4_BSA 03	4134	inside	10	0	0.107534	0	0		74.3963
GPAT4	G4_BSA 03	4134	inside	11	0.00397224	0.0280894	0.141414	0.492918	3.48563	74.3963
GPAT4	G4_BSA 03	4134	inside	12	0.00368851	0.0297918	0.12381	0.410765	3.31772	74.3963
GPAT4	G4_BSA 03	4134	inside	13	0.00170239	0.0357501	0.047619	0.254958	5.35411	74.3963
GPAT4	G4_BSA 03	4134	inside	14	0.00397224	0.0283731	0.14	0.532578	3.80413	74.3963
GPAT4	G4_BSA 03	4134	inside	15	0.00539089	0.0204286	0.263889	0.708215	2.68376	74.3963
GPAT4	G4_BSA 03	4134	inside	16	0	0.060151	0	0		74.3963
GPAT4	G4_BSA 03	4134	inside	17	0	0.0615697	0	0.0254958	inf	74.3963
GPAT4	G4_BSA 03	4134	inside	18	0.00368851	0.0258195	0.142857	0.546742	3.8272	74.3963
GPAT4	G4_BSA 03	4134	inside	19	0.00340477	0.0320616	0.106195	0.458924	4.32153	74.3963
GPAT4	G4_BSA 03	4134	inside	20	0	0.0479506	0	0		74.3963
GPAT4	G4_BSA 03	4134	inside	21	0	0.0896591	0	0		74.3963
GPAT4	G4_BSA 03	4134	inside	22	0.00397224	0.0235497	0.168675	0.640227	3.79563	74.3963
GPAT4	G4_BSA 03	4134	inside	23	0.00198612	0.0462482	0.0429448	0.294618	6.86038	74.3963
GPAT4	G4_BSA 03	4290	inside	0	0	0.0472043	0	0		74.3963
GPAT4	G4_BSA 03	4290	inside	1	0	0.0596414	0	0		74.3963
GPAT4	G4_BSA 03	4290	inside	2	0.00423991	0.0279834	0.151515	0.549575	3.6272	74.3963
GPAT4	G4_BSA 03	4290	inside	3	0	0.127197	0	0		74.3963
GPAT4	G4_BSA 03	4290	inside	4	0	0.0774491	0	0		74.3963
GPAT4	G4_BSA 03	4290	inside	5	0.00452257	0.0251568	0.179775	0.637394	3.5455	74.3963
GPAT4	G4_BSA 03	4290	inside	6	0	0.0944087	0	0		74.3963
GPAT4	G4_BSA 03	4290	inside	7	0.00169596	0.0537055	0.0315789	0.280453	8.88102	74.3963
GPAT4	G4_BSA 03	4290	inside	8	0	0.107128	0	0		74.3963
GPAT4	G4_BSA 03	4290	inside	9	0	0.0749051	0	0		74.3963
GPAT4	G4_BSA 03	4290	inside	10	0	0.109107	0	0		74.3963
GPAT4	G4_BSA 03	4290	inside	11	0.00395725	0.0305274	0.12963	0.447592	3.45285	74.3963
GPAT4	G4_BSA 03	4290	inside	12	0.00339193	0.0268528	0.126316	0.609065	4.82177	74.3963
GPAT4	G4_BSA 03	4290	inside	13	0.00480523	0.0197863	0.242857	0.764873	3.14948	74.3963
GPAT4	G4_BSA 03	4290	inside	14	0.00367459	0.016677	0.220339	0.78187	3.54849	74.3963
GPAT4	G4_BSA 03	4290	inside	15	0.00480523	0.0248741	0.193182	0.589235	3.05016	74.3963
GPAT4	G4_BSA 03	4290	inside	16	0	0.046639	0	0		74.3963
GPAT4	G4_BSA 03	4290	inside	17	0.00339193	0.0384419	0.0882353	0.501416	5.68272	74.3963
GPAT4	G4_BSA 03	4290	inside	18	0.00197863	0.0390072	0.0507246	0.232295	4.57952	74.3963
GPAT4	G4_BSA 03	4290	inside	19	0	0.0715132	0	0		74.3963
GPAT4	G4_BSA 03	4290	inside	20	0	0.065012	0	0		74.3963
GPAT4	G4_BSA 03	4290	inside	21	0	0.120979	0	0		74.3963
GPAT4	G4_BSA 03	4290	inside	22	0	0.101193	0	0		74.3963
GPAT4	G4_BSA 03	4290	inside	23	0	0.0910168	0	0		74.3963
GPAT4	G4_BSA 03	4290	inside	24	0	0.112782	0	0		74.3963
GPAT4	G4_BSA 03	4290	inside	25	0.000565322	0.0638813	0.00884956	0.0594901	6.72238	74.3963
GPAT4	G4_BSA 03	4572	inside	0	0.00256996	0.0268418	0.0957447	0.410765	4.29021	74.3963
GPAT4	G4_BSA 03	4572	inside	1	0.00399772	0.0157053	0.254545	0.798867	3.13841	74.3963
GPAT4	G4_BSA 03	4572	inside	2	0.00513992	0.0171331	0.3	0.807365	2.69122	74.3963
GPAT4	G4_BSA 03	4572	inside	3	0	0.044546	0	0		74.3963
GPAT4	G4_BSA 03	4572	inside	4	0.00485437	0.0219874	0.220779	0.699717	3.16931	74.3963
GPAT4	G4_BSA 03	5838	outside	0	0	0.101315	0	0		74.3963
GPAT4	G4_BSA 03	5838	outside	1	0	0.0743728	0	0		74.3963
GPAT4	G4_BSA 03	5838	outside	2	0.000280652	0.0440624	0.00636943	0.0934844	14.6771	74.3963
GPAT4	G4_BSA 04	353	outside	0	0	0.0811008	0	0		74.3963
GPAT4	G4_BSA 04	353	outside	1	0	0.116141	0	0		74.3963
GPAT4	G4_BSA 04	353	outside	2	0	0.0986208	0	0		74.3963
GPAT4	G4_BSA 04	353	inside	3	0.00169549	0.0404091	0.041958	0.266289	6.34655	74.3963
GPAT4	G4_BSA 04	353	inside	4	0.00141291	0.0429523	0.0328947	0.212465	6.45892	74.3963
GPAT4	G4_BSA 04	353	outside	5	0	0.107098	0	0		74.3963
GPAT4	G4_BSA 04	353	outside	6	0	0.0545382	0	0		74.3963
GPAT4	G4_BSA 04	353	outside	7	0	0.0788401	0	0		74.3963
GPAT4	G4_BSA 04	353	outside	8	0.000565162	0.0446478	0.0126582	0.0424929	3.35694	74.3963
GPAT4	G4_BSA 04	395	outside	0	0	0.0637544	0	0		74.3963
GPAT4	G4_BSA 04	395	outside	1	0.00142947	0.0368804	0.0387597	0.135977	3.50822	74.3963
GPAT4	G4_BSA 04	1394	outside	0	0	0.0869621	0	0		74.3963
GPAT4	G4_BSA 04	1394	outside	1	0	0.0504941	0	0		74.3963
GPAT4	G4_BSA 04	1394	outside	2	0	0.0984636	0	0		74.3963
GPAT4	G4_BSA 04	1394	outside	3	0	0.0796685	0	0		74.3963
GPAT4	G4_BSA 04	1443	outside	0	0	0.0454323	0	0		74.3963
GPAT4	G4_BSA 04	1443	outside	1	0.000567904	0.0460002	0.0123457	0.152975	12.3909	74.3963
GPAT4	G4_BSA 04	1875	outside	0	0	0.0703653	0	0		74.3963
GPAT4	G4_BSA 04	1875	outside	1	0.0030715	0.0335073	0.0916667	0.311615	3.39943	74.3963
GPAT4	G4_BSA 04	1875	outside	2	0.00223382	0.040488	0.0551724	0.31728	5.75071	74.3963
GPAT4	G4_BSA 04	1875	outside	3	0	0.0865605	0	0		74.3963
GPAT4	G4_BSA 04	1879	outside	0	0	0.0809814	0	0		74.3963
GPAT4	G4_BSA 04	1879	outside	1	0	0.0627676	0	0		74.3963
GPAT4	G4_BSA 04	1879	outside	2	0	0.0658499	0	0		74.3963
GPAT4	G4_BSA 04	1879	outside	3	0	0.143469	0	0		74.3963
GPAT4	G4_BSA 04	1879	outside	4	0	0.100876	0	0		74.3963
GPAT4	G4_BSA 04	1879	outside	5	0	0.126376	0	0		74.3963
GPAT4	G4_BSA 04	2784	outside	0	0	0.0761699	0	0		74.3963
GPAT4	G4_BSA 04	3070	outside	0	0.00231432	0.0350041	0.0661157	0.390935	5.91289	74.3963
GPAT4	G4_BSA 04	3261	outside	0	0.00259552	0.0354721	0.0731707	0.288952	3.94901	74.3963
GPAT4	G4_BSA 04	3261	outside	1	0.00461426	0.0239365	0.192771	0.611898	3.17422	74.3963
GPAT4	G4_BSA 04	3261	outside	2	0	0.0573899	0	0		74.3963
GPAT4	G4_BSA 04	3607	outside	0	0	0.0859383	0	0		74.3963
GPAT4	G4_BSA 04	3607	outside	1	0	0.0876179	0	0		74.3963
GPAT4	G4_BSA 04	4236	outside	0	0	0.0632687	0	0		74.3963
GPAT4	G4_BSA 04	4594	outside	0	0.00231025	0.051403	0.0449438	0.441926	9.83286	74.3963
GPAT4	G4_BSA 04	4721	outside	0	0	0.0938039	0	0		74.3963
GPAT4	G4_BSA 04	4721	outside	1	0	0.0470419	0	0		74.3963
GPAT4	G4_BSA 04	4778	outside	0	0	0.0707973	0	0		74.3963
GPAT4	G4_BSA 04	4778	outside	1	0	0.0826912	0	0		74.3963
GPAT4	G4_BSA 04	4778	outside	2	0.00453103	0.0246375	0.183908	0.725212	3.94334	74.3963
GPAT4	G4_BSA 04	4778	outside	3	0.00283189	0.0470094	0.060241	0.334278	5.54901	74.3963
GPAT4	G4_BSA 04	4778	outside	4	0.0025487	0.0303012	0.0841121	0.308782	3.67107	74.3963
GPAT4	G4_BSA 04	4778	outside	5	0.000283189	0.0430447	0.00657895	0.0849858	12.9178	74.3963
GPAT4	G4_BSA 04	4800	outside	0	0	0.0598273	0	0		74.3963
GPAT4	G4_BSA 05	2121	inside	0	0	0.0705507	0	0		74.3963
GPAT4	G4_BSA 05	2121	outside	1	0	0.118235	0	0		74.3963
GPAT4	G4_BSA 05	2121	inside	2	0	0.10011	0	0		74.3963
GPAT4	G4_BSA 05	2121	inside	3	0	0.0995518	0	0		74.3963
GPAT4	G4_BSA 05	2121	outside	4	0	0.119072	0	0		74.3963
GPAT4	G4_BSA 05	2121	outside	5	0	0.0987152	0	0		74.3963
GPAT4	G4_BSA 05	2121	outside	6	0	0.153092	0	0		74.3963
GPAT4	G4_BSA 05	2121	outside	7	0	0.142217	0	0		74.3963
GPAT4	G4_BSA 05	2121	outside	8	0	0.0747336	0	0		74.3963
GPAT4	G4_BSA 05	2121	outside	9	0	0.0412708	0	0		74.3963
GPAT4	G4_BSA 05	2121	outside	10	0	0.0870033	0	0		74.3963
GPAT4	G4_BSA 05	2680	inside	0	0.00226477	0.0418983	0.0540541	0.249292	4.6119	74.3963
GPAT4	G4_BSA 05	2680	inside	1	0.000283097	0.0571855	0.0049505	0.0368272	7.43909	74.3963
GPAT4	G4_BSA 05	7122	inside	0	0.0048046	0.0251535	0.191011	0.694051	3.63356	74.3963
GPAT4	G4_BSA 05	7122	inside	1	0	0.0644381	0	0		74.3963
GPAT4	G4_BSA 05	660	outside	0	0	0.0471624	0	0		74.3963
GPAT4	G4_BSA 05	660	outside	1	0	0.0480097	0	0		74.3963
GPAT4	G4_BSA 05	660	outside	2	0	0.084723	0	0		74.3963
GPAT4	G4_BSA 05	660	outside	3	0	0.143182	0	0		74.3963
GPAT4	G4_BSA 05	660	outside	4	0	0.0754034	0	0		74.3963
GPAT4	G4_BSA 05	660	outside	5	0.00254169	0.0333244	0.0762712	0.25779	3.37992	74.3963
GPAT4	G4_BSA 05	678	outside	0	0	0.0512037	0	0		74.3963
GPAT4	G4_BSA 05	678	outside	1	0	0.0696939	0	0		74.3963
GPAT4	G4_BSA 05	914	inside	0	0.00170229	0.0380179	0.0447761	0.243626	5.44098	74.3963
GPAT4	G4_BSA 05	914	inside	1	0.00397202	0.0246833	0.16092	0.600567	3.73209	74.3963
GPAT4	G4_BSA 05	914	inside	2	0.00425574	0.0178741	0.238095	0.733711	3.08159	74.3963
GPAT4	G4_BSA 05	914	inside	3	0.00510688	0.0198601	0.257143	0.756374	2.94145	74.3963
GPAT4	G4_BSA 05	914	inside	4	0	0.0564594	0	0		74.3963
GPAT4	G4_BSA 05	914	inside	5	0.0036883	0.0357482	0.103175	0.393768	3.81652	74.3963
GPAT4	G4_BSA 05	914	inside	6	0.00198601	0.0312087	0.0636364	0.23796	3.73938	74.3963
GPAT4	G4_BSA 05	914	inside	7	0.00510688	0.0258181	0.197802	0.677054	3.42288	74.3963
GPAT4	G4_BSA 05	914	inside	8	0.00283716	0.0317762	0.0892857	0.320113	3.58527	74.3963
GPAT4	G4_BSA 05	3267	outside	0	0.00028231	0.0474281	0.00595238	0.0764873	12.8499	74.3963
GPAT4	G4_BSA 05	3267	outside	1	0	0.101632	0	0		74.3963
GPAT4	G4_BSA 05	3267	outside	2	0	0.052792	0	0		74.3963
GPAT4	G4_BSA 05	3267	outside	3	0.00028231	0.0420642	0.00671141	0.0538244	8.01983	74.3963
GPAT4	G4_BSA 05	3268	outside	0	0	0.0416291	0	0		74.3963
GPAT4	G4_BSA 05	3343	inside	0	0	0.0620301	0	0		74.3963
GPAT4	G4_BSA 05	3343	inside	1	0	0.0471658	0	0.0141643	inf	74.3963
GPAT4	G4_BSA 05	3343	inside	2	0	0.10891	0	0		74.3963
GPAT4	G4_BSA 05	3343	inside	3	0	0.116056	0	0		74.3963
GPAT4	G4_BSA 05	4298	outside	0	0	0.0584143	0	0		74.3963
GPAT4	G4_BSA 05	4766	inside	0	0.00142111	0.0468966	0.030303	0.223796	7.38527	74.3963
GPAT4	G4_BSA 05	5125	outside	0	0	0.0726236	0	0		74.3963
GPAT4	G4_BSA 05	5125	outside	1	0	0.0700604	0	0		74.3963
GPAT4	G4_BSA 05	5125	outside	2	0.000284798	0.0595229	0.00478469	0.161473	33.7479	74.3963
GPAT4	G4_BSA 05	5481	inside	0	0.00257147	0.0362864	0.0708661	0.286119	4.03746	74.3963
GPAT4	G4_BSA 05	6025	inside	0	0	0.100572	0	0		74.3963
GPAT4	G4_BSA 05	6025	inside	1	0.00254255	0.0454835	0.0559006	0.376771	6.74001	74.3963
GPAT4	G4_BSA 05	6025	inside	2	0	0.0536761	0	0		74.3963
GPAT4	G4_BSA 05	6025	inside	3	0	0.0652589	0	0		74.3963
GPAT4	G4_BSA 05	6025	inside	4	0	0.0779716	0	0		74.3963
GPAT4	G4_BSA 05	6025	inside	5	0	0.106505	0	0		74.3963
GPAT4	G4_BSA 05	6025	inside	6	0	0.0570662	0	0		74.3963
GPAT4	G4_BSA 05	6025	inside	7	0	0.114132	0	0		74.3963
GPAT4	G4_BSA 05	6025	inside	8	0	0.0748641	0	0		74.3963
GPAT4	G4_BSA 05	6025	inside	9	0	0.137298	0	0		74.3963
GPAT4	G4_BSA 05	6161	outside	0	0.00338976	0.00706199	0.48	0.946176	1.9712	74.3963
GPAT4	G4_BSA 05	6161	outside	1	0.0028248	0.0310728	0.0909091	0.538244	5.92068	74.3963
GPAT4	G4_BSA 05	6161	outside	2	0	0.0564959	0	0		74.3963
GPAT4	G4_BSA 05	6343	outside	0	0.00223712	0.0472592	0.0473373	0.427762	9.03647	74.3963
GPAT4	G4_BSA 05	6860	outside	0	0	0.0768722	0	0		74.3963
GPAT4	G4_BSA 05	6860	outside	1	0	0.07293	0	0		74.3963
GPAT4	G4_BSA 05	6860	outside	2	0	0.0836302	0	0		74.3963
GPAT4	G4_BSA 05	7124	inside	0	0.0036961	0.0264413	0.139785	0.634561	4.53955	74.3963
GPAT4	G4_BSA 05	7124	inside	1	0	0.0926868	0	0		74.3963
GPAT4	G4_BSA 05	7265	outside	0	0.00340231	0.0303373	0.11215	0.410765	3.66265	74.3963
GPAT4	G4_BSA 05	7265	outside	1	0.00283526	0.0394101	0.0719424	0.303116	4.21331	74.3963
GPAT4	G4_BSA 05	7265	outside	2	0	0.104054	0	0		74.3963
GPAT4	G4_BSA 05	8032	outside	0	0.000564681	0.0499743	0.0112994	0.0481586	4.26204	74.3963
GPAT4	G4_BSA 05	8032	outside	1	0	0.10616	0	0		74.3963
GPAT4	G4_BSA 05	8032	outside	2	0	0.103054	0	0		74.3963
GPAT4	G4_BSA 05	8032	outside	3	0	0.0928901	0	0		74.3963
GPAT4	G4_BSA 05	8032	outside	4	0.000282341	0.0426334	0.00662252	0.0453258	6.84419	74.3963
GPAT4	G4_BSA 05	9493	outside	0	0	0.0604599	0	0		74.3963
GPAT4	G4_BSA 05	9493	outside	1	0	0.0641327	0	0		74.3963
GPAT4	G4_BSA 05	9493	outside	2	0.000847569	0.0420959	0.0201342	0.127479	6.33144	74.3963
GPAT4	G4_BSA 05	9493	outside	3	0	0.0474638	0	0.0368272	inf	74.3963
GPAT4	G4_BSA 05	9493	outside	4	0	0.0632851	0	0		74.3963
GPAT4	G4_BSA 05	9682	inside	0	0.00310353	0.0318817	0.0973451	0.526912	5.41283	74.3963
GPAT4	G4_BSA 05	9682	inside	1	0.000282139	0.0536064	0.00526316	0.0538244	10.2266	74.3963
GPAT4	G4_BSA 05	9682	inside	2	0	0.0510671	0	0		74.3963
GPAT4	G4_BSA 05	9682	inside	3	0	0.0877452	0	0		74.3963
GPAT4	G4_BSA 05	9682	inside	4	0.00479636	0.0160819	0.298246	0.8017	2.68805	74.3963
GPAT4	G4_BSA 05	9682	inside	5	0	0.056992	0	0		74.3963
GPAT4	G4_BSA 05	9682	inside	6	0	0.0533242	0	0		74.3963
GPAT4	G4_BSA 05	9682	inside	7	0	0.120191	0	0		74.3963
GPAT4	G4_BSA 05	11076	outside	0	0	0.0748672	0	0		74.3963
GPAT4	G4_BSA 05	11076	outside	1	0	0.0481289	0	0		74.3963
GPAT4	G4_BSA 05	11076	outside	2	0.00478475	0.025331	0.188889	0.490085	2.59457	74.3963
GPAT4	G4_BSA 05	11076	outside	3	0	0.0540395	0	0		74.3963
GPAT4	G4_BSA 05	11076	outside	4	0.000281456	0.0554468	0.00507614	0.082153	16.1841	74.3963
GPAT4	G4_BSA 05	11076	outside	5	0	0.0458773	0	0		74.3963
GPAT4	G4_BSA 05	11076	outside	6	0	0.0810592	0	0		74.3963
GPAT4	G4_BSA 05	13965	outside	0	0.000280319	0.0454117	0.00617284	0.0679887	11.0142	74.3963
GPAT4	G4_BSA 05	13965	outside	1	0	0.0580261	0	0		74.3963
GPAT4	G4_BSA 05	13965	outside	2	0.00280319	0.0294335	0.0952381	0.371105	3.8966	74.3963
GPAT4	G4_BSA 05	13965	outside	3	0	0.0496165	0	0		74.3963
GPAT4	G4_BSA 06	891	outside	0	0	0.0719369	0	0		74.3963
GPAT4	G4_BSA 06	891	outside	1	0	0.0790173	0	0		74.3963
GPAT4	G4_BSA 06	891	outside	2	0	0.0518285	0	0		74.3963
GPAT4	G4_BSA 06	891	outside	3	0	0.0832655	0	0		74.3963
GPAT4	G4_BSA 06	891	outside	4	0.000849648	0.0436153	0.0194805	0.201133	10.3248	74.3963
GPAT4	G4_BSA 06	891	outside	5	0.00198251	0.0404999	0.048951	0.249292	5.09268	74.3963
GPAT4	G4_BSA 06	891	outside	6	0	0.11357	0	0		74.3963
GPAT4	G4_BSA 06	891	outside	7	0.000849648	0.0396502	0.0214286	0.0849858	3.96601	74.3963
GPAT4	G4_BSA 06	891	outside	8	0.00311538	0.0337027	0.092437	0.342776	3.70822	74.3963
GPAT4	G4_BSA 06	891	outside	9	0.00424824	0.028888	0.147059	0.546742	3.71785	74.3963
GPAT4	G4_BSA 06	891	outside	10	0	0.045881	0	0		74.3963
GPAT4	G4_BSA 06	891	outside	11	0	0.053811	0	0		74.3963
GPAT4	G4_BSA 06	891	outside	12	0	0.0821326	0	0		74.3963
GPAT4	G4_BSA 06	2488	outside	0	0	0.0670074	0	0		74.3963
GPAT4	G4_BSA 06	2488	outside	1	0	0.0949508	0	0		74.3963
GPAT4	G4_BSA 06	2488	outside	2	0	0.0935252	0	0		74.3963
GPAT4	G4_BSA 06	2521	outside	0	0	0.137642	0	0		74.3963
GPAT4	G4_BSA 06	2521	outside	1	0	0.0747198	0	0		74.3963
GPAT4	G4_BSA 06	2521	outside	2	0	0.0898884	0	0		74.3963
GPAT4	G4_BSA 06	2617	outside	0	0	0.071466	0	0		74.3963
GPAT4	G4_BSA 06	2658	outside	0	0	0.0561236	0	0		74.3963
GPAT4	G4_BSA 06	2663	inside	0	0.00397472	0.0195897	0.202899	0.745042	3.672	74.3963
GPAT4	G4_BSA 06	2663	inside	1	0	0.0525231	0	0		74.3963
GPAT4	G4_BSA 06	2663	inside	2	0.0034069	0.0292426	0.116505	0.453258	3.89046	74.3963
GPAT4	G4_BSA 06	2663	inside	3	0.0065299	0.0195897	0.333333	0.8017	2.4051	74.3963
GPAT4	G4_BSA 06	2663	inside	4	0.00425863	0.0215771	0.197368	0.705382	3.57394	74.3963
GPAT4	G4_BSA 06	2663	inside	5	0.00369081	0.0315139	0.117117	0.461756	3.94269	74.3963
GPAT4	G4_BSA 06	3225	outside	0	0	0.0713044	0	0		74.3963
GPAT4	G4_BSA 06	3225	outside	1	0	0.0486681	0	0		74.3963
GPAT4	G4_BSA 06	3225	outside	2	0.00254658	0.0461215	0.0552147	0.348442	6.31067	74.3963
GPAT4	G4_BSA 06	3225	outside	3	0	0.0772464	0	0		74.3963
GPAT4	G4_BSA 06	3453	outside	0	0.00396259	0.0311346	0.127273	0.560907	4.40712	74.3963
GPAT4	G4_BSA 06	3453	outside	1	0.00481171	0.0212281	0.226667	0.645892	2.84953	74.3963
GPAT4	G4_BSA 06	3453	outside	2	0.00424563	0.0206621	0.205479	0.628895	3.06062	74.3963
GPAT4	G4_BSA 06	3453	outside	3	0.00509475	0.020096	0.253521	0.759207	2.99465	74.3963
GPAT4	G4_BSA 06	3773	outside	0	0	0.0619736	0	0		74.3963
GPAT4	G4_BSA 06	4118	outside	0	0	0.110911	0	0		74.3963
GPAT4	G4_BSA 06	4118	outside	1	0	0.0947013	0	0		74.3963
GPAT4	G4_BSA 06	4511	outside	0	0	0.0538684	0	0		74.3963
GPAT4	G4_BSA 06	4511	outside	1	0.00366644	0.0290495	0.126214	0.444759	3.52386	74.3963
GPAT4	G4_BSA 06	4511	outside	2	0.000282034	0.0518942	0.00543478	0.0566572	10.4249	74.3963
GPAT4	G4_BSA 06	4511	outside	3	0.00310237	0.0318698	0.0973451	0.490085	5.03451	74.3963
GPAT4	G4_BSA 06	4511	outside	4	0.000282034	0.042305	0.00666667	0.0311615	4.67422	74.3963
GPAT4	G4_BSA 06	4511	outside	5	0	0.0564067	0	0		74.3963
GPAT4	G4_BSA 06	4511	outside	6	0.00564067	0.0205884	0.273973	0.711048	2.59533	74.3963
GPAT4	G4_BSA 06	4511	outside	7	0.00310237	0.0341261	0.0909091	0.373938	4.11331	74.3963
GPAT4	G4_BSA 06	4511	outside	8	0	0.0538684	0	0		74.3963
GPAT4	G4_BSA 06	4511	outside	9	0.0042305	0.0217166	0.194805	0.787535	4.04268	74.3963
GPAT4	G4_BSA 06	4511	outside	10	0.00535864	0.0186142	0.287879	0.72238	2.50932	74.3963
GPAT4	G4_BSA 06	4511	outside	11	0.0042305	0.0236908	0.178571	0.515581	2.88725	74.3963
GPAT4	G4_BSA 06	4511	outside	12	0.00451254	0.0191783	0.235294	0.728045	3.09419	74.3963
GPAT4	G4_BSA 06	4511	outside	13	0.0050766	0.0188962	0.268657	0.78187	2.91029	74.3963
GPAT4	G4_BSA 06	4511	outside	14	0.00366644	0.0183322	0.2	0.733711	3.66856	74.3963
GPAT4	G4_BSA 06	4511	outside	15	0.00479457	0.0219986	0.217949	0.679887	3.11948	74.3963
GPAT4	G4_BSA 06	4511	outside	16	0.00564067	0.0194603	0.289855	0.733711	2.5313	74.3963
GPAT4	G4_BSA 06	4518	outside	0	0	0.0589647	0	0		74.3963
GPAT4	G4_BSA 06	4518	outside	1	0	0.0519784	0	0		74.3963
GPAT4	G4_BSA 06	4518	outside	2	0	0.0586853	0	0		74.3963
GPAT4	G4_BSA 06	4518	outside	3	0.00223563	0.0402413	0.0555556	0.320113	5.76204	74.3963
GPAT4	G4_BSA 06	4518	outside	4	0	0.118768	0	0		74.3963
GPAT4	G4_BSA 06	5012	outside	0	0.00419752	0.0207078	0.202703	0.679887	3.35411	74.3963
GPAT4	G4_BSA 06	5012	outside	1	0.00391769	0.0274238	0.142857	0.640227	4.48159	74.3963
GPAT4	G4_BSA 06	5012	outside	2	0	0.0842303	0	0		74.3963
GPAT4	G4_BSA 06	5012	outside	3	0.00391769	0.028823	0.135922	0.509915	3.75152	74.3963
GPAT4	G4_BSA 06	5012	outside	4	0.00195884	0.0414155	0.0472973	0.29745	6.28895	74.3963
GPAT4	G4_BSA 06	5012	outside	5	0.00111934	0.037218	0.0300752	0.0991501	3.29674	74.3963
GPAT4	G4_BSA 06	5418	outside	0	0	0.0478205	0	0		74.3963
GPAT4	G4_BSA 06	5418	outside	1	0	0.0478205	0	0		74.3963
GPAT4	G4_BSA 06	5535	outside	0	0	0.0905395	0	0		74.3963
GPAT4	G4_BSA 06	5535	outside	1	0	0.0492309	0	0		74.3963
GPAT4	G4_BSA 06	5535	outside	2	0	0.0568701	0	0		74.3963
GPAT4	G4_BSA 06	6042	outside	0	0	0.0742572	0	0		74.3963
GPAT4	G4_BSA 06	6042	outside	1	0	0.0768081	0	0		74.3963
GPAT4	G4_BSA 06	6042	outside	2	0	0.0836103	0	0		74.3963
GPAT4	G4_BSA 06	6042	outside	3	0	0.100332	0	0		74.3963
GPAT4	G4_BSA 06	6042	outside	4	0	0.0663214	0	0		74.3963
GPAT4	G4_BSA 06	6042	outside	5	0	0.0748241	0	0		74.3963
GPAT4	G4_BSA 06	6802	outside	0	0	0.0742695	0	0		74.3963
GPAT4	G4_BSA 06	6802	outside	1	0	0.0774117	0	0		74.3963
GPAT4	G4_BSA 07	4424	inside	0	0	0.0698601	0	0		74.3963
GPAT4	G4_BSA 07	4424	outside	1	0.0028749	0.0419735	0.0684932	0.382436	5.58357	74.3963
GPAT4	G4_BSA 07	4424	inside	2	0	0.105796	0	0		74.3963
GPAT4	G4_BSA 07	4424	inside	3	0	0.118446	0	0		74.3963
GPAT4	G4_BSA 07	4424	inside	4	0	0.0968841	0	0		74.3963
GPAT4	G4_BSA 07	4424	inside	5	0	0.123333	0	0		74.3963
GPAT4	G4_BSA 07	4424	inside	6	0	0.0641103	0	0		74.3963
GPAT4	G4_BSA 07	4424	inside	7	0	0.071585	0	0		74.3963
GPAT4	G4_BSA 07	4424	inside	8	0	0.0810722	0	0		74.3963
GPAT4	G4_BSA 07	4424	inside	9	0	0.0879719	0	0		74.3963
GPAT4	G4_BSA 07	4424	inside	10	0	0.101484	0	0		74.3963
GPAT4	G4_BSA 07	4424	inside	11	0	0.0819346	0	0		74.3963
GPAT4	G4_BSA 07	4424	inside	12	0	0.0741724	0	0		74.3963
GPAT4	G4_BSA 07	4424	inside	13	0	0.0531856	0	0		74.3963
GPAT4	G4_BSA 07	4939	outside	0	0	0.0821344	0	0		74.3963
GPAT4	G4_BSA 07	4939	outside	1	0	0.144511	0	0		74.3963
GPAT4	G4_BSA 07	1162	inside	0	0	0.0886873	0	0		74.3963
GPAT4	G4_BSA 07	2411	inside	0	0	0.0677058	0	0		74.3963
GPAT4	G4_BSA 07	2411	inside	1	0.00396603	0.0266291	0.148936	0.631728	4.2416	74.3963
GPAT4	G4_BSA 07	2411	inside	2	0	0.0722384	0	0		74.3963
GPAT4	G4_BSA 07	2710	inside	0	0.00115662	0.0494455	0.0233918	0.223796	9.56728	74.3963
GPAT4	G4_BSA 07	4845	outside	0	0	0.0522823	0	0		74.3963
GPAT4	G4_BSA 07	4845	outside	1	0	0.0968084	0	0		74.3963
GPAT4	G4_BSA 07	4845	outside	2	0	0.0577403	0	0		74.3963
GPAT4	G4_BSA 07	4845	outside	3	0.00459624	0.0247048	0.186047	0.583569	3.13669	74.3963
GPAT4	G4_BSA 07	4845	outside	4	0.000574531	0.0439516	0.0130719	0.121813	9.3187	74.3963
GPAT4	G4_BSA 07	5886	outside	0	0	0.0751481	0	0		74.3963
GPAT4	G4_BSA 07	5886	outside	1	0	0.0909687	0	0		74.3963
GPAT4	G4_BSA 07	5886	outside	2	0	0.0737355	0	0		74.3963
GPAT4	G4_BSA 07	8563	outside	0	0	0.155555	0	0		74.3963
GPAT4	G4_BSA 07	8563	outside	1	0	0.0709651	0	0		74.3963
GPAT4	G4_BSA 07	8954	inside	0	0	0.136544	0	0		74.3963
GPAT4	G4_BSA 07	8954	inside	1	0	0.0650475	0	0		74.3963
GPAT4	G4_BSA 07	8954	inside	2	0.000560755	0.042337	0.013245	0.0453258	3.4221	74.3963
GPAT4	G4_BSA 07	8954	inside	3	0	0.0703747	0	0		74.3963
GPAT4	G4_BSA 07	9092	outside	0	0.00224146	0.0341822	0.0655738	0.385269	5.87535	74.3963
GPAT4	G4_BSA 07	9092	outside	1	0	0.0521139	0	0		74.3963
GPAT4	G4_BSA 09	6849	inside	0	0	0.0870912	0	0		74.3963
GPAT4	G4_BSA 09	6849	outside	1	0	0.0927282	0	0		74.3963
GPAT4	G4_BSA 09	747	outside	0	0.00544725	0.0149083	0.365385	0.932011	2.55077	74.3963
GPAT4	G4_BSA 09	747	outside	1	0.00487385	0.0137615	0.354167	0.883853	2.49558	74.3963
GPAT4	G4_BSA 09	747	outside	2	0.00315367	0.0226491	0.139241	0.549575	3.94695	74.3963
GPAT4	G4_BSA 09	2007	inside	0	0.00344435	0.0278418	0.123711	0.439093	3.54934	74.3963
GPAT4	G4_BSA 09	2007	inside	1	0	0.0840996	0	0		74.3963
GPAT4	G4_BSA 09	2007	inside	2	0	0.0855347	0	0		74.3963
GPAT4	G4_BSA 09	2007	inside	3	0	0.058554	0	0		74.3963
GPAT4	G4_BSA 09	2007	inside	4	0	0.124571	0	0		74.3963
GPAT4	G4_BSA 09	2357	outside	0	0	0.0765259	0	0		74.3963
GPAT4	G4_BSA 09	2357	outside	1	0	0.0473327	0	0		74.3963
GPAT4	G4_BSA 09	3002	outside	0	0	0.0551899	0	0		74.3963
GPAT4	G4_BSA 09	3002	outside	1	0	0.0625486	0	0		74.3963
GPAT4	G4_BSA 09	3382	inside	0	0.0039628	0.0206632	0.191781	0.72238	3.76669	74.3963
GPAT4	G4_BSA 09	3382	inside	1	0.00424586	0.0266074	0.159574	0.626062	3.92332	74.3963
GPAT4	G4_BSA 09	3382	inside	2	0	0.0566115	0	0		74.3963
GPAT4	G4_BSA 09	3382	inside	3	0.00509503	0.0206632	0.246575	0.694051	2.81476	74.3963
GPAT4	G4_BSA 09	3382	inside	4	0.00481197	0.0155682	0.309091	0.832861	2.69455	74.3963
GPAT4	G4_BSA 09	3382	inside	5	0.00424586	0.0302871	0.140187	0.515581	3.67781	74.3963
GPAT4	G4_BSA 09	3382	inside	6	0.00509503	0.0237768	0.214286	0.739377	3.45042	74.3963
GPAT4	G4_BSA 09	3382	inside	7	0	0.0608573	0	0		74.3963
GPAT4	G4_BSA 09	3382	inside	8	0	0.0614234	0	0		74.3963
GPAT4	G4_BSA 09	3382	inside	9	0.00254752	0.0404772	0.0629371	0.303116	4.81618	74.3963
GPAT4	G4_BSA 09	3382	inside	10	0	0.0554792	0	0		74.3963
GPAT4	G4_BSA 09	3382	inside	11	0	0.0614234	0	0		74.3963
GPAT4	G4_BSA 09	3382	inside	12	0.00169834	0.0376466	0.0451128	0.155807	3.45373	74.3963
GPAT4	G4_BSA 09	3382	inside	13	0.00226446	0.0418925	0.0540541	0.371105	6.86544	74.3963
GPAT4	G4_BSA 09	3382	inside	14	0	0.0472706	0	0		74.3963
GPAT4	G4_BSA 09	3382	inside	15	0	0.0452892	0	0		74.3963
GPAT4	G4_BSA 09	3382	inside	16	0	0.0421755	0	0.0113314	inf	74.3963
GPAT4	G4_BSA 09	3382	inside	17	0	0.0563284	0	0		74.3963
GPAT4	G4_BSA 09	3382	inside	18	0.0019814	0.0339669	0.0583333	0.249292	4.27357	74.3963
GPAT4	G4_BSA 09	3382	inside	19	0	0.0441569	0	0		74.3963
GPAT4	G4_BSA 09	3414	outside	0	0	0.0493944	0	0.0113314	inf	74.3963
GPAT4	G4_BSA 09	3414	outside	1	0	0.12899	0	0		74.3963
GPAT4	G4_BSA 09	4350	outside	0	0.00401085	0.0146109	0.27451	0.844193	3.07527	74.3963
GPAT4	G4_BSA 09	4350	outside	1	0.00572978	0.0197677	0.289855	0.818697	2.8245	74.3963
GPAT4	G4_BSA 09	5039	outside	0	0	0.090085	0	0		74.3963
GPAT4	G4_BSA 09	5039	outside	1	0	0.0708819	0	0		74.3963
GPAT4	G4_BSA 09	5039	outside	2	0.00169439	0.0499844	0.0338983	0.215297	6.35127	74.3963
GPAT4	G4_BSA 09	5039	outside	3	0	0.0996865	0	0		74.3963
GPAT4	G4_BSA 09	5303	inside	0	0	0.13625	0	0		74.3963
GPAT4	G4_BSA 09	5373	outside	0	0.000837586	0.0446712	0.01875	0.135977	7.25212	74.3963
GPAT4	G4_BSA 09	5687	outside	0	0.000281702	0.0552136	0.00510204	0.0283286	5.55241	74.3963
GPAT4	G4_BSA 09	5687	outside	1	0	0.0515515	0	0		74.3963
GPAT4	G4_BSA 09	5687	outside	2	0.00450723	0.0222545	0.202532	0.651558	3.21707	74.3963
GPAT4	G4_BSA 09	5950	outside	0	0.00453508	0.0127549	0.355556	0.909348	2.55754	74.3963
GPAT4	G4_BSA 09	5950	outside	1	0.00566885	0.0167231	0.338983	0.875354	2.58229	74.3963
GPAT4	G4_BSA 09	5950	outside	2	0.00510196	0.0229588	0.222222	0.733711	3.3017	74.3963
GPAT4	G4_BSA 09	5950	outside	3	0.00396819	0.0093536	0.424242	0.932011	2.19688	74.3963
GPAT4	G4_BSA 09	5951	outside	0	0.00344106	0.0289623	0.118812	0.558074	4.69712	74.3963
GPAT4	G4_BSA 09	6039	inside	0	0.00337176	0.028098	0.12	0.674221	5.61851	74.3963
GPAT4	G4_BSA 09	6039	inside	1	0.000842941	0.0435519	0.0193548	0.101983	5.26912	74.3963
GPAT4	G4_BSA 09	6039	inside	2	0.00112392	0.0387753	0.0289855	0.161473	5.57082	74.3963
GPAT4	G4_BSA 09	6039	inside	3	0.00393372	0.0230404	0.170732	0.648725	3.79968	74.3963
GPAT4	G4_BSA 09	6039	inside	4	0.0014049	0.042147	0.0333333	0.169972	5.09915	74.3963
GPAT4	G4_BSA 09	6039	inside	5	0	0.0387753	0	0		74.3963
GPAT4	G4_BSA 09	6039	inside	6	0.00112392	0.043271	0.025974	0.104816	4.03541	74.3963
GPAT4	G4_BSA 09	6039	inside	7	0.00477666	0.0177018	0.269841	0.779037	2.88702	74.3963
GPAT4	G4_BSA 09	6039	inside	8	0.00533862	0.0160159	0.333333	0.793201	2.3796	74.3963
GPAT4	G4_BSA 09	6039	inside	9	0.00449568	0.0238833	0.188235	0.620397	3.29586	74.3963
GPAT4	G4_BSA 09	6039	inside	10	0	0.0438329	0	0		74.3963
GPAT4	G4_BSA 09	6039	inside	11	0.00449568	0.01433	0.313725	0.82153	2.61863	74.3963
GPAT4	G4_BSA 09	6039	inside	12	0.00505764	0.0177018	0.285714	0.747875	2.61756	74.3963
GPAT4	G4_BSA 09	6039	inside	13	0.00505764	0.0213545	0.236842	0.628895	2.65534	74.3963
GPAT4	G4_BSA 09	6039	inside	14	0.00505764	0.0244453	0.206897	0.532578	2.57413	74.3963
GPAT4	G4_BSA 09	6039	inside	15	0.00477666	0.0188257	0.253731	0.76204	3.00333	74.3963
GPAT4	G4_BSA 09	6039	inside	16	0.00533862	0.0230404	0.231707	0.623229	2.68973	74.3963
GPAT4	G4_BSA 09	6039	inside	17	0.00590058	0.0202306	0.291667	0.753541	2.58357	74.3963
GPAT4	G4_BSA 09	6039	inside	18	0.0056196	0.0238833	0.235294	0.72238	3.07011	74.3963
GPAT4	G4_BSA 09	6039	inside	19	0.00393372	0.0244453	0.16092	0.575071	3.57365	74.3963
GPAT4	G4_BSA 09	6039	inside	20	0.0042147	0.0247263	0.170455	0.696884	4.08839	74.3963
GPAT4	G4_BSA 09	6039	inside	21	0.00112392	0.0463617	0.0242424	0.169972	7.01133	74.3963
GPAT4	G4_BSA 09	6039	inside	22	0.00477666	0.0213545	0.223684	0.730878	3.26746	74.3963
GPAT4	G4_BSA 09	6039	inside	23	0.0028098	0.0401802	0.0699301	0.365439	5.22578	74.3963
GPAT4	G4_BSA 09	6039	inside	24	0.00224784	0.0474857	0.0473373	0.300283	6.34348	74.3963
GPAT4	G4_BSA 09	6039	inside	25	0.00365274	0.0275361	0.132653	0.481586	3.63042	74.3963
GPAT4	G4_BSA 09	6399	inside	0	0.00113193	0.0401836	0.028169	0.110482	3.9221	74.3963
GPAT4	G4_BSA 09	6399	inside	1	0	0.0435794	0	0		74.3963
GPAT4	G4_BSA 09	6399	inside	2	0	0.106402	0	0		74.3963
GPAT4	G4_BSA 09	6399	inside	3	0.00282983	0.0401836	0.0704225	0.382436	5.43059	74.3963
GPAT4	G4_BSA 09	6399	inside	4	0	0.0781034	0	0		74.3963
GPAT4	G4_BSA 09	6399	inside	5	0	0.0665011	0	0		74.3963
GPAT4	G4_BSA 09	6399	inside	6	0	0.0834801	0	0		74.3963
GPAT4	G4_BSA 09	6399	inside	7	0	0.102723	0	0		74.3963
GPAT4	G4_BSA 09	6485	inside	0	0	0.106414	0	0		74.3963
GPAT4	G4_BSA 09	6485	inside	1	0	0.107829	0	0		74.3963
GPAT4	G4_BSA 09	6485	inside	2	0	0.0735842	0	0		74.3963
GPAT4	G4_BSA 09	6485	inside	3	0	0.0781124	0	0		74.3963
GPAT4	G4_BSA 09	6485	inside	4	0	0.0625466	0	0		74.3963
GPAT4	G4_BSA 09	6485	inside	5	0.00367921	0.0333959	0.110169	0.458924	4.16561	74.3963
GPAT4	G4_BSA 09	6485	inside	6	0.00283016	0.034811	0.0813008	0.29745	3.65864	74.3963
GPAT4	G4_BSA 09	6485	inside	7	0	0.104433	0	0		74.3963
GPAT4	G4_BSA 09	6485	inside	8	0	0.116603	0	0		74.3963
GPAT4	G4_BSA 09	6485	inside	9	0	0.161602	0	0		74.3963
GPAT4	G4_BSA 09	6485	inside	10	0	0.0863199	0	0		74.3963
GPAT4	G4_BSA 09	6485	inside	11	0	0.106131	0	0		74.3963
GPAT4	G4_BSA 09	8384	inside	0	0.00395977	0.0376178	0.105263	0.430595	4.09065	74.3963
GPAT4	G4_BSA 09	8384	inside	1	0	0.0664676	0	0		74.3963
GPAT4	G4_BSA 09	8384	inside	2	0	0.0636392	0	0		74.3963
GPAT4	G4_BSA 09	8384	inside	3	0.00424261	0.0294154	0.144231	0.518414	3.59433	74.3963
GPAT4	G4_BSA 09	8384	inside	4	0.00565682	0.0217787	0.25974	0.671388	2.58484	74.3963
GPAT4	G4_BSA 09	8384	inside	5	0.00197989	0.0449717	0.0440252	0.288952	6.56333	74.3963
GPAT4	G4_BSA 09	8384	inside	6	0.00169705	0.0330924	0.0512821	0.201133	3.9221	74.3963
GPAT4	G4_BSA 09	8384	inside	7	0	0.0585481	0	0		74.3963
GPAT4	G4_BSA 09	8384	inside	8	0	0.0398806	0	0		74.3963
GPAT4	G4_BSA 09	8538	outside	0	0.0042101	0.028348	0.148515	0.620397	4.17734	74.3963
GPAT4	G4_BSA 09	8538	outside	1	0.00392943	0.0131916	0.297872	0.92068	3.09085	74.3963
GPAT4	G4_BSA 09	8909	outside	0	0	0.07078	0	0		74.3963
GPAT4	G4_BSA 09	9037	outside	0	0	0.104129	0	0		74.3963
GPAT4	G4_BSA 09	9037	outside	1	0	0.0927796	0	0		74.3963
GPAT4	G4_BSA 09	9037	outside	2	0	0.0976031	0	0		74.3963
GPAT4	G4_BSA 09	9037	outside	3	0	0.0564622	0	0		74.3963
GPAT4	G4_BSA 09	9220	outside	0	0	0.0986904	0	0		74.3963
GPAT4	G4_BSA 09	9220	outside	1	0	0.178423	0	0		74.3963
GPAT4	G4_BSA 09	9611	outside	0	0.00485986	0.0171524	0.283333	0.764873	2.69955	74.3963
GPAT4	G4_BSA 09	9611	outside	1	0.00400223	0.0174383	0.229508	0.739377	3.22157	74.3963
GPAT4	G4_BSA 09	9611	outside	2	0.00343049	0.027158	0.126316	0.492918	3.90227	74.3963
GPAT4	G4_BSA 09	9611	outside	3	0.00457398	0.0194394	0.235294	0.74221	3.15439	74.3963
GPAT4	G4_BSA 09	9611	outside	4	0.00257287	0.0297309	0.0865385	0.269122	3.10985	74.3963
GPAT4	G4_BSA 09	9611	outside	5	0.000857622	0.04088	0.020979	0.11898	5.67139	74.3963
GPAT4	G4_BSA 09	9611	outside	6	0.0011435	0.0403082	0.0283688	0.130312	4.59348	74.3963
GPAT4	G4_BSA 09	9611	outside	7	0.00343049	0.0280156	0.122449	0.439093	3.58593	74.3963
GPAT4	G4_BSA 09	9611	outside	8	0.00343049	0.0325896	0.105263	0.478754	4.54816	74.3963
GPAT4	G4_BSA 09	9611	outside	9	0.0054316	0.0217264	0.25	0.674221	2.69688	74.3963
GPAT4	G4_BSA 09	9611	outside	10	0.00400223	0.0277298	0.14433	0.473088	3.27782	74.3963
GPAT4	G4_BSA 09	9611	outside	11	0.00314461	0.0305885	0.102804	0.345609	3.36183	74.3963
GPAT4	G4_BSA 09	9611	outside	12	0.00371636	0.0314461	0.118182	0.490085	4.14687	74.3963
GPAT4	G4_BSA 09	9611	outside	13	0.00343049	0.0285874	0.12	0.453258	3.77715	74.3963
GPAT4	G4_BSA 09	9611	outside	14	0.00200112	0.0348766	0.057377	0.29745	5.18414	74.3963
GPAT4	G4_BSA 09	9611	outside	15	0.00314461	0.034019	0.092437	0.356941	3.86145	74.3963
GPAT4	G4_BSA 09	9611	outside	16	0.00228699	0.0314461	0.0727273	0.33711	4.63527	74.3963
GPAT4	G4_BSA 09	9668	outside	0	0.00257986	0.0329649	0.0782609	0.29745	3.80076	74.3963
GPAT4	G4_BSA 09	9668	outside	1	0	0.0418511	0	0		74.3963
GPAT4	G4_BSA 09	9668	outside	2	0	0.0662165	0	0		74.3963
GPAT4	G4_BSA 09	9668	outside	3	0	0.044431	0	0		74.3963
GPAT4	G4_BSA 09	9668	outside	4	0	0.0369781	0	0		74.3963
GPAT4	G4_BSA 10	396	inside	0	0.00170467	0.0369345	0.0461538	0.379603	8.22474	74.3963
GPAT4	G4_BSA 10	396	inside	1	0.00568223	0.0213084	0.266667	0.796034	2.98513	74.3963
GPAT4	G4_BSA 10	396	inside	2	0.00454578	0.0221607	0.205128	0.66289	3.23159	74.3963
GPAT4	G4_BSA 10	396	inside	3	0.0048299	0.0198878	0.242857	0.807365	3.32445	74.3963
GPAT4	G4_BSA 10	396	inside	4	0.00426167	0.0247177	0.172414	0.640227	3.71331	74.3963
GPAT4	G4_BSA 10	396	inside	5	0.00142056	0.0528447	0.0268817	0.280453	10.4329	74.3963
GPAT4	G4_BSA 10	396	inside	6	0	0.0377868	0	0		74.3963
GPAT4	G4_BSA 10	396	inside	7	0.00312523	0.0301158	0.103774	0.416431	4.01288	74.3963
GPAT4	G4_BSA 10	396	inside	8	0.00142056	0.0403438	0.0352113	0.25779	7.32125	74.3963
GPAT4	G4_BSA 10	621	inside	0	0	0.0662039	0	0		74.3963
GPAT4	G4_BSA 10	621	inside	1	0	0.104236	0	0		74.3963
GPAT4	G4_BSA 10	621	inside	2	0	0.074092	0	0		74.3963
GPAT4	G4_BSA 10	621	inside	3	0.00197203	0.052118	0.0378378	0.27762	7.33711	74.3963
GPAT4	G4_BSA 10	621	inside	4	0.00197203	0.0357783	0.0551181	0.356941	6.47592	74.3963
GPAT4	G4_BSA 10	621	inside	5	0	0.0535266	0	0		74.3963
GPAT4	G4_BSA 10	621	inside	6	0	0.114941	0	0		74.3963
GPAT4	G4_BSA 10	621	inside	7	0	0.109589	0	0		74.3963
GPAT4	G4_BSA 10	621	inside	8	0	0.0625416	0	0		74.3963
GPAT4	G4_BSA 10	621	inside	9	0.00366234	0.0245095	0.149425	0.492918	3.29876	74.3963
GPAT4	G4_BSA 10	621	inside	10	0.00422578	0.0242278	0.174419	0.611898	3.50822	74.3963
GPAT4	G4_BSA 10	621	inside	11	0	0.0487373	0	0		74.3963
GPAT4	G4_BSA 10	621	inside	12	0	0.0523997	0	0		74.3963
GPAT4	G4_BSA 10	621	inside	13	0	0.0715566	0	0		74.3963
GPAT4	G4_BSA 10	621	inside	14	0	0.0636684	0	0		74.3963
GPAT4	G4_BSA 10	621	inside	15	0	0.0808533	0	0		74.3963
GPAT4	G4_BSA 10	635	outside	0	0	0.0636841	0	0		74.3963
GPAT4	G4_BSA 10	635	outside	1	0	0.0433954	0	0		74.3963
GPAT4	G4_BSA 10	635	outside	2	0	0.0608662	0	0		74.3963
GPAT4	G4_BSA 10	635	outside	3	0	0.111025	0	0		74.3963
GPAT4	G4_BSA 10	1526	inside	0	0.00511628	0.017907	0.285714	0.8017	2.80595	74.3963
GPAT4	G4_BSA 10	1526	inside	1	0.00540052	0.0159173	0.339286	0.827195	2.43805	74.3963
GPAT4	G4_BSA 10	1526	inside	2	0.00397933	0.00994833	0.4	0.90085	2.25212	74.3963
GPAT4	G4_BSA 10	1526	inside	3	0.00454781	0.0221706	0.205128	0.657224	3.20397	74.3963
GPAT4	G4_BSA 10	1526	inside	4	0.00540052	0.0144961	0.372549	0.864023	2.31922	74.3963
GPAT4	G4_BSA 10	1526	inside	5	0.00426357	0.0136434	0.3125	0.852691	2.72861	74.3963
GPAT4	G4_BSA 10	1526	inside	6	0.00511628	0.0159173	0.321429	0.852691	2.65282	74.3963
GPAT4	G4_BSA 10	1526	inside	7	0.00540052	0.01677	0.322034	0.773371	2.40152	74.3963
GPAT4	G4_BSA 10	1526	inside	8	0.00454781	0.028708	0.158416	0.592068	3.73743	74.3963
GPAT4	G4_BSA 10	1526	inside	9	0	0.0724807	0	0		74.3963
GPAT4	G4_BSA 10	1526	inside	10	0.0022739	0.053721	0.042328	0.396601	9.36969	74.3963
GPAT4	G4_BSA 10	1526	inside	11	0.000852714	0.0369509	0.0230769	0.107649	4.66478	74.3963
GPAT4	G4_BSA 10	1688	inside	0	0.000839608	0.0520557	0.016129	0.130312	8.07932	74.3963
GPAT4	G4_BSA 10	1688	inside	1	0	0.0680082	0	0		74.3963
GPAT4	G4_BSA 10	2737	outside	0	0	0.101502	0	0		74.3963
GPAT4	G4_BSA 10	2737	outside	1	0	0.0783174	0	0		74.3963
GPAT4	G4_BSA 10	3342	inside	0	0	0.0971954	0	0		74.3963
GPAT4	G4_BSA 10	3342	inside	1	0	0.0471599	0	0		74.3963
GPAT4	G4_BSA 10	3412	inside	0	0	0.0555231	0	0		74.3963
GPAT4	G4_BSA 10	3682	inside	0	0.00452453	0.0197948	0.228571	0.725212	3.1728	74.3963
GPAT4	G4_BSA 10	3682	inside	1	0.00197948	0.0432658	0.0457516	0.305949	6.68717	74.3963
GPAT4	G4_BSA 10	3741	inside	0	0.00422845	0.0177595	0.238095	0.818697	3.43853	74.3963
GPAT4	G4_BSA 10	3741	inside	1	0	0.0606077	0	0		74.3963
GPAT4	G4_BSA 10	3741	inside	2	0.00338276	0.0417207	0.0810811	0.490085	6.04438	74.3963
GPAT4	G4_BSA 10	3741	inside	3	0.00338276	0.038056	0.0888889	0.362606	4.07932	74.3963
GPAT4	G4_BSA 10	3741	inside	4	0.00310086	0.0341095	0.0909091	0.433428	4.76771	74.3963
GPAT4	G4_BSA 10	4216	inside	0	0.00458599	0.0280892	0.163265	0.603399	3.69582	74.3963
GPAT4	G4_BSA 10	4216	inside	1	0	0.0450001	0	0		74.3963
GPAT4	G4_BSA 11	334	outside	0	0.000570597	0.0456478	0.0125	0.141643	11.3314	74.3963
GPAT4	G4_BSA 11	334	outside	1	0	0.0607686	0	0		74.3963
GPAT4	G4_BSA 11	334	outside	2	0.000570597	0.0473596	0.0120482	0.0793201	6.58357	74.3963
GPAT4	G4_BSA 11	334	outside	3	0	0.0627657	0	0		74.3963
GPAT4	G4_BSA 11	334	outside	4	0	0.0507831	0	0		74.3963
GPAT4	G4_BSA 11	493	outside	0	0	0.126353	0	0		74.3963
GPAT4	G4_BSA 11	975	outside	0	0	0.0643845	0	0		74.3963
GPAT4	G4_BSA 11	1184	outside	0	0	0.0568772	0	0		74.3963
GPAT4	G4_BSA 11	1592	outside	0	0	0.124421	0	0		74.3963
GPAT4	G4_BSA 11	1675	outside	0	0	0.0922486	0	0		74.3963
GPAT4	G4_BSA 11	1675	outside	1	0	0.116848	0	0		74.3963
GPAT4	G4_BSA 11	1675	outside	2	0.00167725	0.054231	0.0309278	0.269122	8.70161	74.3963
GPAT4	G4_BSA 11	2312	outside	0	0	0.10759	0	0		74.3963
GPAT4	G4_BSA 11	2476	outside	0	0	0.0461435	0	0		74.3963
GPAT4	G4_BSA 11	3678	outside	0	0	0.0653288	0	0		74.3963
GPAT4	G4_BSA 11	3678	outside	1	0	0.0937693	0	0		74.3963
GPAT4	G4_BSA 11	3678	outside	2	0	0.092643	0	0		74.3963
GPAT4	G4_BSA 12	381	outside	0	0.00197903	0.0327954	0.0603448	0.212465	3.52084	74.3963
GPAT4	G4_BSA 12	381	outside	1	0.00282719	0.0435387	0.0649351	0.311615	4.79887	74.3963
GPAT4	G4_BSA 12	814	outside	0	0	0.105885	0	0		74.3963
GPAT4	G4_BSA 12	814	outside	1	0	0.0653335	0	0		74.3963
GPAT4	G4_BSA 12	814	outside	2	0	0.0805405	0	0		74.3963
GPAT4	G4_BSA 12	814	outside	3	0.00084483	0.0436496	0.0193548	0.164306	8.48914	74.3963
GPAT4	G4_BSA 12	814	outside	4	0.00394254	0.0185863	0.212121	0.815864	3.84622	74.3963
GPAT4	G4_BSA 12	889	outside	0	0.00173153	0.0326105	0.0530973	0.269122	5.06846	74.3963
GPAT4	G4_BSA 12	1740	inside	0	0.00314488	0.0328782	0.0956522	0.592068	6.1898	74.3963
GPAT4	G4_BSA 12	1740	inside	1	0.00457436	0.0197269	0.231884	0.827195	3.56728	74.3963
GPAT4	G4_BSA 12	1740	inside	2	0.00142949	0.0431706	0.0331126	0.209632	6.33088	74.3963
GPAT4	G4_BSA 12	1740	inside	3	0.00428847	0.0217282	0.197368	0.74221	3.76053	74.3963
GPAT4	G4_BSA 12	1740	inside	4	0.00428847	0.0165821	0.258621	0.773371	2.99037	74.3963
GPAT4	G4_BSA 12	1740	inside	5	0.000571796	0.047459	0.0120482	0.141643	11.7564	74.3963
GPAT4	G4_BSA 12	1740	inside	6	0.00114359	0.0580372	0.0197044	0.135977	6.90085	74.3963
GPAT4	G4_BSA 12	3522	outside	0	0	0.0538361	0	0		74.3963
GPAT4	G4_BSA 12	3522	outside	1	0	0.0561029	0	0		74.3963
GPAT4	G4_BSA 12	3522	outside	2	0	0.113056	0	0		74.3963
GPAT4	G4_BSA 12	3522	outside	3	0	0.112206	0	0		74.3963
GPAT4	G4_BSA 12	3522	outside	4	0	0.0736705	0	0		74.3963
GPAT4	G4_BSA 12	3522	outside	5	0	0.0634699	0	0		74.3963
GPAT4	G4_BSA 12	3522	outside	6	0.00255013	0.0419355	0.0608108	0.305949	5.03116	74.3963
GPAT4	G4_BSA 12	3618	outside	0	0	0.0756708	0	0		74.3963
GPAT4	G4_BSA 12	3618	outside	1	0	0.0675432	0	0		74.3963
GPAT4	G4_BSA 12	3618	outside	2	0	0.0540906	0	0		74.3963
GPAT4	G4_BSA 12	3706	outside	0	0	0.0888275	0	0		74.3963
GPAT4	G4_BSA 12	3706	outside	1	0	0.0882671	0	0		74.3963
GPAT4	G4_BSA 12	6328	outside	0	0	0.119557	0	0		74.3963
GPAT4	G4_BSA 12	6328	outside	1	0.00421965	0.0323507	0.130435	0.450425	3.45326	74.3963
GPAT4	G4_BSA 12	6328	outside	2	0	0.0556994	0	0		74.3963
GPAT4	G4_BSA 12	6539	outside	0	0.000281804	0.0512883	0.00549451	0.0538244	9.79603	74.3963
GPAT4	G4_BSA 12	6539	outside	1	0.00281804	0.0332528	0.0847458	0.303116	3.57677	74.3963
GPAT4	G4_BSA 12	6583	outside	0	0	0.108196	0	0		74.3963
GPAT4	G4_BSA 12	6763	outside	0	0	0.0701474	0	0		74.3963
GPAT4	G4_BSA 12	6763	outside	1	0	0.0457236	0	0		74.3963
GPAT4	G4_BSA 12	6765	outside	0	0	0.0595348	0	0		74.3963
GPAT4	G4_BSA 13	4441	inside	0	0.00396623	0.0339962	0.116667	0.524079	4.49211	74.3963
GPAT4	G4_BSA 13	5809	inside	0	0	0.0687468	0	0		74.3963
GPAT4	G4_BSA 13	5809	inside	1	0	0.0379097	0	0		74.3963
GPAT4	G4_BSA 13	6122	inside	0	0	0.0596624	0	0		74.3963
GPAT4	G4_BSA 13	6122	inside	1	0	0.0954599	0	0		74.3963
GPAT4	G4_BSA 13	7792	inside	0	0	0.0600453	0	0		74.3963
GPAT4	G4_BSA 13	7792	inside	1	0.000281903	0.0501787	0.00561798	0.0226629	4.03399	74.3963
GPAT4	G4_BSA 13	8278	inside	0	0	0.0553818	0	0		74.3963
GPAT4	G4_BSA 13	8278	outside	1	0.000852027	0.0400453	0.0212766	0.181303	8.52125	74.3963
GPAT4	G4_BSA 13	8635	outside	0	0.00512078	0.0159313	0.321429	0.824363	2.56468	74.3963
GPAT4	G4_BSA 13	8635	outside	1	0.00341386	0.0201987	0.169014	0.708215	4.19027	74.3963
GPAT4	G4_BSA 13	8635	inside	2	0.00199142	0.0458026	0.0434783	0.232295	5.34278	74.3963
GPAT4	G4_BSA 13	8635	inside	3	0.00455181	0.0224746	0.202532	0.685552	3.38492	74.3963
GPAT4	G4_BSA 13	8635	inside	4	0	0.0739669	0	0		74.3963
GPAT4	G4_BSA 13	8635	inside	5	0.00113795	0.0412508	0.0275862	0.1983	7.18839	74.3963
GPAT4	G4_BSA 13	8635	inside	6	0	0.1192	0	0		74.3963
GPAT4	G4_BSA 13	8635	inside	7	0	0.0460871	0	0		74.3963
GPAT4	G4_BSA 13	8635	inside	8	0	0.0773807	0	0		74.3963
GPAT4	G4_BSA 13	9862	inside	0	0	0.0771825	0	0		74.3963
GPAT4	G4_BSA 13	9862	inside	1	0.00503364	0.0234903	0.214286	0.691218	3.22568	74.3963
GPAT4	G4_BSA 13	9862	inside	2	0	0.0394302	0	0		74.3963
GPAT4	G4_BSA 13	9862	inside	3	0.00195753	0.0455824	0.0429448	0.269122	6.26669	74.3963
GPAT4	G4_BSA 13	9862	inside	4	0	0.060124	0	0		74.3963
GPAT4	G4_BSA 13	9862	inside	5	0	0.0564886	0	0		74.3963
GPAT4	G4_BSA 13	9862	inside	6	0	0.0464214	0	0		74.3963
GPAT4	G4_BSA 13	9862	inside	7	0.000559293	0.0458621	0.0121951	0.0764873	6.27195	74.3963
GPAT4	G4_BSA 13	9862	inside	8	0	0.0564886	0	0		74.3963
GPAT4	G4_BSA 13	9862	inside	9	0.00195753	0.0399895	0.048951	0.274788	5.61352	74.3963
GPAT4	G4_BSA 13	10061	inside	0	0	0.0654391	0	0		74.3963
GPAT4	G4_BSA 13	10061	inside	1	0	0.0626184	0	0		74.3963
GPAT4	G4_BSA 13	10061	inside	2	0.00253858	0.0284886	0.0891089	0.385269	4.32358	74.3963
GPAT4	G4_BSA 13	10061	inside	3	0	0.0561309	0	0		74.3963
GPAT4	G4_BSA 13	10061	inside	4	0	0.0589516	0	0		74.3963
GPAT4	G4_BSA 13	10061	outside	5	0	0.0919532	0	0		74.3963
GPAT4	G4_BSA 13	10209	inside	0	0	0.0751596	0	0		74.3963
GPAT4	G4_BSA 13	10209	inside	1	0.00365946	0.0289942	0.126214	0.430595	3.41164	74.3963
GPAT4	G4_BSA 13	10209	outside	2	0.00281497	0.0374391	0.075188	0.439093	5.83994	74.3963
GPAT4	G4_BSA 13	11457	inside	0	0.00373833	0.0117901	0.317073	0.886686	2.79647	74.3963
GPAT4	G4_BSA 13	11457	inside	1	0.0031632	0.00776423	0.407407	0.934844	2.29462	74.3963
GPAT4	G4_BSA 13	11457	outside	2	0.00345077	0.011215	0.307692	0.883853	2.87252	74.3963
GPAT4	G4_BSA 13	11502	inside	0	0	0.0823962	0	0		74.3963
GPAT4	G4_BSA 13	11502	inside	1	0.00112104	0.0386758	0.0289855	0.150142	5.17989	74.3963
GPAT4	G4_BSA 13	11502	inside	2	0	0.103135	0	0		74.3963
GPAT4	G4_BSA 13	11502	inside	3	0	0.0549308	0	0		74.3963
GPAT4	G4_BSA 13	11502	inside	4	0	0.0714661	0	0		74.3963
GPAT4	G4_BSA 13	11502	inside	5	0	0.0591347	0	0		74.3963
GPAT4	G4_BSA 13	11502	inside	6	0	0.102295	0	0		74.3963
GPAT4	G4_BSA 13	11502	inside	7	0	0.0776318	0	0		74.3963
GPAT4	G4_BSA 13	11502	inside	8	0	0.0664215	0	0		74.3963
GPAT4	G4_BSA 13	11502	inside	9	0	0.0689438	0	0		74.3963
GPAT4	G4_BSA 13	11502	inside	10	0	0.0622176	0	0		74.3963
GPAT4	G4_BSA 13	11502	inside	11	0	0.0490454	0	0		74.3963
GPAT4	G4_BSA 13	11502	inside	12	0.000280259	0.036714	0.00763359	0.0113314	1.48442	74.3963
GPAT4	G4_BSA 13	11502	inside	13	0	0.051848	0	0		74.3963
GPAT4	G4_BSA 13	11502	inside	14	0	0.0711859	0	0		74.3963
GPAT4	G4_BSA 13	11502	outside	15	0	0.0482046	0	0		74.3963
GPAT4	G4_BSA 13	11502	inside	16	0	0.0723069	0	0		74.3963
GPAT4	G4_BSA 13	11502	inside	17	0.00364337	0.0341916	0.106557	0.478754	4.49292	74.3963
GPAT4	G4_BSA 13	11502	inside	18	0.00336311	0.0322298	0.104348	0.439093	4.20798	74.3963
GPAT4	G4_BSA 13	11502	inside	19	0.00448415	0.0294272	0.152381	0.580737	3.81108	74.3963
GPAT4	G4_BSA 13	11502	inside	20	0.00336311	0.0327903	0.102564	0.495751	4.83357	74.3963
GPAT4	G4_BSA 13	11502	inside	21	0	0.0543703	0	0		74.3963
GPAT4	G4_BSA 13	11502	inside	22	0	0.052969	0	0		74.3963
GPAT4	G4_BSA 13	11502	inside	23	0.00476441	0.0299877	0.158879	0.643059	4.04749	74.3963
GPAT4	G4_BSA 13	11502	inside	24	0	0.09725	0	0		74.3963
GPAT4	G4_BSA 13	11502	inside	25	0	0.0664215	0	0		74.3963
GPAT4	G4_BSA 13	11502	outside	26	0.00280259	0.0397968	0.0704225	0.320113	4.54561	74.3963
GPAT4	G4_BSA 13	11502	inside	27	0.00336311	0.0299877	0.11215	0.447592	3.99103	74.3963
GPAT4	G4_BSA 13	11502	inside	28	0	0.0787529	0	0		74.3963
GPAT4	G4_BSA 13	11502	inside	29	0	0.105097	0	0		74.3963
GPAT4	G4_BSA 13	11502	inside	30	0	0.0507269	0	0		74.3963
GPAT4	G4_BSA 13	11502	inside	31	0.0014013	0.0341916	0.0409836	0.172805	4.21643	74.3963
GPAT4	G4_BSA 13	11502	inside	32	0	0.0807147	0	0		74.3963
GPAT4	G4_BSA 13	11502	inside	33	0.000280259	0.0479243	0.00584795	0.0934844	15.9858	74.3963
GPAT4	G4_BSA 13	11502	inside	34	0	0.0997723	0	0		74.3963
GPAT4	G4_BSA 13	13592	inside	0	0.00254145	0.0406632	0.0625	0.322946	5.16714	74.3963
GPAT4	G4_BSA 13	13592	inside	1	0.000564767	0.0409456	0.0137931	0.0906516	6.57224	74.3963
GPAT4	G4_BSA 13	16274	outside	0	0.00170669	0.0372628	0.0458015	0.314448	6.86544	74.3963
GPAT4	G4_BSA 13	16274	outside	1	0	0.0901703	0	0		74.3963
GPAT4	G4_BSA 13	16274	inside	2	0.00341339	0.0236092	0.144578	0.518414	3.58569	74.3963
GPAT4	G4_BSA 13	20922	inside	0	0.000283196	0.0399306	0.0070922	0.0594901	8.3881	74.3963
GPAT4	G4_BSA 13	20922	inside	1	0	0.101667	0	0		74.3963
GPAT4	G4_BSA 13	20922	inside	2	0	0.0625862	0	0		74.3963
GPAT4	G4_BSA 13	20922	inside	3	0	0.139332	0	0		74.3963
GPAT4	G4_BSA 13	20922	inside	4	0	0.11611	0	0		74.3963
GPAT4	G4_BSA 13	20922	inside	5	0	0.129987	0	0		74.3963
GPAT4	G4_BSA 13	20922	inside	6	0	0.0948705	0	0		74.3963
GPAT4	G4_BSA 13	20922	inside	7	0.00169917	0.0368154	0.0461538	0.274788	5.95373	74.3963
GPAT4	G4_BSA 13	22492	inside	0	0.000869044	0.0402657	0.0215827	0.0793201	3.67517	74.3963
GPAT4	G4_BSA 13	1568	outside	0	0	0.0543607	0	0		74.3963
GPAT4	G4_BSA 13	1568	outside	1	0	0.131088	0	0		74.3963
GPAT4	G4_BSA 13	1568	outside	2	0	0.0795591	0	0		74.3963
GPAT4	G4_BSA 13	1568	outside	3	0	0.0784266	0	0		74.3963
GPAT4	G4_BSA 13	1568	outside	4	0.0019819	0.0348248	0.0569106	0.283286	4.97774	74.3963
GPAT4	G4_BSA 13	1568	outside	5	0	0.0662521	0	0		74.3963
GPAT4	G4_BSA 13	2608	inside	0	0	0.0909671	0	0		74.3963
GPAT4	G4_BSA 13	2608	inside	1	0	0.110013	0	0		74.3963
GPAT4	G4_BSA 13	2608	inside	2	0	0.069931	0	0		74.3963
GPAT4	G4_BSA 13	2608	inside	3	0.00198991	0.0466206	0.0426829	0.305949	7.16795	74.3963
GPAT4	G4_BSA 13	2623	outside	0	0.00170835	0.0395767	0.0431655	0.286119	6.62842	74.3963
GPAT4	G4_BSA 13	3346	outside	0	0	0.0506186	0	0		74.3963
GPAT4	G4_BSA 13	3346	outside	1	0	0.0721102	0	0		74.3963
GPAT4	G4_BSA 13	3346	outside	2	0.00169671	0.0469424	0.0361446	0.189802	5.25118	74.3963
GPAT4	G4_BSA 13	3346	outside	3	0.00424178	0.0214917	0.197368	0.628895	3.1864	74.3963
GPAT4	G4_BSA 13	3346	outside	4	0	0.0865323	0	0		74.3963
GPAT4	G4_BSA 13	3346	outside	5	0	0.0839872	0	0		74.3963
GPAT4	G4_BSA 13	3346	outside	6	0	0.0653234	0	0		74.3963
GPAT4	G4_BSA 13	3346	outside	7	0	0.0726758	0	0		74.3963
GPAT4	G4_BSA 13	3588	outside	0	0	0.0504141	0	0		74.3963
GPAT4	G4_BSA 13	3588	outside	1	0	0.0875167	0	0		74.3963
GPAT4	G4_BSA 13	3947	inside	0	0.000566008	0.0399036	0.0141844	0.113314	7.98867	74.3963
GPAT4	G4_BSA 13	3947	inside	1	0	0.065091	0	0		74.3963
GPAT4	G4_BSA 13	3947	inside	2	0	0.0639589	0	0		74.3963
GPAT4	G4_BSA 13	3947	inside	3	0	0.0489597	0	0		74.3963
GPAT4	G4_BSA 13	3947	inside	4	0.000849012	0.0526388	0.016129	0.0878187	5.44476	74.3963
GPAT4	G4_BSA 13	3947	inside	5	0	0.0486767	0	0		74.3963
GPAT4	G4_BSA 13	3947	inside	6	0	0.070751	0	0		74.3963
GPAT4	G4_BSA 13	3947	inside	7	0	0.0741471	0	0		74.3963
GPAT4	G4_BSA 13	3947	inside	8	0	0.162161	0	0		74.3963
GPAT4	G4_BSA 13	5164	inside	0	0	0.0508127	0	0		74.3963
GPAT4	G4_BSA 13	5164	inside	1	0	0.0777631	0	0		74.3963
GPAT4	G4_BSA 13	5606	inside	0	0.00484643	0.020241	0.239437	0.711048	2.96967	74.3963
GPAT4	G4_BSA 13	5606	inside	1	0.00142542	0.0370609	0.0384615	0.21813	5.67139	74.3963
GPAT4	G4_BSA 13	5606	inside	2	0	0.0604378	0	0		74.3963
GPAT4	G4_BSA 13	5606	inside	3	0	0.0912268	0	0		74.3963
GPAT4	G4_BSA 13	5791	inside	0	0	0.0532207	0	0		74.3963
GPAT4	G4_BSA 13	5791	inside	1	0	0.106441	0	0		74.3963
GPAT4	G4_BSA 13	5791	inside	2	0	0.0648894	0	0		74.3963
GPAT4	G4_BSA 13	5791	inside	3	0	0.081681	0	0		74.3963
GPAT4	G4_BSA 13	5791	inside	4	0	0.0617588	0	0		74.3963
GPAT4	G4_BSA 13	5791	inside	5	0	0.125794	0	0		74.3963
GPAT4	G4_BSA 13	5791	inside	6	0.000569205	0.0455364	0.0125	0.116147	9.29178	74.3963
GPAT4	G4_BSA 13	5791	inside	7	0	0.083104	0	0		74.3963
GPAT4	G4_BSA 13	5813	inside	0	0	0.0709062	0	0		74.3963
GPAT4	G4_BSA 13	5813	inside	1	0.00140687	0.0478335	0.0294118	0.206799	7.03116	74.3963
GPAT4	G4_BSA 13	5813	inside	2	0.00196962	0.0455826	0.0432099	0.399433	9.24403	74.3963
GPAT4	G4_BSA 13	5813	inside	3	0.00337649	0.0250423	0.134831	0.532578	3.94995	74.3963
GPAT4	G4_BSA 13	5813	inside	4	0	0.109173	0	0		74.3963
GPAT4	G4_BSA 13	6073	inside	0	0.00197905	0.0514553	0.0384615	0.305949	7.95467	74.3963
GPAT4	G4_BSA 13	6073	inside	1	0	0.0791621	0	0		74.3963
GPAT4	G4_BSA 13	6762	inside	0	0.00141635	0.0444735	0.0318471	0.17847	5.60397	74.3963
GPAT4	G4_BSA 13	6762	inside	1	0	0.0688348	0	0		74.3963
GPAT4	G4_BSA 13	6762	inside	2	0.00424906	0.03031	0.140187	0.515581	3.67781	74.3963
GPAT4	G4_BSA 13	6762	inside	3	0	0.0657188	0	0		74.3963
GPAT4	G4_BSA 13	6762	inside	4	0	0.0623196	0	0		74.3963
GPAT4	G4_BSA 13	6762	inside	5	0.00226617	0.0305932	0.0740741	0.325779	4.39802	74.3963
GPAT4	G4_BSA 13	6762	inside	6	0	0.0767664	0	0		74.3963
GPAT4	G4_BSA 13	6762	inside	7	0	0.118974	0	0		74.3963
GPAT4	G4_BSA 13	6762	inside	8	0	0.0600534	0	0		74.3963
GPAT4	G4_BSA 13	7045	inside	0	0.0050952	0.0195316	0.26087	0.804533	3.08404	74.3963
GPAT4	G4_BSA 13	7045	inside	1	0	0.0560472	0	0		74.3963
GPAT4	G4_BSA 13	7738	inside	0	0	0.0629476	0	0		74.3963
GPAT4	G4_BSA 13	7738	inside	1	0	0.087443	0	0		74.3963
GPAT4	G4_BSA 13	7738	inside	2	0	0.0714925	0	0		74.3963
GPAT4	G4_BSA 13	7738	inside	3	0	0.0558268	0	0		74.3963
GPAT4	G4_BSA 13	7950	inside	0	0.00028249	0.0406785	0.00694444	0.0396601	5.71105	74.3963
GPAT4	G4_BSA 13	7950	inside	1	0	0.0768371	0	0		74.3963
GPAT4	G4_BSA 13	7950	inside	2	0.00169494	0.0288139	0.0588235	0.269122	4.57507	74.3963
GPAT4	G4_BSA 13	7950	inside	3	0.00169494	0.0372886	0.0454545	0.226629	4.98584	74.3963
GPAT4	G4_BSA 13	7950	inside	4	0.00310738	0.0372886	0.0833333	0.507082	6.08499	74.3963
GPAT4	G4_BSA 13	7950	inside	5	0	0.0618652	0	0		74.3963
GPAT4	G4_BSA 13	7950	inside	6	0	0.06695	0	0		74.3963
GPAT4	G4_BSA 13	7950	inside	7	0	0.0765547	0	0		74.3963
GPAT4	G4_BSA 13	7950	inside	8	0	0.0762722	0	0		74.3963
GPAT4	G4_BSA 13	7950	inside	9	0	0.079662	0	0		74.3963
GPAT4	G4_BSA 13	7950	inside	10	0.00310738	0.0288139	0.107843	0.458924	4.25547	74.3963
GPAT4	G4_BSA 13	7950	inside	11	0.00112996	0.0463283	0.0243902	0.17847	7.31728	74.3963
GPAT4	G4_BSA 13	7950	inside	12	0.000564979	0.0463283	0.0121951	0.0311615	2.55524	74.3963
GPAT4	G4_BSA 13	8657	inside	0	0	0.0762362	0	0		74.3963
GPAT4	G4_BSA 13	8657	inside	1	0	0.0850876	0	0		74.3963
GPAT4	G4_BSA 13	8657	inside	2	0.00114212	0.0456846	0.025	0.124646	4.98584	74.3963
GPAT4	G4_BSA 13	8657	inside	3	0	0.0608176	0	0		74.3963
GPAT4	G4_BSA 13	8657	inside	4	0	0.0768073	0	0		74.3963
GPAT4	G4_BSA 13	10796	outside	0	0	0.0861487	0	0		74.3963
GPAT4	G4_BSA 13	10796	outside	1	0	0.0869851	0	0		74.3963
GPAT4	G4_BSA 13	11063	outside	0	0	0.0637047	0	0		74.3963
GPAT4	G4_BSA 13	11063	outside	1	0	0.0659697	0	0		74.3963
GPAT4	G4_BSA 13	11063	outside	2	0	0.0925842	0	0		74.3963
GPAT4	G4_BSA 13	11276	outside	0	0	0.0826987	0	0		74.3963
GPAT4	G4_BSA 13	11276	outside	1	0	0.0533449	0	0		74.3963
GPAT4	G4_BSA 13	11276	outside	2	0	0.0869324	0	0		74.3963
GPAT4	G4_BSA 13	11276	outside	3	0	0.0604011	0	0		74.3963
GPAT4	G4_BSA 13	11276	outside	4	0	0.0767715	0	0		74.3963
GPAT4	G4_BSA 13	11276	outside	5	0	0.0626591	0	0		74.3963
GPAT4	G4_BSA 13	11276	outside	6	0	0.0787472	0	0		74.3963
GPAT4	G4_BSA 13	11276	outside	7	0.00366922	0.029636	0.12381	0.538244	4.34735	74.3963
GPAT4	G4_BSA 13	11276	outside	8	0	0.0460064	0	0		74.3963
GPAT4	G4_BSA 13	11276	outside	9	0	0.0589898	0	0		74.3963
GPAT4	G4_BSA 13	11276	outside	10	0	0.0688685	0	0		74.3963
GPAT4	G4_BSA 13	11276	outside	11	0	0.0790295	0	0		74.3963
GPAT4	G4_BSA 13	11276	outside	12	0	0.0519336	0	0		74.3963
GPAT4	G4_BSA 13	12309	inside	0	0	0.0475694	0	0		74.3963
GPAT4	G4_BSA 13	12309	inside	1	0.000284846	0.0484239	0.00588235	0.0169972	2.88952	74.3963
GPAT4	G4_BSA 13	12309	inside	2	0.00142423	0.0413027	0.0344828	0.223796	6.49008	74.3963
GPAT4	G4_BSA 13	12309	inside	3	0	0.105678	0	0		74.3963
GPAT4	G4_BSA 13	12310	inside	0	0.000562536	0.0410651	0.0136986	0.107649	7.85836	74.3963
GPAT4	G4_BSA 13	12310	inside	1	0	0.0824116	0	0		74.3963
GPAT4	G4_BSA 13	12310	inside	2	0	0.0812865	0	0		74.3963
GPAT4	G4_BSA 13	12310	inside	3	0	0.0748173	0	0		74.3963
GPAT4	G4_BSA 13	12310	inside	4	0	0.0607539	0	0		74.3963
GPAT4	G4_BSA 13	12310	inside	5	0	0.0790363	0	0		74.3963
GPAT4	G4_BSA 13	12710	inside	0	0.000284263	0.0599795	0.00473934	0.113314	23.9093	74.3963
GPAT4	G4_BSA 13	12710	inside	1	0	0.0889743	0	0		74.3963
GPAT4	G4_BSA 13	12710	inside	2	0	0.0719185	0	0		74.3963
GPAT4	G4_BSA 13	12710	inside	3	0.00255837	0.0375227	0.0681818	0.376771	5.52597	74.3963
GPAT4	G4_BSA 13	12710	inside	4	0	0.0670861	0	0		74.3963
GPAT4	G4_BSA 13	12710	inside	5	0	0.0480404	0	0		74.3963
GPAT4	G4_BSA 13	12710	inside	6	0.00511673	0.0201827	0.253521	0.76204	3.00582	74.3963
GPAT4	G4_BSA 13	12710	inside	7	0.00341116	0.0292791	0.116505	0.413598	3.55005	74.3963
GPAT4	G4_BSA 13	12710	inside	8	0.00113705	0.0542942	0.0209424	0.141643	6.76346	74.3963
GPAT4	G4_BSA 13	12710	inside	9	0	0.0650962	0	0		74.3963
GPAT4	G4_BSA 13	12710	inside	10	0	0.0525887	0	0		74.3963
GPAT4	G4_BSA 13	12710	inside	11	0	0.0741926	0	0		74.3963
GPAT4	G4_BSA 13	12710	inside	12	0	0.0582739	0	0		74.3963
GPAT4	G4_BSA 13	12710	inside	13	0	0.0591267	0	0		74.3963
GPAT4	G4_BSA 13	12981	inside	0	0	0.0584298	0	0		74.3963
GPAT4	G4_BSA 13	13267	outside	0	0.00341788	0.0316154	0.108108	0.379603	3.51133	74.3963
GPAT4	G4_BSA 13	13411	inside	0	0	0.0647819	0	0		74.3963
GPAT4	G4_BSA 13	13411	inside	1	0.00141445	0.038756	0.0364964	0.175637	4.81246	74.3963
GPAT4	G4_BSA 13	13411	inside	2	0.00367757	0.0314008	0.117117	0.439093	3.74918	74.3963
GPAT4	G4_BSA 13	13411	inside	3	0	0.0718541	0	0		74.3963
GPAT4	G4_BSA 13	13595	inside	0	0.00287793	0.0345352	0.0833333	0.331445	3.97734	74.3963
GPAT4	G4_BSA 13	13595	inside	1	0	0.0676314	0	0		74.3963
GPAT4	G4_BSA 13	13803	inside	0	0.00171343	0.0474049	0.0361446	0.303116	8.38621	74.3963
GPAT4	G4_BSA 13	13803	inside	1	0.000285572	0.0573999	0.00497512	0.0113314	2.27762	74.3963
GPAT4	G4_BSA 13	13803	inside	2	0.00285572	0.0348398	0.0819672	0.359773	4.38924	74.3963
GPAT4	G4_BSA 13	13803	inside	3	0.00428358	0.0231313	0.185185	0.713881	3.85496	74.3963
GPAT4	G4_BSA 13	13803	inside	4	0.001999	0.0345542	0.0578512	0.351275	6.07204	74.3963
GPAT4	G4_BSA 13	13803	inside	5	0.00228457	0.0325552	0.0701754	0.328612	4.68272	74.3963
GPAT4	G4_BSA 13	13803	inside	6	0.00371243	0.0308417	0.12037	0.484419	4.02441	74.3963
GPAT4	G4_BSA 13	13803	inside	7	0.00228457	0.0405512	0.056338	0.246459	4.37465	74.3963
GPAT4	G4_BSA 13	13803	inside	8	0	0.0551153	0	0		74.3963
GPAT4	G4_BSA 13	13803	inside	9	0.000285572	0.0388378	0.00735294	0.0283286	3.85269	74.3963
GPAT4	G4_BSA 13	13803	inside	10	0.001999	0.0394089	0.0507246	0.31728	6.25496	74.3963
GPAT4	G4_BSA 13	13809	inside	0	0.00140482	0.0306252	0.0458716	0.184136	4.01416	74.3963
GPAT4	G4_BSA 13	13809	inside	1	0.0047764	0.023882	0.2	0.657224	3.28612	74.3963
GPAT4	G4_BSA 13	13838	inside	0	0	0.0830325	0	0		74.3963
GPAT4	G4_BSA 13	13838	inside	1	0	0.0550726	0	0		74.3963
GPAT4	G4_BSA 13	13838	inside	2	0	0.0624156	0	0		74.3963
GPAT4	G4_BSA 13	13838	inside	3	0	0.0974361	0	0		74.3963
GPAT4	G4_BSA 13	13838	inside	4	0	0.0909404	0	0		74.3963
GPAT4	G4_BSA 13	13838	inside	5	0	0.11184	0	0		74.3963
GPAT4	G4_BSA 13	13842	inside	0	0	0.0797143	0	0		74.3963
GPAT4	G4_BSA 13	13842	inside	1	0	0.0894286	0	0		74.3963
GPAT4	G4_BSA 13	13842	inside	2	0	0.0820001	0	0		74.3963
GPAT4	G4_BSA 13	13842	inside	3	0	0.0622858	0	0		74.3963
GPAT4	G4_BSA 13	13842	inside	4	0	0.121429	0	0		74.3963
GPAT4	G4_BSA 13	13842	inside	5	0	0.0534286	0	0		74.3963
GPAT4	G4_BSA 13	13842	inside	6	0	0.0791429	0	0		74.3963
GPAT4	G4_BSA 13	13842	inside	7	0	0.105714	0	0		74.3963
GPAT4	G4_BSA 13	13842	inside	8	0	0.0608572	0	0		74.3963
GPAT4	G4_BSA 13	14001	inside	0	0	0.0983717	0	0		74.3963
GPAT4	G4_BSA 13	14001	inside	1	0	0.103177	0	0		74.3963
GPAT4	G4_BSA 13	14001	inside	2	0	0.119573	0	0		74.3963
GPAT4	G4_BSA 13	14001	inside	3	0	0.0590796	0	0		74.3963
GPAT4	G4_BSA 13	14001	inside	4	0	0.0514473	0	0		74.3963
GPAT4	G4_BSA 13	14001	inside	5	0.00310945	0.0325079	0.0956522	0.402266	4.20551	74.3963
GPAT4	G4_BSA 13	14001	inside	6	0.000848032	0.0390095	0.0217391	0.116147	5.34278	74.3963
GPAT4	G4_BSA 13	14001	inside	7	0	0.0641678	0	0		74.3963
GPAT4	G4_BSA 13	14001	inside	8	0.00480552	0.0240276	0.2	0.634561	3.1728	74.3963
GPAT4	G4_BSA 13	14001	inside	9	0	0.0647331	0	0		74.3963
GPAT4	G4_BSA 13	14001	inside	10	0	0.0740615	0	0		74.3963
GPAT4	G4_BSA 13	14001	inside	11	0.00339213	0.0240276	0.141176	0.609065	4.31421	74.3963
GPAT4	G4_BSA 13	14001	inside	12	0.00367481	0.0197874	0.185714	0.66289	3.56941	74.3963
GPAT4	G4_BSA 13	14016	inside	0	0	0.0475588	0	0		74.3963
GPAT4	G4_BSA 13	14016	inside	1	0.00337696	0.0348952	0.0967742	0.444759	4.59585	74.3963
GPAT4	G4_BSA 13	14016	inside	2	0	0.0621923	0	0		74.3963
GPAT4	G4_BSA 13	14016	inside	3	0.000281413	0.0396792	0.0070922	0.130312	18.3739	74.3963
GPAT4	G4_BSA 13	14022	inside	0	0.00111599	0.0569155	0.0196078	0.150142	7.65722	74.3963
GPAT4	G4_BSA 13	14022	inside	1	0	0.0544045	0	0		74.3963
GPAT4	G4_BSA 13	14264	inside	0	0	0.0687493	0	0		74.3963
GPAT4	G4_BSA 13	14264	inside	1	0.00535343	0.0208502	0.256757	0.72238	2.81348	74.3963
GPAT4	G4_BSA 13	14264	inside	2	0.00281759	0.0560701	0.0502513	0.444759	8.85071	74.3963
GPAT4	G4_BSA 13	14264	inside	3	0	0.0693128	0	0		74.3963
GPAT4	G4_BSA 13	14264	inside	4	0	0.0701581	0	0		74.3963
GPAT4	G4_BSA 13	14264	inside	5	0.00197232	0.037474	0.0526316	0.274788	5.22096	74.3963
GPAT4	G4_BSA 13	14264	inside	6	0.0014088	0.0433909	0.0324675	0.220963	6.80567	74.3963
GPAT4	G4_BSA 13	14264	inside	7	0.00507167	0.022259	0.227848	0.733711	3.22018	74.3963
GPAT4	G4_BSA 13	14334	outside	0	0	0.0917393	0	0		74.3963
GPAT4	G4_BSA 13	14334	outside	1	0	0.0547069	0	0		74.3963
GPAT4	G4_BSA 13	14599	outside	0	0	0.0821521	0	0		74.3963
GPAT4	G4_BSA 13	14599	outside	1	0	0.0776196	0	0		74.3963
GPAT4	G4_BSA 13	14599	outside	2	0	0.0932002	0	0		74.3963
GPAT4	G4_BSA 13	14599	outside	3	0	0.069971	0	0		74.3963
GPAT4	G4_BSA 13	14599	outside	4	0.00084985	0.0371101	0.0229008	0.0991501	4.32956	74.3963
GPAT4	G4_BSA 13	14599	outside	5	0.0016997	0.0512743	0.0331492	0.269122	8.11851	74.3963
GPAT4	G4_BSA 13	14599	outside	6	0	0.0501411	0	0		74.3963
GPAT4	G4_BSA 13	14599	outside	7	0.00283283	0.0331441	0.0854701	0.300283	3.51331	74.3963
GPAT4	G4_BSA 13	14599	outside	8	0.00254955	0.0303113	0.0841121	0.433428	5.15297	74.3963
GPAT4	G4_BSA 13	14599	outside	9	0.000283283	0.0399429	0.0070922	0.0283286	3.99433	74.3963
GPAT4	G4_BSA 13	14599	outside	10	0	0.0456086	0	0		74.3963
GPAT4	G4_BSA 13	14599	outside	11	0.00368268	0.0311612	0.118182	0.450425	3.81129	74.3963
GPAT4	G4_BSA 13	14599	outside	12	0.00538238	0.0203964	0.263889	0.705382	2.67303	74.3963
GPAT4	G4_BSA 13	14599	outside	13	0	0.0694044	0	0		74.3963
GPAT4	G4_BSA 13	14599	outside	14	0.00424925	0.0243624	0.174419	0.614731	3.52446	74.3963
GPAT4	G4_BSA 13	14599	outside	15	0.000283283	0.0713874	0.00396825	0.0708215	17.847	74.3963
GPAT4	G4_BSA 13	14599	outside	16	0	0.0501411	0	0		74.3963
GPAT4	G4_BSA 13	14599	outside	17	0.00226627	0.0424925	0.0533333	0.305949	5.73654	74.3963
GPAT4	G4_BSA 13	14599	outside	18	0	0.077053	0	0		74.3963
GPAT4	G4_BSA 13	14599	outside	19	0.00396597	0.0283283	0.14	0.529745	3.78389	74.3963
GPAT4	G4_BSA 13	14599	outside	20	0	0.101699	0	0		74.3963
GPAT4	G4_BSA 13	14599	outside	21	0	0.0492913	0	0		74.3963
GPAT4	G4_BSA 13	14599	outside	22	0	0.049008	0	0		74.3963
GPAT4	G4_BSA 13	14599	outside	23	0	0.0818689	0	0		74.3963
GPAT4	G4_BSA 13	14599	outside	24	0	0.069971	0	0		74.3963
GPAT4	G4_BSA 13	14627	inside	0	0.00343254	0.0354696	0.0967742	0.424929	4.39093	74.3963
GPAT4	G4_BSA 13	14629	inside	0	0	0.102416	0	0		74.3963
GPAT4	G4_BSA 13	14629	inside	1	0	0.0734782	0	0		74.3963
GPAT4	G4_BSA 13	14629	inside	2	0	0.0666694	0	0		74.3963
GPAT4	G4_BSA 13	14629	inside	3	0	0.0595769	0	0		74.3963
GPAT4	G4_BSA 13	14629	inside	4	0.0017022	0.032058	0.0530973	0.229462	4.32153	74.3963
GPAT4	G4_BSA 13	14629	inside	5	0	0.14185	0	0		74.3963
GPAT4	G4_BSA 13	14629	inside	6	0	0.0487963	0	0		74.3963
GPAT4	G4_BSA 13	15234	inside	0	0.00196758	0.0424435	0.0463576	0.167139	3.60542	74.3963
GPAT4	G4_BSA 13	15234	inside	1	0	0.0654923	0	0		74.3963
GPAT4	G4_BSA 13	15234	inside	2	0.00281083	0.0421624	0.0666667	0.422096	6.33144	74.3963
GPAT4	G4_BSA 13	15268	inside	0	0	0.100363	0	0		74.3963
GPAT4	G4_BSA 13	15268	inside	1	0	0.0871125	0	0		74.3963
GPAT4	G4_BSA 13	15268	inside	2	0.000563835	0.0530005	0.0106383	0.161473	15.1785	74.3963
GPAT4	G4_BSA 13	15268	inside	3	0	0.0544101	0	0		74.3963
GPAT4	G4_BSA 13	15444	inside	0	0	0.0710161	0	0		74.3963
GPAT4	G4_BSA 13	15690	inside	0	0	0.0588428	0	0.0453258	inf	74.3963
GPAT4	G4_BSA 13	15690	inside	1	0	0.0799804	0	0		74.3963
GPAT4	G4_BSA 13	15844	inside	0	0	0.0775791	0	0		74.3963
GPAT4	G4_BSA 13	15844	inside	1	0	0.0735861	0	0		74.3963
GPAT4	G4_BSA 13	15864	inside	0	0	0.0627042	0	0		74.3963
GPAT4	G4_BSA 13	15864	inside	1	0	0.0575971	0	0		74.3963
GPAT4	G4_BSA 13	15864	inside	2	0.00255356	0.0383035	0.0666667	0.345609	5.18414	74.3963
GPAT4	G4_BSA 13	15864	inside	3	0	0.10044	0	0		74.3963
GPAT4	G4_BSA 13	15864	inside	4	0	0.0907934	0	0		74.3963
GPAT4	G4_BSA 13	15864	inside	5	0	0.107817	0	0		74.3963
GPAT4	G4_BSA 13	15865	inside	0	0	0.0544374	0	0		74.3963
GPAT4	G4_BSA 13	15865	inside	1	0	0.131884	0	0		74.3963
GPAT4	G4_BSA 13	15865	inside	2	0	0.102702	0	0		74.3963
GPAT4	G4_BSA 13	15865	inside	3	0	0.0847428	0	0		74.3963
GPAT4	G4_BSA 13	15865	inside	4	0	0.039846	0	0		74.3963
GPAT4	G4_BSA 13	15865	inside	5	0	0.103824	0	0		74.3963
GPAT4	G4_BSA 13	15865	inside	6	0	0.0785695	0	0		74.3963
GPAT4	G4_BSA 13	15896	inside	0	0	0.104618	0	0		74.3963
GPAT4	G4_BSA 13	16262	outside	0	0	0.0625876	0	0		74.3963
GPAT4	G4_BSA 13	16488	inside	0	0	0.0424582	0	0		74.3963
GPAT4	G4_BSA 13	16488	inside	1	0.000837992	0.0393856	0.0212766	0.130312	6.12465	74.3963
GPAT4	G4_BSA 13	16488	inside	2	0	0.107263	0	0		74.3963
GPAT4	G4_BSA 13	16488	inside	3	0	0.0773745	0	0		74.3963
GPAT4	G4_BSA 13	16488	inside	4	0	0.0751399	0	0		74.3963
GPAT4	G4_BSA 13	16488	inside	5	0	0.064246	0	0		74.3963
GPAT4	G4_BSA 13	16488	inside	6	0	0.070112	0	0		74.3963
GPAT4	G4_BSA 13	16488	inside	7	0	0.0776539	0	0		74.3963
GPAT4	G4_BSA 13	16488	inside	8	0	0.0505588	0	0		74.3963
GPAT4	G4_BSA 13	16488	inside	9	0	0.0801679	0	0		74.3963
GPAT4	G4_BSA 13	16488	inside	10	0	0.097207	0	0		74.3963
GPAT4	G4_BSA 13	16488	inside	11	0	0.117598	0	0		74.3963
GPAT4	G4_BSA 13	16488	inside	12	0	0.0723466	0	0		74.3963
GPAT4	G4_BSA 13	16488	inside	13	0.000558661	0.0391063	0.0142857	0.135977	9.51841	74.3963
GPAT4	G4_BSA 13	16488	inside	14	0	0.0486035	0	0		74.3963
GPAT4	G4_BSA 13	16488	inside	15	0	0.0622907	0	0		74.3963
GPAT4	G4_BSA 13	16938	inside	0	0	0.0589852	0	0		74.3963
GPAT4	G4_BSA 13	16938	inside	1	0	0.0629553	0	0		74.3963
GPAT4	G4_BSA 13	18157	outside	0	0	0.114283	0	0		74.3963
GPAT4	G4_BSA 13	18157	outside	1	0	0.0773177	0	0		74.3963
GPAT4	G4_BSA 13	18165	inside	0	0	0.0755684	0	0		74.3963
GPAT4	G4_BSA 13	18165	inside	1	0	0.0559766	0	0		74.3963
GPAT4	G4_BSA 13	18165	inside	2	0.00363848	0.0305072	0.119266	0.679887	5.70059	74.3963
GPAT4	G4_BSA 13	18165	inside	3	0	0.0722098	0	0		74.3963
GPAT4	G4_BSA 13	18165	inside	4	0	0.0649328	0	0		74.3963
GPAT4	G4_BSA 13	18165	inside	5	0.00251895	0.031067	0.0810811	0.342776	4.22757	74.3963
GPAT4	G4_BSA 13	18165	inside	6	0	0.109994	0	0		74.3963
GPAT4	G4_BSA 13	18165	inside	7	0	0.052618	0	0		74.3963
GPAT4	G4_BSA 13	18165	inside	8	0	0.0685713	0	0		74.3963
GPAT4	G4_BSA 13	18165	inside	9	0	0.062134	0	0		74.3963
GPAT4	G4_BSA 13	18165	inside	10	0	0.0570961	0	0		74.3963
GPAT4	G4_BSA 13	18165	inside	11	0	0.100758	0	0		74.3963
GPAT4	G4_BSA 13	18165	inside	12	0	0.0705305	0	0		74.3963
GPAT4	G4_BSA 13	18165	inside	13	0	0.088443	0	0		74.3963
GPAT4	G4_BSA 13	19119	inside	0	0	0.0528005	0	0		74.3963
GPAT4	G4_BSA 13	19119	inside	1	0.00141178	0.0344474	0.0409836	0.223796	5.46062	74.3963
GPAT4	G4_BSA 13	19119	inside	2	0.0025412	0.0406592	0.0625	0.410765	6.57224	74.3963
GPAT4	G4_BSA 13	19119	inside	3	0	0.109554	0	0		74.3963
GPAT4	G4_BSA 13	19125	inside	0	0	0.079568	0	0		74.3963
GPAT4	G4_BSA 13	19125	inside	1	0	0.0522078	0	0		74.3963
GPAT4	G4_BSA 13	19494	inside	0	0	0.0613839	0	0		74.3963
GPAT4	G4_BSA 13	19494	inside	1	0	0.0775078	0	0		74.3963
GPAT4	G4_BSA 13	19494	inside	2	0.0033945	0.0257416	0.131868	0.535411	4.0602	74.3963
GPAT4	G4_BSA 13	19494	inside	3	0	0.0738304	0	0		74.3963
GPAT4	G4_BSA 13	19494	inside	4	0	0.138609	0	0		74.3963
GPAT4	G4_BSA 13	19494	inside	5	0	0.104098	0	0		74.3963
GPAT4	G4_BSA 13	23224	outside	0	0.000282233	0.0409237	0.00689655	0.0538244	7.80453	74.3963
GPAT4	G4_BSA 13	23224	outside	1	0.00395126	0.0180629	0.21875	0.74221	3.39296	74.3963
GPAT4	G4_BSA 13	23224	outside	2	0.00366903	0.0166517	0.220339	0.82153	3.72848	74.3963
GPAT4	G4_BSA 13	23224	outside	3	0	0.0801541	0	0		74.3963
GPAT4	G4_BSA 13	23224	outside	4	0	0.0431816	0	0.00283286	inf	74.3963
GPAT4	G4_BSA 13	25794	inside	0	0.0019873	0.0369071	0.0538462	0.286119	5.31364	74.3963
GPAT4	G4_BSA 13	25794	inside	1	0.00369071	0.0335003	0.110169	0.521246	4.73131	74.3963
GPAT4	G4_BSA 13	25794	inside	2	0	0.0576318	0	0		74.3963
GPAT4	G4_BSA 14	7658	outside	0	0	0.085117	0	0		74.3963
GPAT4	G4_BSA 14	7658	inside	1	0.00311059	0.0319542	0.0973451	0.393768	4.04507	74.3963
GPAT4	G4_BSA 14	10920	outside	0	0	0.0594288	0	0		74.3963
GPAT4	G4_BSA 14	10920	outside	1	0	0.06985	0	0		74.3963
GPAT4	G4_BSA 14	10920	inside	2	0	0.0867492	0	0		74.3963
GPAT4	G4_BSA 14	10920	inside	3	0	0.0768913	0	0		74.3963
GPAT4	G4_BSA 14	10920	inside	4	0.000281653	0.0411214	0.00684932	0.0396601	5.79037	74.3963
GPAT4	G4_BSA 14	10920	inside	5	0	0.0833694	0	0		74.3963
GPAT4	G4_BSA 14	10920	outside	6	0	0.100832	0	0		74.3963
GPAT4	G4_BSA 14	10920	outside	7	0	0.0799895	0	0		74.3963
GPAT4	G4_BSA 14	10920	outside	8	0	0.0825244	0	0		74.3963
GPAT4	G4_BSA 14	10920	outside	9	0	0.117449	0	0		74.3963
GPAT4	G4_BSA 14	336	inside	0	0.00228032	0.0370551	0.0615385	0.339943	5.52408	74.3963
GPAT4	G4_BSA 14	447	outside	0	0	0.0804767	0	0		74.3963
GPAT4	G4_BSA 14	447	outside	1	0.0042208	0.0278573	0.151515	0.433428	2.86062	74.3963
GPAT4	G4_BSA 14	447	outside	2	0	0.0548705	0	0		74.3963
GPAT4	G4_BSA 14	447	outside	3	0	0.0725978	0	0		74.3963
GPAT4	G4_BSA 14	447	outside	4	0	0.100737	0	0		74.3963
GPAT4	G4_BSA 14	447	outside	5	0.0042208	0.029827	0.141509	0.515581	3.64344	74.3963
GPAT4	G4_BSA 14	447	outside	6	0	0.0467102	0	0.082153	inf	74.3963
GPAT4	G4_BSA 14	447	outside	7	0	0.0880741	0	0		74.3963
GPAT4	G4_BSA 14	492	outside	0	0	0.0595309	0	0		74.3963
GPAT4	G4_BSA 14	492	outside	1	0	0.0603773	0	0		74.3963
GPAT4	G4_BSA 14	492	outside	2	0	0.11624	0	0		74.3963
GPAT4	G4_BSA 14	636	outside	0	0	0.0431257	0	0		74.3963
GPAT4	G4_BSA 14	636	outside	1	0	0.0644011	0	0		74.3963
GPAT4	G4_BSA 14	912	outside	0	0.00425705	0.0272451	0.15625	0.594901	3.80737	74.3963
GPAT4	G4_BSA 14	912	outside	1	0.00397325	0.0286642	0.138614	0.526912	3.8013	74.3963
GPAT4	G4_BSA 14	912	outside	2	0.00141902	0.0403001	0.0352113	0.155807	4.42493	74.3963
GPAT4	G4_BSA 14	912	outside	3	0.00368945	0.0326374	0.113043	0.481586	4.26019	74.3963
GPAT4	G4_BSA 14	912	outside	4	0.00340564	0.031786	0.107143	0.441926	4.12465	74.3963
GPAT4	G4_BSA 14	912	outside	5	0.00425705	0.0283804	0.15	0.475921	3.1728	74.3963
GPAT4	G4_BSA 14	912	outside	6	0.00227043	0.0360431	0.0629921	0.25779	4.09242	74.3963
GPAT4	G4_BSA 14	912	outside	7	0	0.060734	0	0		74.3963
GPAT4	G4_BSA 14	912	outside	8	0.00170282	0.0383135	0.0444444	0.172805	3.8881	74.3963
GPAT4	G4_BSA 14	912	outside	9	0.00368945	0.0235557	0.156627	0.631728	4.03334	74.3963
GPAT4	G4_BSA 14	912	outside	10	0.00454086	0.0153254	0.296296	0.824363	2.78222	74.3963
GPAT4	G4_BSA 14	912	outside	11	0.00454086	0.0195824	0.231884	0.713881	3.07861	74.3963
GPAT4	G4_BSA 14	1377	outside	0	0.000284947	0.0404625	0.00704225	0.133144	18.9065	74.3963
GPAT4	G4_BSA 14	1377	outside	1	0.00199463	0.0367582	0.0542636	0.345609	6.36908	74.3963
GPAT4	G4_BSA 14	1377	outside	2	0	0.0518603	0	0		74.3963
GPAT4	G4_BSA 14	1377	outside	3	0.00113979	0.0461614	0.0246914	0.226629	9.17847	74.3963
GPAT4	G4_BSA 14	1377	outside	4	0	0.0595539	0	0		74.3963
GPAT4	G4_BSA 14	1377	outside	5	0	0.0575593	0	0		74.3963
GPAT4	G4_BSA 14	1377	outside	6	0	0.0561345	0	0		74.3963
GPAT4	G4_BSA 14	1377	outside	7	0	0.0700969	0	0		74.3963
GPAT4	G4_BSA 14	1377	outside	8	0.00199463	0.0455915	0.04375	0.203966	4.66208	74.3963
GPAT4	G4_BSA 14	1422	outside	0	0	0.0740761	0	0		74.3963
GPAT4	G4_BSA 14	1422	outside	1	0.00168995	0.0374605	0.0451128	0.141643	3.13975	74.3963
GPAT4	G4_BSA 14	1422	outside	2	0.00140829	0.0515434	0.0273224	0.186969	6.84306	74.3963
GPAT4	G4_BSA 14	1422	outside	3	0.00168995	0.0459103	0.0368098	0.223796	6.07979	74.3963
GPAT4	G4_BSA 14	1422	outside	4	0	0.0633731	0	0		74.3963
GPAT4	G4_BSA 14	1422	outside	5	0	0.0622464	0	0		74.3963
GPAT4	G4_BSA 14	1422	outside	6	0	0.0833708	0	0		74.3963
GPAT4	G4_BSA 14	1497	outside	0	0.00311908	0.0303402	0.102804	0.402266	3.91295	74.3963
GPAT4	G4_BSA 14	1497	outside	1	0.000850659	0.045652	0.0186335	0.133144	7.14542	74.3963
GPAT4	G4_BSA 14	1972	inside	0	0	0.0700507	0	0		74.3963
GPAT4	G4_BSA 14	1972	inside	1	0	0.0942449	0	0		74.3963
GPAT4	G4_BSA 14	1972	inside	2	0	0.0793345	0	0		74.3963
GPAT4	G4_BSA 14	2163	outside	0	0	0.0550679	0	0		74.3963
GPAT4	G4_BSA 14	3430	outside	0	0	0.035641	0	0.00566572	inf	74.3963
GPAT4	G4_BSA 14	3430	outside	1	0.00171077	0.0607322	0.028169	0.212465	7.54249	74.3963
GPAT4	G4_BSA 14	3430	outside	2	0	0.0553148	0	0		74.3963
GPAT4	G4_BSA 14	3430	outside	3	0.00342153	0.0313641	0.109091	0.481586	4.41454	74.3963
GPAT4	G4_BSA 14	3430	outside	4	0.00228102	0.040203	0.0567376	0.226629	3.99433	74.3963
GPAT4	G4_BSA 14	3430	outside	5	0.000285128	0.0407733	0.00699301	0.0651558	9.31728	74.3963
GPAT4	G4_BSA 14	3430	outside	6	0	0.0946624	0	0		74.3963
GPAT4	G4_BSA 14	3430	outside	7	0.00484717	0.0273723	0.177083	0.504249	2.84753	74.3963
GPAT4	G4_BSA 14	4174	outside	0	0	0.0660439	0	0		74.3963
GPAT4	G4_BSA 14	4174	outside	1	0.00313139	0.033022	0.0948276	0.524079	5.52665	74.3963
GPAT4	G4_BSA 14	4174	outside	2	0	0.0882483	0	0		74.3963
GPAT4	G4_BSA 14	4626	outside	0	0.00200536	0.0355234	0.0564516	0.215297	3.81384	74.3963
GPAT4	G4_BSA 14	4626	outside	1	0.00229183	0.0395341	0.057971	0.402266	6.93909	74.3963
GPAT4	G4_BSA 14	5490	outside	0	0	0.067606	0	0		74.3963
GPAT4	G4_BSA 14	5490	outside	1	0	0.0539136	0	0		74.3963
GPAT4	G4_BSA 14	6594	outside	0	0	0.0587871	0	0		74.3963
GPAT4	G4_BSA 14	6594	outside	1	0	0.0727029	0	0		74.3963
GPAT4	G4_BSA 14	6594	outside	2	0	0.0877546	0	0		74.3963
GPAT4	G4_BSA 14	6958	outside	0	0.00423568	0.00762422	0.555556	0.974504	1.75411	74.3963
GPAT4	G4_BSA 14	6958	outside	1	0.00254141	0.00621232	0.409091	0.974504	2.38212	74.3963
GPAT4	G4_BSA 14	6958	outside	2	0.00254141	0.00564757	0.45	0.946176	2.10261	74.3963
GPAT4	G4_BSA 14	6958	outside	3	0.00254141	0.0064947	0.391304	0.954674	2.43972	74.3963
GPAT4	G4_BSA 14	6958	outside	4	0.00338854	0.00621232	0.545455	0.951841	1.74504	74.3963
GPAT4	G4_BSA 14	6958	outside	5	0.00254141	0.00564757	0.45	0.968839	2.15297	74.3963
GPAT4	G4_BSA 14	6958	outside	6	0.00282378	0.00734184	0.384615	0.937677	2.43796	74.3963
GPAT4	G4_BSA 14	6958	outside	7	0.00254141	0.00480043	0.529412	0.963173	1.81933	74.3963
GPAT4	G4_BSA 14	6958	outside	8	0.00508281	0.0124246	0.409091	0.898017	2.19515	74.3963
GPAT4	G4_BSA 14	6958	outside	9	0.00508281	0.0200489	0.253521	0.804533	3.17343	74.3963
GPAT4	G4_BSA 14	6958	outside	10	0.00508281	0.0135542	0.375	0.892351	2.3796	74.3963
GPAT4	G4_BSA 14	7307	inside	0	0	0.0798992	0	0		74.3963
GPAT4	G4_BSA 14	7307	inside	1	0	0.0776326	0	0		74.3963
GPAT4	G4_BSA 14	7307	inside	2	0	0.0915158	0	0		74.3963
GPAT4	G4_BSA 14	7307	inside	3	0	0.0716826	0	0		74.3963
GPAT4	G4_BSA 14	7307	inside	4	0	0.0733826	0	0		74.3963
GPAT4	G4_BSA 14	7307	inside	5	0	0.0671493	0	0		74.3963
GPAT4	G4_BSA 14	7835	inside	0	0	0.0531827	0	0		74.3963
GPAT4	G4_BSA 14	7835	inside	1	0.00257336	0.0420315	0.0612245	0.342776	5.59868	74.3963
GPAT4	G4_BSA 14	8661	outside	0	0	0.0888004	0	0		74.3963
GPAT4	G4_BSA 14	8661	outside	1	0	0.0655364	0	0		74.3963
GPAT4	G4_BSA 14	10654	inside	0	0	0.0849663	0	0		74.3963
GPAT4	G4_BSA 14	10654	inside	1	0.00255751	0.035521	0.072	0.379603	5.27227	74.3963
GPAT4	G4_BSA 14	11524	outside	0	0.00395201	0.0135497	0.291667	0.864023	2.96236	74.3963
GPAT4	G4_BSA 14	11524	outside	1	0.00338744	0.0132675	0.255319	0.824363	3.22875	74.3963
GPAT4	G4_BSA 14	11524	outside	2	0.00536344	0.0189132	0.283582	0.82153	2.89697	74.3963
GPAT4	G4_BSA 14	12641	inside	0	0	0.071068	0	0		74.3963
GPAT4	G4_BSA 14	12641	inside	1	0	0.0490025	0	0		74.3963
GPAT4	G4_BSA 14	12641	inside	2	0.0040119	0.0338146	0.118644	0.546742	4.60826	74.3963
GPAT4	G4_BSA 14	12803	inside	0	0.00509967	0.0226652	0.225	0.725212	3.22317	74.3963
GPAT4	G4_BSA 14	12803	inside	1	0.00056663	0.0427806	0.013245	0.0793201	5.98867	74.3963
GPAT4	G4_BSA 14	12803	inside	2	0	0.0790449	0	0		74.3963
GPAT4	G4_BSA 14	12803	inside	3	0	0.0798948	0	0		74.3963
GPAT4	G4_BSA 14	13992	outside	0	0	0.0778845	0	0		74.3963
GPAT4	G4_BSA 14	14001	inside	0	0	0.0919046	0	0		74.3963
GPAT4	G4_BSA 14	14001	inside	1	0	0.0656462	0	0		74.3963
GPAT4	G4_BSA 14	14001	inside	2	0	0.0625066	0	0		74.3963
GPAT4	G4_BSA 14	14148	inside	0	0	0.0685666	0	0		74.3963
GPAT4	G4_BSA 14	14148	inside	1	0	0.0694096	0	0		74.3963
GPAT4	G4_BSA 14	14148	inside	2	0	0.110718	0	0		74.3963
GPAT4	G4_BSA 14	14148	inside	3	0	0.0871133	0	0		74.3963
GPAT4	G4_BSA 14	14148	inside	4	0	0.0382175	0	0		74.3963
GPAT4	G4_BSA 14	15497	outside	0	0.00281776	0.00648085	0.434783	0.963173	2.2153	74.3963
GPAT4	G4_BSA 14	15497	outside	1	0.00394486	0.00845328	0.466667	0.966006	2.07001	74.3963
GPAT4	G4_BSA 14	15497	outside	2	0.00507197	0.0149341	0.339623	0.90085	2.6525	74.3963
GPAT4	G4_BSA 14	15497	outside	3	0.00338131	0.00958038	0.352941	0.949008	2.68886	74.3963
GPAT4	G4_BSA 14	15497	outside	4	0.00422664	0.0121164	0.348837	0.886686	2.54183	74.3963
GPAT4	G4_BSA 14	15497	outside	5	0.00309953	0.00676262	0.458333	0.954674	2.08293	74.3963
GPAT4	G4_BSA 14	15497	outside	6	0.00309953	0.00732617	0.423077	0.917847	2.16946	74.3963
HSD17B13	B13_OA 01	1057	inside	0	0.000836283	0.037354	0.0223881	0.172805	7.7186	74.3963
HSD17B13	B13_OA 01	1057	inside	1	0	0.0694115	0	0		74.3963
HSD17B13	B13_OA 01	1057	inside	2	0	0.0660663	0	0		74.3963
HSD17B13	B13_OA 01	1057	outside	3	0.0013938	0.0482256	0.0289017	0.206799	7.15524	74.3963
HSD17B13	B13_OA 01	1057	outside	4	0.00278761	0.0309425	0.0900901	0.433428	4.81105	74.3963
HSD17B13	B13_OA 01	1057	inside	5	0	0.0802831	0	0		74.3963
HSD17B13	B13_OA 01	1057	inside	6	0	0.0465531	0	0.00849858	inf	74.3963
HSD17B13	B13_OA 01	1057	outside	7	0.00195133	0.0376327	0.0518519	0.240793	4.64387	74.3963
HSD17B13	B13_OA 01	1057	outside	8	0.00111504	0.0423717	0.0263158	0.294618	11.1955	74.3963
HSD17B13	B13_OA 01	1057	inside	9	0	0.0682964	0	0		74.3963
HSD17B13	B13_OA 01	1057	inside	10	0.00557522	0.0217434	0.25641	0.784703	3.06034	74.3963
HSD17B13	B13_OA 01	1927	inside	0	0.0031357	0.0336375	0.0932203	0.473088	5.07494	74.3963
HSD17B13	B13_OA 01	6648	inside	0	0	0.0511316	0	0.0113314	inf	74.3963
HSD17B13	B13_OA 01	761	inside	0	0.00287616	0.0278988	0.103093	0.382436	3.70963	74.3963
HSD17B13	B13_OA 01	761	inside	1	0.00488948	0.0117923	0.414634	0.909348	2.19313	74.3963
HSD17B13	B13_OA 01	762	inside	0	0.0002846	0.0432592	0.00657895	0.0538244	8.1813	74.3963
HSD17B13	B13_OA 01	762	inside	1	0.0017076	0.0404132	0.0422535	0.212465	5.02833	74.3963
HSD17B13	B13_OA 01	762	inside	2	0	0.0572046	0	0		74.3963
HSD17B13	B13_OA 01	762	inside	3	0	0.0831032	0	0		74.3963
HSD17B13	B13_OA 01	762	inside	4	0.0017076	0.0560662	0.0304569	0.252125	8.27809	74.3963
HSD17B13	B13_OA 01	762	inside	5	0.0011384	0.0381364	0.0298507	0.17847	5.97875	74.3963
HSD17B13	B13_OA 01	791	outside	0	0	0.0919692	0	0		74.3963
HSD17B13	B13_OA 01	791	outside	1	0	0.110879	0	0		74.3963
HSD17B13	B13_OA 01	791	outside	2	0	0.0830875	0	0		74.3963
HSD17B13	B13_OA 01	791	outside	3	0	0.0868121	0	0		74.3963
HSD17B13	B13_OA 01	1376	outside	0	0	0.0681822	0	0		74.3963
HSD17B13	B13_OA 01	1376	outside	1	0	0.0398431	0	0.0368272	inf	74.3963
HSD17B13	B13_OA 01	1376	outside	2	0	0.0726715	0	0		74.3963
HSD17B13	B13_OA 01	1376	outside	3	0	0.059484	0	0		74.3963
HSD17B13	B13_OA 01	1376	outside	4	0	0.0653763	0	0		74.3963
HSD17B13	B13_OA 01	1376	outside	5	0	0.0558364	0	0		74.3963
HSD17B13	B13_OA 01	1376	outside	6	0.000841755	0.0488218	0.0172414	0.144476	8.3796	74.3963
HSD17B13	B13_OA 01	1376	outside	7	0	0.049383	0	0		74.3963
HSD17B13	B13_OA 01	1376	outside	8	0	0.0611676	0	0		74.3963
HSD17B13	B13_OA 01	1376	outside	9	0.00364761	0.0373178	0.0977444	0.524079	5.36173	74.3963
HSD17B13	B13_OA 01	1689	inside	0	0.00485401	0.0154186	0.314815	0.8017	2.54658	74.3963
HSD17B13	B13_OA 01	1689	inside	1	0.00428295	0.0259832	0.164835	0.631728	3.83248	74.3963
HSD17B13	B13_OA 01	1689	inside	2	0.00456848	0.013991	0.326531	0.832861	2.55064	74.3963
HSD17B13	B13_OA 01	3035	inside	0	0.00482305	0.0241153	0.2	0.753541	3.76771	74.3963
HSD17B13	B13_OA 01	3035	inside	1	0	0.091638	0	0		74.3963
HSD17B13	B13_OA 01	3035	inside	2	0	0.0817081	0	0		74.3963
HSD17B13	B13_OA 01	3035	inside	3	0	0.0950425	0	0		74.3963
HSD17B13	B13_OA 01	3035	inside	4	0	0.107242	0	0		74.3963
HSD17B13	B13_OA 01	3035	inside	5	0	0.067239	0	0		74.3963
HSD17B13	B13_OA 01	3576	inside	0	0.00452583	0.0234778	0.192771	0.617564	3.20361	74.3963
HSD17B13	B13_OA 01	3576	inside	1	0	0.113712	0	0		74.3963
HSD17B13	B13_OA 01	3576	inside	2	0.00198005	0.0455412	0.0434783	0.269122	6.1898	74.3963
HSD17B13	B13_OA 01	3576	inside	3	0	0.0882538	0	0		74.3963
HSD17B13	B13_OA 01	3576	inside	4	0	0.0726962	0	0		74.3963
HSD17B13	B13_OA 01	3576	inside	5	0.000565729	0.043844	0.0129032	0.0963173	7.46459	74.3963
HSD17B13	B13_OA 01	3576	inside	6	0	0.0424297	0	0		74.3963
HSD17B13	B13_OA 02	771	inside	0	0	0.0468248	0	0		74.3963
HSD17B13	B13_OA 02	771	inside	1	0	0.0468248	0	0		74.3963
HSD17B13	B13_OA 02	771	inside	2	0.00397301	0.0224192	0.177215	0.637394	3.59672	74.3963
HSD17B13	B13_OA 02	771	inside	3	0.0042568	0.0255408	0.166667	0.563739	3.38244	74.3963
HSD17B13	B13_OA 02	771	inside	4	0.0042568	0.0283787	0.15	0.580737	3.87158	74.3963
HSD17B13	B13_OA 02	771	inside	5	0	0.0607304	0	0		74.3963
HSD17B13	B13_OA 02	771	inside	6	0	0.0791765	0	0		74.3963
HSD17B13	B13_OA 02	771	inside	7	0	0.103866	0	0		74.3963
HSD17B13	B13_OA 02	771	inside	8	0	0.0698115	0	0		74.3963
HSD17B13	B13_OA 02	771	inside	9	0	0.0516492	0	0		74.3963
HSD17B13	B13_OA 02	771	inside	10	0	0.0729332	0	0		74.3963
HSD17B13	B13_OA 02	771	inside	11	0	0.0845684	0	0		74.3963
HSD17B13	B13_OA 02	771	inside	12	0.00368923	0.0363247	0.101562	0.464589	4.57442	74.3963
HSD17B13	B13_OA 02	771	inside	13	0	0.090528	0	0		74.3963
HSD17B13	B13_OA 02	771	inside	14	0	0.0550546	0	0		74.3963
HSD17B13	B13_OA 02	872	inside	0	0.000567177	0.0487772	0.0116279	0.0424929	3.65439	74.3963
HSD17B13	B13_OA 02	872	inside	1	0	0.0612551	0	0		74.3963
HSD17B13	B13_OA 02	872	inside	2	0	0.0700463	0	0		74.3963
HSD17B13	B13_OA 02	872	inside	3	0	0.0952857	0	0		74.3963
HSD17B13	B13_OA 02	872	inside	4	0	0.0740165	0	0		74.3963
HSD17B13	B13_OA 02	872	inside	5	0	0.0533146	0	0.0226629	inf	74.3963
HSD17B13	B13_OA 02	872	inside	6	0	0.104644	0	0		74.3963
HSD17B13	B13_OA 02	937	outside	0	0	0.049176	0	0		74.3963
HSD17B13	B13_OA 02	937	outside	1	0.000852763	0.0432067	0.0197368	0.172805	8.75543	74.3963
HSD17B13	B13_OA 02	1173	inside	0	0	0.0665872	0	0		74.3963
HSD17B13	B13_OA 02	1173	inside	1	0	0.0436454	0	0		74.3963
HSD17B13	B13_OA 02	1173	inside	2	0	0.0738615	0	0		74.3963
HSD17B13	B13_OA 02	1173	inside	3	0	0.0481219	0	0		74.3963
HSD17B13	B13_OA 02	1173	inside	4	0	0.0587534	0	0		74.3963
HSD17B13	B13_OA 02	1217	inside	0	0.000283521	0.0453633	0.00625	0.0339943	5.43909	74.3963
HSD17B13	B13_OA 02	1217	inside	1	0	0.0541524	0	0		74.3963
HSD17B13	B13_OA 02	1217	inside	2	0	0.0751329	0	0		74.3963
HSD17B13	B13_OA 02	1217	inside	3	0	0.083355	0	0		74.3963
HSD17B13	B13_OA 02	1217	inside	4	0	0.061524	0	0		74.3963
HSD17B13	B13_OA 02	1217	inside	5	0	0.0895925	0	0		74.3963
HSD17B13	B13_OA 02	1687	inside	0	0	0.0770696	0	0		74.3963
HSD17B13	B13_OA 02	1687	inside	1	0.000283344	0.0379681	0.00746269	0.0226629	3.03683	74.3963
HSD17B13	B13_OA 02	1687	inside	2	0	0.0680026	0	0		74.3963
HSD17B13	B13_OA 02	1687	inside	3	0	0.0512853	0	0		74.3963
HSD17B13	B13_OA 02	1715	inside	0	0.00428963	0.0274537	0.15625	0.699717	4.47819	74.3963
HSD17B13	B13_OA 02	1715	inside	1	0.00228781	0.0374628	0.0610687	0.331445	5.42741	74.3963
HSD17B13	B13_OA 03	466	outside	0	0	0.0769666	0	0		74.3963
HSD17B13	B13_OA 03	466	outside	1	0	0.0996874	0	0		74.3963
HSD17B13	B13_OA 03	509	outside	0	0	0.0601262	0	0		74.3963
HSD17B13	B13_OA 03	679	outside	0	0.00143018	0.0574933	0.0248756	0.331445	13.3241	74.3963
HSD17B13	B13_OA 03	1114	inside	0	0.00425998	0.0241399	0.176471	0.592068	3.35505	74.3963
HSD17B13	B13_OA 03	1114	inside	1	0.00340798	0.0318079	0.107143	0.515581	4.81209	74.3963
HSD17B13	B13_OA 03	1114	inside	2	0.00283999	0.0340798	0.0833333	0.419263	5.03116	74.3963
HSD17B13	B13_OA 03	1114	inside	3	0.00113599	0.0397598	0.0285714	0.212465	7.43626	74.3963
HSD17B13	B13_OA 03	1114	inside	4	0	0.0417478	0	0		74.3963
HSD17B13	B13_OA 03	1254	inside	0	0	0.056585	0	0		74.3963
HSD17B13	B13_OA 03	1254	inside	1	0.00418116	0.0270382	0.154639	0.538244	3.48064	74.3963
HSD17B13	B13_OA 03	1374	outside	0	0.00480212	0.0152538	0.314815	0.813031	2.58257	74.3963
HSD17B13	B13_OA 03	1374	outside	1	0.00423717	0.0279653	0.151515	0.535411	3.53371	74.3963
HSD17B13	B13_OA 03	1374	outside	2	0	0.0570605	0	0		74.3963
HSD17B13	B13_OA 03	1374	outside	3	0.00367221	0.0353097	0.104	0.509915	4.90303	74.3963
HSD17B13	B13_OA 03	1567	outside	0	0	0.0846755	0	0		74.3963
HSD17B13	B13_OA 03	1567	outside	1	0	0.0405092	0	0		74.3963
HSD17B13	B13_OA 03	1567	outside	2	0	0.0753922	0	0		74.3963
HSD17B13	B13_OA 03	2314	outside	0	0.00199242	0.0711578	0.028	0.464589	16.5925	74.3963
HSD17B13	B13_OA 03	2314	outside	1	0	0.093359	0	0		74.3963
HSD17B13	B13_OA 03	2314	outside	2	0	0.0594879	0	0		74.3963
HSD17B13	B13_OA 03	2614	inside	0	0.000575484	0.0402839	0.0142857	0.110482	7.73371	74.3963
HSD17B13	B13_OA 03	2614	inside	1	0.00460387	0.0218684	0.210526	0.631728	3.00071	74.3963
HSD17B13	B13_OA 03	2614	inside	2	0.00115097	0.0434491	0.0264901	0.322946	12.1912	74.3963
HSD17B13	B13_OA 03	2614	inside	3	0.00345291	0.00949549	0.363636	0.932011	2.56303	74.3963
HSD17B13	B13_OA 03	2614	inside	4	0	0.0552465	0	0		74.3963
HSD17B13	B13_OA 03	2614	inside	5	0.00287742	0.0319394	0.0900901	0.473088	5.25127	74.3963
HSD17B13	B13_OA 03	3104	outside	0	0	0.082057	0	0		74.3963
HSD17B13	B13_OA 03	3177	outside	0	0	0.0651057	0	0		74.3963
HSD17B13	B13_OA 03	3177	outside	1	0.00254761	0.0356666	0.0714286	0.266289	3.72805	74.3963
HSD17B13	B13_OA 03	3177	outside	2	0.000283068	0.0384973	0.00735294	0.0594901	8.09065	74.3963
HSD17B13	B13_OA 03	3177	outside	3	0.000566137	0.0492539	0.0114943	0.0736544	6.40793	74.3963
HSD17B13	B13_OA 03	3177	outside	4	0.00169841	0.0450079	0.0377358	0.223796	5.93059	74.3963
HSD17B13	B13_OA 03	4337	outside	0	0	0.0558813	0	0		74.3963
HSD17B13	B13_OA 03	4337	outside	1	0	0.0706162	0	0		74.3963
HSD17B13	B13_OA 03	4337	outside	2	0.0016681	0.0361421	0.0461538	0.147309	3.19169	74.3963
HSD17B13	B13_OA 03	4337	outside	3	0	0.0428145	0	0.0141643	inf	74.3963
HSD17B13	B13_OA 03	4337	outside	4	0	0.0528231	0	0		74.3963
HSD17B13	B13_OA 03	4337	outside	5	0	0.068114	0	0		74.3963
HSD17B13	B13_OA 03	4337	outside	6	0	0.0486529	0	0		74.3963
HSD17B13	B13_OA 03	4337	outside	7	0	0.0792347	0	0		74.3963
HSD17B13	B13_OA 03	4337	outside	8	0	0.0786787	0	0		74.3963
HSD17B13	B13_OA 03	4337	outside	9	0	0.0753425	0	0		74.3963
HSD17B13	B13_OA 03	4337	outside	10	0.00444826	0.0247435	0.179775	0.592068	3.29338	74.3963
HSD17B13	B13_OA 03	4337	outside	11	0	0.0914674	0	0		74.3963
HSD17B13	B13_OA 03	4337	outside	12	0	0.125663	0	0		74.3963
HSD17B13	B13_OA 03	4384	outside	0	0	0.0791477	0	0		74.3963
HSD17B13	B13_OA 03	4495	inside	0	0.0025883	0.0324976	0.079646	0.283286	3.55681	74.3963
HSD17B13	B13_OA 03	4495	inside	1	0.00431384	0.020994	0.205479	0.66289	3.22606	74.3963
HSD17B13	B13_OA 03	4623	outside	0	0	0.10272	0	0		74.3963
HSD17B13	B13_OA 03	4623	outside	1	0	0.106409	0	0		74.3963
HSD17B13	B13_OA 03	4623	outside	2	0	0.150391	0	0		74.3963
HSD17B13	B13_OA 03	4865	outside	0	0	0.065689	0	0		74.3963
HSD17B13	B13_OA 03	4865	outside	1	0	0.140722	0	0		74.3963
HSD17B13	B13_OA 03	6372	inside	0	0.00341937	0.0276399	0.123711	0.532578	4.305	74.3963
HSD17B13	B13_OA 03	6372	inside	1	0	0.0641133	0	0		74.3963
HSD17B13	B13_OA 03	6518	inside	0	0	0.0978665	0	0		74.3963
HSD17B13	B13_OA 03	6518	inside	1	0	0.0933539	0	0		74.3963
HSD17B13	B13_OA 03	6518	inside	2	0.00253832	0.0471	0.0538922	0.27762	5.1514	74.3963
HSD17B13	B13_OA 03	6518	inside	3	0	0.0713551	0	0		74.3963
HSD17B13	B13_OA 03	6518	inside	4	0	0.0919437	0	0		74.3963
HSD17B13	B13_OA 03	6518	inside	5	0	0.100405	0	0		74.3963
HSD17B13	B13_OA 03	6518	inside	6	0.00507665	0.0256653	0.197802	0.643059	3.25102	74.3963
HSD17B13	B13_OA 03	6518	inside	7	0	0.14412	0	0		74.3963
HSD17B13	B13_OA 03	6518	inside	8	0	0.0676886	0	0		74.3963
HSD17B13	B13_OA 03	6518	inside	9	0	0.086585	0	0		74.3963
HSD17B13	B13_OA 03	6518	inside	10	0	0.0668425	0	0		74.3963
HSD17B13	B13_OA 03	6518	inside	11	0	0.0530227	0	0		74.3963
HSD17B13	B13_OA 03	6518	inside	12	0	0.121275	0	0		74.3963
HSD17B13	B13_OA 03	6518	inside	13	0	0.0566892	0	0		74.3963
HSD17B13	B13_OA 03	6518	inside	14	0	0.0755856	0	0		74.3963
HSD17B13	B13_OA 03	6518	inside	15	0	0.0956102	0	0		74.3963
HSD17B13	B13_OA 03	6518	inside	16	0	0.0927898	0	0		74.3963
HSD17B13	B13_OA 03	9698	outside	0	0.000849428	0.0322783	0.0263158	0.121813	4.6289	74.3963
HSD17B13	B13_OA 03	9698	outside	1	0.000283143	0.0489837	0.00578035	0.082153	14.2125	74.3963
HSD17B13	B13_OA 03	9698	outside	2	0.00283143	0.0314288	0.0900901	0.436261	4.84249	74.3963
HSD17B13	B13_OA 04	447	outside	0	0.00455668	0.0193659	0.235294	0.68272	2.90156	74.3963
HSD17B13	B13_OA 04	447	outside	1	0.00455668	0.0128156	0.355556	0.923513	2.59738	74.3963
HSD17B13	B13_OA 04	447	inside	2	0.00455668	0.00996773	0.457143	0.94051	2.05737	74.3963
HSD17B13	B13_OA 04	447	inside	3	0.00512626	0.0133852	0.382979	0.886686	2.31523	74.3963
HSD17B13	B13_OA 04	447	inside	4	0.00512626	0.0185115	0.276923	0.764873	2.76204	74.3963
HSD17B13	B13_OA 04	447	inside	5	0.00512626	0.0122461	0.418605	0.912181	2.1791	74.3963
HSD17B13	B13_OA 04	447	inside	6	0.00341751	0.00768939	0.444444	0.954674	2.14802	74.3963
HSD17B13	B13_OA 04	447	inside	7	0.00284792	0.00797418	0.357143	0.943343	2.64136	74.3963
HSD17B13	B13_OA 04	447	inside	8	0.00569584	0.0156636	0.363636	0.847025	2.32932	74.3963
HSD17B13	B13_OA 04	447	inside	9	0.00569584	0.0182267	0.3125	0.810198	2.59263	74.3963
HSD17B13	B13_OA 04	447	inside	10	0.00598064	0.0179419	0.333333	0.82153	2.46459	74.3963
HSD17B13	B13_OA 04	447	inside	11	0.00541105	0.0202202	0.267606	0.787535	2.9429	74.3963
HSD17B13	B13_OA 04	447	inside	12	0.00398709	0.0210746	0.189189	0.657224	3.4739	74.3963
HSD17B13	B13_OA 04	447	inside	13	0.00427188	0.0145244	0.294118	0.86119	2.92805	74.3963
HSD17B13	B13_OA 04	447	inside	14	0.00227834	0.0384469	0.0592593	0.371105	6.26239	74.3963
HSD17B13	B13_OA 04	447	inside	15	0.0037023	0.021929	0.168831	0.634561	3.75855	74.3963
HSD17B13	B13_OA 04	447	inside	16	0.00199355	0.0350294	0.0569106	0.27762	4.87819	74.3963
HSD17B13	B13_OA 04	447	inside	17	0.000854377	0.0495538	0.0172414	0.130312	7.55807	74.3963
HSD17B13	B13_OA 04	603	outside	0	0.000854499	0.0356041	0.024	0.240793	10.0331	74.3963
HSD17B13	B13_OA 04	603	outside	1	0.0025635	0.0347496	0.0737705	0.320113	4.33931	74.3963
HSD17B13	B13_OA 04	603	outside	2	0.00113933	0.035889	0.031746	0.167139	5.26487	74.3963
HSD17B13	B13_OA 04	603	outside	3	0	0.0572515	0	0		74.3963
HSD17B13	B13_OA 04	612	outside	0	0	0.107324	0	0		74.3963
HSD17B13	B13_OA 04	612	outside	1	0	0.0716433	0	0		74.3963
HSD17B13	B13_OA 04	612	outside	2	0	0.055067	0	0		74.3963
HSD17B13	B13_OA 04	612	outside	3	0	0.0435479	0	0.0141643	inf	74.3963
HSD17B13	B13_OA 04	612	outside	4	0	0.0379288	0	0		74.3963
HSD17B13	B13_OA 04	612	outside	5	0	0.0885005	0	0		74.3963
HSD17B13	B13_OA 04	612	outside	6	0.00140477	0.0452336	0.0310559	0.161473	5.19943	74.3963
HSD17B13	B13_OA 04	612	outside	7	0	0.10311	0	0		74.3963
HSD17B13	B13_OA 04	656	outside	0	0	0.0598535	0	0		74.3963
HSD17B13	B13_OA 04	656	outside	1	0	0.0555782	0	0		74.3963
HSD17B13	B13_OA 04	656	outside	2	0	0.0612785	0	0		74.3963
HSD17B13	B13_OA 04	656	outside	3	0	0.0875001	0	0		74.3963
HSD17B13	B13_OA 04	683	outside	0	0	0.0519692	0	0		74.3963
HSD17B13	B13_OA 04	683	outside	1	0	0.0736707	0	0		74.3963
HSD17B13	B13_OA 04	683	outside	2	0.00114218	0.0459728	0.0248447	0.133144	5.35907	74.3963
HSD17B13	B13_OA 04	683	outside	3	0	0.0553958	0	0		74.3963
HSD17B13	B13_OA 04	683	outside	4	0.00342654	0.0305533	0.11215	0.379603	3.3848	74.3963
HSD17B13	B13_OA 04	683	outside	5	0	0.0588223	0	0		74.3963
HSD17B13	B13_OA 04	683	outside	6	0.00057109	0.0568235	0.0100503	0.0453258	4.50992	74.3963
HSD17B13	B13_OA 04	960	outside	0	0.00456852	0.0105647	0.432432	0.917847	2.12252	74.3963
HSD17B13	B13_OA 04	960	outside	1	0.00456852	0.017132	0.266667	0.8017	3.00637	74.3963
HSD17B13	B13_OA 04	960	outside	2	0.00485406	0.0137056	0.354167	0.889518	2.51158	74.3963
HSD17B13	B13_OA 04	960	outside	3	0.00399746	0.00828045	0.482759	0.94051	1.9482	74.3963
HSD17B13	B13_OA 04	960	outside	4	0.00513959	0.0157043	0.327273	0.827195	2.52754	74.3963
HSD17B13	B13_OA 04	960	outside	5	0.00513959	0.0157043	0.327273	0.835694	2.55351	74.3963
HSD17B13	B13_OA 04	960	outside	6	0.00571065	0.0179886	0.31746	0.804533	2.53428	74.3963
HSD17B13	B13_OA 04	960	outside	7	0.00485406	0.0131345	0.369565	0.898017	2.42993	74.3963
HSD17B13	B13_OA 04	960	outside	8	0.00456852	0.0117068	0.390244	0.934844	2.39554	74.3963
HSD17B13	B13_OA 04	1022	outside	0	0.000566637	0.0535472	0.010582	0.161473	15.2592	74.3963
HSD17B13	B13_OA 04	1396	outside	0	0.00490449	0.0152905	0.320755	0.88102	2.74671	74.3963
HSD17B13	B13_OA 04	1396	outside	1	0.00375049	0.00894349	0.419355	0.96034	2.29004	74.3963
HSD17B13	B13_OA 04	1396	outside	2	0.00519299	0.019618	0.264706	0.699717	2.64337	74.3963
HSD17B13	B13_OA 04	1396	outside	3	0.00461599	0.013271	0.347826	0.86119	2.47592	74.3963
HSD17B13	B13_OA 04	1396	outside	4	0.00519299	0.019041	0.272727	0.745042	2.73182	74.3963
HSD17B13	B13_OA 04	1396	outside	5	0.00403899	0.025388	0.159091	0.623229	3.91744	74.3963
HSD17B13	B13_OA 04	1518	inside	0	0	0.0466796	0	0		74.3963
HSD17B13	B13_OA 04	1518	inside	1	0	0.0791277	0	0		74.3963
HSD17B13	B13_OA 04	2025	outside	0	0	0.11633	0	0		74.3963
HSD17B13	B13_OA 04	2025	outside	1	0	0.0455813	0	0		74.3963
HSD17B13	B13_OA 04	2025	outside	2	0	0.0732657	0	0		74.3963
HSD17B13	B13_OA 04	2025	outside	3	0	0.107661	0	0		74.3963
HSD17B13	B13_OA 04	2025	outside	4	0	0.0654358	0	0		74.3963
HSD17B13	B13_OA 04	2025	outside	5	0	0.0673932	0	0		74.3963
HSD17B13	B13_OA 04	2025	outside	6	0	0.11661	0	0		74.3963
HSD17B13	B13_OA 04	2025	outside	7	0	0.073825	0	0		74.3963
HSD17B13	B13_OA 04	2902	outside	0	0.00451081	0.0126866	0.355556	0.872521	2.45397	74.3963
HSD17B13	B13_OA 04	3071	outside	0	0.000571521	0.0522942	0.010929	0.0906516	8.29462	74.3963
HSD17B13	B13_OA 04	3071	outside	1	0	0.0622958	0	0		74.3963
HSD17B13	B13_OA 04	3071	outside	2	0.000571521	0.0425783	0.0134228	0.0793201	5.90935	74.3963
HSD17B13	B13_OA 04	3071	outside	3	0.00400065	0.0331482	0.12069	0.441926	3.66168	74.3963
HSD17B13	B13_OA 04	3071	outside	4	0	0.0662965	0	0		74.3963
HSD17B13	B13_OA 04	3071	outside	5	0	0.046579	0	0		74.3963
HSD17B13	B13_OA 04	3071	outside	6	0.000571521	0.0388634	0.0147059	0.121813	8.28329	74.3963
HSD17B13	B13_OA 04	3071	outside	7	0.00514369	0.021432	0.24	0.753541	3.13975	74.3963
HSD17B13	B13_OA 04	3071	outside	8	0.00342913	0.0362916	0.0944882	0.464589	4.9169	74.3963
HSD17B13	B13_OA 04	3346	outside	0	0	0.0510666	0	0		74.3963
HSD17B13	B13_OA 04	3346	outside	1	0	0.077023	0	0		74.3963
HSD17B13	B13_OA 04	3346	outside	2	0	0.0812551	0	0		74.3963
HSD17B13	B13_OA 04	3346	outside	3	0	0.0586842	0	0		74.3963
HSD17B13	B13_OA 04	3346	outside	4	0	0.0911298	0	0		74.3963
HSD17B13	B13_OA 04	3346	outside	5	0.000564271	0.0366776	0.0153846	0.110482	7.1813	74.3963
HSD17B13	B13_OA 04	3346	outside	6	0.000564271	0.0510666	0.0110497	0.127479	11.5368	74.3963
HSD17B13	B13_OA 04	3346	outside	7	0	0.0654555	0	0		74.3963
HSD17B13	B13_OA 04	3346	outside	8	0.000846407	0.0598128	0.0141509	0.0793201	5.60529	74.3963
HSD17B13	B13_OA 04	3346	outside	9	0	0.072791	0	0		74.3963
HSD17B13	B13_OA 04	3715	outside	0	0	0.0514105	0	0		74.3963
HSD17B13	B13_OA 04	3715	outside	1	0.00558809	0.0245876	0.227273	0.631728	2.7796	74.3963
HSD17B13	B13_OA 04	3773	outside	0	0	0.0704684	0	0		74.3963
HSD17B13	B13_OA 04	3773	outside	1	0	0.0552242	0	0		74.3963
HSD17B13	B13_OA 04	3783	inside	0	0	0.0742362	0	0		74.3963
HSD17B13	B13_OA 04	3964	outside	0	0.00224599	0.0429546	0.0522876	0.314448	6.01381	74.3963
HSD17B13	B13_OA 04	3964	outside	1	0.00280749	0.0373396	0.075188	0.339943	4.52125	74.3963
HSD17B13	B13_OA 04	3964	outside	2	0.00393049	0.0190909	0.205882	0.708215	3.4399	74.3963
HSD17B13	B13_OA 04	3964	outside	3	0	0.0645723	0	0		74.3963
HSD17B13	B13_OA 04	3964	outside	4	0	0.0432353	0	0		74.3963
HSD17B13	B13_OA 04	3964	outside	5	0.00393049	0.0325669	0.12069	0.640227	5.30473	74.3963
HSD17B13	B13_OA 04	3964	outside	6	0	0.064853	0	0		74.3963
HSD17B13	B13_OA 04	3964	outside	7	0.000280749	0.0513771	0.00546448	0.0991501	18.1445	74.3963
HSD17B13	B13_OA 04	3964	outside	8	0	0.0426738	0	0		74.3963
HSD17B13	B13_OA 04	3964	outside	9	0.00336899	0.0348129	0.0967742	0.393768	4.06893	74.3963
HSD17B13	B13_OA 04	3964	outside	10	0.00224599	0.0432353	0.0519481	0.280453	5.39873	74.3963
HSD17B13	B13_OA 04	3964	outside	11	0	0.059238	0	0		74.3963
HSD17B13	B13_OA 04	3964	outside	12	0.00533423	0.0196524	0.271429	0.708215	2.60921	74.3963
HSD17B13	B13_OA 04	3964	outside	13	0	0.0558691	0	0		74.3963
HSD17B13	B13_OA 04	3964	outside	14	0	0.0583958	0	0		74.3963
HSD17B13	B13_OA 04	3964	outside	15	0.00393049	0.0320054	0.122807	0.433428	3.52934	74.3963
HSD17B13	B13_OA 04	3964	outside	16	0.00252674	0.0496926	0.0508475	0.410765	8.07838	74.3963
HSD17B13	B13_OA 04	3964	outside	17	0.00477273	0.0218984	0.217949	0.674221	3.09348	74.3963
HSD17B13	B13_OA 04	3964	outside	18	0.000561498	0.0370589	0.0151515	0.101983	6.73088	74.3963
HSD17B13	B13_OA 04	3964	outside	19	0.00168449	0.0379011	0.0444444	0.303116	6.82011	74.3963
HSD17B13	B13_OA 04	4010	outside	0	0	0.0557234	0	0		74.3963
HSD17B13	B13_OA 04	4010	outside	1	0	0.0526119	0	0		74.3963
HSD17B13	B13_OA 04	4049	outside	0	0	0.0776967	0	0		74.3963
HSD17B13	B13_OA 04	4049	outside	1	0	0.0621574	0	0		74.3963
HSD17B13	B13_OA 04	4157	outside	0	0	0.14738	0	0		74.3963
HSD17B13	B13_OA 04	4157	outside	1	0	0.0610815	0	0		74.3963
HSD17B13	B13_OA 04	4200	outside	0	0	0.0789337	0	0		74.3963
HSD17B13	B13_OA 04	4200	outside	1	0	0.105433	0	0		74.3963
HSD17B13	B13_OA 04	4200	outside	2	0	0.0603279	0	0		74.3963
HSD17B13	B13_OA 04	4200	outside	3	0.00197334	0.0307277	0.0642202	0.322946	5.02873	74.3963
HSD17B13	B13_OA 04	4200	outside	4	0.00197334	0.0383392	0.0514706	0.246459	4.78834	74.3963
HSD17B13	B13_OA 04	4200	outside	5	0.00366478	0.0338287	0.108333	0.416431	3.84397	74.3963
HSD17B13	B13_OA 04	4200	outside	6	0.000281906	0.0428497	0.00657895	0.0254958	3.87535	74.3963
HSD17B13	B13_OA 04	4252	outside	0	0	0.0657644	0	0		74.3963
HSD17B13	B13_OA 04	4285	outside	0	0	0.0602985	0	0		74.3963
HSD17B13	B13_OA 04	4285	outside	1	0	0.0448012	0	0		74.3963
HSD17B13	B13_OA 04	4285	outside	2	0	0.0797406	0	0		74.3963
HSD17B13	B13_OA 04	4362	outside	0	0	0.123836	0	0		74.3963
HSD17B13	B13_OA 04	4362	outside	1	0	0.0748058	0	0		74.3963
HSD17B13	B13_OA 04	4362	outside	2	0.00168103	0.0434266	0.0387097	0.254958	6.5864	74.3963
HSD17B13	B13_OA 04	4549	outside	0	0.00394187	0.0287194	0.137255	0.490085	3.57062	74.3963
HSD17B13	B13_OA 04	4549	outside	1	0.00506812	0.02703	0.1875	0.569405	3.03683	74.3963
HSD17B13	B13_OA 04	4549	outside	2	0.00506812	0.0261853	0.193548	0.577904	2.98584	74.3963
HSD17B13	B13_OA 04	4549	outside	3	0.004505	0.022525	0.2	0.597734	2.98867	74.3963
HSD17B13	B13_OA 04	4549	outside	4	0.00506812	0.0140781	0.36	0.855524	2.37646	74.3963
HSD17B13	B13_OA 04	4549	outside	5	0.00478656	0.0183016	0.261538	0.787535	3.01116	74.3963
HSD17B13	B13_OA 04	4549	outside	6	0.00506812	0.0222434	0.227848	0.685552	3.00881	74.3963
HSD17B13	B13_OA 04	4549	outside	7	0.00394187	0.0292825	0.134615	0.569405	4.22987	74.3963
HSD17B13	B13_OA 04	4549	outside	8	0.00534969	0.022525	0.2375	0.747875	3.14895	74.3963
HSD17B13	B13_OA 04	4549	outside	9	0.00422344	0.0261853	0.16129	0.577904	3.583	74.3963
HSD17B13	B13_OA 04	4549	outside	10	0.00478656	0.0222434	0.21519	0.719547	3.34378	74.3963
HSD17B13	B13_OA 04	4549	outside	11	0.00168937	0.0456131	0.037037	0.286119	7.72521	74.3963
HSD17B13	B13_OA 04	4549	outside	12	0	0.0563125	0	0		74.3963
HSD17B13	B13_OA 04	4549	outside	13	0.00337875	0.0298456	0.113208	0.461756	4.07885	74.3963
HSD17B13	B13_OA 04	4549	outside	14	0.00309719	0.0340691	0.0909091	0.399433	4.39377	74.3963
HSD17B13	B13_OA 04	4549	outside	15	0.000281562	0.0371662	0.00757576	0.0339943	4.48725	74.3963
HSD17B13	B13_OA 04	4549	outside	16	0.000281562	0.0371662	0.00757576	0.0453258	5.983	74.3963
HSD17B13	B13_OA 04	4549	outside	17	0	0.0473025	0	0		74.3963
HSD17B13	B13_OA 04	4549	outside	18	0	0.067575	0	0		74.3963
HSD17B13	B13_OA 04	4568	inside	0	0.00375814	0.0234161	0.160494	0.563739	3.51253	74.3963
HSD17B13	B13_OA 04	4568	inside	1	0.00202361	0.0381596	0.0530303	0.21813	4.11331	74.3963
HSD17B13	B13_OA 04	4568	inside	2	0.00202361	0.0410505	0.0492958	0.351275	7.12586	74.3963
HSD17B13	B13_OA 04	4568	inside	3	0.00317996	0.0289088	0.11	0.356941	3.24491	74.3963
HSD17B13	B13_OA 04	4568	inside	4	0.00404723	0.0225488	0.179487	0.580737	3.23553	74.3963
HSD17B13	B13_OA 04	4568	inside	5	0.00433632	0.026307	0.164835	0.611898	3.71218	74.3963
HSD17B13	B13_OA 04	4568	inside	6	0.0023127	0.032956	0.0701754	0.388102	5.53045	74.3963
HSD17B13	B13_OA 04	4568	inside	7	0.00404723	0.0199471	0.202899	0.716714	3.53238	74.3963
HSD17B13	B13_OA 04	4568	inside	8	0.00375814	0.0268852	0.139785	0.484419	3.46546	74.3963
HSD17B13	B13_OA 04	4568	inside	9	0.00520358	0.0182125	0.285714	0.776204	2.71671	74.3963
HSD17B13	B13_OA 04	4568	inside	10	0.000289088	0.0375814	0.00769231	0.0453258	5.89235	74.3963
HSD17B13	B13_OA 04	4568	inside	11	0.00433632	0.0147435	0.294118	0.827195	2.81246	74.3963
HSD17B13	B13_OA 04	4887	outside	0	0	0.0426521	0	0		74.3963
HSD17B13	B13_OA 04	4887	outside	1	0	0.0437971	0	0.00849858	inf	74.3963
HSD17B13	B13_OA 04	5381	outside	0	0	0.0494519	0	0		74.3963
HSD17B13	B13_OA 04	5381	outside	1	0	0.0471651	0	0		74.3963
HSD17B13	B13_OA 04	5381	outside	2	0.00285849	0.0400189	0.0714286	0.475921	6.66289	74.3963
HSD17B13	B13_OA 05	2470	outside	0	0	0.0926187	0	0		74.3963
HSD17B13	B13_OA 05	2470	outside	1	0	0.0512965	0	0		74.3963
HSD17B13	B13_OA 05	2470	outside	2	0	0.0493016	0	0		74.3963
HSD17B13	B13_OA 05	2508	inside	0	0	0.0798973	0	0		74.3963
HSD17B13	B13_OA 05	2508	inside	1	0.00307297	0.036317	0.0846154	0.439093	5.18929	74.3963
HSD17B13	B13_OA 05	2508	outside	2	0	0.117611	0	0		74.3963
HSD17B13	B13_OA 05	2508	outside	3	0.000558722	0.0500056	0.0111732	0.0878187	7.85977	74.3963
HSD17B13	B13_OA 05	2508	outside	4	0.00391106	0.0296123	0.132075	0.66289	5.01902	74.3963
HSD17B13	B13_OA 05	2508	outside	5	0	0.119287	0	0		74.3963
HSD17B13	B13_OA 05	3000	inside	0	0	0.0503397	0	0		74.3963
HSD17B13	B13_OA 05	3000	outside	1	0	0.0441179	0	0		74.3963
HSD17B13	B13_OA 05	3000	outside	2	0.00424211	0.0279979	0.151515	0.467422	3.08499	74.3963
HSD17B13	B13_OA 05	5143	outside	0	0	0.0562293	0	0		74.3963
HSD17B13	B13_OA 05	5143	outside	1	0.00342514	0.0245468	0.139535	0.685552	4.91313	74.3963
HSD17B13	B13_OA 05	5143	outside	2	0	0.0559439	0	0		74.3963
HSD17B13	B13_OA 05	5143	outside	3	0.00313971	0.0351076	0.0894309	0.416431	4.65645	74.3963
HSD17B13	B13_OA 05	6739	outside	0	0	0.0507469	0	0		74.3963
HSD17B13	B13_OA 05	6739	inside	1	0	0.0776972	0	0		74.3963
HSD17B13	B13_OA 05	7188	outside	0	0	0.0953655	0	0		74.3963
HSD17B13	B13_OA 05	7188	outside	1	0	0.0718046	0	0		74.3963
HSD17B13	B13_OA 05	9715	outside	0	0	0.0572252	0	0		74.3963
HSD17B13	B13_OA 05	9715	outside	1	0	0.0862565	0	0		74.3963
HSD17B13	B13_OA 05	9715	outside	2	0.00279147	0.0295896	0.0943396	0.354108	3.75354	74.3963
HSD17B13	B13_OA 05	9715	outside	3	0	0.0371266	0	0.01983	inf	74.3963
HSD17B13	B13_OA 05	9715	outside	4	0.00195403	0.0468967	0.0416667	0.240793	5.77904	74.3963
HSD17B13	B13_OA 05	9715	outside	5	0	0.0413138	0	0.00566572	inf	74.3963
HSD17B13	B13_OA 05	9715	outside	6	0	0.0770446	0	0		74.3963
HSD17B13	B13_OA 05	9715	inside	7	0.00111659	0.0424304	0.0263158	0.155807	5.92068	74.3963
HSD17B13	B13_OA 05	9715	inside	8	0.00390806	0.0309853	0.126126	0.541076	4.28996	74.3963
HSD17B13	B13_OA 05	9715	inside	9	0.00167488	0.0385223	0.0434783	0.23796	5.47309	74.3963
HSD17B13	B13_OA 05	13799	inside	0	0	0.0728522	0	0		74.3963
HSD17B13	B13_OA 05	13799	outside	1	0	0.0539332	0	0		74.3963
HSD17B13	B13_OA 05	13799	outside	2	0	0.0513919	0	0		74.3963
HSD17B13	B13_OA 05	13799	inside	3	0	0.0618397	0	0		74.3963
HSD17B13	B13_OA 05	13799	inside	4	0	0.0471563	0	0		74.3963
HSD17B13	B13_OA 05	13799	outside	5	0	0.0776526	0	0		74.3963
HSD17B13	B13_OA 05	13799	outside	6	0	0.047721	0	0		74.3963
HSD17B13	B13_OA 05	13799	inside	7	0	0.0516742	0	0		74.3963
HSD17B13	B13_OA 05	13799	inside	8	0	0.0598631	0	0		74.3963
HSD17B13	B13_OA 05	13799	inside	9	0	0.064381	0	0		74.3963
HSD17B13	B13_OA 05	13799	outside	10	0	0.0686166	0	0		74.3963
HSD17B13	B13_OA 05	13799	outside	11	0.000282373	0.0505448	0.00558659	0.0509915	9.12748	74.3963
HSD17B13	B13_OA 05	13799	outside	12	0.000847119	0.0327553	0.0258621	0.0849858	3.28612	74.3963
HSD17B13	B13_OA 05	13799	outside	13	0	0.0592983	0	0		74.3963
HSD17B13	B13_OA 05	496	outside	0	0.000853591	0.0512155	0.0166667	0.0906516	5.43909	74.3963
HSD17B13	B13_OA 05	496	outside	1	0	0.0850746	0	0		74.3963
HSD17B13	B13_OA 05	496	outside	2	0	0.128892	0	0		74.3963
HSD17B13	B13_OA 05	496	outside	3	0	0.0736934	0	0		74.3963
HSD17B13	B13_OA 05	589	outside	0	0	0.0518782	0	0		74.3963
HSD17B13	B13_OA 05	589	outside	1	0	0.0602909	0	0		74.3963
HSD17B13	B13_OA 05	589	outside	2	0	0.0813226	0	0		74.3963
HSD17B13	B13_OA 05	589	outside	3	0	0.0583279	0	0		74.3963
HSD17B13	B13_OA 05	636	outside	0	0	0.0708408	0	0		74.3963
HSD17B13	B13_OA 05	636	outside	1	0.00253003	0.0331715	0.0762712	0.308782	4.04847	74.3963
HSD17B13	B13_OA 05	636	outside	2	0	0.0837721	0	0		74.3963
HSD17B13	B13_OA 05	662	outside	0	0	0.140926	0	0		74.3963
HSD17B13	B13_OA 05	662	outside	1	0	0.0734405	0	0		74.3963
HSD17B13	B13_OA 05	662	outside	2	0	0.0524575	0	0		74.3963
HSD17B13	B13_OA 05	662	outside	3	0	0.0544424	0	0		74.3963
HSD17B13	B13_OA 05	662	outside	4	0	0.0459358	0	0		74.3963
HSD17B13	B13_OA 05	682	outside	0	0.000842538	0.0435311	0.0193548	0.116147	6.00094	74.3963
HSD17B13	B13_OA 05	720	outside	0	0	0.102846	0	0		74.3963
HSD17B13	B13_OA 05	720	outside	1	0	0.0803662	0	0		74.3963
HSD17B13	B13_OA 05	720	outside	2	0	0.0958213	0	0		74.3963
HSD17B13	B13_OA 05	720	outside	3	0	0.0719362	0	0		74.3963
HSD17B13	B13_OA 05	749	outside	0	0.0022444	0.0364715	0.0615385	0.294618	4.78754	74.3963
HSD17B13	B13_OA 05	749	outside	1	0.00448879	0.022444	0.2	0.634561	3.1728	74.3963
HSD17B13	B13_OA 05	749	outside	2	0.00476934	0.022444	0.2125	0.68272	3.2128	74.3963
HSD17B13	B13_OA 05	749	outside	3	0	0.0561099	0	0		74.3963
HSD17B13	B13_OA 05	749	outside	4	0	0.150655	0	0		74.3963
HSD17B13	B13_OA 05	749	outside	5	0	0.0583543	0	0		74.3963
HSD17B13	B13_OA 05	849	inside	0	0.00084526	0.0450805	0.01875	0.0793201	4.23041	74.3963
HSD17B13	B13_OA 05	849	inside	1	0	0.0619857	0	0		74.3963
HSD17B13	B13_OA 05	849	inside	2	0	0.0597317	0	0		74.3963
HSD17B13	B13_OA 05	1070	outside	0	0.00309214	0.032608	0.0948276	0.235127	2.47953	74.3963
HSD17B13	B13_OA 05	1070	outside	1	0	0.0753357	0	0		74.3963
HSD17B13	B13_OA 05	1082	outside	0	0	0.0610505	0	0		74.3963
HSD17B13	B13_OA 05	1082	outside	1	0	0.0729766	0	0		74.3963
HSD17B13	B13_OA 05	1154	outside	0	0	0.045083	0	0.00849858	inf	74.3963
HSD17B13	B13_OA 05	1194	outside	0	0	0.0831694	0	0		74.3963
HSD17B13	B13_OA 05	1194	outside	1	0	0.0957018	0	0		74.3963
HSD17B13	B13_OA 05	1245	outside	0	0.00515834	0.024932	0.206897	0.648725	3.13551	74.3963
HSD17B13	B13_OA 05	1245	outside	1	0.00143287	0.0464251	0.0308642	0.172805	5.59887	74.3963
HSD17B13	B13_OA 05	1245	outside	2	0.00458519	0.0243588	0.188235	0.558074	2.96477	74.3963
HSD17B13	B13_OA 05	1245	outside	3	0.00372547	0.0320963	0.116071	0.498584	4.29549	74.3963
HSD17B13	B13_OA 05	1327	outside	0	0.00112599	0.0425061	0.0264901	0.155807	5.88173	74.3963
HSD17B13	B13_OA 05	1327	outside	1	0.00140749	0.0458841	0.0306748	0.192635	6.27989	74.3963
HSD17B13	B13_OA 05	1415	outside	0	0	0.0725344	0	0		74.3963
HSD17B13	B13_OA 05	1415	outside	1	0	0.0696787	0	0		74.3963
HSD17B13	B13_OA 05	1490	outside	0	0	0.113414	0	0		74.3963
HSD17B13	B13_OA 05	1490	outside	1	0	0.0778832	0	0		74.3963
HSD17B13	B13_OA 05	1490	outside	2	0	0.0571333	0	0		74.3963
HSD17B13	B13_OA 05	1750	outside	0	0	0.130297	0	0		74.3963
HSD17B13	B13_OA 05	1750	outside	1	0	0.136769	0	0		74.3963
HSD17B13	B13_OA 05	1750	outside	2	0	0.0574094	0	0		74.3963
HSD17B13	B13_OA 05	1820	outside	0	0	0.0794975	0	0		74.3963
HSD17B13	B13_OA 05	1820	outside	1	0	0.133522	0	0		74.3963
HSD17B13	B13_OA 05	1833	outside	0	0	0.0757765	0	0		74.3963
HSD17B13	B13_OA 05	1833	outside	1	0.00251656	0.0439	0.0573248	0.300283	5.23828	74.3963
HSD17B13	B13_OA 05	1833	outside	2	0.00195733	0.0357911	0.0546875	0.181303	3.31526	74.3963
HSD17B13	B13_OA 05	1833	outside	3	0.000559236	0.0397057	0.0140845	0.104816	7.44193	74.3963
HSD17B13	B13_OA 05	1871	outside	0	0	0.057968	0	0		74.3963
HSD17B13	B13_OA 05	1923	outside	0	0	0.0713943	0	0		74.3963
HSD17B13	B13_OA 05	1923	outside	1	0.00168648	0.042443	0.0397351	0.229462	5.77479	74.3963
HSD17B13	B13_OA 05	1923	outside	2	0	0.042443	0	0		74.3963
HSD17B13	B13_OA 05	1923	outside	3	0	0.0593078	0	0		74.3963
HSD17B13	B13_OA 05	1923	outside	4	0	0.0503133	0	0		74.3963
HSD17B13	B13_OA 05	2035	inside	0	0.00370493	0.0327744	0.113043	0.416431	3.68381	74.3963
HSD17B13	B13_OA 05	2035	inside	1	0	0.0703937	0	0		74.3963
HSD17B13	B13_OA 05	2035	inside	2	0	0.0683987	0	0		74.3963
HSD17B13	B13_OA 05	2035	inside	3	0	0.0592789	0	0		74.3963
HSD17B13	B13_OA 05	2035	inside	4	0	0.0795135	0	0		74.3963
HSD17B13	B13_OA 05	2104	outside	0	0	0.0730372	0	0		74.3963
HSD17B13	B13_OA 05	2104	outside	1	0	0.0693854	0	0		74.3963
HSD17B13	B13_OA 05	2104	outside	2	0.00252821	0.0334286	0.0756303	0.314448	4.1577	74.3963
HSD17B13	B13_OA 05	2104	outside	3	0	0.0932629	0	0		74.3963
HSD17B13	B13_OA 05	2104	outside	4	0.0022473	0.035395	0.0634921	0.209632	3.3017	74.3963
HSD17B13	B13_OA 05	2399	outside	0	0	0.102714	0	0		74.3963
HSD17B13	B13_OA 05	2399	outside	1	0	0.0712191	0	0		74.3963
HSD17B13	B13_OA 05	2399	outside	2	0	0.0760428	0	0		74.3963
HSD17B13	B13_OA 05	2399	outside	3	0	0.102147	0	0		74.3963
HSD17B13	B13_OA 05	2627	inside	0	0	0.0806224	0	0		74.3963
HSD17B13	B13_OA 05	2627	inside	1	0	0.0577888	0	0		74.3963
HSD17B13	B13_OA 05	2627	inside	2	0	0.059762	0	0		74.3963
HSD17B13	B13_OA 05	2627	inside	3	0	0.0758301	0	0		74.3963
HSD17B13	B13_OA 05	2627	inside	4	0	0.0642724	0	0		74.3963
HSD17B13	B13_OA 05	2627	inside	5	0	0.0611715	0	0		74.3963
HSD17B13	B13_OA 05	2627	inside	6	0.000845689	0.0391836	0.0215827	0.147309	6.82531	74.3963
HSD17B13	B13_OA 05	2627	inside	7	0	0.101201	0	0		74.3963
HSD17B13	B13_OA 05	2627	inside	8	0	0.0814681	0	0		74.3963
HSD17B13	B13_OA 05	2666	outside	0	0	0.0607454	0	0		74.3963
HSD17B13	B13_OA 05	2666	outside	1	0.00259104	0.0354109	0.0731707	0.27762	3.79415	74.3963
HSD17B13	B13_OA 05	2666	outside	2	0.0043184	0.0143947	0.3	0.835694	2.78565	74.3963
HSD17B13	B13_OA 05	2689	outside	0	0.00310953	0.0333568	0.0932203	0.538244	5.77389	74.3963
HSD17B13	B13_OA 05	2689	outside	1	0	0.0867841	0	0		74.3963
HSD17B13	B13_OA 05	2689	outside	2	0.00141342	0.0381624	0.037037	0.161473	4.35977	74.3963
HSD17B13	B13_OA 05	2689	outside	3	0	0.052014	0	0		74.3963
HSD17B13	B13_OA 05	2689	outside	4	0.00395758	0.0282685	0.14	0.487252	3.48037	74.3963
HSD17B13	B13_OA 05	2689	outside	5	0	0.0661482	0	0		74.3963
HSD17B13	B13_OA 05	2689	outside	6	0.0036749	0.0310953	0.118182	0.399433	3.37982	74.3963
HSD17B13	B13_OA 05	2689	outside	7	0	0.0726499	0	0		74.3963
HSD17B13	B13_OA 05	2706	outside	0	0	0.106962	0	0		74.3963
HSD17B13	B13_OA 05	2706	outside	1	0	0.0779929	0	0		74.3963
HSD17B13	B13_OA 05	2706	outside	2	0.00194982	0.0298044	0.0654206	0.286119	4.37353	74.3963
HSD17B13	B13_OA 05	2706	outside	3	0.000557092	0.050974	0.010929	0.121813	11.1459	74.3963
HSD17B13	B13_OA 05	2706	outside	4	0.000835639	0.0440103	0.0189873	0.121813	6.41549	74.3963
HSD17B13	B13_OA 05	2706	outside	5	0.00306401	0.0323114	0.0948276	0.447592	4.72006	74.3963
HSD17B13	B13_OA 05	2712	outside	0	0	0.0992141	0	0		74.3963
HSD17B13	B13_OA 05	2712	outside	1	0	0.0992141	0	0		74.3963
HSD17B13	B13_OA 05	2712	outside	2	0	0.055119	0	0		74.3963
HSD17B13	B13_OA 05	2724	outside	0	0	0.0974762	0	0		74.3963
HSD17B13	B13_OA 05	2724	outside	1	0.00281723	0.0402864	0.0699301	0.376771	5.38782	74.3963
HSD17B13	B13_OA 05	2724	outside	2	0	0.0887428	0	0		74.3963
HSD17B13	B13_OA 05	2817	outside	0	0	0.0657984	0	0		74.3963
HSD17B13	B13_OA 05	2817	outside	1	0	0.109191	0	0		74.3963
HSD17B13	B13_OA 05	2941	inside	0	0	0.0525582	0	0		74.3963
HSD17B13	B13_OA 05	2941	inside	1	0.00457028	0.0225658	0.202532	0.70255	3.46884	74.3963
HSD17B13	B13_OA 05	2941	inside	2	0.00142821	0.039133	0.0364964	0.215297	5.89915	74.3963
HSD17B13	B13_OA 05	2941	inside	3	0	0.0622701	0	0		74.3963
HSD17B13	B13_OA 05	2941	inside	4	0	0.0634126	0	0		74.3963
HSD17B13	B13_OA 05	2941	inside	5	0.00228514	0.0428464	0.0533333	0.345609	6.48017	74.3963
HSD17B13	B13_OA 05	2941	inside	6	0.00371335	0.0317063	0.117117	0.526912	4.49902	74.3963
HSD17B13	B13_OA 05	2941	inside	7	0	0.090263	0	0		74.3963
HSD17B13	B13_OA 05	2941	inside	8	0	0.0642696	0	0		74.3963
HSD17B13	B13_OA 05	2955	outside	0	0	0.0555518	0	0		74.3963
HSD17B13	B13_OA 05	2955	outside	1	0	0.0753917	0	0		74.3963
HSD17B13	B13_OA 05	2955	outside	2	0	0.0666054	0	0		74.3963
HSD17B13	B13_OA 05	2955	outside	3	0	0.08021	0	0		74.3963
HSD17B13	B13_OA 05	2955	outside	4	0	0.0878625	0	0		74.3963
HSD17B13	B13_OA 05	2955	outside	5	0	0.0671723	0	0		74.3963
HSD17B13	B13_OA 05	2955	outside	6	0	0.0725574	0	0		74.3963
HSD17B13	B13_OA 05	2955	outside	7	0	0.0456318	0	0		74.3963
HSD17B13	B13_OA 05	2955	outside	8	0	0.0853117	0	0		74.3963
HSD17B13	B13_OA 05	2955	outside	9	0	0.0484661	0	0		74.3963
HSD17B13	B13_OA 05	2955	outside	10	0	0.0649049	0	0		74.3963
HSD17B13	B13_OA 05	2955	outside	11	0	0.0592363	0	0		74.3963
HSD17B13	B13_OA 05	2955	outside	12	0	0.0498832	0	0		74.3963
HSD17B13	B13_OA 05	2955	outside	13	0	0.0776591	0	0		74.3963
HSD17B13	B13_OA 05	2955	outside	14	0	0.0708569	0	0		74.3963
HSD17B13	B13_OA 05	2955	outside	15	0	0.0878625	0	0		74.3963
HSD17B13	B13_OA 05	2955	outside	16	0	0.0515838	0	0		74.3963
HSD17B13	B13_OA 05	2955	outside	17	0	0.0753917	0	0		74.3963
HSD17B13	B13_OA 05	2982	outside	0	0.00588126	0.0212845	0.276316	0.756374	2.73735	74.3963
HSD17B13	B13_OA 05	2982	outside	1	0.00252054	0.0364078	0.0692308	0.339943	4.91029	74.3963
HSD17B13	B13_OA 05	2982	outside	2	0	0.0492905	0	0		74.3963
HSD17B13	B13_OA 05	2982	outside	3	0	0.0579724	0	0		74.3963
HSD17B13	B13_OA 05	2982	outside	4	0.000840179	0.0473301	0.0177515	0.107649	6.06421	74.3963
HSD17B13	B13_OA 05	2982	outside	5	0	0.0537715	0	0		74.3963
HSD17B13	B13_OA 05	2982	outside	6	0	0.074776	0	0		74.3963
HSD17B13	B13_OA 05	2982	outside	7	0	0.0481703	0	0		74.3963
HSD17B13	B13_OA 05	2982	outside	8	0	0.0711352	0	0		74.3963
HSD17B13	B13_OA 05	2982	outside	9	0	0.0495706	0	0.00283286	inf	74.3963
HSD17B13	B13_OA 05	2982	outside	10	0	0.0495706	0	0.00566572	inf	74.3963
HSD17B13	B13_OA 05	2982	outside	11	0	0.0638536	0	0		74.3963
HSD17B13	B13_OA 05	2982	outside	12	0.00476102	0.0271658	0.175258	0.606232	3.45909	74.3963
HSD17B13	B13_OA 05	2982	outside	13	0	0.0632935	0	0		74.3963
HSD17B13	B13_OA 05	2982	outside	14	0	0.0831778	0	0		74.3963
HSD17B13	B13_OA 05	2982	outside	15	0	0.0770164	0	0		74.3963
HSD17B13	B13_OA 05	2982	outside	16	0	0.089059	0	0		74.3963
HSD17B13	B13_OA 05	3076	outside	0	0	0.0655153	0	0		74.3963
HSD17B13	B13_OA 05	3076	outside	1	0	0.111237	0	0		74.3963
HSD17B13	B13_OA 05	3076	outside	2	0	0.052691	0	0.0113314	inf	74.3963
HSD17B13	B13_OA 05	3076	outside	3	0	0.0666304	0	0		74.3963
HSD17B13	B13_OA 05	3076	outside	4	0	0.0518547	0	0		74.3963
HSD17B13	B13_OA 05	3076	outside	5	0	0.0510183	0	0		74.3963
HSD17B13	B13_OA 05	3076	outside	6	0.0025091	0.0362425	0.0692308	0.266289	3.8464	74.3963
HSD17B13	B13_OA 05	3110	inside	0	0	0.0754242	0	0		74.3963
HSD17B13	B13_OA 05	3110	inside	1	0	0.0659603	0	0		74.3963
HSD17B13	B13_OA 05	3110	inside	2	0.00258106	0.0410101	0.0629371	0.201133	3.19578	74.3963
HSD17B13	B13_OA 05	3110	inside	3	0	0.0636661	0	0		74.3963
HSD17B13	B13_OA 05	3110	inside	4	0	0.0814467	0	0		74.3963
HSD17B13	B13_OA 05	3110	inside	5	0.00229427	0.0347009	0.0661157	0.27762	4.19901	74.3963
HSD17B13	B13_OA 05	3110	inside	6	0.00114714	0.0404365	0.0283688	0.104816	3.69476	74.3963
HSD17B13	B13_OA 05	3110	inside	7	0	0.0648132	0	0		74.3963
HSD17B13	B13_OA 05	3353	outside	0	0.00257419	0.0300322	0.0857143	0.464589	5.42021	74.3963
HSD17B13	B13_OA 05	3353	outside	1	0.00457633	0.0223096	0.205128	0.665722	3.2454	74.3963
HSD17B13	B13_OA 05	3353	outside	2	0.00371827	0.0283161	0.131313	0.665722	5.06973	74.3963
HSD17B13	B13_OA 05	3353	outside	3	0.00228817	0.0343225	0.0666667	0.331445	4.97167	74.3963
HSD17B13	B13_OA 05	3353	outside	4	0.00228817	0.0346085	0.0661157	0.263456	3.98477	74.3963
HSD17B13	B13_OA 05	3353	outside	5	0.00371827	0.0374687	0.0992366	0.439093	4.42471	74.3963
HSD17B13	B13_OA 05	3353	outside	6	0.00514837	0.0197354	0.26087	0.736544	2.82342	74.3963
HSD17B13	B13_OA 05	3353	outside	7	0.00429031	0.0211655	0.202703	0.733711	3.61964	74.3963
HSD17B13	B13_OA 05	3353	outside	8	0.00457633	0.0157311	0.290909	0.798867	2.7461	74.3963
HSD17B13	B13_OA 05	3353	outside	9	0.00400429	0.0188774	0.212121	0.759207	3.57912	74.3963
HSD17B13	B13_OA 05	3353	outside	10	0.00486235	0.0171612	0.283333	0.773371	2.72955	74.3963
HSD17B13	B13_OA 05	3358	outside	0	0.0028205	0.0327178	0.0862069	0.311615	3.61473	74.3963
HSD17B13	B13_OA 05	3358	outside	1	0	0.0916664	0	0		74.3963
HSD17B13	B13_OA 05	3358	outside	2	0	0.0685382	0	0		74.3963
HSD17B13	B13_OA 05	3358	outside	3	0	0.0806664	0	0		74.3963
HSD17B13	B13_OA 05	3358	outside	4	0	0.129179	0	0		74.3963
HSD17B13	B13_OA 05	3358	outside	5	0	0.0623331	0	0.0141643	inf	74.3963
[truncated: 3,801 more rows]

## Sheet: Fig 1f,g
The source data for these figures can be found at https://data.mendeley.com/datasets/zbtvr59j2p/1
filename: Mizrak_SourceData_Fig1f-g.csv
