# Supplementary material for: Membrane bridges and nanodomain partitioning govern membrane protein targeting to lipid droplets
Source: Nat Cell Biol. 2026 May 26;28(6):1235–43. doi: 10.1038/s41556-026-01963-3 (PMC13278972; doi:10.1038/s41556-026-01963-3)
Supplement: Supplementary file 10 — Statistical source data. [file 41556_2026_1963_MOESM10_ESM.xlsx]

## Sheet: Fig 2a
filename	track_id	alpha	Loc	relative_uncertainty_D	relative_uncertainty_alpha
WT_BSA 06	997	0.985364	outside	3.77862	2.09523
WT_BSA 06	1018	0.919593	outside	2.63006	1.50009
WT_BSA 06	1077	0.080325	outside	1.55344	17.3456
WT_BSA 06	1367	1.15336	outside	0.473306	0.639485
WT_BSA 06	1570	0.995601	outside	1.47722	1.01198
WT_BSA 06	1705	0.430181	outside	0.747565	2.15609
WT_BSA 06	1841	0.449848	outside	1.2476	1.35652
WT_BSA 07	142	0.127145	outside	4.20057	13.059
WT_BSA 07	436	0.0904721	inside	1.20614	8.00659
WT_BSA 07	960	0.279371	outside	3.07964	4.47959
WT_BSA 07	1148	0.912673	outside	0.807176	1.47998
WT_BSA 07	1295	0.420359	outside	2.59773	3.64937
WT_BSA 07	1726	0.667137	inside	4.35334	3.49008
WT_BSA 07	1792	0.0639165	inside	1.29728	11.1438
WT_BSA 07	1855	0.154892	inside	1.89546	6.95191
WT_BSA 07	1865	1.24762	outside	1.85036	1.2482
WT_BSA 07	1890	0.910994	outside	2.06528	1.637
WT_BSA 07	1917	0.105974	inside	1.19245	6.00953
WT_BSA 07	2156	0.256755	outside	3.16479	6.63573
WT_BSA 07	2625	0.576134	outside	1.96278	2.06767
WT_BSA 07	3206	1.07503	outside	1.38288	0.953039
WT_BSA 08	313	0.3594	outside	5.62909	6.96285
WT_BSA 08	431	0.604447	outside	9.21984	8.01845
WT_BSA 08	574	0.80208	inside	3.73821	3.40706
WT_BSA 08	789	2.53158	outside	16.4366	3.47773
WT_BSA 08	1113	0.595225	outside	2.94282	2.4113
WT_BSA 08	1214	0.331597	inside	1.78146	3.20081
WT_BSA 08	1568	2.03104	outside	10.5517	3.07331
WT_BSA 08	1570	0.821263	outside	7.24925	3.60627
WT_BSA 08	1635	0.534402	outside	2.57287	2.07551
WT_BSA 08	2791	0.710267	outside	0.870696	0.879666
WT_BSA 09	284	0.606381	outside	0.411741	0.77976
WT_BSA 09	716	1.90859	outside	2.52281	0.868379
WT_BSA 09	751	0.19986	outside	2.26517	5.13358
WT_BSA 09	769	0.314802	outside	1.43136	2.4455
WT_BSA 09	937	0.35544	outside	0.643578	2.20408
WT_BSA 09	947	0.257234	outside	0.373136	1.83453
WT_BSA 09	973	0.156117	outside	0.786235	4.03278
WT_BSA 09	993	0.557063	outside	3.87651	2.99122
WT_BSA 09	1029	2.08395	outside	6.66498	2.24941
WT_BSA 09	1101	1.13692	outside	4.82571	2.22854
WT_BSA 09	1305	2.77046	outside	0.784463	1.49904
WT_BSA 09	1343	0.0624408	outside	1.58097	12.7817
WT_BSA 09	1523	1.55149	outside	0.859432	1.18308
WT_BSA 09	1756	2.11334	outside	1.09715	1.09051
WT_BSA 09	1948	0.204306	outside	2.76123	8.35009
WT_BSA 09	2240	0.669109	outside	2.68123	2.00133
WT_BSA 09	2294	1.14269	outside	1.8901	1.32614
WT_BSA 09	3256	1.0099	outside	2.9026	2.04198
WT_BSA 09	3324	0.831249	outside	1.92588	1.11291
WT_BSA 09	3626	0.358481	outside	1.68281	3.11477
WT_BSA 10	118	1.70182	outside	3.2439	1.55795
WT_BSA 10	236	0.181554	inside	0.230777	1.57773
WT_BSA 10	258	0.443863	outside	4.82264	4.42306
WT_BSA 10	360	0.593717	inside	1.70939	1.15753
WT_BSA 10	379	0.614907	outside	1.23101	1.07241
WT_BSA 10	403	0.355628	inside	1.00103	1.97585
WT_BSA 10	561	0.679109	outside	0.771652	1.43274
WT_BSA 10	573	0.312206	outside	2.07802	3.11222
WT_BSA 10	638	0.14059	outside	4.3638	11.6534
WT_BSA 10	739	0.0588723	inside	0.227199	4.21979
WT_BSA 10	868	-0.055828	outside	1.00972	7.77465
WT_BSA 10	1186	0.199101	outside	5.31665	12.0179
WT_BSA 10	2160	0.0848775	outside	0.720769	8.64554
WT_BSA 10	2315	0.851731	outside	0.688256	0.501081
WT_BSA 10	2791	0.164488	outside	3.26063	9.58898
WT_BSA 10	3009	0.824644	outside	2.98922	2.05993
WT_BSA 10	3139	0.0935892	outside	3.61341	15.5618
WT_BSA 10	3175	0.285289	outside	2.82972	3.94997
WT_BSA 11	284	0.129436	outside	5.13503	15.4634
WT_BSA 11	668	0.205554	inside	1.63333	4.85572
WT_BSA 11	695	1.52955	outside	0.407159	0.678999
WT_BSA 11	801	0.554686	outside	2.81065	2.35365
WT_BSA 11	1416	0.638438	outside	3.96	3.88796
WT_BSA 11	1549	0.96032	outside	1.77496	1.57175
WT_BSA 11	1948	0.0937975	inside	0.682295	6.23751
WT_BSA 11	1949	0.390198	inside	1.58959	2.6213
WT_BSA 11	3605	1.03752	outside	0.797218	1.05169
WT_BSA 12	105	0.371834	outside	0.881459	1.83583
WT_BSA 12	143	0.38831	inside	1.0885	1.90331
WT_BSA 12	346	0.381442	outside	5.18967	5.60568
WT_BSA 12	423	0.579606	outside	4.09318	3.20116
WT_BSA 12	443	0.244351	outside	0.444207	2.45181
WT_BSA 12	676	1.72079	outside	1.61687	1.0316
WT_BSA 12	969	0.0162735	outside	2.95053	93.6942
WT_BSA 12	1400	0.13712	outside	5.47359	16.1196
WT_BSA 12	1913	0.87274	outside	1.40231	1.44423
WT_BSA 12	2502	0.239953	outside	5.05606	8.42082
WT_BSA 12	2603	0.209074	outside	6.28668	11.3209
WT_BSA 12	3072	0.850638	outside	2.15246	1.32949
WT_BSA 12	3200	0.371236	outside	4.56217	5.88224
WT_BSA 13	250	0.590086	outside	1.74008	2.25643
WT_BSA 13	314	0.311999	inside	0.762651	2.28042
WT_BSA 13	344	0.264501	inside	1.24871	2.90763
WT_BSA 13	345	0.174128	inside	0.625295	3.27367
WT_BSA 13	433	0.434166	inside	2.80866	3.65701
WT_BSA 13	443	0.392519	outside	2.55707	2.76282
WT_BSA 13	587	0.0290121	inside	0.41897	12.0554
WT_BSA 13	866	0.330746	outside	1.63364	3.49236
WT_BSA 13	1272	0.468818	outside	2.15384	1.93926
WT_BSA 13	1291	0.204069	outside	3.35854	6.72085
WT_BSA 13	1817	0.0288115	inside	0.206174	7.11117
WT_BSA 13	2511	1.70127	outside	5.40921	1.93296
WT_BSA 13	2580	1.2471	outside	0.228297	0.449299
WT_BSA 14	297	0.716933	outside	3.37142	3.51009
WT_BSA 14	318	0.0393088	inside	2.01457	26.7165
WT_BSA 14	480	1.40989	outside	1.67188	0.799251
WT_BSA 14	609	0.473749	outside	0.641493	1.37118
WT_BSA 14	657	0.414926	outside	0.921824	2.1879
WT_BSA 14	684	0.344075	inside	1.40717	2.7287
WT_BSA 14	817	0.588826	outside	2.93217	2.96295
WT_BSA 14	870	0.163539	outside	7.09292	18.653
WT_BSA 14	884	0.269608	outside	0.606437	2.40081
WT_BSA 14	1007	0.266105	outside	6.16579	9.42781
WT_BSA 14	1269	0.347282	inside	0.764718	2.47207
WT_BSA 14	1295	1.01914	outside	1.01493	0.675302
WT_BSA 14	1320	0.306562	outside	1.48449	3.31644
WT_BSA 14	1523	0.196014	outside	3.38534	6.53477
WT_BSA 14	1861	0.0678765	inside	0.450258	6.39719
WT_BSA 14	2017	1.73586	outside	1.56809	0.872938
WT_BSA 14	2023	1.79437	outside	6.12347	3.84054
WT_BSA 14	2125	0.105993	outside	3.20337	14.3998
WT_BSA 14	2168	1.13437	inside	0.515068	0.371593
WT_BSA 14	2215	1.20152	outside	2.19778	0.99839
WT_BSA 14	2263	0.0523494	inside	2.03456	18.0157
WT_BSA 14	2349	0.370081	inside	1.93199	3.10495
WT_BSA 14	2435	0.412814	outside	2.11498	2.95593
WT_BSA 14	2671	0.317744	outside	3.41987	4.96436
WT_BSA 14	2699	0.49793	outside	6.11009	5.95687
WT_BSA 14	2700	0.588549	outside	3.19839	2.99692
WT_BSA 14	3060	0.216947	outside	2.57527	6.87994
WT_BSA 14	3131	1.37023	outside	0.713301	1.17706
WT_BSA 14	3266	0.332124	outside	1.46444	2.70948
WT_BSA 14	3330	0.988036	inside	8.20962	4.48684
WT_BSA 14	3426	1.15596	inside	3.99058	2.60528
WT_BSA 14	3459	0.168369	outside	6.60544	14.9016
WT_BSA 14	3594	0.192248	outside	2.51359	7.35106
WT_BSA 15	468	0.252704	inside	2.36184	4.85058
WT_BSA 15	556	0.154674	inside	0.712687	3.33237
WT_BSA 15	735	0.165818	inside	0.298706	2.22909
WT_BSA 15	866	0.0934	outside	1.58915	8.20968
WT_BSA 15	2595	0.319521	inside	0.834883	2.75423
WT_BSA 15	3621	0.583634	outside	1.96631	2.20795
WT_BSA 15	3668	0.864732	outside	2.85804	1.66935
WT_BSA 16	103	1.33739	outside	2.18927	0.908397
WT_BSA 16	364	0.497166	outside	0.559517	1.39846
WT_BSA 16	397	0.729718	outside	1.89585	1.91357
WT_BSA 16	402	0.50808	outside	0.797574	1.36397
WT_BSA 16	578	0.584289	outside	3.73648	3.38889
WT_BSA 16	784	0.812063	outside	3.97734	1.96073
WT_BSA 16	1181	0.287217	outside	2.31852	3.71885
WT_BSA 16	1405	2.68828	outside	1.95765	1.91652
WT_BSA 16	1632	1.78182	outside	5.62024	1.81958
WT_BSA 16	1691	0.270488	outside	6.71098	9.69258
WT_BSA 16	2048	2.57715	outside	3.31319	1.13461
WT_BSA 16	2521	0.544742	outside	0.866926	1.66608
WT_BSA 16	2772	0.702556	outside	1.86322	1.2522
WT_BSA 16	3090	3.57036	outside	6.44509	1.77468
WT_BSA 16	3104	0.608466	outside	3.42527	2.69123
WT_BSA 16	3286	0.19891	outside	0.617253	2.97879
WT_BSA 17	113	0.782268	outside	0.85988	1.18607
WT_BSA 17	125	1.5266	outside	8.11804	2.32482
WT_BSA 17	135	0.114357	outside	4.33104	17.8822
WT_BSA 17	403	0.190727	outside	3.16728	6.06114
WT_BSA 17	441	0.871628	inside	4.14388	2.24397
WT_BSA 17	507	1.06734	outside	3.10116	1.61561
WT_BSA 17	523	0.131233	inside	1.21387	6.32606
WT_BSA 17	599	0.234141	inside	2.90418	5.48081
WT_BSA 17	914	0.0816629	inside	1.18452	8.43322
WT_BSA 17	1200	0.23769	outside	3.67088	5.75387
WT_BSA 17	1292	1.55481	outside	7.84993	2.65818
WT_BSA 17	1933	0.84122	outside	1.94201	1.61526
WT_BSA 17	2093	1.59372	outside	7.21351	2.16232
WT_BSA 17	2111	0.978272	outside	5.4661	2.70751
WT_BSA 17	2128	1.90328	outside	0.79012	0.527219
WT_BSA 17	2360	1.48653	outside	0.394233	0.876601
WT_BSA 17	2513	1.15598	outside	1.78647	1.93742
WT_BSA 17	3887	0.427101	outside	3.77768	5.25241
WT_BSA 17	4371	0.562508	outside	3.12867	2.9547

## Sheet: Fig 2b
filename	track_id	alpha	Loc	relative_uncertainty_D	relative_uncertainty_alpha
3W_BSA re08	385	1.31645	outside	1.40823	1.22885
3W_BSA re08	397	0.0372406	outside	3.07648	36.576
3W_BSA re08	567	1.65189	outside	1.04177	0.631874
3W_BSA re08	759	0.76415	outside	2.22419	1.79445
3W_BSA re08	860	1.05712	outside	0.586539	0.75366
3W_BSA re08	1264	2.16302	outside	3.4237	2.21855
3W_BSA re08	1375	0.27789	outside	2.0392	3.86542
3W_BSA re08	1406	0.229377	outside	3.10869	6.36677
3W_BSA re08	1425	0.0711059	outside	0.38992	5.64916
3W_BSA re08	1522	0.043798	outside	1.65058	21.153
3W_BSA re08	1610	0.932913	outside	1.84438	1.62744
3W_BSA re08	1747	1.00361	outside	0.900235	0.568853
3W_BSA re08	1821	3.88179	outside	2.20636	1.08808
3W_BSA re08	2147	0.338685	outside	2.12835	3.56548
3W_BSA re08	2385	0.182819	outside	5.30109	11.4428
3W_BSA re08	2396	1.22099	outside	1.54986	1.12114
3W_BSA re08	2943	2.00613	outside	1.19417	1.65342
3W_BSA re08	3603	0.726599	outside	3.6012	2.43148
3W_BSA re09	137	0.11158	outside	4.42748	16.2661
3W_BSA re09	158	0.123845	outside	0.973613	5.43419
3W_BSA re09	268	1.5462	outside	1.64748	1.66469
3W_BSA re09	306	1.69175	outside	1.96046	2.35858
3W_BSA re09	367	1.76883	outside	1.29001	0.718217
3W_BSA re09	398	0.263297	outside	2.03963	3.9225
3W_BSA re09	521	2.77728	inside	0.88431	1.27057
3W_BSA re09	825	0.384038	outside	1.70996	2.40054
3W_BSA re09	849	0.359769	outside	3.96341	5.88145
3W_BSA re09	878	0.851715	outside	0.267574	0.750361
3W_BSA re09	1009	0.425063	outside	1.89038	2.48659
3W_BSA re09	1013	1.16025	outside	0.113528	0.251185
3W_BSA re09	1165	1.14305	outside	0.306704	0.906343
3W_BSA re09	1218	0.97606	outside	2.26261	1.57056
3W_BSA re09	1234	0.72358	outside	2.04817	1.39921
3W_BSA re09	1355	0.407266	outside	3.22578	3.98672
3W_BSA re09	1611	1.17783	outside	3.34973	2.65866
3W_BSA re09	1894	0.183905	outside	1.03189	3.57946
3W_BSA re09	1913	0.175674	outside	0.938553	4.61752
3W_BSA re09	2198	0.22971	outside	6.0498	11.9094
3W_BSA re10	105	1.24497	outside	1.292	0.924321
3W_BSA re10	349	0.79963	outside	4.53326	3.24171
3W_BSA re10	350	0.370416	outside	3.20371	4.06525
3W_BSA re10	433	0.825985	outside	2.60151	2.06424
3W_BSA re10	445	3.03331	inside	11.4857	2.52728
3W_BSA re10	487	0.149938	inside	1.77335	6.718
3W_BSA re10	686	0.139924	inside	3.53578	10.5529
3W_BSA re10	991	0.236446	outside	1.4603	4.33616
3W_BSA re10	1013	0.123279	outside	2.19675	9.09563
3W_BSA re10	1242	0.296929	outside	0.978499	2.28309
3W_BSA re10	1755	0.473224	outside	0.398351	0.90208
3W_BSA re10	1804	0.704026	outside	0.50208	0.868912
3W_BSA re10	2010	0.506806	outside	0.697231	1.37241
3W_BSA re10	2103	0.748096	outside	2.07089	2.4022
3W_BSA re10	2405	2.11041	outside	0.537959	0.931555
3W_BSA re10	2914	3.97623	outside	1.96328	1.34529
3W_BSA re10	3244	0.350641	outside	2.39854	3.48499
3W_BSA re10	3292	0.165484	outside	3.20881	10.1676
3W_BSA re11	108	1.11224	outside	0.986339	0.775001
3W_BSA re11	471	1.48205	inside	10.7688	3.40548
3W_BSA re11	496	0.486884	inside	1.24688	1.57585
3W_BSA re11	715	0.7505	outside	1.06029	1.41668
3W_BSA re11	779	0.0378398	outside	1.01583	16.793
3W_BSA re11	1277	0.219392	outside	3.46262	6.55012
3W_BSA re11	1690	0.301199	outside	3.00631	4.76157
3W_BSA re11	1938	1.97698	outside	0.679902	0.841554
3W_BSA re11	2289	0.59442	outside	1.30954	1.33432
3W_BSA re11	2323	1.1007	outside	2.14819	1.19093
3W_BSA re12	237	1.19504	outside	2.10823	1.568
3W_BSA re12	654	0.473681	outside	2.44486	3.03345
3W_BSA re12	1105	0.0716405	outside	4.65707	23.5577
3W_BSA re13	125	1.42591	outside	0.967899	0.622318
3W_BSA re13	464	0.17321	outside	0.97335	5.36233
3W_BSA re13	644	0.520986	outside	6.27044	5.20573
3W_BSA re13	1047	0.199262	outside	1.44352	4.5109
3W_BSA re13	2320	2.41841	outside	5.88937	2.20386
3W_BSA re14	1958	0.942163	outside	3.34677	1.84185
3W_BSA re14	3663	0.055031	outside	1.3357	13.2379
3W_BSA re14	4733	0.449056	outside	0.287052	0.696397
3W_BSA re15	274	0.237056	outside	2.63179	6.92958
3W_BSA re16	416	1.04497	outside	1.49091	0.871139
3W_BSA re16	918	0.511143	inside	0.384404	0.716599
3W_BSA re16	2152	0.563768	outside	3.47319	3.12275
3W_BSA re16	2153	0.280954	outside	2.60402	4.27193
3W_BSA re16	2470	0.338181	outside	0.728298	1.57415
3W_BSA re16	2485	0.396323	inside	3.38194	4.27534
3W_BSA re16	4796	1.23139	outside	0.630764	0.474762
3W_BSA re17	500	0.315744	outside	2.99868	4.78195
3W_BSA re17	1101	0.906976	inside	2.91602	1.9324
3W_BSA re17	1141	1.15622	outside	0.662396	0.849226
3W_BSA re17	1221	0.323066	inside	2.41361	4.40756
3W_BSA re17	1807	0.525822	outside	3.40823	4.24231
3W_BSA re17	3570	0.197469	outside	1.40121	5.48355
3W_BSA re18	672	0.0224487	inside	0.448176	17.5337
3W_BSA re19	237	1.04546	outside	12.9712	5.1559
3W_BSA re19	240	0.636058	outside	3.71331	2.36724
3W_BSA re19	267	0.457105	outside	1.59243	2.97483
3W_BSA re19	272	0.672574	outside	1.98433	1.75531
3W_BSA re19	417	0.866356	outside	1.37381	1.86018
3W_BSA re19	431	1.45322	outside	1.00015	0.808235
3W_BSA re19	456	0.942658	outside	0.341981	1.0314
3W_BSA re19	494	0.703362	outside	3.95766	3.67253
3W_BSA re19	630	0.173862	inside	0.634258	2.21201
3W_BSA re19	709	1.07976	outside	4.68988	2.44089
3W_BSA re19	745	0.247841	outside	1.16197	3.16623
3W_BSA re19	966	1.87655	outside	0.34013	0.708924
3W_BSA re19	991	1.7544	outside	3.62749	1.19121
3W_BSA re19	1222	2.11576	outside	6.73607	1.84722
3W_BSA re19	1284	0.0957915	outside	5.035	20.7931
3W_BSA re19	1341	0.898347	outside	4.51815	3.12101
3W_BSA re19	1383	1.07924	outside	0.475096	0.62654
3W_BSA re19	1427	0.524755	outside	0.400932	0.797808
3W_BSA re19	1459	0.193997	outside	1.083	4.3228
3W_BSA re20	116	0.0940601	outside	0.349132	4.04456
3W_BSA re20	197	0.879548	outside	2.25296	2.30508
3W_BSA re20	259	0.743785	outside	6.5365	4.65543
3W_BSA re20	328	0.171738	inside	1.59219	6.08104
3W_BSA re20	417	0.965745	outside	0.423939	0.451841
3W_BSA re20	688	0.193396	outside	4.13415	8.23228
3W_BSA re20	900	0.609625	outside	1.72548	3.34932
3W_BSA re20	1652	2.43045	outside	2.49427	0.853067
3W_BSA re20	2080	0.311189	outside	2.91532	4.31464
3W_BSA re20	2298	0.742776	outside	1.70501	1.77956
3W_BSA re20	2766	0.0443336	inside	3.81864	27.7545
3W_BSA re21	104	0.672894	outside	12.3964	7.92583
3W_BSA re21	145	0.249153	inside	1.64062	2.86901
3W_BSA re21	175	0.913073	outside	0.661652	1.51691
3W_BSA re21	218	0.198887	outside	2.06862	5.85867
3W_BSA re21	364	1.14233	outside	0.723082	0.485102
3W_BSA re21	370	0.398468	inside	0.229393	0.952875
3W_BSA re21	625	1.20705	outside	2.08173	0.756982
3W_BSA re21	763	1.66918	outside	8.96846	2.81136
3W_BSA re21	888	1.11633	outside	1.55682	0.895911
3W_BSA re21	994	-0.0495888	outside	3.17377	25.9609
3W_BSA re21	1075	1.02027	outside	1.83413	2.25886
3W_BSA re21	1138	2.73043	outside	0.666263	1.24794
3W_BSA re21	1143	1.24559	outside	2.25167	1.20091
3W_BSA re21	1906	1.49155	outside	1.52109	1.11158
3W_BSA re21	2100	1.02145	outside	2.37127	1.20519
3W_BSA re21	2279	0.459699	outside	2.65149	3.00781
3W_BSA re22	116	0.440108	outside	2.15793	4.71465
3W_BSA re22	327	0.433936	outside	3.78945	4.2781
3W_BSA re22	366	0.0108997	outside	1.65586	80.4898
3W_BSA re22	371	0.618332	inside	2.23278	1.92861
3W_BSA re22	558	1.56582	inside	2.76673	1.03247
3W_BSA re22	559	0.837222	inside	3.57705	1.8006
3W_BSA re22	588	1.56174	inside	0.799247	1.27473
3W_BSA re22	944	0.98038	outside	0.650284	0.631119
3W_BSA re22	973	1.21854	outside	0.75541	0.317215
3W_BSA re22	1376	3.95308	inside	1.54699	1.53498
3W_BSA re22	2155	0.161157	outside	0.187714	1.44153
3W_BSA re22	2212	1.44575	outside	0.513591	1.41359
3W_BSA re22	2324	0.634021	outside	4.64703	4.34728
3W_BSA re23	500	0.440291	outside	1.00307	1.26566
3W_BSA re23	712	0.706235	outside	0.247179	0.46003
3W_BSA re23	916	0.795583	outside	2.29842	1.89392
3W_BSA re23	1326	1.2679	outside	1.70226	0.846132
3W_BSA re23	1660	0.144705	outside	1.23558	6.31122
3W_BSA re23	2836	0.62577	outside	3.2982	2.43729
3W_BSA re23	3499	0.0888872	outside	3.67832	17.4535
3W_BSA re23	3538	0.680355	outside	5.01516	4.0619
3W_BSA re24	153	1.09185	outside	0.186284	0.229481
3W_BSA re24	658	0.0979931	outside	1.09565	7.2217
3W_BSA re24	953	2.16314	outside	2.72388	0.698622
3W_BSA re24	957	0.299198	outside	5.6429	7.68744
3W_BSA re24	961	2.25992	outside	1.15741	0.498214
3W_BSA re24	1003	0.257415	outside	0.711254	3.18202
3W_BSA re24	2198	0.610908	outside	1.38108	2.04061

## Sheet: Fib 2c
filename	track_id	alpha	Loc	relative_uncertainty_D	relative_uncertainty_alpha
KW_BSA 05	338	0.169496	outside	5.73493	14.2734
KW_BSA 05	369	0.94577	outside	4.09736	2.01412
KW_BSA 05	549	0.0570085	outside	4.38329	30.5847
KW_BSA 05	586	0.200055	inside	0.552721	2.34912
KW_BSA 05	856	0.317595	outside	0.562621	2.46038
KW_BSA 05	1321	0.32424	inside	3.35231	4.47033
KW_BSA 05	1932	0.297003	outside	1.44345	3.41119
KW_BSA 05	2742	2.7404	outside	9.13863	2.08769
KW_BSA 05	3275	0.886732	outside	1.04387	1.62352
KW_BSA 06	167	2.09702	outside	1.50396	0.512675
KW_BSA 06	250	0.780575	outside	0.481031	1.27087
KW_BSA 06	283	1.22673	outside	6.8879	3.03108
KW_BSA 06	305	0.520739	outside	1.28577	2.29531
KW_BSA 06	379	1.46691	outside	2.64376	1.83356
KW_BSA 06	2450	0.249731	outside	5.72943	9.16497
KW_BSA 06	2890	2.7659	outside	2.08148	1.68106
KW_BSA 06	2903	0.561813	outside	1.39585	1.88818
KW_BSA 06	2907	0.341878	outside	3.13163	5.02716
KW_BSA 07	127	0.746672	outside	1.40099	1.02613
KW_BSA 07	172	1.3903	outside	0.967641	0.356241
KW_BSA 07	322	3.38006	outside	11.1266	2.57383
KW_BSA 07	353	0.41813	outside	7.67964	6.99761
KW_BSA 07	480	0.0301586	outside	4.43333	52.2509
KW_BSA 07	1270	0.811156	outside	2.95415	1.81032
KW_BSA 07	1350	0.894372	outside	3.26379	1.66357
KW_BSA 07	1427	0.113663	outside	2.90796	11.1629
KW_BSA 07	1489	1.37982	outside	0.653189	0.59839
KW_BSA 07	1727	1.3724	outside	1.32755	0.47464
KW_BSA 07	2254	0.157185	outside	3.38579	9.38117
KW_BSA 07	2815	0.36933	outside	2.85988	3.18455
KW_BSA 08	143	2.84458	outside	10.4323	2.46919
KW_BSA 08	538	1.06526	outside	7.28056	4.05523
KW_BSA 08	850	0.480435	outside	2.92584	3.15861
KW_BSA 08	2206	1.31441	outside	1.13889	0.678602
KW_BSA 09	105	1.12183	outside	0.740531	1.02333
KW_BSA 09	437	1.33713	outside	2.71952	0.937923
KW_BSA 09	653	0.248879	outside	2.6685	5.02034
KW_BSA 09	763	0.451127	inside	0.592934	1.4196
KW_BSA 09	914	0.156459	inside	1.94523	8.64381
KW_BSA 09	971	0.781803	outside	2.11884	1.6002
KW_BSA 09	1417	0.254326	outside	1.52792	3.80058
KW_BSA 09	2678	0.878993	outside	1.02095	0.838963
KW_BSA 09	3303	0.256212	outside	1.98598	5.00635
KW_BSA 10	118	1.37888	outside	3.78171	1.58502
KW_BSA 10	130	0.0201511	outside	4.18836	106.27
KW_BSA 10	134	1.15921	outside	1.1845	0.643187
KW_BSA 10	151	0.35464	outside	1.68918	2.87878
KW_BSA 10	194	0.408509	outside	2.49737	3.61854
KW_BSA 10	262	0.970588	outside	9.04786	4.99955
KW_BSA 10	275	0.557605	outside	0.965886	1.32669
KW_BSA 10	299	1.81065	inside	6.43367	3.95237
KW_BSA 10	316	1.18421	outside	2.30268	0.970716
KW_BSA 10	318	0.319387	outside	1.8679	4.29167
KW_BSA 10	412	0.858881	outside	4.65735	3.03734
KW_BSA 10	506	0.666284	outside	2.67176	1.88513
KW_BSA 10	650	0.38824	outside	3.17138	3.18408
KW_BSA 10	665	2.07627	outside	6.67853	2.30721
KW_BSA 10	675	1.11019	outside	1.87496	1.12953
KW_BSA 10	681	0.34757	outside	1.66785	2.94091
KW_BSA 10	697	0.073549	outside	1.80878	14.7661
KW_BSA 10	778	0.908026	outside	0.239276	0.556541
KW_BSA 10	779	2.19695	outside	8.34465	2.02184
KW_BSA 10	808	0.519821	outside	6.19502	4.64411
KW_BSA 10	886	1.15366	outside	1.46105	1.08844
KW_BSA 10	890	0.23578	outside	1.26671	4.1408
KW_BSA 10	1014	0.183836	outside	0.642022	2.85749
KW_BSA 10	1066	0.577781	outside	5.76564	3.95606
KW_BSA 10	1073	1.11808	outside	0.612499	0.673991
KW_BSA 10	1296	1.12854	outside	1.69221	1.38494
KW_BSA 10	1337	1.16975	outside	1.09694	1.06662
KW_BSA 10	1340	3.67425	outside	0.546616	0.45216
KW_BSA 10	1392	0.221095	outside	1.73886	7.43818
KW_BSA 10	1610	2.8191	outside	10.2288	2.55374
KW_BSA 10	1648	0.793505	outside	1.77754	1.62285
KW_BSA 10	1728	1.20184	outside	5.58554	2.46438
KW_BSA 10	1863	1.05707	outside	0.930454	0.980723
KW_BSA 10	1899	1.75722	inside	3.1104	1.27884
KW_BSA 11	112	0.179571	outside	4.5311	9.5524
KW_BSA 11	1067	0.172191	outside	3.16458	7.77095
KW_BSA 11	1276	1.25052	outside	2.97748	1.47447
KW_BSA 11	1312	0.270035	outside	1.85509	4.75447
KW_BSA 11	1737	0.971063	outside	3.01234	1.92219
KW_BSA 11	2888	2.1655	outside	2.80267	1.73828
KW_BSA 11	3278	0.239678	outside	2.53969	5.52232
KW_BSA 11	3361	0.662577	outside	9.34658	6.00411
KW_BSA 11	3841	0.182908	outside	3.34152	8.05073
KW_BSA 11	4549	0.743313	outside	2.46936	2.64834
KW_BSA 11	4550	0.390468	outside	2.61804	3.4606
KW_BSA 12	371	1.09871	outside	0.968149	0.879837
KW_BSA 12	491	0.335246	outside	4.43743	8.29962
KW_BSA 12	1330	0.711618	outside	3.45586	2.20457
KW_BSA 12	2101	0.0644561	outside	3.76165	23.5953
KW_BSA 12	2388	0.121687	outside	0.799692	7.09609
KW_BSA 12	4468	0.218369	outside	2.08045	6.23919
KW_BSA 13	104	1.76102	outside	4.01279	1.3774
KW_BSA 13	109	1.14561	outside	2.06853	0.976342
KW_BSA 13	495	0.398492	outside	1.7793	2.76132
KW_BSA 13	1176	2.70277	outside	0.455072	0.957671
KW_BSA 13	1359	0.39102	outside	7.19735	7.53911
KW_BSA 13	1630	0.473462	outside	0.6194	1.61172
KW_BSA 13	1932	0.327105	outside	5.41592	7.31433
KW_BSA 13	2126	0.457589	inside	2.24688	2.97459
KW_BSA 13	2564	0.823184	outside	1.37018	1.40091
KW_BSA 13	3303	0.0612753	outside	3.0903	20.9863
KW_BSA 13	3372	0.913674	outside	2.88295	1.6302
KW_BSA 13	3457	0.396414	outside	0.561241	2.27224
KW_BSA 13	3478	0.301251	inside	4.72106	7.09646
KW_BSA 14	127	0.726233	outside	0.983535	0.971812
KW_BSA 14	135	1.06996	outside	3.10245	1.72793
KW_BSA 14	325	-0.0294479	outside	2.70172	43.9241
KW_BSA 14	401	0.379793	outside	6.40376	7.31743
KW_BSA 14	460	0.445778	outside	7.03587	6.83014
KW_BSA 14	547	1.47051	inside	1.62609	1.28667
KW_BSA 14	780	1.79734	outside	3.33873	1.29565
KW_BSA 14	815	1.05365	outside	1.03822	0.744913
KW_BSA 14	830	0.593539	outside	2.99273	3.04576
KW_BSA 14	986	1.47457	outside	1.40442	1.04013
KW_BSA 14	1002	0.722478	outside	0.299631	0.805753
KW_BSA 14	1060	3.02492	outside	3.00074	1.19696
KW_BSA 14	1064	1.23797	outside	0.312482	0.258656
KW_BSA 14	1073	1.78618	outside	2.23962	0.763116
KW_BSA 14	1091	1.02289	outside	3.44076	1.81191
KW_BSA 14	1135	0.424926	outside	3.11817	3.54873
KW_BSA 14	1189	0.565627	inside	1.27159	1.13587
KW_BSA 14	1468	2.63829	outside	1.55157	0.840054
KW_BSA 14	1813	0.738003	outside	1.36101	1.53612
KW_BSA 15	208	1.17372	outside	2.45642	1.67928
KW_BSA 15	280	0.925612	outside	2.94113	1.51332
KW_BSA 15	335	1.92197	outside	1.41284	1.57293
KW_BSA 15	375	2.06793	outside	0.385208	0.397133
KW_BSA 15	462	0.79507	outside	0.951494	1.28312
KW_BSA 15	544	0.147137	outside	1.3434	6.36369
KW_BSA 15	695	0.490391	outside	2.0953	2.49135
KW_BSA 15	710	0.687749	outside	1.42858	1.23936
KW_BSA 15	799	0.534867	outside	1.22803	1.71304
KW_BSA 15	914	0.629408	outside	0.373446	1.04243
KW_BSA 15	961	0.235474	outside	1.26914	3.6821
KW_BSA 15	972	0.866426	outside	1.12096	2.0825
KW_BSA 15	1108	0.169664	outside	1.21552	5.15273
KW_BSA 15	1120	1.74988	outside	5.80152	2.12869
KW_BSA 15	1282	0.316053	outside	2.53251	4.57213
KW_BSA 15	1312	1.11707	outside	0.518309	0.816009
KW_BSA 15	1423	0.012216	outside	2.45707	114.307
KW_BSA 15	1499	0.734872	outside	0.991924	0.808718
KW_BSA 15	1539	0.759268	outside	2.21077	1.64884
KW_BSA 15	1809	1.47464	outside	0.0829566	0.143873
KW_BSA 15	1866	1.14511	inside	0.5955	0.947993
KW_BSA 15	2080	0.0656426	outside	0.524196	7.19023
KW_BSA 16	326	0.359872	outside	0.864026	1.58148
KW_BSA 16	528	0.241796	outside	0.536762	2.34938
KW_BSA 16	548	0.191657	outside	1.40601	4.08573
KW_BSA 16	565	1.23255	outside	3.90984	1.44314
KW_BSA 16	728	1.09593	outside	4.58792	2.11072
KW_BSA 16	803	0.1985	outside	0.804456	4.27114
KW_BSA 16	935	1.1178	outside	1.14681	0.787168
KW_BSA 16	1108	1.55468	outside	1.19987	0.580645
KW_BSA 16	1129	0.176503	outside	3.30053	8.17256
KW_BSA 16	1170	0.562487	outside	4.79154	4.39986
KW_BSA 16	1189	1.4822	outside	1.77252	0.94266
KW_BSA 16	1383	2.02628	outside	12.9511	3.41298
KW_BSA 16	1407	0.0234408	outside	3.54829	50.8268
KW_BSA 16	1478	1.58064	outside	5.83161	2.00265
KW_BSA 16	1634	0.135854	outside	0.641681	5.49535
KW_BSA 16	1877	0.837274	outside	2.97203	2.05019
KW_BSA 16	1966	1.43861	outside	2.21307	0.87099
KW_BSA 16	2011	0.913958	outside	1.11279	0.908642
KW_BSA 16	2014	1.10626	outside	4.48132	4.44827
KW_BSA 16	2058	0.153712	outside	1.72333	6.49851
KW_BSA 16	2227	1.54433	outside	0.0837057	0.197543
KW_BSA 16	2489	0.358041	outside	3.5085	5.05502
KW_BSA 16	2531	0.991984	outside	3.63205	1.71639
KW_BSA 17	108	0.453297	outside	2.56223	2.72923
KW_BSA 17	324	0.730225	outside	1.64726	1.32088
KW_BSA 17	328	0.0831286	inside	1.37991	10.2304
KW_BSA 17	341	0.718941	outside	4.07878	3.43985
KW_BSA 17	480	1.60403	outside	0.259069	0.509111
KW_BSA 17	578	0.291697	outside	1.52147	3.50444
KW_BSA 17	800	1.95361	outside	0.364165	0.28595
KW_BSA 17	875	1.22533	outside	3.72233	1.51045
KW_BSA 17	934	0.731319	outside	2.79419	3.08353
KW_BSA 17	1201	1.79162	outside	1.97292	1.914
KW_BSA 17	1211	1.42933	outside	1.5358	1.61318
KW_BSA 17	1230	0.62528	outside	1.67776	2.65464
KW_BSA 17	1425	0.879743	inside	3.04265	1.71841
KW_BSA 17	1596	0.526054	outside	1.72456	1.9767
KW_BSA 18	174	0.145559	outside	3.27518	8.00242
KW_BSA 18	379	4.78072	outside	13.3379	3.51491
KW_BSA 18	412	0.315082	outside	1.1088	2.96819
KW_BSA 18	466	0.40281	outside	0.754566	3.85903
KW_BSA 18	562	0.751186	outside	2.85675	3.5333
KW_BSA 18	656	0.666344	outside	0.47428	1.18021
KW_BSA 18	657	0.7065	outside	4.01684	3.41323
KW_BSA 18	677	0.617701	outside	1.57586	1.98472
KW_BSA 18	884	1.70358	outside	3.13729	1.17537
KW_BSA 18	918	0.737351	outside	0.339325	0.877668
KW_BSA 18	1230	0.337472	outside	6.37682	9.66398
KW_BSA 18	1232	0.243066	outside	3.46688	7.6585
KW_BSA 18	1387	0.933162	outside	2.16706	1.28648
KW_BSA 18	1418	1.08215	outside	1.76788	1.02042
KW_BSA 18	1628	2.00618	outside	2.59488	1.01353
KW_BSA 19	212	0.42062	outside	1.77738	2.76452
KW_BSA 19	219	1.70289	outside	2.19943	1.0098
KW_BSA 19	237	2.09967	outside	1.51491	0.96738
KW_BSA 19	268	0.235896	outside	0.397192	2.43035
KW_BSA 19	291	0.740421	outside	3.12492	1.89091
KW_BSA 19	333	0.484125	inside	1.58177	2.02319
KW_BSA 19	389	0.933856	outside	0.50832	0.660907
KW_BSA 19	464	0.22185	outside	2.69004	5.10257
KW_BSA 19	642	0.824948	outside	0.959288	0.797051
KW_BSA 19	859	0.32525	inside	1.47386	4.41382
KW_BSA 19	878	0.355236	outside	3.31778	6.74756
KW_BSA 19	1111	0.946499	outside	2.08572	1.52716
KW_BSA 19	1244	0.228477	outside	1.34716	4.98044
KW_BSA 19	1395	0.31525	outside	1.87541	3.44002
KW_BSA 19	1828	1.67485	outside	4.77898	2.6331
KW_BSA 20	766	0.338389	outside	2.6254	3.24934
KW_BSA 20	965	0.0829381	outside	1.81023	14.0176
KW_BSA 20	1494	0.537988	outside	2.67068	2.55964
KW_BSA 20	1512	0.267044	outside	2.18696	5.8458
KW_BSA 20	2455	1.54205	outside	2.63707	1.77636
KW_BSA 20	2519	1.64234	outside	2.57245	1.08657
KW_BSA 20	4001	2.51701	inside	15.8111	3.37047
KW_BSA 21	503	0.0806364	inside	0.928832	8.57954
KW_BSA 21	594	0.272234	outside	0.832505	2.37292
KW_BSA 21	978	1.3276	outside	1.76777	0.766121
KW_BSA 21	2496	0.176077	outside	1.53862	6.23795
KW_BSA 21	3253	1.0981	outside	2.14078	1.00282
KW_BSA 21	3585	0.37707	outside	1.20836	3.76585

## Sheet: Fig 2d
filename	track_id	alpha	Loc	relative_uncertainty_D	relative_uncertainty_alpha
scr_OA 02	370	1.21903	outside	1.9035	1.59646
scr_OA 02	393	0.16324	outside	3.19729	11.872
scr_OA 02	904	0.374767	outside	0.66077	1.88937
scr_OA 02	972	0.111456	outside	1.73257	8.76153
scr_OA 02	976	1.42039	outside	0.623131	0.417245
scr_OA 02	1070	1.5833	outside	0.550376	0.51795
scr_OA 02	1176	0.318661	outside	0.497303	1.67224
scr_OA 02	1333	0.891757	outside	0.822771	0.90526
scr_OA 02	1362	0.70991	outside	0.304682	0.692962
scr_OA 02	1381	0.393236	inside	3.12274	3.6655
scr_OA 02	1616	0.501236	outside	1.51753	3.5537
scr_OA 02	1640	1.00865	outside	1.19368	0.905164
scr_OA 02	1701	0.0710542	outside	1.69345	14.0982
scr_OA 02	1714	0.639113	outside	0.753961	1.70471
scr_OA 02	1955	1.11195	outside	0.667232	1.12422
scr_OA 02	1973	0.8147	outside	0.695755	0.720257
scr_OA 02	2989	0.554145	outside	1.78541	1.79736
scr_OA 02	3374	0.971495	outside	0.19383	0.449736
scr_OA 02	3520	2.21199	outside	0.386575	1.07605
scr_OA 02	3553	0.19671	outside	2.05417	5.97584
scr_OA 02	4513	0.612327	outside	0.362736	1.42
scr_OA 03	171	0.848193	outside	1.12257	1.12794
scr_OA 03	359	1.06	outside	3.80762	1.97438
scr_OA 03	554	2.99905	outside	0.491863	1.10992
scr_OA 03	564	0.414088	outside	0.339204	1.2524
scr_OA 03	574	1.0677	outside	1.08628	0.535925
scr_OA 03	576	1.27591	outside	1.78142	0.726792
scr_OA 03	790	1.36449	outside	1.69994	1.20091
scr_OA 03	1109	0.613774	outside	3.08177	2.51827
scr_OA 03	1272	0.977432	outside	0.38388	0.626191
scr_OA 03	1365	1.05858	outside	2.5181	1.89788
scr_OA 03	1467	0.182738	outside	2.43142	6.99536
scr_OA 03	1500	0.49181	outside	1.27906	1.46289
scr_OA 03	1701	4.94737	outside	2.40923	1.45309
scr_OA 03	1998	0.517705	outside	3.11138	3.80593
scr_OA 03	2047	1.17401	outside	2.40362	1.11271
scr_OA 03	2575	0.733949	outside	1.85571	1.25718
scr_OA 03	2678	1.16109	outside	5.02116	2.27695
scr_OA 03	2973	0.531925	outside	0.685601	2.05379
scr_OA 03	3071	0.350941	outside	3.56032	3.90251
scr_OA 03	3159	0.893349	outside	1.82246	1.45858
scr_OA 03	3162	0.883999	outside	0.795544	1.17752
scr_OA 03	3258	1.09972	outside	1.14233	0.917051
scr_OA 03	3551	2.38567	outside	0.99691	0.842871
scr_OA 03	3709	0.415065	outside	1.23064	1.78311
scr_OA 03	3883	0.267721	outside	1.13026	3.3482
scr_OA 03	4102	0.555606	outside	1.46625	2.17253
scr_OA 03	4745	2.804	outside	5.63576	1.89482
scr_OA 03	5022	0.758879	outside	1.39706	1.57969
scr_OA 03	5030	0.700016	outside	3.38359	3.53456
scr_OA 03	5122	0.253295	outside	4.82779	9.82384
scr_OA 03	5336	0.69374	outside	1.12932	1.11996
scr_OA 03	5588	0.729868	outside	1.08308	1.19115
scr_OA 03	5624	1.14601	outside	3.39323	1.75794
scr_OA 03	5835	0.449111	outside	0.304812	1.2083
scr_OA 03	7350	0.99621	outside	1.43082	1.1038
scr_OA 03	7444	0.660969	outside	1.01232	2.01927
scr_OA 04	51	2.12856	outside	0.893803	0.2929
scr_OA 04	75	1.03817	outside	0.229637	0.175637
scr_OA 04	90	0.497927	outside	0.182069	0.284658
scr_OA 04	127	0.58432	outside	0.220741	0.72758
scr_OA 04	159	1.05443	outside	0.262994	0.436198
scr_OA 04	397	0.830864	outside	1.23758	2.08762
scr_OA 04	483	1.67444	outside	15.206	4.32407
scr_OA 04	539	0.893123	outside	0.47859	0.577694
scr_OA 04	588	0.843541	outside	0.238534	0.399013
scr_OA 04	633	0.744705	inside	0.555627	1.60494
scr_OA 04	792	1.17923	inside	0.499973	1.165
scr_OA 04	804	0.739478	outside	0.392357	0.410859
scr_OA 04	816	1.58411	outside	0.559574	0.256315
scr_OA 04	819	0.123561	outside	0.441327	3.97106
scr_OA 04	849	1.22457	inside	0.321722	0.398073
scr_OA 04	902	0.291634	inside	0.629602	2.42721
scr_OA 04	944	0.724009	outside	1.56997	1.17584
scr_OA 04	1068	1.07413	outside	0.273334	0.411004
scr_OA 04	1191	1.50317	outside	0.197067	0.0964902
scr_OA 04	1301	0.528184	outside	0.255191	1.00089
scr_OA 04	1377	0.489999	outside	0.628474	1.09955
scr_OA 04	1393	1.4363	outside	0.407715	0.705839
scr_OA 04	1449	0.230535	outside	0.649508	4.80493
scr_OA 04	1512	0.851974	outside	1.28656	3.73506
scr_OA 04	1520	2.0593	outside	6.14502	2.4251
scr_OA 04	1522	0.514605	outside	2.02037	3.03041
scr_OA 04	1540	0.147365	outside	1.55616	7.29289
scr_OA 04	1582	0.254815	outside	0.927874	2.6578
scr_OA 04	1633	1.02149	outside	0.138883	0.359873
scr_OA 04	1746	1.36401	outside	0.261315	0.214967
scr_OA 04	1779	1.00936	outside	0.335322	0.313616
scr_OA 04	1843	3.04553	outside	0.644725	0.481173
scr_OA 04	2070	0.708353	outside	0.396431	0.689156
scr_OA 04	2076	0.230568	outside	0.982517	4.95549
scr_OA 04	2089	0.382517	inside	0.362357	1.33098
scr_OA 04	2123	0.28866	outside	0.998308	2.81348
scr_OA 04	2140	1.2963	outside	0.203957	0.329941
scr_OA 04	2199	1.27522	outside	0.837846	0.80126
scr_OA 04	2212	1.27566	outside	0.14423	0.34147
scr_OA 04	2268	0.65762	outside	0.338621	0.750975
scr_OA 04	2375	1.09262	outside	0.593167	0.621408
scr_OA 04	2466	0.07542	outside	1.33826	14.031
scr_OA 04	2489	0.477132	outside	1.46198	1.84129
scr_OA 04	2527	2.2296	outside	0.2251	0.475571
scr_OA 04	2548	1.04012	outside	0.129591	0.0984547
scr_OA 04	2617	0.641805	inside	0.47405	1.54779
scr_OA 04	2696	1.70355	outside	3.27511	1.25635
scr_OA 04	2756	0.897369	outside	1.02201	1.7961
scr_OA 04	2762	1.03715	outside	0.595953	1.18962
scr_OA 04	2943	1.34064	outside	0.276096	0.509971
scr_OA 04	3036	0.0935769	outside	2.40799	15.4236
scr_OA 04	3184	1.3658	outside	2.32079	1.24688
scr_OA 04	3430	2.47083	outside	2.60092	0.867983
scr_OA 04	3819	0.422778	inside	0.351632	1.42503
scr_OA 04	3825	1.62126	inside	0.995439	0.628319
scr_OA 04	3970	0.24535	outside	1.14037	5.19959
scr_OA 05	142	2.32509	outside	1.87055	1.1619
scr_OA 05	527	0.519419	outside	0.214961	0.676852
scr_OA 05	663	0.293582	inside	2.35644	6.37342
scr_OA 05	674	0.947325	outside	0.529296	0.621206
scr_OA 05	709	1.3716	outside	0.716943	0.674109
scr_OA 05	811	2.00305	outside	0.58594	0.803341
scr_OA 05	837	1.84738	outside	0.37195	0.140692
scr_OA 05	953	0.612788	outside	0.454455	0.941696
scr_OA 05	959	1.76402	outside	0.270011	0.551914
scr_OA 05	1077	0.844483	outside	0.227305	0.211956
scr_OA 05	1086	1.09288	outside	1.02455	0.596169
scr_OA 05	1153	2.12342	outside	4.34769	2.35656
scr_OA 05	1196	0.509673	outside	1.34693	1.84208
scr_OA 05	1222	0.0524359	outside	0.130932	2.11484
scr_OA 05	1352	3.07415	outside	3.28824	1.40885
scr_OA 05	1353	1.03469	outside	0.804593	1.02322
scr_OA 05	1364	0.599152	outside	1.73564	2.25637
scr_OA 05	1404	0.513627	outside	0.610387	2.27773
scr_OA 05	1420	1.15478	outside	0.201076	0.312944
scr_OA 05	1424	2.12962	outside	2.09313	0.920796
scr_OA 05	1447	2.82074	outside	1.54218	0.687068
scr_OA 05	1475	0.426533	outside	0.671303	1.91137
scr_OA 05	1477	0.996935	outside	0.564144	0.786859
scr_OA 05	1557	1.55913	outside	2.56987	1.19966
scr_OA 05	1582	3.50204	outside	2.50796	0.990296
scr_OA 05	1678	0.396379	outside	1.68172	3.36543
scr_OA 05	1740	0.851196	outside	0.195691	0.526009
scr_OA 05	1793	0.684466	outside	2.53866	2.25754
scr_OA 05	1829	1.81416	outside	0.464131	0.312388
scr_OA 05	1831	0.213635	inside	2.01133	6.68376
scr_OA 05	1908	1.10788	outside	0.124155	0.253459
scr_OA 05	2140	0.830621	outside	0.969028	1.27729
scr_OA 05	2184	0.628915	outside	0.251271	0.646732
scr_OA 05	2294	1.52226	outside	0.283538	0.385213
scr_OA 05	2302	2.08364	outside	0.393333	0.6898
scr_OA 05	2355	1.19086	outside	0.321377	0.624033
scr_OA 05	2440	0.430491	outside	1.19779	2.85571
scr_OA 05	2487	0.274017	outside	1.15896	2.61565
scr_OA 05	2524	1.55514	outside	0.400199	0.527197
scr_OA 05	2624	0.472	outside	0.512407	1.27638
scr_OA 05	2625	0.298397	outside	1.02892	2.09272
scr_OA 05	2643	0.841634	outside	0.329112	0.404716
scr_OA 05	2766	0.211491	outside	1.52164	4.262
scr_OA 05	2840	0.716585	outside	0.442883	1.27516
scr_OA 05	2857	0.585533	outside	0.446447	1.00896
scr_OA 05	2914	0.856492	outside	0.545136	0.970231
scr_OA 05	2941	0.831483	outside	0.595256	0.7127
scr_OA 05	2944	0.756631	outside	1.33529	1.16692
scr_OA 05	2973	1.76174	outside	0.351268	0.517552
scr_OA 05	2988	1.30578	outside	0.252497	0.333379
scr_OA 05	3016	1.25674	outside	0.206489	0.503117
scr_OA 05	3124	0.408217	outside	1.36176	2.34362
scr_OA 05	3162	0.157451	outside	0.909658	7.29498
scr_OA 05	3212	1.22988	outside	0.94584	0.765854
scr_OA 05	3242	0.474552	outside	0.393377	1.20366
scr_OA 05	3344	1.45599	outside	1.27194	1.36932
scr_OA 05	3353	1.12579	outside	0.383945	0.793616
scr_OA 05	3419	0.598943	outside	2.12112	1.99899
scr_OA 05	3527	2.06139	outside	0.349574	0.594313
scr_OA 05	3663	0.112692	outside	2.07339	8.71076
scr_OA 05	3701	1.41895	outside	0.155321	0.326169
scr_OA 05	3709	1.73032	outside	1.53956	1.23117
scr_OA 05	3716	0.657366	outside	1.04152	1.86105
scr_OA 05	3869	0.952977	outside	0.28288	0.728496
scr_OA 05	3925	1.27383	outside	2.82576	1.54826
scr_OA 05	4038	1.81159	outside	3.78176	1.05023
scr_OA 05	4111	1.18575	outside	2.82118	1.27387
scr_OA 05	4167	0.086577	outside	1.86718	13.9198
scr_OA 05	4178	0.821645	outside	0.255007	0.683789
scr_OA 05	4180	1.6546	outside	1.64217	0.71369
scr_OA 05	4267	2.3539	outside	2.34634	1.18089
scr_OA 05	4399	1.80902	outside	0.22001	0.494429
scr_OA 05	4400	0.999658	outside	0.606498	0.910116
scr_OA 05	4425	0.647798	outside	0.912196	1.33699
scr_OA 05	4487	0.242237	outside	1.81198	4.27544
scr_OA 05	4508	1.86669	outside	0.79006	0.68423
scr_OA 05	4510	2.51329	outside	2.39091	0.869306
scr_OA 05	4646	1.41992	outside	1.34924	0.527644
scr_OA 05	4698	1.54056	outside	0.470381	0.839715
scr_OA 05	4794	1.1981	outside	0.20759	0.50218
scr_OA 05	4818	1.39613	outside	0.701941	1.54737
scr_OA 05	4825	0.719615	outside	0.145151	0.381534
scr_OA 05	4854	0.189271	outside	1.5679	5.71663
scr_OA 05	4947	0.0600269	outside	3.06382	25.4816
scr_OA 05	5012	1.03317	outside	0.285107	0.841475
scr_OA 05	5044	1.306	outside	2.90172	2.08702
scr_OA 05	5050	1.37725	outside	0.700615	0.500531
scr_OA 05	5265	3.18288	outside	1.8043	1.72615
scr_OA 05	5277	3.00237	outside	0.771745	0.428652
scr_OA 05	5304	0.536737	outside	0.67488	1.32045
scr_OA 05	5315	1.34334	outside	0.652346	0.849376
scr_OA 05	5318	0.317836	outside	4.3562	7.26214
scr_OA 05	5361	0.182202	outside	3.15712	6.94718
scr_OA 05	5463	0.615863	outside	1.38008	1.12959
scr_OA 05	5530	0.686505	outside	1.07257	1.35901
scr_OA 05	5554	1.19214	outside	0.357054	0.513843
scr_OA 05	5577	1.05647	outside	2.02819	2.88131
scr_OA 05	5583	0.343009	outside	0.409569	1.66458
scr_OA 05	5615	0.498679	outside	0.230405	0.860898
scr_OA 05	5639	0.96684	outside	0.327416	0.492216
scr_OA 05	5671	1.00058	outside	0.176778	0.322212
scr_OA 05	5706	1.04443	outside	0.408456	0.291801
scr_OA 05	5724	0.790773	outside	1.50645	1.58587
scr_OA 05	5758	2.79869	outside	0.661717	0.169275
scr_OA 05	5798	0.667063	outside	0.332202	1.05498
scr_OA 05	5802	1.43502	outside	0.141406	0.191063
scr_OA 05	5803	0.951022	outside	0.383391	0.471357
scr_OA 05	5834	0.597985	outside	1.26091	1.23894
scr_OA 05	5863	1.18651	outside	3.94349	2.43565
scr_OA 05	5877	3.17977	outside	2.86926	1.22493
scr_OA 05	5902	2.2164	outside	1.62611	1.37941
scr_OA 05	5914	0.823692	outside	0.452288	1.15737
scr_OA 05	5928	1.53611	outside	1.13044	1.354
scr_OA 05	5929	0.731983	outside	0.315124	0.483317
scr_OA 05	5994	1.81521	outside	2.68227	1.30624
scr_OA 05	6005	0.654624	outside	0.689171	1.15259
scr_OA 05	6079	0.24925	outside	3.11692	5.59058
scr_OA 05	6093	0.261805	outside	1.14673	4.80145
scr_OA 05	6108	1.06152	outside	0.410839	0.556512
scr_OA 05	6141	1.24157	outside	0.158251	0.387922
scr_OA 05	6142	0.886304	outside	6.0445	4.2855
scr_OA 05	6162	0.201595	outside	1.55808	7.29269
scr_OA 05	6164	1.22182	outside	0.144922	0.362675
scr_OA 05	6172	1.64644	outside	0.383269	0.30653
scr_OA 05	6177	1.07702	outside	0.806239	0.964264
scr_OA 05	6204	0.859211	outside	0.392521	0.507396
scr_OA 05	6240	0.671012	outside	0.48355	1.46802
scr_OA 05	6261	1.98145	outside	1.17311	0.794722
scr_OA 05	6276	1.07343	outside	0.247314	0.547208
scr_OA 05	6288	1.23632	outside	0.659372	0.85778
scr_OA 05	6318	0.478538	outside	2.20373	2.41559
scr_OA 05	6413	0.299353	outside	2.32856	4.26051
scr_OA 05	6447	0.818255	outside	1.79276	1.40603
scr_OA 05	6451	3.60549	outside	0.969053	0.917559
scr_OA 05	6486	0.853291	outside	1.64132	0.836667
scr_OA 05	6489	1.66615	outside	0.935466	0.886268
scr_OA 05	6524	1.33376	outside	0.357663	0.784191
scr_OA 05	6593	2.47148	outside	1.16586	0.576949
scr_OA 05	6661	1.06313	outside	0.272396	0.578453
scr_OA 05	6665	0.535675	outside	1.665	2.14645
scr_OA 05	6700	2.05026	outside	2.88215	1.23613
scr_OA 05	6779	1.55934	outside	1.31247	0.606366
scr_OA 05	6787	1.95335	outside	0.347124	0.495622
scr_OA 05	6811	0.880322	outside	0.677764	1.16488
scr_OA 05	6893	1.47846	outside	0.112959	0.206527
scr_OA 05	6900	0.228596	outside	1.24546	5.76167
scr_OA 05	6920	0.250333	outside	0.437137	2.19776
scr_OA 05	7055	0.212436	outside	0.340993	1.38711
scr_OA 05	7058	1.33285	outside	0.324593	0.570733
scr_OA 05	7105	0.724104	outside	1.78045	1.76633
scr_OA 05	7147	1.76621	outside	0.403986	0.943596
scr_OA 05	7158	1.22305	outside	0.385794	0.432714
scr_OA 05	7163	1.72139	outside	0.467321	0.731061
scr_OA 05	7218	0.384831	outside	0.395535	1.66326
scr_OA 05	7323	0.498781	outside	1.51633	1.91547
scr_OA 05	7370	0.808376	outside	6.78453	4.13622
scr_OA 05	7390	0.979362	outside	0.153723	0.274869
scr_OA 05	7414	0.875413	outside	0.433725	0.63975
scr_OA 05	7493	0.027277	outside	1.07499	21.3067
scr_OA 05	7612	0.946987	outside	1.71261	1.33211
scr_OA 05	7649	0.29183	outside	0.203513	0.679893
scr_OA 05	7713	2.45766	inside	2.22668	1.0669
scr_OA 05	7728	0.985556	outside	0.24555	0.658849
scr_OA 05	7933	0.264136	outside	0.0659466	0.209429
scr_OA 05	7977	0.825715	outside	0.384557	0.671748
scr_OA 05	7978	0.676124	outside	3.42331	2.48076
scr_OA 05	8006	1.53478	outside	3.61055	1.36456
scr_OA 05	8055	1.33644	outside	0.709214	0.495627
scr_OA 05	8101	0.154889	outside	2.89743	10.527
scr_OA 05	8133	0.454692	outside	0.886548	1.80981
scr_OA 05	8142	1.57742	outside	0.273061	0.440146
scr_OA 05	8144	0.315766	outside	3.66065	6.80209
scr_OA 05	8253	1.49352	outside	3.17009	1.37733
scr_OA 05	8385	0.782883	outside	0.293169	0.621906
scr_OA 05	8406	1.12084	outside	0.557604	0.504351
scr_OA 05	8453	0.349383	outside	0.447398	1.39395
scr_OA 05	8469	2.07885	outside	0.793787	0.566699
scr_OA 05	8620	0.757434	outside	1.79873	1.2827
scr_OA 05	8633	0.813129	outside	2.51461	1.84091
scr_OA 05	8638	1.13481	outside	0.260585	0.368663
scr_OA 05	8726	0.994006	outside	0.699648	1.32852
scr_OA 05	8910	0.821927	outside	2.34016	2.62229
scr_OA 05	8955	0.591461	outside	2.60642	2.32384
scr_OA 05	9033	0.728181	outside	0.349453	0.80832
scr_OA 05	9116	1.44088	outside	0.335138	0.308015
scr_OA 05	9221	1.25424	outside	0.275685	0.453621
scr_OA 05	9237	1.99954	outside	0.102884	0.20477
scr_OA 05	9263	0.794959	outside	0.754102	1.1681
scr_OA 05	9315	1.34272	inside	1.68009	1.16288
scr_OA 05	9330	0.44198	outside	0.842215	1.98731
scr_OA 05	9350	0.940106	outside	0.514358	0.455593
scr_OA 05	9351	0.43445	outside	0.399717	0.894712
scr_OA 05	9432	0.516824	outside	0.38365	0.83122
scr_OA 05	9491	0.502148	outside	0.83912	1.36966
scr_OA 05	9507	1.38501	outside	0.185375	0.598737
scr_OA 05	9562	0.49578	outside	1.30466	1.66296
scr_OA 05	9673	0.0490751	outside	3.22499	43.966
scr_OA 05	9682	1.00162	outside	0.456972	1.2212
scr_OA 05	9710	1.58064	outside	0.492284	0.444574
scr_OA 05	9749	0.519944	outside	0.332358	1.08614
scr_OA 05	9824	0.908848	outside	1.03341	0.898563
scr_OA 05	9837	0.353405	outside	1.28775	4.18722
scr_OA 05	9839	1.36782	outside	2.27935	1.1621
scr_OA 05	9923	1.75612	outside	1.32541	0.722589
scr_OA 05	9935	0.974255	outside	3.47826	1.76343
scr_OA 05	9940	1.70746	outside	0.301903	0.593644
scr_OA 05	10031	0.477862	inside	3.12807	3.75536
scr_OA 05	10058	1.48036	outside	0.190003	0.300873
scr_OA 05	10063	0.700847	outside	0.854428	0.857854
scr_OA 05	10070	0.534033	outside	0.661692	1.11403
scr_OA 05	10095	3.1856	outside	0.38721	0.712474
scr_OA 05	10190	1.06209	outside	0.679545	1.21839
scr_OA 05	10201	0.850233	outside	3.05692	2.57983
scr_OA 05	10217	1.09652	outside	0.370729	0.531544
scr_OA 05	10255	0.40146	outside	1.67829	2.89099
scr_OA 05	10270	2.03067	outside	2.24529	0.784325
scr_OA 05	10271	1.27127	outside	1.12447	0.884815
scr_OA 05	10310	0.336944	outside	0.503479	2.03971
scr_OA 05	10345	1.47799	outside	0.692933	0.774679
scr_OA 05	10357	0.684523	outside	0.154981	0.606749
scr_OA 05	10383	0.205774	inside	1.00975	3.9078
scr_OA 05	10452	1.4991	outside	0.1605	0.400705
scr_OA 05	10463	1.12339	outside	0.225104	0.562799
scr_OA 05	10464	1.21701	outside	0.141799	0.361654
scr_OA 05	10479	1.06763	outside	0.370092	0.705483
scr_OA 05	10481	0.125673	outside	1.95536	13.4212
scr_OA 05	10494	0.32055	outside	1.44823	3.27607
scr_OA 05	10520	2.24524	outside	0.526608	0.698699
scr_OA 05	10568	1.06402	outside	1.70463	0.87582
scr_OA 05	10649	4.85852	outside	1.34608	1.31653
scr_OA 05	10694	2.68712	outside	2.87887	1.52421
scr_OA 05	10719	0.886729	outside	0.580175	0.915226
scr_OA 05	10794	0.166477	outside	1.82937	5.93931
scr_OA 05	10850	0.87544	outside	2.60415	2.26164
scr_OA 05	10851	0.841814	outside	0.553167	0.776091
scr_OA 05	10860	0.87496	outside	0.467601	0.881152
scr_OA 05	10884	1.45842	outside	3.00198	1.46584
scr_OA 05	10891	0.599964	outside	1.44612	1.8272
scr_OA 05	11035	0.226297	outside	3.97714	7.24186
scr_OA 05	11082	2.31137	outside	0.308341	0.815443
scr_OA 05	11167	0.762972	outside	1.08568	1.78824
scr_OA 05	11237	1.07317	outside	2.243	2.92942
scr_OA 05	11246	0.549563	outside	2.61762	3.92016
scr_OA 05	11271	0.292188	outside	3.38681	5.62433
scr_OA 05	11274	0.712245	outside	2.79883	1.88435
scr_OA 05	11280	0.777947	outside	4.47537	2.5065
scr_OA 05	11298	0.436946	inside	1.36038	2.28556
scr_OA 05	11355	0.633487	outside	1.01432	0.950401
scr_OA 05	11505	0.0682041	outside	1.53222	19.3057
scr_OA 05	11555	2.55427	outside	1.18513	0.433756
scr_OA 05	11707	0.410825	outside	0.641864	1.9894
scr_OA 05	11774	0.199913	outside	3.19655	7.45013
scr_OA 05	11811	1.21009	outside	0.477859	0.498693
scr_OA 05	11819	0.514681	outside	1.14595	2.15173
scr_OA 05	11980	0.911996	outside	0.452318	0.894513
scr_OA 05	11997	0.255747	inside	2.81972	6.60531
scr_OA 05	12112	0.059298	outside	1.04441	13.2085
scr_OA 05	12169	1.19557	outside	0.245255	0.611685
scr_OA 05	12326	0.856319	outside	0.240345	0.464942
scr_OA 05	12368	1.21979	outside	1.42219	0.923172
scr_OA 05	12453	0.181913	outside	0.972284	4.00494
scr_OA 05	12463	0.823733	outside	1.15415	1.56931
scr_OA 05	12497	1.96943	outside	0.293976	0.338377
scr_OA 05	12598	0.963026	outside	0.838828	0.864953
scr_OA 05	12678	1.2207	outside	0.21162	0.287527
scr_OA 05	12733	0.235519	outside	3.95639	7.67681
scr_OA 05	12834	0.49019	outside	2.5109	2.70314
scr_OA 05	12870	0.429502	outside	0.143519	0.416883
scr_OA 05	12888	1.96894	outside	5.29856	1.65254
scr_OA 05	12889	0.838475	outside	0.540672	0.673969
scr_OA 05	12926	1.74738	outside	0.49804	0.362861
scr_OA 05	12952	2.72977	outside	0.476473	0.422695
scr_OA 05	13006	1.70213	outside	3.11577	1.7303
scr_OA 05	13029	2.66362	outside	0.829087	1.43843
scr_OA 05	13038	1.30532	outside	0.194242	0.379453
scr_OA 05	13050	1.46987	outside	0.563915	0.398224
scr_OA 05	13171	0.916997	outside	0.766377	0.832527
scr_OA 05	13196	0.738793	outside	1.70217	1.61843
scr_OA 05	13245	0.17036	outside	2.90946	11.247
scr_OA 05	13250	1.70354	outside	0.21743	0.356922
scr_OA 05	13251	0.813512	outside	1.20351	1.28901
scr_OA 05	13288	1.66707	outside	0.14192	0.099011
scr_OA 05	13333	0.46789	outside	1.85854	4.40734
scr_OA 05	13534	0.620764	outside	1.0633	1.48396
scr_OA 05	13555	0.669785	outside	0.760015	1.00399
scr_OA 05	13597	0.0298315	outside	1.41839	43.9999
scr_OA 05	13867	1.03925	outside	1.0875	1.28404
scr_OA 05	13934	0.310424	outside	2.79563	6.54969
scr_OA 05	14016	0.886926	outside	2.76299	1.67713
scr_OA 05	14048	1.36218	outside	0.37517	0.35078
scr_OA 05	14056	1.36247	outside	0.240036	0.525396
scr_OA 05	14074	1.70279	outside	2.36518	1.06313
scr_OA 05	14125	0.353291	inside	0.284394	1.23145
scr_OA 05	14279	0.43876	outside	0.434617	1.81543
scr_OA 05	14476	2.48636	outside	1.78482	0.610664
scr_OA 05	14535	1.15259	outside	1.29804	0.925813
scr_OA 05	14578	1.50818	outside	0.186491	0.41001
scr_OA 05	14587	2.1797	outside	0.367561	0.523811
scr_OA 05	14661	0.386889	outside	0.789147	1.87896
scr_OA 05	14690	1.31838	outside	2.21861	0.89235
scr_OA 05	14742	1.01195	outside	0.679018	0.650534
scr_OA 05	14868	1.26845	outside	2.51292	1.47078
scr_OA 05	14928	1.22565	outside	1.35169	0.653963
scr_OA 05	14970	0.531066	outside	1.66825	1.55858
scr_OA 05	15001	1.59945	outside	1.44919	0.769384
scr_OA 05	15071	2.51268	outside	0.0793504	0.174889
scr_OA 05	15208	2.36754	outside	3.26669	1.82565
scr_OA 05	15239	0.735362	outside	0.658739	0.856834
scr_OA 05	15256	0.576708	outside	0.498088	0.70441
scr_OA 05	15316	2.42061	outside	0.219471	0.459262
scr_OA 05	15336	1.80861	outside	1.33526	0.811751
scr_OA 05	15367	2.49258	outside	4.3646	1.17403
scr_OA 05	15385	0.915412	outside	0.60037	1.29044
scr_OA 05	15403	0.674834	outside	1.74035	1.57177
scr_OA 05	15490	0.424381	outside	0.408965	0.976353
scr_OA 05	15514	1.11663	outside	0.919968	0.628881
scr_OA 05	15526	0.88292	outside	1.506	1.42309
scr_OA 05	15528	4.21251	outside	10.0735	2.29429
scr_OA 05	15591	1.51076	outside	0.149805	0.409124
scr_OA 05	15671	1.37526	outside	1.64757	0.759576
scr_OA 05	15782	0.744982	outside	3.06923	2.56941
scr_OA 05	15862	1.67552	outside	2.83171	0.911581
scr_OA 05	15921	1.88808	outside	0.996681	0.970178
scr_OA 05	16044	1.50086	outside	1.59635	0.740913
scr_OA 05	16072	0.352173	outside	1.67357	3.4582
scr_OA 05	16219	0.710342	outside	0.731728	1.05069
scr_OA 05	16236	1.248	outside	0.249234	0.709466
scr_OA 05	16276	0.107938	outside	2.46721	14.2361
scr_OA 05	17053	2.04411	outside	0.560838	1.19836
scr_OA 06	52	1.08248	outside	0.190833	0.35815
scr_OA 06	97	1.79468	outside	0.476297	0.252118
scr_OA 06	114	1.99996	outside	0.839252	0.697799
scr_OA 06	118	0.704782	outside	0.244191	0.282591
scr_OA 06	126	1.97968	outside	1.16695	1.25115
scr_OA 06	127	1.18923	outside	1.5942	1.24157
scr_OA 06	129	1.83868	outside	0.276063	0.330773
scr_OA 06	167	2.00114	outside	0.270502	0.0941066
scr_OA 06	172	1.40253	outside	1.5165	0.835772
scr_OA 06	181	1.35821	outside	0.509932	0.540431
scr_OA 06	208	1.57964	outside	0.121551	0.278441
scr_OA 06	210	0.367588	outside	2.0117	3.36833
scr_OA 06	222	1.63698	outside	0.448066	0.378528
scr_OA 06	234	0.446118	outside	1.42912	2.33214
scr_OA 06	244	1.33747	outside	0.129619	0.276214
scr_OA 06	248	0.041611	outside	3.48518	43.9165
scr_OA 06	276	3.27696	outside	0.66885	1.34492
scr_OA 06	281	1.05109	outside	0.377483	0.660123
scr_OA 06	285	1.1638	outside	0.526834	0.77208
scr_OA 06	292	0.600297	inside	1.70555	1.26759
scr_OA 06	339	0.669734	outside	0.798504	0.918789
scr_OA 06	343	1.04016	outside	0.254633	0.401234
scr_OA 06	345	1.35889	outside	0.325914	0.650256
scr_OA 06	347	1.55344	outside	0.191968	0.249188
scr_OA 06	371	0.53341	outside	0.507	0.906436
scr_OA 06	377	1.01682	outside	0.153432	0.365821
scr_OA 06	381	1.64937	outside	0.358487	0.653148
scr_OA 06	384	1.21047	outside	0.196111	0.324521
scr_OA 06	395	1.51435	outside	0.164639	0.38992
scr_OA 06	404	2.45279	outside	4.31873	2.92774
scr_OA 06	458	1.65792	outside	0.463547	0.505156
scr_OA 06	533	0.528075	outside	0.767584	1.3196
scr_OA 06	544	1.1486	outside	0.325914	0.869643
scr_OA 06	557	0.709029	outside	0.822425	1.6198
scr_OA 06	574	1.43149	outside	0.600319	0.688571
scr_OA 06	590	0.609318	outside	0.230878	0.41255
scr_OA 06	605	2.8723	outside	0.798199	0.845799
scr_OA 06	693	2.25625	outside	0.421327	0.326628
scr_OA 06	758	1.06715	outside	1.45981	1.11895
scr_OA 06	770	1.41766	outside	0.177551	0.451491
scr_OA 06	778	0.932482	outside	0.406986	0.831369
scr_OA 06	805	1.14389	outside	0.139021	0.233071
scr_OA 06	808	2.11053	outside	2.40057	0.728244
scr_OA 06	834	0.759869	outside	0.494482	0.589556
scr_OA 06	861	3.20512	outside	0.328028	0.985734
scr_OA 06	864	0.793591	outside	0.589421	0.738915
scr_OA 06	876	0.949796	outside	0.986067	0.992922
scr_OA 06	877	1.61671	outside	0.478105	0.425354
scr_OA 06	884	0.525803	outside	0.491206	0.9249
scr_OA 06	886	1.87398	outside	0.366362	0.356368
scr_OA 06	889	2.33416	outside	0.674976	0.507967
scr_OA 06	920	0.878379	outside	1.97745	1.33252
scr_OA 06	927	1.16106	outside	0.156984	0.18959
scr_OA 06	945	2.38342	outside	0.45402	0.537517
scr_OA 06	952	1.31627	outside	0.299907	0.419027
scr_OA 06	968	1.36336	outside	2.24052	1.69307
scr_OA 06	1003	1.02187	outside	0.61905	0.624313
scr_OA 06	1011	0.570752	outside	0.472391	1.23242
scr_OA 06	1018	1.49686	inside	0.406139	0.835127
scr_OA 06	1022	1.86042	inside	2.76252	0.794119
scr_OA 06	1059	0.898491	outside	0.390968	0.983418
scr_OA 06	1118	2.62421	outside	1.5091	0.772659
scr_OA 06	1128	2.14852	outside	1.53724	0.469253
scr_OA 06	1137	2.41288	outside	0.346988	0.330168
scr_OA 06	1143	1.03291	outside	0.284619	0.75603
scr_OA 06	1148	0.0749492	outside	2.89647	17.8324
scr_OA 06	1157	1.12175	outside	0.568462	0.549375
scr_OA 06	1279	1.03512	outside	0.844632	1.16012
scr_OA 06	1314	1.99606	inside	4.58158	1.72175
scr_OA 06	1318	0.53803	outside	1.06671	1.38691
scr_OA 06	1346	0.0797817	outside	3.18184	16.5119
scr_OA 06	1365	0.222967	outside	1.38626	5.43993
scr_OA 06	1395	0.310557	outside	0.707189	2.02075
scr_OA 06	1417	2.23768	inside	1.54292	1.0053
scr_OA 06	1428	0.731714	outside	0.480493	0.956498
scr_OA 06	1456	1.77289	outside	0.26929	0.460113
scr_OA 06	1462	3.38284	inside	1.54809	1.20718
scr_OA 06	1483	0.413254	outside	0.263497	0.785891
scr_OA 06	1515	0.874628	outside	0.191727	0.480561
scr_OA 06	1553	0.919634	outside	0.13168	0.350706
scr_OA 06	1580	1.55469	outside	1.31285	0.942301
scr_OA 06	1658	1.80556	outside	0.940047	0.876719
scr_OA 06	1715	0.886817	outside	1.15379	1.37018
scr_OA 06	1740	0.230179	outside	1.00827	4.12746
scr_OA 06	1784	0.133856	outside	3.71986	17.6062
scr_OA 06	1823	0.617445	outside	0.462854	1.04493
scr_OA 06	1832	0.924569	outside	0.329566	0.809963
scr_OA 06	1861	2.48998	outside	3.11612	0.857196
scr_OA 06	1880	1.63611	outside	1.35268	1.54586
scr_OA 06	1885	0.902318	outside	1.293	0.737808
scr_OA 06	1911	1.63087	outside	0.196635	0.251198
scr_OA 06	1912	1.07397	outside	1.51552	0.957575
scr_OA 06	1914	0.888148	outside	1.4391	1.38458
scr_OA 06	1918	0.227835	outside	2.49428	8.5161
scr_OA 06	1958	0.379334	inside	1.40313	2.52149
scr_OA 06	1972	0.89853	outside	0.346003	0.675965
scr_OA 06	2006	1.61778	outside	0.346458	0.617499
scr_OA 06	2013	1.32672	outside	0.34235	0.503059
scr_OA 06	2022	1.80532	outside	1.98977	1.11304
scr_OA 06	2100	0.648232	outside	1.9546	1.69058
scr_OA 06	2105	0.36853	outside	0.735967	2.68192
scr_OA 06	2125	0.21076	outside	3.42883	7.37384
scr_OA 06	2184	1.13748	outside	2.1807	1.45083
scr_OA 06	2196	3.76352	outside	1.55611	0.73989
scr_OA 06	2200	0.510334	outside	0.746741	1.39261
scr_OA 06	2227	0.532839	outside	1.31587	2.29175
scr_OA 06	2265	4.92636	outside	2.50079	0.561621
scr_OA 06	2294	0.470883	outside	1.77583	2.63262
scr_OA 06	2314	1.00374	outside	0.938645	0.653797
scr_OA 06	2345	0.879748	outside	0.295834	0.995313
scr_OA 06	2346	0.941836	outside	1.57993	1.56229
scr_OA 06	2368	0.992943	outside	0.269164	0.796155
scr_OA 06	2395	1.02163	outside	1.81205	1.20583
scr_OA 06	2407	1.60406	outside	0.797725	1.33132
scr_OA 06	2435	0.246678	outside	4.44568	9.1845
scr_OA 06	2449	0.802061	outside	0.16541	0.273675
scr_OA 06	2456	1.93075	outside	0.34846	0.732303
scr_OA 06	2504	0.202903	outside	0.435897	2.87721
scr_OA 06	2547	1.80954	outside	0.967544	0.390946
scr_OA 06	2582	1.03219	outside	0.51305	0.899398
scr_OA 06	2613	1.73641	outside	4.58477	1.4655
scr_OA 06	2643	0.151708	outside	1.72569	6.47613
scr_OA 06	2648	0.931099	outside	0.606038	0.561846
scr_OA 06	2657	1.18366	outside	0.903587	1.03974
scr_OA 06	2674	1.84904	outside	0.269297	0.540364
scr_OA 06	2677	2.96724	outside	0.544312	0.290643
scr_OA 06	2683	1.72676	outside	0.471276	0.565678
scr_OA 06	2691	0.498632	outside	0.71262	1.80983
scr_OA 06	2705	1.04554	outside	1.24945	0.648815
scr_OA 06	2713	1.01599	outside	1.28356	0.761873
scr_OA 06	2724	1.31222	outside	1.13986	0.792178
scr_OA 06	2740	0.119071	outside	0.506236	3.271
scr_OA 06	2875	1.37863	outside	2.20331	2.25614
scr_OA 06	2921	0.345204	outside	2.18825	3.18074
scr_OA 06	2939	1.07564	outside	0.856299	1.46469
scr_OA 06	2946	1.98989	outside	3.60838	1.31298
scr_OA 06	2961	0.786866	outside	0.326291	0.822665
scr_OA 06	2977	0.7331	outside	2.33936	2.52192
scr_OA 06	2993	1.76237	outside	0.27351	0.110873
scr_OA 06	3000	0.34543	outside	2.53295	3.51958
scr_OA 06	3008	2.4622	outside	1.01447	0.41979
scr_OA 06	3033	1.45078	outside	2.38711	1.05377
scr_OA 06	3038	0.745027	outside	2.95368	1.92632
scr_OA 06	3053	0.884526	outside	1.47773	0.906179
scr_OA 06	3064	0.999056	outside	0.353968	0.530862
scr_OA 06	3070	2.23068	outside	7.77612	1.89897
scr_OA 06	3073	0.932039	outside	0.668216	0.594362
scr_OA 06	3100	1.8924	outside	0.690885	0.541857
scr_OA 06	3139	1.01922	outside	3.32046	1.46865
scr_OA 06	3148	0.412166	outside	4.72373	7.16357
scr_OA 06	3204	1.39443	outside	1.11874	1.31033
scr_OA 06	3212	2.85641	outside	0.492872	0.590951
scr_OA 06	3215	0.749025	outside	0.274863	0.726341
scr_OA 06	3251	0.862985	outside	0.3041	0.709969
scr_OA 06	3266	0.818298	outside	0.268037	0.80718
scr_OA 06	3274	0.601479	outside	0.187041	0.646029
scr_OA 06	3282	0.720812	outside	0.239753	0.624006
scr_OA 06	3303	0.63887	outside	0.799822	1.40163
scr_OA 06	3331	0.830071	outside	0.123908	0.259469
scr_OA 06	3509	3.64765	outside	1.52582	0.621369
scr_OA 06	3520	0.996914	outside	0.458626	0.710222
scr_OA 06	3539	0.510472	outside	0.402025	0.835485
scr_OA 06	3549	0.480321	outside	0.564218	1.51063
scr_OA 06	3566	1.95565	outside	0.363969	0.339609
scr_OA 06	3568	0.687741	outside	0.205892	0.361585
scr_OA 06	3570	1.32665	outside	5.67837	3.17996
scr_OA 06	3584	1.83092	outside	0.287782	0.471377
scr_OA 06	3610	0.937288	outside	0.723548	0.882423
scr_OA 06	3632	0.342781	outside	0.13894	0.347384
scr_OA 06	3660	1.45789	outside	0.286854	0.326933
scr_OA 06	3678	1.65268	outside	0.446603	0.933088
scr_OA 06	3693	0.857046	outside	0.216269	0.329601
scr_OA 06	3712	3.30619	outside	1.86775	0.592969
scr_OA 06	3775	1.14896	outside	2.65301	1.36065
scr_OA 06	3809	0.496757	outside	0.469737	2.00914
scr_OA 06	3831	0.596899	outside	0.51177	1.07802
scr_OA 06	3866	0.341363	outside	4.5713	5.99642
scr_OA 06	3875	0.533339	outside	1.1867	2.03672
scr_OA 06	3899	0.360316	outside	0.375577	1.31485
scr_OA 06	3907	1.16677	outside	2.20142	0.916321
scr_OA 06	3908	2.23061	outside	1.45187	0.768219
scr_OA 06	3932	0.462885	outside	0.396156	1.42339
scr_OA 06	3951	0.87782	outside	2.32667	1.82304
scr_OA 06	4013	1.61531	outside	0.596159	0.662207
scr_OA 06	4034	1.94698	outside	0.27405	0.642379
scr_OA 06	4039	1.44586	outside	0.746155	1.06574
scr_OA 06	4051	1.06755	outside	0.692379	0.741811
scr_OA 06	4101	1.48613	outside	0.882471	0.552632
scr_OA 06	4147	2.40504	outside	2.97544	0.640229
scr_OA 06	4150	0.972365	outside	0.305017	0.530335
scr_OA 06	4180	0.846499	outside	1.24371	1.17479
scr_OA 06	4202	1.1412	outside	0.981883	0.888951
scr_OA 06	4207	0.98704	outside	0.33954	0.588673
scr_OA 06	4215	0.472661	outside	2.01085	2.69909
scr_OA 06	4216	1.39468	outside	0.941156	0.472387
scr_OA 06	4308	1.64368	outside	3.51778	1.43289
scr_OA 06	4314	1.11318	outside	0.423014	0.922377
scr_OA 06	4344	1.62694	outside	0.16993	0.335578
scr_OA 06	4362	1.03008	outside	0.899226	0.729554
scr_OA 06	4365	0.723877	outside	2.42526	2.26835
scr_OA 06	4390	1.78185	outside	0.540226	0.581701
scr_OA 06	4436	3.76685	outside	1.70551	1.18043
scr_OA 06	4457	1.25261	outside	0.232837	0.224292
scr_OA 06	4458	0.44331	outside	0.306907	1.39531
scr_OA 06	4486	0.915018	inside	0.305514	0.254878
scr_OA 06	4494	1.13255	outside	1.71614	1.64817
scr_OA 06	4524	1.28067	outside	0.157654	0.360134
scr_OA 06	4529	1.93932	outside	0.558164	0.456223
scr_OA 06	4555	2.06626	outside	0.350255	0.491126
scr_OA 06	4566	3.55805	outside	1.30822	0.315221
scr_OA 06	4571	0.801977	outside	0.716783	0.888529
scr_OA 06	4581	1.46017	outside	0.159592	0.333118
scr_OA 06	4582	1.06017	outside	0.720805	0.78093
scr_OA 06	4595	2.04009	outside	2.00909	1.23131
scr_OA 06	4622	0.91306	outside	2.45356	1.47204
scr_OA 06	4662	1.78412	outside	1.848	0.564387
scr_OA 06	4695	1.16142	outside	0.446913	0.527713
scr_OA 06	4697	2.1136	outside	0.641091	0.620662
scr_OA 06	4705	0.0843831	outside	1.27347	8.96789
scr_OA 06	4724	2.88798	outside	2.13355	1.51781
scr_OA 06	4733	1.36386	outside	1.08515	1.26411
scr_OA 06	4740	1.142	outside	0.460048	0.295385
scr_OA 06	4741	0.548026	outside	1.17542	1.3042
scr_OA 06	4775	2.01525	outside	3.43979	1.84251
scr_OA 06	4799	0.167654	outside	2.06578	6.43121
scr_OA 06	4862	0.965939	outside	0.979488	1.24558
scr_OA 06	4868	1.00068	outside	1.10216	1.38316
scr_OA 06	4875	0.612354	outside	0.979123	1.96453
scr_OA 06	4910	0.309439	outside	0.556165	2.68762
scr_OA 06	4920	1.02414	outside	0.256957	0.560957
scr_OA 06	4945	0.193084	outside	3.1017	8.86515
scr_OA 06	4982	1.09556	outside	1.88759	1.60296
scr_OA 06	4985	0.66871	inside	1.86417	1.52965
scr_OA 06	5044	1.6443	outside	1.64256	0.99987
scr_OA 06	5045	0.130958	outside	3.55251	12.0022
scr_OA 06	5054	1.31633	outside	0.18124	0.357645
scr_OA 06	5085	0.918602	outside	0.62864	0.563879
scr_OA 06	5115	3.86798	outside	0.987893	0.319199
scr_OA 06	5157	0.770134	outside	0.26932	0.788082
scr_OA 06	5164	0.21348	outside	0.126884	0.565512
scr_OA 06	5200	1.09705	outside	1.69488	0.921198
scr_OA 06	5204	2.7301	outside	1.10636	1.45644
scr_OA 06	5270	2.49416	outside	1.22034	0.484275
scr_OA 06	5275	1.96369	inside	0.935883	1.39352
scr_OA 06	5304	0.329286	outside	2.5022	3.88358
scr_OA 06	5340	1.96077	outside	0.64284	1.06109
scr_OA 06	5370	1.32845	outside	0.297555	0.226267
scr_OA 06	5374	3.80192	outside	4.79538	1.23294
scr_OA 06	5410	1.55064	outside	0.0818221	0.208487
scr_OA 06	5432	2.13412	outside	1.30863	0.936947
scr_OA 06	5499	1.25582	outside	1.2192	0.580203
scr_OA 06	5563	4.5257	outside	2.73038	0.423943
scr_OA 06	5570	1.08159	inside	0.182805	0.462993
scr_OA 06	5598	0.503239	outside	1.49233	2.01207
scr_OA 06	5626	0.713095	outside	0.93217	1.11006
scr_OA 06	5692	0.800638	outside	0.567379	0.976186
scr_OA 06	5715	1.05281	outside	0.607422	1.12139
scr_OA 06	5771	1.79122	outside	2.60078	1.3505
scr_OA 06	5793	0.398449	outside	3.35631	2.79421
scr_OA 06	5806	0.63249	outside	1.04661	2.15529
scr_OA 06	5829	0.392445	inside	1.32131	2.07491
scr_OA 06	5858	0.0717729	outside	0.747023	8.20528
scr_OA 06	5859	0.384892	outside	0.687249	1.63417
scr_OA 06	5863	1.68683	outside	0.549756	0.520217
scr_OA 06	5893	0.136977	outside	1.50084	8.92418
scr_OA 06	5917	0.952967	outside	2.85579	2.73903
scr_OA 06	5945	1.24927	outside	2.77705	1.78484
scr_OA 06	6002	1.28276	outside	0.56791	0.943976
scr_OA 06	6152	0.981464	outside	0.228354	0.426645
scr_OA 06	6155	0.84669	outside	0.67181	0.875211
scr_OA 06	6227	1.16905	outside	2.08366	0.860308
scr_OA 06	6249	0.854483	outside	3.16786	2.28054
scr_OA 06	6250	2.62871	outside	1.82854	0.852593
scr_OA 06	6273	1.4484	outside	1.75817	0.922014
scr_OA 06	6370	0.757584	outside	0.789007	1.26059
scr_OA 06	6421	0.269723	outside	0.250245	1.01606
scr_OA 06	6477	2.29799	outside	0.771184	0.702538
scr_OA 06	6490	0.60387	outside	0.31188	1.17894
scr_OA 06	6502	0.999382	outside	0.484707	0.520404
scr_OA 06	6541	1.24569	inside	2.17718	1.43743
scr_OA 06	6563	0.555412	inside	3.06074	2.25539
scr_OA 06	6580	1.31206	outside	0.192783	0.337698
scr_OA 06	6602	0.94995	outside	0.169212	0.204591
scr_OA 06	6688	1.09562	outside	2.59781	2.62103
scr_OA 06	6695	0.381902	outside	4.6619	5.47591
scr_OA 06	6701	0.256814	inside	0.769326	3.17131
scr_OA 06	6709	0.315215	outside	0.677574	3.23139
scr_OA 06	6743	0.219422	outside	0.874217	2.62662
scr_OA 06	6806	1.33391	outside	1.88984	1.12696
scr_OA 06	6854	0.94768	outside	1.53627	1.27489
scr_OA 06	6912	0.0494172	outside	3.95546	31.5442
scr_OA 06	6935	0.84272	outside	0.847752	0.905452
scr_OA 06	6959	0.85135	outside	2.87946	2.43339
scr_OA 06	6999	1.53991	outside	0.438063	0.964205
scr_OA 06	7026	1.03761	outside	0.238484	0.308201
scr_OA 06	7078	0.749917	outside	0.4523	0.606004
scr_OA 06	7111	0.935547	outside	0.150156	0.15723
scr_OA 06	7112	0.0546491	outside	1.71285	17.3264
scr_OA 06	7121	1.19083	outside	0.513074	0.535807
scr_OA 06	7122	0.462104	outside	3.75121	4.21186
scr_OA 06	7126	0.866905	outside	1.36606	1.32602
scr_OA 06	7184	0.56487	outside	3.04544	3.2554
scr_OA 06	7253	3.49294	outside	1.01004	0.963609
scr_OA 06	7255	1.01231	outside	0.543226	1.04256
scr_OA 06	7412	1.73822	outside	0.546723	0.459783
scr_OA 06	7427	1.06881	outside	0.298295	0.422649
scr_OA 06	7433	0.429019	outside	2.89815	3.8292
scr_OA 06	7439	1.5362	outside	0.962031	1.58841
scr_OA 06	7450	0.979356	outside	0.856198	1.00164
scr_OA 06	7469	0.100632	outside	2.93799	17.4621
scr_OA 06	7516	1.10426	outside	0.789791	0.347443
scr_OA 06	7601	0.47345	outside	1.73988	1.96249
scr_OA 06	7659	0.997141	outside	1.07179	0.745486
scr_OA 06	7722	4.54722	outside	0.392882	0.860949
scr_OA 06	7760	1.92715	outside	1.75588	0.806737
scr_OA 06	7769	0.989192	outside	3.23186	2.48782
scr_OA 06	7795	0.275315	outside	3.10286	5.09655
scr_OA 06	7814	1.50903	outside	0.627002	0.619496
scr_OA 06	7861	0.709253	outside	1.16581	1.53923
scr_OA 06	7889	0.157894	outside	0.563834	5.2029
scr_OA 06	7903	-0.0244881	outside	1.04788	35.0934
scr_OA 06	7977	0.318884	outside	2.56327	5.16073
scr_OA 06	7988	0.620279	outside	3.152	4.62012
scr_OA 06	8002	1.6363	outside	0.443172	0.866183
scr_OA 06	8021	0.669379	outside	1.76254	2.16697
scr_OA 06	8041	0.885266	outside	1.09974	2.17133
scr_OA 06	8058	1.71859	outside	0.567788	0.645851
scr_OA 06	8090	2.74125	outside	1.58352	0.538251
scr_OA 06	8122	1.06562	outside	1.06966	1.09637
scr_OA 06	8163	1.89084	outside	0.44439	0.992127
scr_OA 06	8272	0.366883	outside	3.88323	5.69329
scr_OA 06	8324	2.29381	outside	1.65635	0.773835
scr_OA 06	8327	0.782668	outside	0.429791	0.837663
scr_OA 06	8339	0.423539	outside	5.32222	4.87409
scr_OA 06	8355	0.838918	outside	0.778851	1.63017
scr_OA 06	8382	1.2881	outside	0.834354	0.745204
scr_OA 06	8395	1.27214	outside	0.299351	0.780982
scr_OA 06	8439	0.892372	outside	1.33357	0.94213
scr_OA 06	8440	0.259653	outside	0.384011	2.01287
scr_OA 06	8493	0.294997	outside	3.95628	6.46393
scr_OA 06	8522	1.21824	outside	0.263719	0.639814
scr_OA 06	8565	0.791909	outside	0.577427	1.22991
scr_OA 06	8653	1.55068	outside	0.96925	0.714821
scr_OA 06	8673	0.397508	outside	0.162746	0.331108
scr_OA 06	8695	2.37053	outside	0.359664	0.70413
scr_OA 06	8816	0.308425	outside	1.23996	3.19044
scr_OA 06	8859	2.01774	outside	2.4283	1.37573
scr_OA 06	8905	0.99346	outside	2.05609	1.06019
scr_OA 06	8913	0.212	outside	0.26892	1.44344
scr_OA 06	8920	0.360986	outside	2.56072	4.04905
scr_OA 06	8981	1.10981	outside	1.44592	1.2567
scr_OA 06	9059	0.626253	outside	2.1501	2.27524
scr_OA 06	9063	1.19147	outside	1.53054	2.15357
scr_OA 06	9066	0.571892	outside	0.290466	1.0349
scr_OA 06	9305	2.21654	outside	1.91414	1.72883
scr_OA 06	9358	0.37391	outside	2.17174	3.2147
scr_OA 06	9413	1.04936	outside	7.23022	4.15727
scr_OA 06	9467	1.08874	outside	1.91171	1.4199
scr_OA 06	9476	0.314935	outside	0.247029	0.948466
scr_OA 06	9509	1.43828	inside	0.546069	0.492938
scr_OA 06	9547	-0.0466646	inside	2.78226	23.8009
scr_OA 06	9560	4.26693	outside	3.17615	0.589188
scr_OA 06	9576	1.5002	outside	0.242018	0.368141
scr_OA 06	9578	1.51518	outside	0.633604	0.786582
scr_OA 06	9609	0.796291	outside	0.597197	0.973453
scr_OA 06	9611	0.338121	outside	0.357676	1.5506
scr_OA 06	9693	0.157325	outside	2.24342	7.61501
scr_OA 06	9740	0.188984	outside	1.17381	8.82458
scr_OA 06	9774	0.951152	outside	0.414265	1.25007
scr_OA 06	9814	2.36727	outside	0.720937	0.588232
scr_OA 06	9860	0.466846	outside	0.678781	1.431
scr_OA 06	9861	0.218524	outside	2.83758	7.76918
scr_OA 06	9871	1.1379	outside	3.9448	2.7616
scr_OA 06	9905	0.360798	inside	4.5507	8.57289
scr_OA 06	9949	0.801612	outside	1.15809	1.07913
scr_OA 06	9951	0.763238	outside	0.376784	0.645148
scr_OA 06	9953	0.12234	outside	0.327543	2.57844
scr_OA 06	9987	2.95877	outside	0.288954	0.504595
scr_OA 06	10041	0.429152	outside	2.05478	3.27385
scr_OA 06	10052	3.16884	outside	2.03718	0.824404
scr_OA 06	10054	0.930213	outside	0.371365	0.580874
scr_OA 06	10062	0.429692	outside	0.52024	2.5015
scr_OA 06	10099	2.19053	outside	1.46115	0.957002
scr_OA 06	10125	1.62686	outside	0.649182	0.598685
scr_OA 06	10132	0.0591337	outside	1.09989	15.9667
scr_OA 06	10249	0.565571	outside	3.82927	3.75457
scr_OA 06	10281	0.945258	outside	1.26137	0.83768
scr_OA 06	10326	1.04641	outside	0.360195	1.05238
scr_OA 06	10338	0.66654	outside	1.65651	1.99463
scr_OA 06	10360	1.05546	outside	1.10859	1.23551
scr_OA 06	10525	2.55396	inside	0.556565	0.380553
scr_OA 06	10548	1.28283	outside	1.015	0.82783
scr_OA 06	10678	2.55084	outside	3.21284	0.952918
scr_OA 06	10703	0.669093	outside	0.709089	1.05811
scr_OA 06	10855	0.672313	outside	0.932049	1.09048
scr_OA 06	11046	0.119064	outside	0.962721	5.93158
scr_OA 06	11055	0.556144	outside	2.24924	3.44414
scr_OA 06	11072	0.419511	outside	1.99787	2.70038
scr_OA 06	11150	1.13054	inside	2.37174	1.23137
scr_OA 06	11151	0.793176	outside	0.380192	0.793303
scr_OA 06	11163	0.312519	outside	0.516988	1.77682
scr_OA 06	11254	3.4026	outside	0.666257	0.893083
scr_OA 06	11255	0.788227	outside	0.952321	1.18313
scr_OA 06	11259	0.906546	outside	1.14303	1.20013
scr_OA 06	11393	0.833343	outside	2.82362	1.71467
scr_OA 06	11470	0.305734	outside	2.77327	3.61453
scr_OA 06	11482	1.45185	outside	5.00506	2.61159
scr_OA 06	11614	1.60405	outside	0.255824	0.585832
scr_OA 06	11627	0.875777	outside	1.38153	0.745916
scr_OA 06	11631	1.6322	outside	0.201986	0.265265
scr_OA 06	11677	0.909124	outside	0.747273	1.12846
scr_OA 06	11693	3.00251	outside	0.5377	0.309188
scr_OA 06	11717	0.861574	outside	1.36302	0.891218
scr_OA 06	11754	0.768529	outside	0.129268	0.296726
scr_OA 06	11759	0.454897	outside	2.39109	2.80548
scr_OA 06	11811	0.497368	outside	0.318422	1.16694
scr_OA 06	11830	2.68066	outside	0.272431	0.334574
scr_OA 06	11842	2.00864	outside	1.02302	0.514641
scr_OA 06	11847	0.17752	outside	0.670738	4.35429
scr_OA 06	11890	1.53657	outside	5.2742	2.33043
scr_OA 06	11901	1.65045	outside	2.68548	1.22544
scr_OA 06	11907	0.738501	outside	1.17933	1.23368
scr_OA 06	11912	0.361953	outside	2.19932	3.03398
scr_OA 06	11930	1.07159	outside	1.00237	0.584294
scr_OA 06	11948	0.180965	outside	1.02544	3.78635
scr_OA 06	11951	0.786015	outside	1.49849	1.06923
scr_OA 06	11965	1.16023	outside	1.81647	1.1045
scr_OA 06	11967	2.21766	inside	1.09937	0.844877
scr_OA 06	11975	4.34615	outside	0.679032	1.73024
scr_OA 06	12069	1.11078	outside	3.66142	1.48365
scr_OA 06	12126	0.469144	outside	1.78291	2.28358
scr_OA 06	12155	1.01474	outside	4.03351	2.36466
scr_OA 06	12173	0.0530624	inside	3.86924	32.0149
scr_OA 06	12176	0.19252	outside	3.26368	8.08078
scr_OA 06	12261	1.09838	outside	1.06527	1.13919
scr_OA 06	12272	0.746984	outside	4.95476	4.52531
scr_OA 06	12327	1.25454	outside	2.66935	1.53283
scr_OA 06	12378	1.04061	outside	1.46043	1.47083
scr_OA 06	12564	1.33368	outside	2.5754	1.27989
scr_OA 06	12591	3.7085	inside	1.62428	0.91288
scr_OA 06	12592	1.26653	inside	0.428659	0.479477
scr_OA 06	12611	1.12271	outside	1.34266	1.43082
scr_OA 06	12614	0.567285	outside	5.14097	3.66236
scr_OA 06	12642	0.727649	outside	1.06278	1.17996
scr_OA 06	12666	2.29633	inside	1.10232	0.949424
scr_OA 06	12725	0.483181	outside	0.590067	1.14487
scr_OA 06	12774	1.21576	outside	0.284902	0.316773
scr_OA 06	12775	1.53169	outside	0.840609	0.778246
scr_OA 06	12787	0.737821	outside	0.9929	2.66873
scr_OA 06	12808	1.76363	outside	0.537347	0.988676
scr_OA 06	12820	0.694087	outside	0.623683	0.902618
scr_OA 06	12833	0.133384	outside	1.62442	6.92135
scr_OA 06	12840	0.869186	outside	0.399081	0.647777
scr_OA 06	12892	0.759595	inside	1.39569	1.18034
scr_OA 06	12909	1.12161	outside	0.420047	0.916065
scr_OA 06	13002	0.297454	outside	3.76744	5.85593
scr_OA 06	13028	0.680895	outside	1.90561	1.81582
scr_OA 06	13037	4.82968	outside	2.41265	1.32819
scr_OA 06	13049	3.03841	outside	5.35324	1.71327
scr_OA 06	13297	1.29424	outside	0.160505	0.313172
scr_OA 06	13327	1.01641	outside	0.486828	0.507832
scr_OA 06	13329	1.31733	outside	1.25671	1.01397
scr_OA 06	13378	0.915879	inside	1.55729	1.34521
scr_OA 06	13405	2.38942	outside	0.716794	0.333733
scr_OA 06	13477	0.541436	outside	0.648075	1.00917
scr_OA 06	13504	1.58903	outside	0.166519	0.263461
scr_OA 06	13523	1.18789	outside	4.94332	1.84774
scr_OA 06	13526	1.2761	outside	1.5434	0.659282
scr_OA 06	13553	0.834775	outside	0.667739	1.10305
scr_OA 06	13574	0.197904	outside	1.79296	5.02446
scr_OA 06	13628	0.357831	outside	0.415351	1.02408
scr_OA 06	13630	1.49827	outside	0.393769	0.803702
scr_OA 06	13711	0.57269	outside	2.87542	2.96742
scr_OA 06	13713	3.64259	outside	3.5934	1.16275
scr_OA 06	13714	2.1872	outside	0.571825	0.708876
scr_OA 06	13754	1.44468	outside	0.458588	0.457337
scr_OA 06	13775	0.771761	outside	0.748493	2.59162
scr_OA 06	13828	0.396673	inside	0.672639	2.78643
scr_OA 06	13935	0.703452	outside	2.26199	1.79099
scr_OA 06	13967	1.61625	outside	0.214808	0.343676
scr_OA 06	13996	1.51802	outside	1.93917	1.11054
scr_OA 06	14045	0.629027	outside	0.727045	0.896922
scr_OA 06	14052	0.387232	inside	0.548406	1.40589
scr_OA 06	14059	1.25864	outside	3.72345	1.77946
scr_OA 06	14099	0.230076	outside	1.28391	5.79992
scr_OA 06	14166	1.2895	outside	3.31199	2.00224
scr_OA 06	14194	2.04686	outside	0.596457	0.711968
scr_OA 06	14221	1.21904	outside	3.09407	2.33912
scr_OA 06	14324	0.910644	outside	2.78582	1.47971
scr_OA 06	14348	0.407048	outside	3.71479	4.9002
scr_OA 06	14416	1.13562	outside	0.419273	0.266693
scr_OA 06	14427	2.33488	outside	4.52834	1.8016
scr_OA 06	14445	0.555459	outside	0.490044	1.01422
scr_OA 06	14461	0.597745	outside	3.71886	3.44819
scr_OA 06	14517	0.374103	outside	3.51135	4.87824
scr_OA 06	14524	1.86958	outside	0.277431	0.43034
scr_OA 06	14536	0.741848	outside	1.86905	1.44644
scr_OA 06	14551	0.749457	inside	1.12938	0.955137
scr_OA 06	14638	1.63066	outside	2.73034	1.85333
scr_OA 06	14668	0.315689	outside	3.65752	5.63585
scr_OA 06	14677	0.986179	outside	3.46015	1.5235
scr_OA 06	14753	0.823498	outside	1.00105	1.68791
scr_OA 06	14827	1.57568	outside	0.0664913	0.136177
scr_OA 06	14913	0.376354	outside	2.62998	4.83276
scr_OA 06	14934	0.703089	outside	2.2573	1.41514
scr_OA 06	14948	0.138882	outside	4.90293	15.456
scr_OA 06	15012	3.12216	outside	0.354824	0.424885
scr_OA 06	15074	1.46097	outside	0.750519	0.693081
scr_OA 06	15143	1.39286	outside	0.94149	0.869037
scr_OA 06	15164	0.459704	outside	2.21807	3.40506
scr_OA 06	15167	4.13573	outside	0.88432	0.787924
scr_OA 06	15197	0.660298	outside	0.5282	1.30974
scr_OA 06	15201	1.401	outside	1.7119	0.807171
scr_OA 06	15216	1.23721	outside	1.06421	1.24699
scr_OA 06	15259	0.790227	outside	0.40591	0.445871
scr_OA 06	15300	0.0961671	outside	0.718998	8.23262
scr_OA 06	15305	0.787495	outside	0.682863	0.847944
scr_OA 06	15392	2.03172	outside	1.0077	0.61156
scr_OA 06	15415	1.43111	outside	1.98424	0.954623
scr_OA 06	15418	1.10873	outside	0.273434	0.47787
scr_OA 06	15452	1.79288	outside	0.763227	0.576422
scr_OA 06	15453	1.35753	outside	0.268386	0.568926
scr_OA 06	15649	1.11109	outside	1.24036	0.876665
scr_OA 06	15651	0.624611	outside	2.62813	2.60526
scr_OA 06	15652	0.895133	outside	2.6953	1.57995
scr_OA 06	15679	0.510061	outside	0.365233	1.16799
scr_OA 06	15701	0.521386	outside	0.796469	1.34742
scr_OA 06	15709	2.27538	outside	0.749877	0.44959
scr_OA 06	15720	1.48266	outside	5.05201	1.53913
scr_OA 06	15789	0.486448	outside	0.575248	2.37735
scr_OA 06	15796	1.40787	outside	3.08891	1.26933
scr_OA 06	15799	0.247774	outside	2.76836	4.85597
scr_OA 06	15812	0.861123	outside	0.761504	1.61977
scr_OA 06	15892	0.989317	outside	0.363037	0.503945
scr_OA 06	15922	0.986275	outside	1.66541	0.906778
scr_OA 06	15957	0.955967	outside	1.16665	0.940691
scr_OA 06	15983	0.968498	inside	0.591178	0.42409
scr_OA 06	16143	1.95518	outside	0.5062	1.19946
scr_OA 06	16146	1.08496	outside	1.46584	0.841756
scr_OA 06	16168	0.581921	outside	5.05159	3.91673
scr_OA 06	16298	0.795163	outside	2.40265	1.33912
scr_OA 06	16300	0.381377	outside	1.6051	2.84204
scr_OA 06	16380	0.748135	outside	0.377982	0.815929
scr_OA 06	16394	3.54002	outside	2.699	0.952412
scr_OA 06	16456	0.837359	outside	0.556932	0.667207
scr_OA 06	16459	1.09456	outside	0.432825	0.558406
scr_OA 06	16481	0.712369	outside	0.981159	1.41313
scr_OA 06	16490	0.565727	outside	4.19341	3.53549
scr_OA 06	16500	0.969046	outside	0.539788	0.725309
scr_OA 06	16635	2.10005	outside	1.81309	0.920215
scr_OA 06	16638	1.1361	outside	1.98159	1.51087
scr_OA 06	16672	1.17068	outside	0.73796	0.816409
scr_OA 06	16707	1.74805	outside	0.972116	0.603365
scr_OA 06	16709	0.561161	outside	0.609933	1.07167
scr_OA 06	16753	2.04979	outside	0.0966891	0.214158
scr_OA 06	16762	0.335338	outside	1.77182	7.02821
scr_OA 06	16801	0.561115	outside	1.23343	1.45403
scr_OA 06	16813	0.721607	outside	1.97205	1.61546
scr_OA 06	16817	0.154884	outside	1.20677	5.94207
scr_OA 06	16891	1.00456	outside	0.620436	0.858341
scr_OA 06	16923	0.190067	outside	4.93787	11.684
scr_OA 06	16930	0.915959	outside	0.253373	1.00344
scr_OA 06	16949	0.460554	outside	1.55323	2.77854
scr_OA 06	16956	0.725301	outside	0.701014	0.865078
scr_OA 06	17009	0.774329	outside	3.29111	2.11735
scr_OA 06	17057	0.976497	outside	1.5842	1.41701
scr_OA 06	17058	0.549241	outside	0.402363	1.25502
scr_OA 06	17121	1.59815	outside	4.74204	1.31541
scr_OA 06	17133	0.705578	outside	1.55042	2.40694
scr_OA 06	17147	1.99499	outside	2.09533	1.07346
scr_OA 06	17149	0.971594	outside	2.08974	0.973105
scr_OA 06	17363	0.964902	outside	1.94696	0.974715
scr_OA 06	17374	1.04993	outside	0.75175	0.536814
scr_OA 06	17383	1.08347	outside	3.32241	3.32429
scr_OA 06	17391	2.78111	outside	8.40039	2.47267
scr_OA 06	17408	1.43217	outside	0.656232	0.942347
scr_OA 06	17424	2.39133	outside	2.81516	0.736036
scr_OA 06	17433	1.12177	outside	0.597361	0.530823
scr_OA 06	17483	0.872989	outside	0.672239	0.954767
scr_OA 06	17493	0.61212	outside	6.23943	4.01005
scr_OA 06	17619	1.80818	outside	3.08316	1.18792
scr_OA 06	17630	0.88584	outside	0.768291	0.937452
scr_OA 06	17658	1.12447	outside	1.93097	0.991115
scr_OA 06	17675	2.52635	outside	2.26599	1.25726
scr_OA 06	17686	1.22093	outside	1.26386	1.41294
scr_OA 06	17773	1.64399	outside	5.90658	2.94621
scr_OA 06	17782	0.548608	outside	1.98127	1.88863
scr_OA 06	17786	1.62362	outside	0.153243	0.374162
scr_OA 06	17858	1.15409	outside	4.28453	1.8803
scr_OA 06	17868	1.20554	outside	1.90263	1.27966
scr_OA 06	17968	0.939812	outside	0.850305	1.24757
scr_OA 06	18009	0.632567	outside	1.06451	2.27469
scr_OA 06	18111	0.21421	outside	0.339385	2.24611
scr_OA 06	18121	1.27072	outside	0.341333	0.337905
scr_OA 06	18154	1.58837	inside	4.71773	2.8218
scr_OA 06	18207	0.0759696	outside	1.67377	14.1477
scr_OA 06	18240	0.191962	outside	3.12166	8.68823
scr_OA 06	18360	0.544413	outside	1.2551	1.58748
scr_OA 06	18372	1.55812	outside	6.63075	2.11241
scr_OA 06	18491	2.60336	outside	3.47442	1.08089
scr_OA 06	18587	0.989669	outside	0.384726	0.641141
scr_OA 06	18613	0.432723	outside	1.99999	3.54906
scr_OA 06	18644	0.952892	outside	0.538271	0.571335
scr_OA 06	18677	0.366191	inside	1.86752	3.61873
scr_OA 06	18683	3.30732	outside	0.710281	1.31903
scr_OA 06	18711	0.201707	outside	4.6621	9.32395
scr_OA 06	18807	0.721702	outside	0.836107	1.40762
scr_OA 06	18829	0.810773	outside	1.69677	1.4669
scr_OA 06	18837	0.822471	outside	0.450851	1.4955
scr_OA 06	18853	0.662861	outside	0.575812	0.578156
scr_OA 06	18901	0.934181	outside	1.61952	0.963546
scr_OA 06	18923	1.52244	outside	3.009	1.23038
scr_OA 06	19009	1.79683	outside	2.82319	1.30833
scr_OA 06	19011	0.58843	outside	1.62717	2.27681
scr_OA 06	19014	2.82035	outside	0.494794	0.754434
scr_OA 06	19024	0.8071	outside	3.76655	2.49651
scr_OA 06	19025	0.831516	outside	1.40254	1.11536
scr_OA 06	19097	3.51186	outside	0.809418	0.515187
scr_OA 06	19101	0.531694	outside	0.709541	1.64047
scr_OA 06	19170	0.467869	inside	0.333999	0.955677
scr_OA 06	19234	0.961906	outside	2.32116	1.5213
scr_OA 06	19319	0.967549	outside	0.675557	0.475285
scr_OA 06	19510	0.911952	outside	1.88449	1.45785
scr_OA 06	19534	1.25894	outside	0.256185	0.396992
scr_OA 06	19537	0.747677	outside	3.62446	3.18477
scr_OA 06	19539	0.238049	outside	0.596783	4.09417
scr_OA 06	19545	0.368906	outside	2.24407	4.53964
scr_OA 06	19553	1.95047	outside	0.622028	0.366361
scr_OA 06	19634	3.03109	outside	2.22649	1.54569
scr_OA 06	19745	0.173929	outside	1.15414	5.32978
scr_OA 06	19764	0.867962	outside	1.1429	1.28169
scr_OA 06	19840	0.814438	outside	0.368699	0.652242
scr_OA 06	19917	1.12109	outside	2.32473	1.12271
scr_OA 06	19936	0.610223	outside	0.281286	0.805913
scr_OA 06	19955	0.722956	outside	5.77327	3.23194
scr_OA 06	19990	1.01039	outside	0.131565	0.344089
scr_OA 06	19999	0.88393	outside	2.743	1.91018
scr_OA 06	20031	1.17613	outside	0.881732	1.28976
scr_OA 06	20041	1.11017	outside	2.50627	2.51797
scr_OA 06	20130	2.14394	outside	0.136907	0.237547
scr_OA 06	20145	2.6072	outside	2.29925	0.715759
scr_OA 06	20156	3.11921	outside	0.543238	1.00547
scr_OA 06	20187	1.70192	outside	1.98714	0.866979
scr_OA 06	20221	2.22442	outside	0.752673	0.380002
scr_OA 06	20226	0.859687	inside	0.257511	0.49675
scr_OA 06	20295	0.83755	outside	1.21886	1.65766
scr_OA 06	20385	1.62746	outside	0.626043	0.853409
scr_OA 06	20393	1.1399	outside	0.150045	0.367517
scr_OA 06	20449	1.04547	inside	0.259974	0.712177
scr_OA 06	20465	1.12498	outside	1.06025	0.799913
scr_OA 06	20467	3.18965	outside	1.25442	0.730145
scr_OA 06	20477	1.38859	outside	6.22667	2.96386
scr_OA 06	20593	4.39667	outside	1.95959	0.933826
scr_OA 06	20605	1.25071	outside	0.336309	0.347234
scr_OA 06	20631	0.855517	outside	0.209814	0.498617
scr_OA 06	20635	1.65098	outside	1.51053	0.769364
scr_OA 06	20652	0.380317	inside	0.650562	1.83581
scr_OA 06	20685	2.1469	outside	1.35522	0.957446
scr_OA 06	20718	1.15974	outside	1.57664	0.897403
scr_OA 06	20770	0.906505	outside	1.0391	1.04356
scr_OA 06	20779	1.307	outside	0.443106	0.357975
scr_OA 06	20842	0.681007	outside	1.44638	1.1956
scr_OA 06	20848	2.13011	outside	5.82087	1.79053
scr_OA 06	20881	0.833107	outside	0.0815234	0.221773
scr_OA 06	21052	0.709245	outside	4.05754	3.04566
scr_OA 06	21053	0.757304	outside	4.64708	2.91542
scr_OA 06	21056	0.160734	outside	0.776131	4.8242
scr_OA 06	21202	1.08205	outside	0.425362	0.279559
scr_OA 06	21263	0.599056	outside	0.65317	0.820232
scr_OA 06	21270	1.38061	outside	0.282191	0.627575
scr_OA 06	21272	2.92296	outside	0.735153	0.617362
scr_OA 06	21291	0.43941	outside	0.343468	0.7124
scr_OA 06	21352	1.063	outside	0.786328	0.614199
scr_OA 06	21398	0.68555	outside	1.18975	1.5209
scr_OA 06	21408	0.577342	outside	1.04752	1.52521
scr_OA 06	21411	0.523082	outside	0.323718	1.02309
scr_OA 06	21457	0.895202	inside	1.81113	1.45702
scr_OA 06	21481	1.33506	outside	0.320008	0.416255
scr_OA 06	21534	1.58551	outside	1.09008	0.773426
scr_OA 06	21607	1.69801	outside	0.420634	0.428487
scr_OA 06	21702	2.06156	outside	2.94512	1.54874
scr_OA 06	21734	1.32465	outside	0.634287	0.705011
scr_OA 06	21808	0.982182	outside	0.712289	0.849141
scr_OA 06	21812	0.191901	outside	1.27283	3.699
scr_OA 06	21829	1.42185	outside	1.9683	1.52278
scr_OA 06	21860	0.677406	inside	0.796095	1.06866
scr_OA 06	21941	0.651058	outside	0.18203	0.485012
scr_OA 06	21948	0.0135402	outside	2.69348	97.9941
scr_OA 06	21977	0.50636	outside	0.449604	1.60886
scr_OA 06	22079	0.962321	outside	0.814264	1.12285
scr_OA 06	22207	1.25436	outside	0.66575	0.830894
scr_OA 06	22230	0.73771	outside	3.13298	2.91161
scr_OA 06	22293	2.94075	outside	0.964326	1.87776
scr_OA 06	22305	1.42584	outside	0.407655	1.15612
scr_OA 06	22312	1.58355	outside	0.205383	0.403281
scr_OA 06	22319	2.18015	outside	9.89896	2.5853
scr_OA 06	22349	1.7034	outside	0.111018	0.150208
scr_OA 06	22400	0.776577	outside	1.28586	1.01476
scr_OA 06	22490	1.34263	inside	0.658867	0.799019
scr_OA 06	22506	0.13404	outside	0.931998	6.30097
scr_OA 06	22542	1.33156	outside	1.85656	1.27653
scr_OA 06	22567	0.6294	outside	3.12689	2.92208
scr_OA 06	22607	1.61895	outside	1.15826	0.544692
scr_OA 06	22670	0.909955	outside	0.709787	0.754501
scr_OA 06	22671	0.923905	outside	0.252527	0.424538
scr_OA 06	22759	0.729602	outside	6.9193	4.91302
scr_OA 06	22805	0.253864	outside	2.05912	3.6227
scr_OA 06	22807	0.10304	outside	1.04665	7.60729
scr_OA 06	22863	1.23649	outside	2.48943	1.65133
scr_OA 06	22911	0.308026	outside	2.88509	4.85953
scr_OA 06	22937	1.74124	outside	1.01532	0.767672
scr_OA 06	23063	1.49917	outside	0.662366	0.483453
scr_OA 06	23097	2.18647	outside	1.00174	0.666943
scr_OA 06	23120	1.7051	outside	0.478413	1.00194
scr_OA 06	23123	1.25538	outside	0.20723	0.496003
scr_OA 06	23238	0.927875	outside	2.4737	1.1073
scr_OA 06	23271	1.29512	outside	0.639034	0.724902
scr_OA 06	23292	0.702869	outside	0.786558	1.15014
scr_OA 06	23294	0.0448305	outside	0.415991	9.18034
scr_OA 06	23323	0.624912	outside	0.844527	0.835402
scr_OA 06	23422	0.744741	outside	0.591941	0.802926
scr_OA 06	23428	0.192857	outside	1.16551	5.15591
scr_OA 06	23444	3.17813	outside	0.224317	0.504849
scr_OA 06	23487	1.52064	outside	0.224208	0.668737
scr_OA 06	23548	0.687739	outside	3.12194	2.17448
scr_OA 06	23582	0.892777	outside	0.529001	0.674864
scr_OA 06	23596	1.64306	outside	4.76081	1.7631
scr_OA 06	23606	1.31056	outside	2.12305	1.03857
scr_OA 06	23741	0.762956	outside	1.48362	1.28947
scr_OA 06	23880	0.772956	outside	2.09679	1.6749
scr_OA 06	23979	0.612571	outside	1.95573	1.95668
scr_OA 06	24003	1.73815	outside	1.52574	1.3059
scr_OA 06	24032	4.16692	outside	3.00881	1.18712
scr_OA 06	24127	1.14915	outside	0.441226	1.01098
scr_OA 06	24281	1.30155	outside	1.06686	0.72463
scr_OA 06	24290	2.309	outside	1.77609	1.04127
scr_OA 06	24314	0.37072	outside	0.676872	2.5585
scr_OA 06	24405	1.42343	outside	1.34891	0.995749
scr_OA 06	24446	1.995	outside	1.02755	0.538067
scr_OA 06	24448	1.2001	outside	0.20496	0.472319
scr_OA 06	24511	1.11826	outside	3.69841	1.84559
scr_OA 06	24570	0.531683	outside	4.73253	5.74368
scr_OA 06	24576	1.0919	outside	0.238848	0.350765
scr_OA 06	24612	0.366063	outside	1.75532	3.42062
scr_OA 06	24618	1.67889	outside	0.54975	1.008
scr_OA 06	24678	1.87105	inside	2.7387	1.42278
scr_OA 06	24744	1.07073	outside	0.645965	0.552215
scr_OA 06	24746	1.55507	outside	0.28259	0.388329
scr_OA 06	24779	1.27682	outside	0.58957	0.284953
scr_OA 06	24824	0.558626	inside	1.11914	2.17543
scr_OA 06	24872	0.395521	outside	1.16021	2.22014
scr_OA 06	24880	0.135336	outside	0.887425	6.95549
scr_OA 06	24924	2.01434	outside	0.323629	0.526526
scr_OA 06	25012	0.736368	outside	0.445062	0.64544
scr_OA 06	25103	0.465658	inside	0.93994	1.43349
scr_OA 06	25136	0.684425	outside	1.75992	1.37282
scr_OA 06	25208	0.13455	outside	3.09495	11.2156
scr_OA 06	25217	0.650148	outside	0.556361	0.882168
scr_OA 06	25231	1.6822	outside	0.740321	0.991719
scr_OA 06	25282	0.480452	outside	0.715113	1.03195
scr_OA 06	25349	0.490823	inside	1.35757	1.72252
scr_OA 06	25393	0.791832	outside	1.60675	1.42853
scr_OA 06	25456	1.35751	outside	0.15779	0.338846
scr_OA 06	25471	1.12424	outside	2.9222	1.90479
scr_OA 06	25504	1.00624	outside	3.99921	2.11242
scr_OA 06	25574	1.0822	outside	1.52368	1.20286
scr_OA 06	25613	0.233215	outside	1.86466	5.08241
scr_OA 06	25637	2.30801	outside	3.91574	1.71177
scr_OA 06	25700	1.56438	outside	0.192846	0.398928
scr_OA 06	25714	2.25123	inside	1.30046	1.05352
scr_OA 06	25819	0.788574	outside	0.345775	1.07682
scr_OA 06	25877	0.359541	outside	0.648597	2.0701
scr_OA 06	25920	3.29106	outside	8.20897	2.50237
scr_OA 06	25929	1.15605	outside	0.655539	0.692053
scr_OA 06	25943	0.857055	outside	1.75269	1.28511
scr_OA 06	25944	1.18199	outside	1.10265	2.40011
scr_OA 06	25947	1.06657	outside	0.350596	0.738678
scr_OA 06	25961	1.50891	outside	0.35909	0.810676
scr_OA 06	25972	1.35748	outside	0.312715	0.242449
scr_OA 06	26011	2.07933	outside	4.59628	1.31697
scr_OA 06	26018	0.298128	outside	2.82112	6.4267
scr_OA 06	26024	3.57115	outside	1.17126	0.294915
scr_OA 06	26035	1.75146	outside	0.74108	0.977397
scr_OA 06	26039	1.17166	outside	0.233741	0.320198
scr_OA 06	26122	1.2732	outside	0.39342	0.439896
scr_OA 06	26137	0.893989	outside	0.440871	1.01735
scr_OA 06	26165	0.954206	outside	0.174189	0.426754
scr_OA 06	26187	0.867558	outside	1.92721	1.26352
scr_OA 06	26209	3.78632	outside	1.17783	0.514528
scr_OA 06	26254	0.428966	outside	0.658021	2.24637
scr_OA 06	26413	0.523862	outside	3.34732	2.96451
scr_OA 06	26415	1.04336	outside	3.18047	2.05204
scr_OA 06	26470	1.29419	outside	2.71761	1.46181
scr_OA 06	26482	0.486947	inside	0.615741	1.08865
scr_OA 06	26559	0.635784	outside	0.839676	1.26184
scr_OA 06	26560	0.448	outside	0.935205	1.72193
scr_OA 06	26593	0.322711	inside	0.781062	3.02217
scr_OA 06	26678	1.6294	outside	0.567829	0.240108
scr_OA 06	26771	1.6382	outside	0.231921	0.426913
scr_OA 06	26833	2.19854	outside	0.162552	0.25941
scr_OA 06	26846	1.31779	outside	2.96504	1.78884
scr_OA 06	26919	0.261035	outside	0.578127	1.94753
scr_OA 06	27049	1.6945	outside	2.00353	0.803371
scr_OA 06	27095	0.924915	outside	5.2506	2.72909
scr_OA 06	27115	0.13087	outside	2.56303	11.801
scr_OA 06	27134	1.64257	outside	0.259268	0.561293
scr_OA 06	27208	0.785087	outside	0.718024	0.844393
scr_OA 06	27243	0.502666	outside	3.91604	4.64365
scr_OA 06	27257	2.16378	outside	1.00523	0.704365
scr_OA 06	27350	2.55913	outside	1.27879	1.11209
scr_OA 06	27374	0.228377	outside	1.88079	6.62408
scr_OA 06	27486	1.74529	outside	0.234132	0.32694
scr_OA 06	27586	0.810779	outside	0.932636	2.45387
scr_OA 06	27666	1.48786	outside	0.765071	0.556209
scr_OA 06	27826	0.456163	outside	3.21435	2.95
scr_OA 06	27837	1.06791	outside	2.50009	2.91518
scr_OA 06	27879	0.836759	outside	1.60362	1.79832
scr_OA 06	27925	0.210652	outside	0.505438	2.10014
scr_OA 06	27927	0.754496	outside	2.51765	1.91965
scr_OA 06	27946	0.731513	outside	2.39785	2.12483
scr_OA 06	27995	1.02594	outside	0.452211	0.747366
scr_OA 06	28008	1.50922	outside	1.12753	0.618759
scr_OA 06	28037	0.724811	outside	1.90062	2.16038
scr_OA 06	28142	0.309062	outside	0.738441	1.79144
scr_OA 06	28144	1.63023	outside	6.68919	2.58889
scr_OA 06	28232	0.940843	outside	0.234614	0.571405
scr_OA 06	28264	1.15919	outside	0.897922	1.31126
scr_OA 06	28342	1.28461	outside	5.1414	2.55381
scr_OA 06	28362	0.169443	outside	1.15538	4.46121
scr_OA 06	28434	0.469654	outside	0.499018	1.42059
scr_OA 06	28444	1.97359	outside	1.25959	0.754546
scr_OA 06	28474	0.95534	outside	1.22503	1.34667
scr_OA 06	28550	0.699425	outside	1.51363	1.04652
scr_OA 06	28627	0.857684	outside	1.26171	1.08505
scr_OA 06	28693	1.78404	outside	2.13365	0.897331
scr_OA 06	28705	0.143946	outside	0.802483	6.67487
scr_OA 06	28711	0.778741	outside	2.60778	2.17876
scr_OA 06	28749	0.361543	outside	0.901577	1.98352
scr_OA 06	28792	0.580566	outside	0.510808	1.20579
scr_OA 06	28800	0.519354	outside	1.38528	2.51354
scr_OA 06	28871	0.939311	outside	1.96515	1.90747
scr_OA 06	28875	0.84066	outside	0.199165	0.533626
scr_OA 06	28913	1.05767	outside	0.79213	0.632016
scr_OA 06	29001	1.02271	outside	2.15759	1.05192
scr_OA 06	29034	1.44389	outside	1.51621	0.697549
scr_OA 06	29035	1.08533	outside	0.72853	0.759266
scr_OA 06	29038	0.240017	outside	0.950676	3.71743
scr_OA 06	29098	1.25904	outside	0.919383	0.74459
scr_OA 06	29120	1.08965	outside	2.66937	1.78481
scr_OA 06	29126	0.740757	outside	0.366394	0.47742
scr_OA 06	29191	2.32575	outside	0.794766	0.840868
scr_OA 06	29206	2.61034	outside	5.15845	1.56937
scr_OA 06	29234	0.479192	outside	1.37178	3.73066
scr_OA 06	29327	3.7086	outside	4.21509	1.23812
scr_OA 06	29369	0.177079	outside	2.68936	6.83349
scr_OA 06	29406	0.969985	outside	1.21591	1.10536
scr_OA 06	29424	-0.10803	outside	0.655368	5.36225
scr_OA 06	29438	0.65704	outside	1.00696	1.3812
scr_OA 06	29439	1.11569	outside	0.445699	0.704655
scr_OA 06	29461	0.0961901	outside	0.387502	3.95658
scr_OA 06	29514	0.53415	outside	1.12106	2.45003
scr_OA 06	29674	0.980842	outside	1.7078	1.52943
scr_OA 06	29733	0.215961	outside	1.14825	4.78816
scr_OA 06	29804	2.59101	outside	2.12552	1.26977
scr_OA 06	29822	0.707295	outside	0.365385	1.09429
scr_OA 06	29914	0.616665	outside	5.57245	4.0633
scr_OA 06	29936	1.51574	outside	2.06402	0.892205
scr_OA 06	30039	0.600144	outside	1.75982	2.87565
scr_OA 06	30146	0.963589	outside	4.0136	2.08903
scr_OA 06	30196	0.0883238	outside	2.40848	16.5129
scr_OA 06	30330	0.524853	outside	3.29403	2.73357
scr_OA 06	30390	1.28969	outside	0.956598	0.446453
scr_OA 06	30572	1.38389	outside	0.535017	0.466947
scr_OA 06	30576	0.571181	outside	0.451483	1.55851
scr_OA 06	30730	0.0616811	outside	3.68513	31.2417
scr_OA 06	30821	0.784814	outside	1.74831	1.54327
scr_OA 06	31027	0.583126	outside	0.89229	1.18419
scr_OA 06	31123	0.109966	outside	4.86235	17.6542
scr_OA 06	31153	0.481793	outside	2.48304	3.48017
scr_OA 06	31209	1.43714	outside	7.00832	2.46502
scr_OA 06	31643	0.249304	outside	2.9395	5.4326

## Sheet: Fig 2e-h
sample	time_window	filename	type	track_id	Loc	segment	max_density	area_um2_dense	area_um2_total	ratio	total_density	mean_density	sum_density	total_density_at_spots	num_spots_dense	total_spots	ratio_spots	spot_per_dense	spot_per_total	area_spot_ratio	num_dwell_episodes	mean_dwell_time	dwell_time_dense_sec	in_out_transitions	entries_to_dense	exits_from_dense	threshold	area_union_um2	num_spatial_nanodomains	nanodomains_per_sec_spatial	entries_whole_track	exits_whole_track	num_dense_episodes	mean_dwell_time_track	dense_episodes_per_sec	track_time_sec
3W	0.1	3W_BSA re08	multiple switches	246	outside	0	28.5339	0	0.09652	0	0.962237	1.21992	3359.65	4386.54	0	291	0		3014.92		0	0	0	0	0	0	43.6641
3W	0.1	3W_BSA re08	multiple switches	246	outside	1	61.2349	0.00400973	0.0547042	0.0732984	0.962237	1.21992	3359.65	9567.42	83	291	0.285223	20699.6	5319.52	3.89126	12	0.00407842	0.0489411	43	22	21	43.6641
3W	0.1	3W_BSA re08	multiple switches	246	outside	2	56.55	0.00400973	0.0590004	0.0679612	0.962237	1.21992	3359.65	9292.01	94	291	0.323024	23443	4932.17	4.75307	10	0.00795198	0.0795198	56	28	28	43.6641
3W	0.1	3W_BSA re08	multiple switches	246	outside	union_max																					43.6641	0.00801947	1	2.66923	50	50	21	0.003427	133.462	0.374639
3W	0.1	3W_BSA re08	multiple switches	532	outside	0	43.5276	0	0.0849363	0	0.978183	0.419691	3501.07	6325.66	4	291	0.0137457		3426.1		3	0.000828592	0.00248577	8	4	4	43.6641
3W	0.1	3W_BSA re08	multiple switches	532	outside	1	36.1031	0	0.0712459	0	0.978183	0.419691	3501.07	6389.24	0	291	0		4084.45		0	0	0	0	0	0	43.6641
3W	0.1	3W_BSA re08	multiple switches	532	outside	2	44.2909	0.000558791	0.0734811	0.00760456	0.978183	0.419691	3501.07	7100.18	8	291	0.0274914	14316.6	3960.2	3.61512	8	0.000981212	0.0078497	16	8	8	43.6641
3W	0.1	3W_BSA re08	multiple switches	532	outside	3	42.4157	0	0.065658	0	0.978183	0.419691	3501.07	7472.86	0	291	0		4432.06		0	0	0	0	0	0	43.6641
3W	0.1	3W_BSA re08	multiple switches	532	inside	4	61.3792	0.00419094	0.0653786	0.0641026	0.978183	0.419691	3501.07	9035.15	99	291	0.340206	23622.4	4451	5.30722	5	0.00522085	0.0261043	34	17	17	43.6641
3W	0.1	3W_BSA re08	multiple switches	532	inside	5	55.6405	0.00391154	0.0634228	0.061674	0.978183	0.419691	3501.07	9607.95	94	291	0.323024	24031.5	4588.25	5.2376	10	0.00229172	0.0229172	33	17	16	43.6641
3W	0.1	3W_BSA re08	multiple switches	532	inside	6	69.833	0.00419094	0.0606289	0.0691244	0.978183	0.419691	3501.07	10113.6	97	291	0.333333	23145.2	4799.69	4.82222	6	0.00387205	0.0232323	28	14	14	43.6641
3W	0.1	3W_BSA re08	multiple switches	532	inside	7	86.8506	0.00474973	0.0441445	0.107595	0.978183	0.419691	3501.07	12500.9	109	291	0.37457	22948.7	6591.98	3.4813	6	0.0058657	0.0351942	27	13	14	43.6641
3W	0.1	3W_BSA re08	multiple switches	532	inside	8	62.2665	0.0064261	0.0438651	0.146497	0.978183	0.419691	3501.07	11686.1	122	291	0.419244	18985.1	6633.97	2.8618	10	0.00325415	0.0325415	49	25	24	43.6641
3W	0.1	3W_BSA re08	multiple switches	532	inside	9	67.1132	0.0064261	0.0463797	0.138554	0.978183	0.419691	3501.07	11447.1	129	291	0.443299	20074.4	6274.3	3.19946	14	0.00363383	0.0508736	64	32	32	43.6641
3W	0.1	3W_BSA re08	multiple switches	532	inside	10	51.5473	0.00167637	0.0634228	0.0264317	0.978183	0.419691	3501.07	7828.98	42	291	0.14433	25054.1	4588.25	5.46048	6	0.00399834	0.02399	30	15	15	43.6641
3W	0.1	3W_BSA re08	multiple switches	532	inside	union_max																					43.6641	0.0310129	5	6.03768	146	146	11	0.00115211	176.3	0.828132
3W	0.1	3W_BSA re08	multiple switches	603	outside	0	66.5947	0.00622586	0.044996	0.138365	0.971763	0.692592	3433.87	11514.7	130	291	0.446735	20880.7	6467.25	3.22868	8	0.00959552	0.0767642	34	17	17	43.6641
3W	0.1	3W_BSA re08	multiple switches	603	outside	1	17.1126	0	0.153099	0	0.971763	0.692592	3433.87	2835.88	0	291	0		1900.73		0	0	0	0	0	0	43.6641
3W	0.1	3W_BSA re08	multiple switches	603	outside	2	39.327	0	0.0749933	0	0.971763	0.692592	3433.87	6246.26	0	291	0		3880.35		0	0	0	0	0	0	43.6641
3W	0.1	3W_BSA re08	multiple switches	603	outside	union_max																					43.6641	0.00622586	1	1.61127	17	17	8	0.00556886	27.3916	0.620627
3W	0.1	3W_BSA re08	single	385	outside	0	48.6447	0.00172005	0.0799822	0.0215054	0.966082	0.985368	3369.96	6934.41	39	291	0.134021	22673.8	3638.31	6.23196	7	0.00248624	0.0174037	24	12	12	43.6641
3W	0.1	3W_BSA re08	single	385	outside	1	93.7895	0.00860024	0.036121	0.238095	0.966084	0.98537	3369.97	15254.3	184	291	0.632302	21394.7	8056.25	2.65567	9	0.00622423	0.0560181	64	32	32	43.6641
3W	0.1	3W_BSA re08	single	385	outside	2	62.4106	0.00487347	0.0524615	0.0928962	0.966082	0.985368	3369.96	10218	96	291	0.329897	19698.5	5546.93	3.55124	9	0.00492272	0.0443045	58	29	29	43.6641
3W	0.1	3W_BSA re08	single	385	outside	3	56.4098	0.00315342	0.0570483	0.0552764	0.966082	0.985368	3369.96	9062.51	72	291	0.247423	22832.3	5100.94	4.4761	9	0.00338437	0.0304593	44	22	22	43.6641
3W	0.1	3W_BSA re08	single	385	outside	4	43.5901	0	0.0622084	0	0.966082	0.985368	3369.96	7715.01	11	291	0.0378007		4677.82		5	0.00157041	0.00785205	14	7	7	43.6641
3W	0.1	3W_BSA re08	single	385	outside	5	81.6347	0.00630684	0.0415678	0.151724	0.966083	0.985369	3369.96	12966.7	135	291	0.463918	21405.3	7000.61	3.05764	6	0.00974514	0.0584708	62	31	31	43.6641
3W	0.1	3W_BSA re08	single	385	outside	6	166.566	0.00659352	0.0298142	0.221154	0.966087	0.985373	3369.98	24232	198	291	0.680412	30029.5	9760.46	3.07665	9	0.0068967	0.0620703	29	14	15	43.6641
3W	0.1	3W_BSA re08	single	385	outside	union_max																					43.6641	0.0301008	2	3.42383	148	148	25	0.00509325	253.363	0.584142
3W	0.1	3W_BSA re08	single	397	outside	0	46.9206	0.00112691	0.0667692	0.0168776	0.962773	1.09673	3417.4	7476.07	24	291	0.0824742	21297.3	4358.3	4.8866	6	0.00200638	0.0120383	16	8	8	43.6641
3W	0.1	3W_BSA re08	single	397	outside	1	20.8146	0	0.114381	0	0.962759	1.09671	3417.36	3391.17	0	291	0		2544.13		0	0	0	0	0	0	43.6641
3W	0.1	3W_BSA re08	single	397	outside	2	68.6181	0.00507108	0.0653605	0.0775862	0.962773	1.09673	3417.4	9805.53	100	291	0.343643	19719.7	4452.23	4.42917	9	0.00452449	0.0407204	38	19	19	43.6641
3W	0.1	3W_BSA re08	single	397	outside	3	25.1603	0	0.105929	0	0.962773	1.09673	3417.4	4228.78	0	291	0		2747.12		0	0	0	0	0	0	43.6641
3W	0.1	3W_BSA re08	single	397	outside	union_max																					43.6641	0.00619798	3	7.15326	27	27	15	0.00329255	64.3794	0.419389
3W	0.1	3W_BSA re08	single	567	outside	0	52.1024	0.00252737	0.072732	0.034749	0.974824	0.508104	3471.37	7693.96	48	291	0.164948	18992.1	4000.99	4.74685	9	0.00270574	0.0243516	36	18	18	43.6641
3W	0.1	3W_BSA re08	single	567	outside	1	30.185	0	0.116259	0	0.974824	0.508104	3471.37	4187.54	0	291	0		2503.03		0	0	0	0	0	0	43.6641
3W	0.1	3W_BSA re08	single	567	outside	2	38.3519	0	0.0631842	0	0.974824	0.508104	3471.37	7140.81	0	291	0		4605.58		0	0	0	0	0	0	43.6641
3W	0.1	3W_BSA re08	single	567	outside	3	49.4716	0.00140409	0.0735745	0.019084	0.974824	0.508104	3471.37	6829.91	30	291	0.103093	21366.1	3955.18	5.40206	10	0.00229655	0.0229655	32	16	16	43.6641
3W	0.1	3W_BSA re08	single	567	outside	union_max																					43.6641	0.00393146	2	3.72207	34	34	9	0.00279701	63.2752	0.537335
3W	0.1	3W_BSA re08	single	759	outside	0	23.2172	0	0.102043	0	0.9625	1.20599	3376.78	4365.78	0	291	0		2851.75		0	0	0	0	0	0	43.6641
3W	0.1	3W_BSA re08	single	759	outside	1	34.364	0	0.0917813	0	0.9625	1.20599	3376.78	5300.63	0	291	0		3170.58		0	0	0	0	0	0	43.6641
3W	0.1	3W_BSA re08	single	759	outside	2	41.4726	0	0.0912113	0	0.9625	1.20599	3376.78	6330.05	0	291	0		3190.4		0	0	0	0	0	0	43.6641
3W	0.1	3W_BSA re08	single	759	outside	union_max																					43.6641	0	0	0	0	0	0	0	0	0.318071
3W	0.1	3W_BSA re08	single	860	outside	0	58.8787	0.00224566	0.0712997	0.0314961	0.975557	0.496763	3475.35	8628.3	63	291	0.216495	28054.1	4081.36	6.87371	5	0.00541569	0.0270784	16	8	8	43.6641
3W	0.1	3W_BSA re08	single	860	outside	1	51.8392	0.00252637	0.0673698	0.0375	0.975557	0.496763	3475.35	8199.73	59	291	0.202749	23353.7	4319.44	5.40664	10	0.00411008	0.0411008	28	14	14	43.6641
3W	0.1	3W_BSA re08	single	860	outside	2	42.249	0	0.0864579	0	0.975557	0.496763	3475.35	6533.76	0	291	0		3365.8		0	0	0	0	0	0	43.6641
3W	0.1	3W_BSA re08	single	860	outside	3	20.3843	0	0.124073	0	0.975557	0.496763	3475.35	3434.71	0	291	0		2345.4		0	0	0	0	0	0	43.6641
3W	0.1	3W_BSA re08	single	860	outside	4	8.81693	0	0.190881	0	0.975556	0.496762	3475.35	1577.35	0	291	0		1524.51		0	0	0	0	0	0	43.6641
3W	0.1	3W_BSA re08	single	860	outside	union_max																					43.6641	0.00477203	2	2.58844	22	22	15	0.00321963	28.4728	0.772667
3W	0.1	3W_BSA re08	single	1264	outside	0	29.6142	0	0.11103	0	0.975136	0.52195	3442.78	4568.34	0	291	0		2620.9		0	0	0	0	0	0	43.6641
3W	0.1	3W_BSA re08	single	1264	outside	1	36.9513	0	0.0795907	0	0.975136	0.52195	3442.78	5769.4	0	291	0		3656.2		0	0	0	0	0	0	43.6641
3W	0.1	3W_BSA re08	single	1264	outside	2	59.9681	0.00368213	0.0657119	0.0560345	0.975136	0.52195	3442.78	9635.29	89	291	0.305842	24170.8	4428.42	5.4581	8	0.00460404	0.0368323	44	22	22	43.6641
3W	0.1	3W_BSA re08	single	1264	outside	3	61.316	0.00424862	0.0515499	0.0824176	0.975136	0.52195	3442.78	9897.99	95	291	0.32646	22360.2	5645.02	3.96105	10	0.00430629	0.0430629	52	26	26	43.6641
3W	0.1	3W_BSA re08	single	1264	outside	4	27.2542	0	0.0812902	0	0.975135	0.521949	3442.77	5596.81	0	291	0		3579.77		0	0	0	0	0	0	43.6641
3W	0.1	3W_BSA re08	single	1264	outside	5	61.9845	0.00254917	0.0659952	0.0386266	0.975136	0.52195	3442.78	8096.51	63	291	0.216495	24713.9	4409.41	5.60481	8	0.00306191	0.0244953	25	12	13	43.6641
3W	0.1	3W_BSA re08	single	1264	outside	6	14.7594	0	0.140204	0	0.973072	0.520845	3435.49	2661.07	0	291	0		2075.54		0	0	0	0	0	0	43.6641
3W	0.1	3W_BSA re08	single	1264	outside	union_max																					43.6641	0.0104799	3	4.66397	61	61	10	0.00406769	94.8341	0.643228
3W	0.1	3W_BSA re08	single	1375	outside	0	15.4406	0	0.13007	0	0.966477	0.979469	3447.73	2851.8	0	291	0		2237.26		0	0	0	0	0	0	43.6641
3W	0.1	3W_BSA re08	single	1375	outside	1	29.0467	0	0.0997948	0	0.966477	0.979469	3447.73	4622.97	0	291	0		2915.98		0	0	0	0	0	0	43.6641
3W	0.1	3W_BSA re08	single	1375	outside	union_max																					43.6641	0	0	0	0	0	0	0	0	0.455815
3W	0.1	3W_BSA re08	single	1406	outside	0	30.7148	0	0.0909435	0	0.967447	0.92155	3425.4	5134.04	0	291	0		3199.79		0	0	0	0	0	0	43.6641
3W	0.1	3W_BSA re08	single	1406	outside	1	14.7303	0	0.13585	0	0.967435	0.921539	3425.36	2897.7	0	291	0		2142.06		0	0	0	0	0	0	43.6641
3W	0.1	3W_BSA re08	single	1406	outside	2	46.9023	0.00112973	0.0830353	0.0136054	0.967447	0.92155	3425.4	7321.79	25	291	0.0859107	22129.1	3504.53	6.31443	13	0.00165461	0.0215099	36	18	18	43.6641
3W	0.1	3W_BSA re08	single	1406	outside	union_max																					43.6641	0.00112973	1	3.42799	18	18	13	0.00153706	61.7038	0.291716
3W	0.1	3W_BSA re08	single	1425	outside	0	38.3758	0	0.070761	0	0.971393	0.714278	3445.68	6485.9	0	291	0		4112.43		0	0	0	0	0	0	43.6641
3W	0.1	3W_BSA re08	single	1425	outside	1	29.7861	0	0.0907771	0	0.971393	0.714278	3445.68	5018.02	0	291	0		3205.66		0	0	0	0	0	0	43.6641
3W	0.1	3W_BSA re08	single	1425	outside	2	53.4622	0.00253725	0.070761	0.0358566	0.971393	0.714278	3445.68	7834.29	50	291	0.171821	19706.4	4112.43	4.79191	9	0.00255406	0.0229865	36	18	18	43.6641
3W	0.1	3W_BSA re08	single	1425	outside	3	23.6232	0	0.0924686	0	0.971393	0.714278	3445.68	4609.54	0	291	0		3147.02		0	0	0	0	0	0	43.6641
3W	0.1	3W_BSA re08	single	1425	outside	4	33.331	0	0.0828834	0	0.971393	0.714278	3445.68	5221.47	0	291	0		3510.96		0	0	0	0	0	0	43.6641
3W	0.1	3W_BSA re08	single	1425	outside	5	44.8622	0.000281916	0.0676599	0.00416667	0.971393	0.714278	3445.68	7432.2	8	291	0.0274914	28377.2	4300.92	6.59794	6	0.00113181	0.00679088	12	6	6	43.6641
3W	0.1	3W_BSA re08	single	1425	outside	6	31.936	0	0.106001	0	0.971393	0.714278	3445.68	4668.63	0	291	0		2745.27		0	0	0	0	0	0	43.6641
3W	0.1	3W_BSA re08	single	1425	outside	7	55.1697	0.00281916	0.053846	0.052356	0.971393	0.714278	3445.68	9377.16	62	291	0.213058	21992.3	5404.3	4.06942	6	0.0043807	0.0262842	34	17	17	43.6641
3W	0.1	3W_BSA re08	single	1425	outside	8	102.847	0.00817558	0.0335481	0.243697	0.971425	0.714302	3445.79	17744.9	203	291	0.697595	24830.1	8674.13	2.86254	10	0.00820379	0.0820379	56	28	28	43.6641
3W	0.1	3W_BSA re08	single	1425	outside	9	67.8616	0.00479258	0.0555375	0.0862944	0.971393	0.714278	3445.68	10165.8	104	291	0.357388	21700.2	5239.7	4.1415	7	0.00601241	0.0420868	58	29	29	43.6641
3W	0.1	3W_BSA re08	single	1425	outside	10	31.7579	0	0.0763993	0	0.971393	0.714278	3445.68	5737.25	0	291	0		3808.93		0	0	0	0	0	0	43.6641
3W	0.1	3W_BSA re08	single	1425	outside	11	22.7057	0	0.0964154	0	0.971393	0.714278	3445.68	4193.41	0	291	0		3018.19		0	0	0	0	0	0	43.6641
3W	0.1	3W_BSA re08	single	1425	outside	12	34.8153	0	0.0766813	0	0.971393	0.714278	3445.68	5717.27	0	291	0		3794.93		0	0	0	0	0	0	43.6641
3W	0.1	3W_BSA re08	single	1425	outside	13	52.2997	0.0016915	0.0749898	0.0225564	0.971393	0.714278	3445.68	7581.92	47	291	0.161512	27786	3880.53	7.16037	4	0.00624182	0.0249673	44	22	22	43.6641
3W	0.1	3W_BSA re08	single	1425	outside	14	31.1355	0	0.0814738	0	0.971393	0.714278	3445.68	5527.45	0	291	0		3571.7		0	0	0	0	0	0	43.6641
3W	0.1	3W_BSA re08	single	1425	outside	15	55.0064	0.00366491	0.0701972	0.0522088	0.971393	0.714278	3445.68	8317.13	69	291	0.237113	18827.2	4145.47	4.54163	9	0.00317337	0.0285603	34	17	17	43.6641
3W	0.1	3W_BSA re08	single	1425	outside	16	56.2491	0.00535641	0.0510269	0.104972	0.971393	0.714278	3445.68	9957.79	86	291	0.295533	16055.5	5702.88	2.81534	18	0.00282406	0.0508331	64	32	32	43.6641
3W	0.1	3W_BSA re08	single	1425	outside	17	36.5592	0	0.0783728	0	0.971393	0.714278	3445.68	5918.25	0	291	0		3713.02		0	0	0	0	0	0	43.6641
3W	0.1	3W_BSA re08	single	1425	outside	18	43.9004	0.000281916	0.0735802	0.00383142	0.971393	0.714278	3445.68	6819.04	3	291	0.0103093	10641.5	3954.87	2.69072	3	0.00121123	0.0036337	6	3	3	43.6641
3W	0.1	3W_BSA re08	single	1425	outside	19	52.1601	0.00225533	0.057229	0.0394089	0.971393	0.714278	3445.68	8636.43	43	291	0.147766	19065.9	5084.83	3.74957	9	0.00349458	0.0314512	40	20	20	43.6641
3W	0.1	3W_BSA re08	single	1425	outside	union_max																					43.6641	0.0290374	7	3.9218	192	192	9	0.00225604	107.569	1.78489
3W	0.1	3W_BSA re08	single	1522	outside	0	55.5578	0.00226035	0.0607469	0.0372093	0.970149	0.776487	3433.62	8621.39	50	291	0.171821	22120.5	4790.37	4.6177	7	0.00299149	0.0209404	30	15	15	43.6641
3W	0.1	3W_BSA re08	single	1522	outside	1	36.6124	0	0.0957823	0	0.970149	0.776487	3433.62	5404.61	0	291	0		3038.14		0	0	0	0	0	0	43.6641
3W	0.1	3W_BSA re08	single	1522	outside	2	48.3381	0.00113018	0.0680931	0.0165975	0.970149	0.776487	3433.62	7730.38	28	291	0.0962199	24774.9	4273.56	5.79725	7	0.00151431	0.0106002	22	11	11	43.6641
3W	0.1	3W_BSA re08	single	1522	outside	3	23.1047	0	0.103694	0	0.970149	0.776487	3433.62	4134.57	0	291	0		2806.35		0	0	0	0	0	0	43.6641
3W	0.1	3W_BSA re08	single	1522	outside	4	21.5704	0	0.110192	0	0.970149	0.776487	3433.62	3886.8	0	291	0		2640.84		0	0	0	0	0	0	43.6641
3W	0.1	3W_BSA re08	single	1522	outside	5	51.0382	0.000847631	0.0567913	0.0149254	0.970149	0.776487	3433.62	8518.29	28	291	0.0962199	33033.2	5124.02	6.44674	4	0.00427675	0.017107	24	12	12	43.6641
3W	0.1	3W_BSA re08	single	1522	outside	6	28.0679	0	0.103411	0	0.970149	0.776487	3433.62	4517.13	0	291	0		2814.01		0	0	0	0	0	0	43.6641
3W	0.1	3W_BSA re08	single	1522	outside	7	28.0814	0	0.0983252	0	0.970149	0.776487	3433.62	4539.08	0	291	0		2959.57		0	0	0	0	0	0	43.6641
3W	0.1	3W_BSA re08	single	1522	outside	union_max																					43.6641	0.00423816	3	5.07433	38	38	14	0.0025611	64.2749	0.591211
3W	0.1	3W_BSA re08	single	1610	outside	0	32.0866	0	0.0851058	0	0.965804	1.00896	3393.13	5237.28	0	291	0		3419.27		0	0	0	0	0	0	43.6641
3W	0.1	3W_BSA re08	single	1610	outside	1	34.2205	0	0.0856751	0	0.965804	1.00896	3393.13	5239.65	0	291	0		3396.55		0	0	0	0	0	0	43.6641
3W	0.1	3W_BSA re08	single	1610	outside	2	68.143	0.00341562	0.0643275	0.0530973	0.965804	1.00896	3393.13	9462.73	86	291	0.295533	25178.5	4523.73	5.56586	11	0.00282226	0.0310449	30	15	15	43.6641
3W	0.1	3W_BSA re08	single	1610	outside	3	29.6736	0	0.0893754	0	0.965804	1.00896	3393.13	5048.66	0	291	0		3255.93		0	0	0	0	0	0	43.6641
3W	0.1	3W_BSA re08	single	1610	outside	4	74.7601	0.00455416	0.0586348	0.0776699	0.965804	1.00896	3393.13	10535.5	120	291	0.412371	26349.5	4962.92	5.30928	7	0.00756911	0.0529838	48	24	24	43.6641
3W	0.1	3W_BSA re08	single	1610	outside	union_max																					43.6641	0.00796978	2	4.56416	39	39	11	0.00289855	89.0011	0.438197
3W	0.1	3W_BSA re08	single	1747	outside	0	25.1297	0	0.0936212	0	0.966553	0.968614	3417.27	5007.24	0	291	0		3108.27		0	0	0	0	0	0	43.6641
3W	0.1	3W_BSA re08	single	1747	outside	1	41.277	0	0.0661854	0	0.966553	0.968614	3417.27	7179.5	0	291	0		4396.74		0	0	0	0	0	0	43.6641
3W	0.1	3W_BSA re08	single	1747	outside	union_max																					43.6641	0	0	0	0	0	0	0	0	0.319293
3W	0.1	3W_BSA re08	single	1821	outside	0	73.511	0.00425277	0.0671938	0.0632911	0.962807	1.19155	3395.93	10898.7	124	291	0.426117	29157.5	4330.76	6.73265	6	0.0061685	0.037011	30	15	15	43.6641
3W	0.1	3W_BSA re08	single	1821	outside	1	79.6706	0.00481981	0.0586882	0.0821256	0.962807	1.19155	3395.93	11991.7	134	291	0.460481	27801.9	4958.4	5.60703	10	0.00526863	0.0526863	59	29	30	43.6641
3W	0.1	3W_BSA re08	single	1821	outside	2	114.896	0.00793851	0.0334551	0.237288	0.962807	1.19155	3395.93	18203	202	291	0.694158	25445.6	8698.22	2.92538	9	0.00718711	0.064684	58	29	29	43.6641
3W	0.1	3W_BSA re08	single	1821	outside	3	164.288	0.00793851	0.0209803	0.378378	0.962845	1.1916	3396.06	30618.6	259	291	0.890034	32625.8	13870.1	2.35223	2	0.033723	0.067446	27	13	14	43.6641
3W	0.1	3W_BSA re08	single	1821	outside	4	259.308	0.0062374	0.0175781	0.354839	0.963008	1.1918	3396.64	44486.7	253	291	0.869416	40561.8	16554.7	2.45017	3	0.0258342	0.0775025	42	21	21	43.6641
3W	0.1	3W_BSA re08	single	1821	outside	5	120.92	0.00822202	0.023532	0.349398	0.96235	1.19099	3394.32	23896.3	251	291	0.862543	30527.8	12366.1	2.46866	3	0.0265675	0.0797025	50	25	25	43.6641
3W	0.1	3W_BSA re08	single	1821	outside	6	206.398	0.00708795	0.0170111	0.416667	0.961844	1.19036	3392.53	38476.7	266	291	0.914089	37528.5	17106.5	2.19381	1	0.0748764	0.0748764	28	14	14	43.6641
3W	0.1	3W_BSA re08	single	1821	outside	7	130.79	0.00567036	0.0496157	0.114286	0.962807	1.19155	3395.93	19250.7	172	291	0.591065	30333.2	5865.08	5.17182	3	0.0164732	0.0494195	33	16	17	43.6641
3W	0.1	3W_BSA re08	single	1821	outside	union_max																					43.6641	0.0221144	2	2.94053	165	165	26	0.00710288	242.593	0.680151
3W	0.1	3W_BSA re08	single	2147	outside	0	47.6025	0.00199686	0.0553414	0.0360825	0.969109	0.813511	3397.22	9172.26	50	291	0.171821	25039.4	5258.27	4.7619	11	0.0023616	0.0259776	42	21	21	43.6641
3W	0.1	3W_BSA re08	single	2147	outside	1	15.8983	0	0.146626	0	0.969106	0.813509	3397.21	2639.44	0	291	0		1984.64		0	0	0	0	0	0	43.6641
3W	0.1	3W_BSA re08	single	2147	outside	2	20.4589	0	0.106404	0	0.969109	0.813511	3397.22	3703.83	0	291	0		2734.86		0	0	0	0	0	0	43.6641
3W	0.1	3W_BSA re08	single	2147	outside	union_max																					43.6641	0.00199686	1	2.3904	21	21	11	0.00254147	50.1984	0.41834
3W	0.1	3W_BSA re08	single	2385	outside	0	52.203	0.0016879	0.0669534	0.0252101	0.963489	1.15785	3424.92	7921.71	37	291	0.127148	21920.7	4346.3	5.04353	9	0.00220811	0.019873	36	18	18	43.6641
3W	0.1	3W_BSA re08	single	2385	outside	1	22.6016	0	0.11759	0	0.963476	1.15784	3424.88	3692.29	0	291	0		2474.69		0	0	0	0	0	0	43.6641
3W	0.1	3W_BSA re08	single	2385	outside	union_max																					43.6641	0.0016879	1	5.36925	18	18	9	0.00239375	96.6465	0.186246
3W	0.1	3W_BSA re08	single	2396	outside	0	23.2472	0	0.108472	0	0.975455	0.527301	3480.18	4041.96	0	291	0		2682.73		0	0	0	0	0	0	43.6641
3W	0.1	3W_BSA re08	single	2396	outside	1	23.7593	0	0.0910937	0	0.975453	0.5273	3480.18	4442.29	0	291	0		3194.51		0	0	0	0	0	0	43.6641
3W	0.1	3W_BSA re08	single	2396	outside	2	30.0321	0	0.119122	0	0.975455	0.527301	3480.18	4214.82	0	291	0		2442.86		0	0	0	0	0	0	43.6641
3W	0.1	3W_BSA re08	single	2396	outside	union_max																					43.6641	0	0	0	0	0	0	0	0	0.449296
3W	0.1	3W_BSA re08	single	2943	outside	0	24.7991	0	0.100185	0	0.969231	0.825579	3434.41	4154.94	0	291	0		2904.62		0	0	0	0	0	0	43.6641
3W	0.1	3W_BSA re08	single	2943	outside	1	56.0435	0.00197548	0.10075	0.0196078	0.969231	0.825579	3434.41	7586.26	83	291	0.285223	42015	2888.35	14.5464	5	0.00569184	0.0284592	34	17	17	43.6641
3W	0.1	3W_BSA re08	single	2943	outside	2	119.072	0.00846636	0.0310433	0.272727	0.969233	0.82558	3434.41	19178.9	210	291	0.721649	24804.1	9374	2.64605	8	0.0101171	0.0809368	55	27	28	43.6641
3W	0.1	3W_BSA re08	single	2943	outside	3	96.5108	0.00733751	0.0369698	0.198473	0.969231	0.825579	3434.41	15819	179	291	0.61512	24395.2	7871.3	3.09926	5	0.0128803	0.0644017	52	26	26	43.6641
3W	0.1	3W_BSA re08	single	2943	outside	4	187.059	0.00733751	0.0194726	0.376812	0.969049	0.825423	3433.76	32446.1	250	291	0.859107	34071.5	14944.1	2.27994	4	0.0162372	0.0649487	33	16	17	43.6641
3W	0.1	3W_BSA re08	single	2943	outside	5	113.799	0.00874857	0.03189	0.274336	0.969231	0.825579	3434.41	17822.8	209	291	0.718213	23889.6	9125.13	2.618	8	0.00910865	0.0728692	55	28	27	43.6641
3W	0.1	3W_BSA re08	single	2943	outside	6	70.0371	0.0070553	0.047976	0.147059	0.969231	0.825579	3434.41	11526.9	129	291	0.443299	18284.1	6065.53	3.01443	11	0.00444445	0.0488889	56	28	28	43.6641
3W	0.1	3W_BSA re08	single	2943	outside	7	115.091	0.00874857	0.0355587	0.246032	0.969238	0.825585	3434.43	19441.3	209	291	0.718213	23889.6	8183.65	2.91919	7	0.00745032	0.0521522	32	16	16	43.6641
3W	0.1	3W_BSA re08	single	2943	outside	8	120.495	0.00790193	0.0304789	0.259259	0.969231	0.825579	3434.41	20266	195	291	0.670103	24677.5	9547.59	2.58468	9	0.00744236	0.0669813	61	31	30	43.6641
3W	0.1	3W_BSA re08	single	2943	outside	9	171.782	0.00846636	0.0222947	0.379747	0.969433	0.825751	3435.12	27568.9	249	291	0.85567	29410.5	13052.4	2.25326	5	0.0154044	0.0770221	39	19	20	43.6641
3W	0.1	3W_BSA re08	single	2943	outside	10	172.694	0.00761972	0.023988	0.317647	0.969216	0.825566	3434.36	27033	237	291	0.814433	31103.5	12131.1	2.56396	3	0.024082	0.0722459	37	19	18	43.6641
3W	0.1	3W_BSA re08	single	2943	outside	11	65.9239	0.00423318	0.0550313	0.0769231	0.969231	0.825579	3434.41	9806.23	94	291	0.323024	22205.5	5287.9	4.19931	6	0.00497715	0.0298629	44	22	22	43.6641
3W	0.1	3W_BSA re08	single	2943	outside	union_max																					43.6641	0.0324544	2	2.15111	251	251	15	0.00808227	269.964	0.929753
3W	0.1	3W_BSA re08	single	3603	outside	0	34.023	0	0.0951083	0	0.962937	1.20009	3432.25	5043.03	0	291	0		3059.67		0	0	0	0	0	0	43.6641
3W	0.1	3W_BSA re08	single	3603	outside	1	50.6408	0.00196389	0.0664916	0.0295359	0.962937	1.20009	3432.25	7361.59	32	291	0.109966	16294.2	4376.49	3.72312	7	0.00290943	0.020366	24	12	12	43.6641
3W	0.1	3W_BSA re08	single	3603	outside	union_max																					43.6641	0.00196389	1	5.10169	12	12	7	0.00224156	61.2203	0.196013
3W	0.1	3W_BSA re09	multiple switches	529	inside	0	38.6613	0	0.0749842	0	0.957772	1.53207	3410.39	6432.52	0	291	0		3880.82		0	0	0	0	0	0	43.6641
3W	0.1	3W_BSA re09	multiple switches	529	outside	1	100.798	0.00617847	0.043811	0.141026	0.957772	1.53207	3410.39	14793.1	164	291	0.563574	26543.8	6642.17	3.99625	6	0.0543072	0.325843	30	15	15	43.6641
3W	0.1	3W_BSA re09	multiple switches	529	outside	union_max																					43.6641	0.00617847	1	1.328	15	15	6	0.00905693	19.92	0.75301
3W	0.1	3W_BSA re09	multiple switches	718	inside	0	12.8734	0	0.124206	0	0.964081	1.08456	3415.27	2800.3	0	291	0		2342.89		0	0	0	0	0	0	43.6641
3W	0.1	3W_BSA re09	multiple switches	718	outside	1	47.3775	0.00112914	0.0547634	0.0206186	0.964116	1.08459	3415.39	8068.45	27	291	0.0927835	23911.9	5313.76	4.5	9	0.002523	0.022707	32	16	16	43.6641
3W	0.1	3W_BSA re09	multiple switches	718	inside	2	34.6926	0	0.0742412	0	0.964116	1.08459	3415.39	6215.02	0	291	0		3919.66		0	0	0	0	0	0	43.6641
3W	0.1	3W_BSA re09	multiple switches	718	inside	3	20.2022	0	0.10247	0	0.964115	1.08459	3415.39	3791.51	0	291	0		2839.86		0	0	0	0	0	0	43.6641
3W	0.1	3W_BSA re09	multiple switches	718	inside	union_max																					43.6641	0.00112914	1	2.27244	16	16	9	0.00198688	36.359	0.440056
3W	0.1	3W_BSA re09	multiple switches	754	inside	0	110.983	0.00754977	0.0329953	0.228814	0.980001	0.283762	3504.75	18654.8	210	291	0.721649	27815.4	8819.44	3.15388	8	0.0124946	0.099957	29	15	14	43.6641
3W	0.1	3W_BSA re09	multiple switches	754	inside	1	164.155	0.00866826	0.0262844	0.329787	0.980003	0.283763	3504.75	23533.7	245	291	0.841924	28264	11071.2	2.55293	4	0.0565207	0.226083	24	12	12	43.6641
3W	0.1	3W_BSA re09	multiple switches	754	outside	2	9.72426	0	0.180356	0	0.979129	0.28351	3501.63	1883.47	0	291	0		1613.48		0	0	0	0	0	0	43.6641
3W	0.1	3W_BSA re09	multiple switches	754	outside	3	24.5976	0	0.1331	0	0.980002	0.283762	3504.75	3564.4	0	291	0		2186.33		0	0	0	0	0	0	43.6641
3W	0.1	3W_BSA re09	multiple switches	754	outside	4	25.8774	0	0.0961897	0	0.980002	0.283762	3504.75	4754.58	0	291	0		3025.27		0	0	0	0	0	0	43.6641
3W	0.1	3W_BSA re09	multiple switches	754	inside	5	35.5016	0	0.0713034	0	0.980002	0.283762	3504.75	6241.16	0	291	0		4081.15		0	0	0	0	0	0	43.6641
3W	0.1	3W_BSA re09	multiple switches	754	outside	6	41.702	0	0.0836067	0	0.980002	0.283762	3504.75	6211.71	0	291	0		3480.58		0	0	0	0	0	0	43.6641
3W	0.1	3W_BSA re09	multiple switches	754	outside	7	72.2956	0.00615167	0.0452986	0.135802	0.980002	0.283762	3504.75	11694.3	126	291	0.43299	20482.3	6424.03	3.18838	14	0.00336015	0.0470421	66	33	33	43.6641
3W	0.1	3W_BSA re09	multiple switches	754	outside	8	47.9799	0.000838864	0.0732608	0.0114504	0.980002	0.283762	3504.75	7436.92	25	291	0.0859107	29802.2	3972.11	7.50286	7	0.00198396	0.0138877	24	12	12	43.6641
3W	0.1	3W_BSA re09	multiple switches	754	outside	9	38.8712	0	0.0816494	0	0.980002	0.283762	3504.75	6355.52	0	291	0		3564.02		0	0	0	0	0	0	43.6641
3W	0.1	3W_BSA re09	multiple switches	754	outside	10	78.7465	0.00727015	0.0433413	0.167742	0.980001	0.283762	3504.75	13386	159	291	0.546392	21870.2	6714.15	3.25734	11	0.00662383	0.0728622	60	30	30	43.6641
3W	0.1	3W_BSA re09	multiple switches	754	outside	11	40.9633	0	0.0718626	0	0.980001	0.283762	3504.75	7231.7	0	291	0		4049.39		0	0	0	0	0	0	43.6641
3W	0.1	3W_BSA re09	multiple switches	754	outside	12	26.8502	0	0.102621	0	0.980002	0.283762	3504.75	4247.53	0	291	0		2835.68		0	0	0	0	0	0	43.6641
3W	0.1	3W_BSA re09	multiple switches	754	outside	union_max																					43.6641	0.0296398	5	2.64584	103	103	12	0.0116288	54.5043	1.88976
3W	0.1	3W_BSA re09	multiple switches	807	outside	0	56.4266	0.00281983	0.0547048	0.0515464	0.972113	0.677025	3447.41	9334.08	67	291	0.230241	23760.3	5319.46	4.46667	7	0.00333327	0.0233329	36	18	18	43.6641
3W	0.1	3W_BSA re09	multiple switches	807	outside	1	96.2958	0.00704958	0.0431435	0.163399	0.972113	0.677025	3447.41	14590.1	160	291	0.549828	22696.4	6744.94	3.36495	10	0.00600449	0.0600449	49	24	25	43.6641
3W	0.1	3W_BSA re09	multiple switches	807	outside	2	147.197	0.00817752	0.0228407	0.358025	0.972003	0.676949	3447.02	26237.4	249	291	0.85567	30449.3	12740.4	2.38998	6	0.011738	0.0704277	32	16	16	43.6641
3W	0.1	3W_BSA re09	multiple switches	807	outside	3	215.102	0.00761355	0.0208668	0.364865	0.972106	0.677021	3447.39	36319.4	254	291	0.872852	33361.6	13945.6	2.39226	4	0.0207121	0.0828486	29	15	14	43.6641
3W	0.1	3W_BSA re09	multiple switches	807	outside	4	196.538	0.00733157	0.0160731	0.45614	0.972491	0.677289	3448.75	37676.7	273	291	0.938144	37236.2	18104.8	2.0567	1	0.0742584	0.0742584	27	13	14	43.6641
3W	0.1	3W_BSA re09	multiple switches	807	outside	5	216.664	0.00704958	0.0239686	0.294118	0.972644	0.677395	3449.29	32926.6	235	291	0.80756	33335.3	12140.9	2.7457	5	0.0162581	0.0812903	26	13	13	43.6641
3W	0.1	3W_BSA re09	multiple switches	807	outside	6	450.943	0.0050757	0.0107154	0.473684	0.971324	0.676476	3444.61	73615.9	275	291	0.945017	54179.7	27157.3	1.99504	1	0.0956513	0.0956513	22	11	11	43.6641
3W	0.1	3W_BSA re09	multiple switches	807	outside	7	141.806	0.0084595	0.0265064	0.319149	0.972078	0.677001	3447.29	22287.3	231	291	0.793814	27306.6	10978.5	2.48729	7	0.0117298	0.0821085	48	24	24	43.6641
3W	0.1	3W_BSA re09	multiple switches	807	outside	8	69.4544	0.00648562	0.050193	0.129213	0.972113	0.677025	3447.41	11324.9	138	291	0.474227	21277.9	5797.62	3.6701	11	0.00480486	0.0528534	55	28	27	43.6641
3W	0.1	3W_BSA re09	multiple switches	807	inside	9	102.677	0.00761355	0.0375038	0.203008	0.972113	0.677025	3447.41	15014.3	177	291	0.608247	23248	7759.22	2.99618	7	0.0092725	0.0649075	64	32	32	43.6641
3W	0.1	3W_BSA re09	multiple switches	807	inside	10	109.439	0.0084595	0.0349659	0.241935	0.972113	0.677025	3447.41	17685.3	200	291	0.687285	23642.1	8322.39	2.84078	9	0.0080394	0.0723546	41	20	21	43.6641
3W	0.1	3W_BSA re09	multiple switches	807	inside	11	69.5865	0.00620363	0.0493471	0.125714	0.972113	0.677025	3447.41	11539.6	128	291	0.439863	20633.1	5897	3.49891	10	0.00636936	0.0636936	52	26	26	43.6641
3W	0.1	3W_BSA re09	multiple switches	807	outside	12	71.1091	0.00648562	0.0499111	0.129944	0.972114	0.677026	3447.41	11231	120	291	0.412371	18502.5	5830.37	3.17346	10	0.00551269	0.0551269	39	20	19	43.6641
3W	0.1	3W_BSA re09	multiple switches	807	outside	union_max																					43.6641	0.0623183	5	4.37681	264	264	24	0.0073946	231.096	1.14238
3W	0.1	3W_BSA re09	multiple switches	914	outside	0	200.891	0.00741518	0.0193935	0.382353	0.961022	1.30354	3369.65	33564.7	251	291	0.862543	33849.5	15005	2.25588	6			33	16	17	43.6641
3W	0.1	3W_BSA re09	multiple switches	914	inside	1	95.8893	0.00655958	0.0470579	0.139394	0.960928	1.30341	3369.32	14324.9	150	291	0.515464	22867.3	6183.88	3.69789	7	0.00701425	0.0490997	39	20	19	43.6641
3W	0.1	3W_BSA re09	multiple switches	914	outside	2	102.756	0.00827078	0.0393575	0.210145	0.960931	1.30342	3369.33	17362	191	291	0.656357	23093.4	7393.76	3.12336	7	0.00801129	0.056079	52	26	26	43.6641
3W	0.1	3W_BSA re09	multiple switches	914	inside	3	96.2115	0.00741518	0.0396427	0.18705	0.960928	1.30341	3369.32	15985.8	177	291	0.608247	23870	7340.57	3.25178	10	0.00501046	0.0501046	39	20	19	43.6641
3W	0.1	3W_BSA re09	multiple switches	914	inside	4	67.8001	0.00256679	0.0533323	0.0481283	0.960928	1.30341	3369.32	9972.27	70	291	0.24055	27271.4	5456.36	4.99809	13	0.00253484	0.0329529	40	20	20	43.6641
3W	0.1	3W_BSA re09	multiple switches	914	inside	5	104.349	0.00484839	0.0504803	0.0960452	0.960928	1.30341	3369.32	14446.1	150	291	0.515464	30938.1	5764.63	5.36689	6	0.0097165	0.058299	24	12	12	43.6641
3W	0.1	3W_BSA re09	multiple switches	914	inside	union_max																					43.6641	0.0299459	4	8.60453	114	115	25		245.229	0.464872
3W	0.1	3W_BSA re09	multiple switches	2126	inside	0	21.0984	0	0.124145	0	0.970387	0.765076	3462.73	3439.79	0	291	0		2344.03		0	0	0	0	0	0	43.6641
3W	0.1	3W_BSA re09	multiple switches	2126	outside	1	59.0194	0.00420356	0.0493217	0.0852273	0.970393	0.765081	3462.76	10945.6	122	291	0.419244	29023	5900.04	4.91913	10	0.00596473	0.0596473	44	22	22	43.6641
3W	0.1	3W_BSA re09	multiple switches	2126	outside	2	24.699	0	0.108732	0	0.970393	0.765081	3462.76	4034.59	0	291	0		2676.31		0	0	0	0	0	0	43.6641
3W	0.1	3W_BSA re09	multiple switches	2126	inside	3	14.445	0	0.140679	0	0.970388	0.765077	3462.74	2905.53	0	291	0		2068.54		0	0	0	0	0	0	43.6641
3W	0.1	3W_BSA re09	multiple switches	2126	inside	union_max																					43.6641	0.00420356	2	2.882	22	22	10	0.0049061	31.702	0.693963
3W	0.1	3W_BSA re09	single	137	outside	0	48.6725	0.00113635	0.0752832	0.0150943	0.960257	1.35694	3380.15	7659.77	32	291	0.109966	28160.3	3865.41	7.28522	5	0.00271543	0.0135771	14	7	7	43.6641
3W	0.1	3W_BSA re09	single	137	outside	1	48.0763	0.00113635	0.0741468	0.0153257	0.960257	1.35694	3380.15	7264.3	31	291	0.106529	27280.3	3924.65	6.95103	6	0.00726339	0.0435803	16	8	8	43.6641
3W	0.1	3W_BSA re09	single	137	outside	union_max																					43.6641	0.0022727	2	4.53579	15	15	11	0.00269475	34.0184	0.440937
3W	0.1	3W_BSA re09	single	158	outside	0	283.952	0.00682608	0.0159275	0.428571	0.95156	2.04001	3345.62	43718.9	276	291	0.948454	40433.2	18270.3	2.21306	1	0.0864261	0.0864261	17	9	8	43.6641
3W	0.1	3W_BSA re09	single	158	outside	1	126.472	0.00881702	0.0213315	0.413333	0.95124	2.03932	3344.49	24987.7	260	291	0.893471	29488.4	13641.8	2.16162	4	0.0289643	0.115857	24	12	12	43.6641
3W	0.1	3W_BSA re09	single	158	outside	2	145.336	0.0085326	0.0216159	0.394737	0.951567	2.04002	3345.64	26796.7	257	291	0.883162	30119.8	13462.3	2.23734	4	0.0461142	0.184457	28	14	14	43.6641
3W	0.1	3W_BSA re09	single	158	outside	3	120.53	0.00625724	0.0429474	0.145695	0.95122	2.03928	3344.42	15734.7	147	291	0.505155	23492.8	6775.73	3.4672	5	0.0306496	0.153248	32	16	16	43.6641
3W	0.1	3W_BSA re09	single	158	outside	4	119.614	0.00824818	0.0324239	0.254386	0.951219	2.03928	3344.42	19617.5	195	291	0.670103	23641.6	8974.87	2.6342	6	0.0580712	0.348427	25	13	12	43.6641
3W	0.1	3W_BSA re09	single	158	outside	union_max																					43.6641	0.0216159	1	0.871443	65	65	7	0.0333455	56.6438	1.14752
3W	0.1	3W_BSA re09	single	268	outside	0	43.2598	0	0.0689326	0	0.964423	1.09415	3413.76	8015.49	5	291	0.0171821		4221.51		3	0.00211235	0.00633705	8	4	4	43.6641
3W	0.1	3W_BSA re09	single	268	outside	1	50.4908	0.00141255	0.0655425	0.0215517	0.964423	1.09415	3413.76	7569.49	39	291	0.134021	27609.6	4439.87	6.21856	6	0.00550337	0.0330202	19	10	9	43.6641
3W	0.1	3W_BSA re09	single	268	outside	2	67.0866	0.00282511	0.0576322	0.0490196	0.964423	1.09415	3413.76	10271.2	86	291	0.295533	30441.3	5049.26	6.02887	2	0.0436085	0.0872169	27	13	14	43.6641
3W	0.1	3W_BSA re09	single	268	outside	union_max																					43.6641	0.00282511	1	1.49357	27	27	11	0.00447702	40.3264	0.669537
3W	0.1	3W_BSA re09	single	306	outside	0	137.617	0.00760384	0.0275991	0.27551	0.957397	1.57679	3399.56	22316	212	291	0.728522	27880.6	10543.8	2.64427	7			27	13	14	43.6641
3W	0.1	3W_BSA re09	single	306	outside	1	184.596	0.00788547	0.0191504	0.411765	0.957327	1.57668	3399.31	31717.8	253	291	0.869416	32084.3	15195.5	2.11144	3	0.0431404	0.129421	20	10	10	43.6641
3W	0.1	3W_BSA re09	single	306	outside	2	112.84	0.00873034	0.0273175	0.319588	0.957329	1.57668	3399.32	21095.5	234	291	0.804124	26803.1	10652.5	2.51613	3	0.0704535	0.21136	31	15	16	43.6641
3W	0.1	3W_BSA re09	single	306	outside	3	37.0932	0	0.085332	0	0.957328	1.57668	3399.32	5865.09	0	291	0		3410.21		0	0	0	0	0	0	43.6641
3W	0.1	3W_BSA re09	single	306	outside	union_max																					43.6641	0.0129547	1	1.15663	39	40	12		45.1087	0.864577
3W	0.1	3W_BSA re09	single	367	outside	0	135.881	0.00913808	0.026272	0.347826	0.954972	1.73093	3344.15	21977.1	236	291	0.810997	25826	11076.4	2.33162	5			42	21	21	43.6641
3W	0.1	3W_BSA re09	single	367	outside	1	320.901	0.0057113	0.0134215	0.425532	0.951288	1.72425	3331.25	57267.5	269	291	0.924399	47099.6	21681.6	2.17234	3	0.0323685	0.0971055	23	11	12	43.6641
3W	0.1	3W_BSA re09	single	367	outside	2	246.886	0.00771025	0.0194184	0.397059	0.954791	1.7306	3343.52	34893.2	251	291	0.862543	32554.1	14985.8	2.17233	3	0.0283887	0.085166	35	18	17	43.6641
3W	0.1	3W_BSA re09	single	367	outside	3	142.85	0.00856695	0.0251297	0.340909	0.954973	1.73093	3344.15	23896.5	235	291	0.80756	27431	11579.9	2.36884	5	0.0211402	0.105701	40	20	20	43.6641
3W	0.1	3W_BSA re09	single	367	outside	union_max																					43.6641	0.0159916	1	1.79549	70	71	9		125.684	0.556951
3W	0.1	3W_BSA re09	single	398	outside	0	129.215	0.00515327	0.0375043	0.137405	0.948718	2.23604	3313.81	19156.1	167	291	0.573883	32406.6	7759.11	4.17659	7	0.0142975	0.100082	32	16	16	43.6641
3W	0.1	3W_BSA re09	single	398	outside	union_max																					43.6641	0.00515327	1	2.36905	16	16	7	0.0075494	37.9047	0.422111
3W	0.1	3W_BSA re09	single	521	inside	0	28.5069	0	0.0985513	0	0.97207	0.680048	3481.85	5225.42	0	291	0		2952.78		0	0	0	0	0	0	43.6641
3W	0.1	3W_BSA re09	single	521	inside	1	90.8757	0.00725874	0.0432733	0.167742	0.97207	0.680048	3481.85	15330.6	178	291	0.611684	24522.2	6724.71	3.64658	5	0.0123468	0.0617341	35	17	18	43.6641
3W	0.1	3W_BSA re09	single	521	inside	2	107.429	0.0078171	0.0410398	0.190476	0.97207	0.680048	3481.85	16307.6	181	291	0.621993	23154.4	7090.68	3.26546	6	0.00855504	0.0513302	47	24	23	43.6641
3W	0.1	3W_BSA re09	single	521	inside	3	40.5933	0	0.0767751	0	0.97207	0.680048	3481.85	7047.85	0	291	0		3790.29		0	0	0	0	0	0	43.6641
3W	0.1	3W_BSA re09	single	521	inside	4	75.3029	0.0047461	0.0516487	0.0918919	0.97207	0.680048	3481.85	10995.9	105	291	0.360825	22123.4	5634.21	3.92662	8	0.00383499	0.0306799	30	15	15	43.6641
3W	0.1	3W_BSA re09	single	521	inside	5	119.482	0.00893383	0.032106	0.278261	0.972066	0.680045	3481.83	20321.9	229	291	0.786942	25632.9	9063.74	2.82807	3	0.0278582	0.0835745	49	24	25	43.6641
3W	0.1	3W_BSA re09	single	521	inside	6	71.6662	0.00418773	0.0555573	0.0753769	0.97207	0.680048	3481.85	10388.7	98	291	0.33677	23401.7	5237.84	4.46781	5	0.00510941	0.0255471	28	14	14	43.6641
3W	0.1	3W_BSA re09	single	521	inside	7	20.9574	0	0.114465	0	0.97207	0.680048	3481.85	4132.35	0	291	0		2542.27		0	0	0	0	0	0	43.6641
3W	0.1	3W_BSA re09	single	521	inside	8	27.8967	0	0.102739	0	0.97207	0.680048	3481.85	4378.32	0	291	0		2832.42		0	0	0	0	0	0	43.6641
3W	0.1	3W_BSA re09	single	521	inside	9	43.8953	0.000558365	0.0893383	0.00625	0.97207	0.680048	3481.85	6674.42	7	291	0.024055	12536.6	3257.28	3.8488	5	0.00135257	0.00676285	12	6	6	43.6641
3W	0.1	3W_BSA re09	single	521	inside	10	27.2413	0	0.0985513	0	0.97207	0.680048	3481.85	4986.51	0	291	0		2952.78		0	0	0	0	0	0	43.6641
3W	0.1	3W_BSA re09	single	521	inside	11	17.2432	0	0.115302	0	0.97207	0.680048	3481.85	3629.09	0	291	0		2523.8		0	0	0	0	0	0	43.6641
3W	0.1	3W_BSA re09	single	521	inside	union_max																					43.6641	0.0315476	2	1.83031	102	102	11	0.0111241	93.3458	1.09271
3W	0.1	3W_BSA re09	single	825	outside	0	49.8352	0.00251349	0.0597653	0.0420561	0.970045	0.782301	3473.42	8396.76	45	291	0.154639	17903.4	4869.05	3.67698	10	0.00207031	0.0207031	40	20	20	43.6641
3W	0.1	3W_BSA re09	single	825	outside	1	50.7927	0.00139638	0.0712156	0.0196078	0.970045	0.782301	3473.42	7045.37	39	291	0.134021	27929.3	4086.18	6.83505	6	0.00265904	0.0159542	30	15	15	43.6641
3W	0.1	3W_BSA re09	single	825	outside	2	44.4725	0.000279277	0.067585	0.00413223	0.970045	0.782301	3473.42	7811.45	8	291	0.0274914	28645.4	4305.69	6.65292	5	0.00131843	0.00659215	10	5	5	43.6641
3W	0.1	3W_BSA re09	single	825	outside	union_max																					43.6641	0.00418915	2	6.25878	40	40	21	0.00255159	125.176	0.319551
3W	0.1	3W_BSA re09	single	849	outside	0	10.0616	0	0.168991	0	0.972282	0.66463	3434.81	2006.53	0	291	0		1721.98		0	0	0	0	0	0	43.6641
3W	0.1	3W_BSA re09	single	849	outside	1	31.4524	0	0.113227	0	0.972326	0.664661	3434.97	4506.16	0	291	0		2570.06		0	0	0	0	0	0	43.6641
3W	0.1	3W_BSA re09	single	849	outside	2	24.662	0	0.111812	0	0.97233	0.664663	3434.98	3729.68	0	291	0		2602.59		0	0	0	0	0	0	43.6641
3W	0.1	3W_BSA re09	single	849	outside	union_max																					43.6641	0	0	0	0	0	0	0	0	0.386578
3W	0.1	3W_BSA re09	single	878	outside	0	64.9434	0.00541036	0.0464152	0.116564	0.964444	1.07521	3386.92	10447.3	100	291	0.343643	18483	6269.49	2.94809	21			71	35	36	43.6641
3W	0.1	3W_BSA re09	single	878	outside	1	79.1504	0.00597988	0.0424286	0.14094	0.964444	1.07521	3386.92	12795.5	144	291	0.494845	24080.8	6858.57	3.51105	11	0.00390279	0.0429307	45	23	22	43.6641
3W	0.1	3W_BSA re09	single	878	outside	2	67.9053	0.00484085	0.0532494	0.0909091	0.964444	1.07521	3386.92	11031.5	125	291	0.429553	25821.9	5464.85	4.72509	8	0.00485212	0.0388169	60	30	30	43.6641
3W	0.1	3W_BSA re09	single	878	outside	3	44.4348	0.000569512	0.0891286	0.00638978	0.964444	1.07521	3386.92	6079.9	14	291	0.04811	24582.5	3264.94	7.52921	9	0.00114604	0.0103144	22	11	11	43.6641
3W	0.1	3W_BSA re09	single	878	outside	4	153.917	0.00768841	0.0253433	0.303371	0.964301	1.07505	3386.41	25518.7	234	291	0.804124	30435.4	11482.3	2.65063	5	0.0114065	0.0570327	35	18	17	43.6641
3W	0.1	3W_BSA re09	single	878	outside	5	76.266	0.0045561	0.0589445	0.0772947	0.964444	1.07521	3386.92	10609.5	110	291	0.378007	24143.5	4936.85	4.89046	6	0.00548395	0.0329037	47	23	24	43.6641
3W	0.1	3W_BSA re09	single	878	outside	6	176.218	0.00797317	0.02335	0.341463	0.964285	1.07503	3386.36	27511.6	242	291	0.831615	30351.8	12462.5	2.43544	4	0.0134735	0.0538939	40	20	20	43.6641
3W	0.1	3W_BSA re09	single	878	outside	7	170.893	0.0071189	0.0236347	0.301205	0.964441	1.07521	3386.9	30120.5	244	291	0.838488	34275	12312.4	2.78378	5	0.0120008	0.0600042	31	15	16	43.6641
3W	0.1	3W_BSA re09	single	878	outside	8	178.94	0.00797317	0.0224957	0.35443	0.964283	1.07503	3386.35	28523.9	251	291	0.862543	31480.6	12935.8	2.4336	3	0.0214267	0.0642802	38	19	19	43.6641
3W	0.1	3W_BSA re09	single	878	outside	9	142.389	0.00854268	0.0293299	0.291262	0.964478	1.07525	3387.03	22265.8	227	291	0.780069	26572.5	9921.63	2.67824	5	0.0138216	0.0691079	47	24	23	43.6641
3W	0.1	3W_BSA re09	single	878	outside	10	144.624	0.00854268	0.0224957	0.379747	0.964497	1.07527	3387.1	26909.8	257	291	0.883162	30084.2	12935.8	2.32566	4	0.0172328	0.0689313	29	14	15	43.6641
3W	0.1	3W_BSA re09	single	878	outside	11	141.354	0.00854268	0.0290451	0.294118	0.964444	1.07521	3386.92	21700.7	214	291	0.735395	25050.7	10018.9	2.50034	7	0.00998931	0.0699251	54	27	27	43.6641
3W	0.1	3W_BSA re09	single	878	outside	12	190.167	0.00797317	0.0207872	0.383562	0.964459	1.07523	3386.97	30652.1	252	291	0.865979	31606	13999	2.25773	3	0.0197008	0.0591024	41	20	21	43.6641
3W	0.1	3W_BSA re09	single	878	outside	13	144.241	0.00911219	0.0253433	0.359551	0.964675	1.07547	3387.73	23096.8	233	291	0.800687	25570.1	11482.3	2.22691	5	0.0131419	0.0657097	46	23	23	43.6641
3W	0.1	3W_BSA re09	single	878	outside	14	165.771	0.00882743	0.0199329	0.442857	0.964856	1.07567	3388.36	29073.2	255	291	0.876289	28887.2	14599	1.97872	2	0.0344047	0.0688093	38	19	19	43.6641
3W	0.1	3W_BSA re09	single	878	outside	15	144.916	0.00768841	0.0202177	0.380282	0.964365	1.07512	3386.64	29972.1	259	291	0.890034	33687.1	14393.3	2.34046	1	0.0665054	0.0665054	35	18	17	43.6641
3W	0.1	3W_BSA re09	single	878	outside	16	106.563	0.00854268	0.0344555	0.247934	0.964444	1.07521	3386.92	16776.3	201	291	0.690722	23528.9	8445.68	2.78591	10	0.00596145	0.0596145	57	29	28	43.6641
3W	0.1	3W_BSA re09	single	878	outside	17	157.963	0.00797317	0.0273366	0.291667	0.964348	1.0751	3386.58	23800.4	219	291	0.752577	27467.1	10645.1	2.58027	7	0.00941261	0.0658882	57	28	29	43.6641
3W	0.1	3W_BSA re09	single	878	outside	18	157.828	0.00768841	0.0281908	0.272727	0.964438	1.0752	3386.89	24906.7	223	291	0.766323	29004.7	10322.5	2.80985	5	0.0139566	0.0697832	47	23	24	43.6641
3W	0.1	3W_BSA re09	single	878	outside	19	117.266	0.00911219	0.0284756	0.32	0.964448	1.07522	3386.93	19626.9	224	291	0.769759	24582.5	10219.3	2.4055	6	0.0103443	0.0620659	54	27	27	43.6641
3W	0.1	3W_BSA re09	single	878	outside	20	96.1627	0.00854268	0.0370183	0.230769	0.964444	1.07521	3386.92	17392.2	212	291	0.728522	24816.6	7860.98	3.15693	6	0.0101884	0.0611301	43	22	21	43.6641
3W	0.1	3W_BSA re09	single	878	outside	21	96.2802	0.00626463	0.0418591	0.14966	0.964445	1.07521	3386.92	13586.7	146	291	0.501718	23305.4	6951.89	3.35239	10	0.00498256	0.0498256	42	21	21	43.6641
3W	0.1	3W_BSA re09	single	878	outside	22	85.6128	0.00654939	0.0461305	0.141975	0.964444	1.07521	3386.91	12543.1	141	291	0.484536	21528.7	6308.2	3.41282	9	0.00500439	0.0450395	42	21	21	43.6641
3W	0.1	3W_BSA re09	single	878	outside	23	91.6405	0.0045561	0.0452762	0.100629	0.964444	1.07521	3386.92	13078.2	113	291	0.388316	24801.9	6427.22	3.85889	6	0.00710895	0.0426537	41	20	21	43.6641
3W	0.1	3W_BSA re09	single	878	outside	24	123.779	0.00911219	0.0267671	0.340426	0.964355	1.07511	3386.6	21960.3	233	291	0.800687	25570.1	10871.6	2.35202	5	0.0151778	0.0758889	51	26	25	43.6641
3W	0.1	3W_BSA re09	single	878	outside	union_max																					43.6641	0.0751756	2	1.1465	563	564	39		322.739	1.74444
3W	0.1	3W_BSA re09	single	1009	outside	0	72.8337	0.0039336	0.0657474	0.0598291	0.971695	0.656979	3458.34	10184.1	99	291	0.340206	25167.8	4426.03	5.6863	5	0.00537302	0.0268651	22	11	11	43.6641
3W	0.1	3W_BSA re09	single	1009	outside	1	28.9104	0	0.0986211	0	0.971695	0.656979	3458.34	4712.52	0	291	0		2950.69		0	0	0	0	0	0	43.6641
3W	0.1	3W_BSA re09	single	1009	outside	2	8.36382	0	0.192747	0	0.970284	0.656025	3453.32	1565.02	0	291	0		1509.75		0	0	0	0	0	0	43.6641
3W	0.1	3W_BSA re09	single	1009	outside	3	28.3937	0	0.0837296	0	0.971695	0.656979	3458.34	5476.26	0	291	0		3475.47		0	0	0	0	0	0	43.6641
3W	0.1	3W_BSA re09	single	1009	outside	union_max																					43.6641	0.0039336	1	2.78619	11	11	5	0.00626909	30.6481	0.358913
3W	0.1	3W_BSA re09	single	1013	outside	0	71.5657	0.00781922	0.0424472	0.184211	0.975902	0.475783	3494.63	12680.8	159	291	0.546392	20334.5	6855.58	2.96613	8	0.00773543	0.0618834	59	30	29	43.6641
3W	0.1	3W_BSA re09	single	1013	outside	1	35.9511	0	0.0698144	0	0.975902	0.475783	3494.63	6527.63	0	291	0		4168.19		0	0	0	0	0	0	43.6641
3W	0.1	3W_BSA re09	single	1013	outside	2	83.6951	0.00670219	0.0396546	0.169014	0.975902	0.475783	3494.63	13472.6	156	291	0.536082	23276	7338.37	3.17182	11	0.00538437	0.059228	59	30	29	43.6641
3W	0.1	3W_BSA re09	single	1013	outside	3	61.3757	0.00446812	0.0494286	0.0903955	0.975902	0.475783	3494.63	10500.9	85	291	0.292096	19023.6	5887.28	3.23131	11	0.00284289	0.0312718	49	24	25	43.6641
3W	0.1	3W_BSA re09	single	1013	outside	4	51.4604	0.000837773	0.0645085	0.012987	0.975902	0.475783	3494.63	7594.04	39	291	0.134021	46552	4511.03	10.3196	8	0.00247403	0.0197923	28	14	14	43.6641
3W	0.1	3W_BSA re09	single	1013	outside	5	42.3149	0	0.0907588	0	0.975902	0.475783	3494.63	7019.73	0	291	0		3206.3		0	0	0	0	0	0	43.6641
3W	0.1	3W_BSA re09	single	1013	outside	6	52.9209	0.00418887	0.0583649	0.0717703	0.975902	0.475783	3494.63	9109.49	80	291	0.274914	19098.2	4985.88	3.83047	13	0.00297252	0.0386427	45	22	23	43.6641
3W	0.1	3W_BSA re09	single	1013	outside	7	39.964	0	0.0667426	0	0.975902	0.475783	3494.63	7322.84	0	291	0		4360.03		0	0	0	0	0	0	43.6641
3W	0.1	3W_BSA re09	single	1013	outside	8	119.895	0.0072607	0.043285	0.167742	0.975902	0.475783	3494.63	17645.3	180	291	0.618557	24791	6722.89	3.68755	7	0.00754192	0.0527934	38	19	19	43.6641
3W	0.1	3W_BSA re09	single	1013	outside	9	225.968	0.00698144	0.0203858	0.342466	0.973465	0.474595	3485.9	37894.4	245	291	0.841924	35093	14274.6	2.45842	3	0.023871	0.0716129	50	25	25	43.6641
3W	0.1	3W_BSA re09	single	1013	outside	10	54.6014	0.0053059	0.0463568	0.114458	0.976227	0.475942	3495.79	11349.3	135	291	0.463918	25443.4	6277.4	4.05317	14	0.00288235	0.0403529	74	37	37	43.6641
3W	0.1	3W_BSA re09	single	1013	outside	11	127.163	0.00586441	0.044402	0.132075	0.9759	0.475782	3494.62	17016.9	146	291	0.501718	24895.9	6553.76	3.79872	6	0.00571717	0.034303	34	17	17	43.6641
3W	0.1	3W_BSA re09	single	1013	outside	12	71.3736	0.00446812	0.0578064	0.0772947	0.975902	0.475783	3494.63	10747.5	99	291	0.340206	22156.9	5034.05	4.40142	9	0.00475399	0.0427859	37	18	19	43.6641
3W	0.1	3W_BSA re09	single	1013	outside	13	22.7465	0	0.127342	0	0.975902	0.475783	3494.63	3573.25	0	291	0		2285.19		0	0	0	0	0	0	43.6641
3W	0.1	3W_BSA re09	single	1013	outside	14	28.2435	0	0.108352	0	0.975902	0.475783	3494.63	4342.33	0	291	0		2685.69		0	0	0	0	0	0	43.6641
3W	0.1	3W_BSA re09	single	1013	outside	union_max																					43.6641	0.0452398	7	4.07897	238	238	23	0.00578606	138.685	1.71612
3W	0.1	3W_BSA re09	single	1165	outside	0	33.0215	0	0.0841748	0	0.979756	0.360655	3491.86	5217.91	0	291	0		3457.09		0	0	0	0	0	0	43.6641
3W	0.1	3W_BSA re09	single	1165	outside	1	24.3103	0	0.117845	0	0.979756	0.360655	3491.86	3718.06	0	291	0		2469.35		0	0	0	0	0	0	43.6641
3W	0.1	3W_BSA re09	single	1165	outside	2	100.586	0.00589224	0.045735	0.128834	0.979688	0.36063	3491.62	14652.4	143	291	0.491409	24269.2	6362.75	3.81427	6	0.00692517	0.041551	50	25	25	43.6641
3W	0.1	3W_BSA re09	single	1165	outside	3	116.441	0.00757573	0.0373175	0.203008	0.979761	0.360657	3491.88	18233.8	206	291	0.707904	27192.1	7797.95	3.48708	5	0.00896119	0.044806	31	15	16	43.6641
3W	0.1	3W_BSA re09	single	1165	outside	4	19.8945	0	0.12037	0	0.979756	0.360655	3491.86	3497.57	0	291	0		2417.55		0	0	0	0	0	0	43.6641
3W	0.1	3W_BSA re09	single	1165	outside	5	45.4552	0.000841748	0.081369	0.0103448	0.979756	0.360655	3491.86	7135.95	13	291	0.0446735	15444.1	3576.3	4.31844	6	0.00381027	0.0228616	16	8	8	43.6641
3W	0.1	3W_BSA re09	single	1165	outside	6	97.5589	0.00729515	0.0370369	0.19697	0.979733	0.360646	3491.78	15217.2	166	291	0.570447	22754.8	7857.03	2.89611	5	0.00939236	0.0469618	44	22	22	43.6641
3W	0.1	3W_BSA re09	single	1165	outside	7	56.0459	0.00196408	0.0628505	0.03125	0.979756	0.360655	3491.86	8432.85	50	291	0.171821	25457.2	4630.03	5.49828	8	0.00345467	0.0276373	36	18	18	43.6641
3W	0.1	3W_BSA re09	single	1165	outside	8	34.4782	0	0.0664981	0	0.979756	0.360655	3491.86	6492.85	0	291	0		4376.07		0	0	0	0	0	0	43.6641
3W	0.1	3W_BSA re09	single	1165	outside	9	38.6252	0	0.0782826	0	0.979756	0.360655	3491.86	6132.89	0	291	0		3717.3		0	0	0	0	0	0	43.6641
3W	0.1	3W_BSA re09	single	1165	outside	10	75.1908	0.00869806	0.0434903	0.2	0.979756	0.360655	3491.86	13468.6	173	291	0.594502	19889.5	6691.14	2.97251	7	0.00689645	0.0482751	48	24	24	43.6641
3W	0.1	3W_BSA re09	single	1165	outside	union_max																					43.6641	0.032267	5	3.99227	113	113	8	0.00845954	90.2252	1.25242
3W	0.1	3W_BSA re09	single	1218	outside	0	22.896	0	0.111116	0	0.973783	0.587826	3452.89	3670.73	0	291	0		2618.89		0	0	0	0	0	0	43.6641
3W	0.1	3W_BSA re09	single	1218	outside	1	50.0205	0.00197414	0.0589421	0.0334928	0.973783	0.587826	3452.89	8120.31	42	291	0.14433	21275.1	4937.05	4.30928	10	0.00230226	0.0230226	28	14	14	43.6641
3W	0.1	3W_BSA re09	single	1218	outside	2	12.2389	0	0.160187	0	0.973783	0.587826	3452.89	2115.7	0	291	0		1816.62		0	0	0	0	0	0	43.6641
3W	0.1	3W_BSA re09	single	1218	outside	3	29.4334	0	0.103219	0	0.973783	0.587826	3452.89	4801.74	0	291	0		2819.24		0	0	0	0	0	0	43.6641
3W	0.1	3W_BSA re09	single	1218	outside	union_max																					43.6641	0.00197414	1	3.06001	14	14	10	0.00202081	42.8402	0.326796
3W	0.1	3W_BSA re09	single	1234	outside	0	42.63	0	0.0654037	0	0.968378	0.87646	3464.65	7221.7	0	291	0		4449.29		0	0	0	0	0	0	43.6641
3W	0.1	3W_BSA re09	single	1234	outside	union_max																					43.6641	0	0	0	0	0	0	0	0	0.26832
3W	0.1	3W_BSA re09	single	1355	outside	0	53.0278	0.00288223	0.050439	0.0571429	0.953514	1.78824	3308.25	9674.07	59	291	0.202749	20470.3	5769.34	3.54811	15	0.00264176	0.0396264	46	23	23	43.6641
3W	0.1	3W_BSA re09	single	1355	outside	1	80.5974	0.00634091	0.0466921	0.135802	0.953514	1.78824	3308.25	12145.1	122	291	0.419244	19240.2	6232.31	3.08716	10	0.0044129	0.044129	54	27	27	43.6641
3W	0.1	3W_BSA re09	single	1355	outside	union_max																					43.6641	0.00864669	1	4.01361	50	50	25	0.00299687	200.681	0.249152
3W	0.1	3W_BSA re09	single	1611	outside	0	112.59	0.00754196	0.0343578	0.219512	0.9572	1.57697	3426.75	16961.5	187	291	0.642612	24794.6	8469.69	2.92745	8			35	17	18	43.6641
3W	0.1	3W_BSA re09	single	1611	outside	union_max																					43.6641	0.00754196	1	2.08143	17	18	8		35.3844	0.480438
3W	0.1	3W_BSA re09	single	1894	outside	0	113.484	0.00968587	0.0301971	0.320755	0.955622	1.65409	3354.49	18767.9	234	291	0.804124	24158.9	9636.68	2.50697	5			30	15	15	43.6641
3W	0.1	3W_BSA re09	single	1894	outside	1	89.8457	0.00683708	0.042162	0.162162	0.955621	1.65409	3354.49	13221.2	148	291	0.508591	21646.7	6901.95	3.13631	13	0.0041916	0.0544908	55	27	28	43.6641
3W	0.1	3W_BSA re09	single	1894	outside	2	105.649	0.00712196	0.0390284	0.182482	0.95563	1.6541	3354.52	16569.2	179	291	0.61512	25133.5	7456.12	3.37086	7	0.00732469	0.0512728	43	22	21	43.6641
3W	0.1	3W_BSA re09	single	1894	outside	3	152.738	0.00854635	0.0267786	0.319149	0.955423	1.65374	3353.79	23107.8	223	291	0.766323	26093	10866.9	2.40115	4	0.0170424	0.0681697	48	24	24	43.6641
3W	0.1	3W_BSA re09	single	1894	outside	4	94.7881	0.00427318	0.0458654	0.0931677	0.955618	1.65408	3354.48	12467	105	291	0.360825	24571.9	6344.65	3.87285	5	0.00897194	0.0448597	33	17	16	43.6641
3W	0.1	3W_BSA re09	single	1894	outside	5	86.0898	0.00769172	0.0370342	0.207692	0.955621	1.65409	3354.49	13662.8	159	291	0.546392	20671.6	7857.6	2.63078	10	0.00594824	0.0594824	52	26	26	43.6641
3W	0.1	3W_BSA re09	single	1894	outside	6	107.011	0.0079766	0.0319064	0.25	0.95562	1.65409	3354.48	17761.8	207	291	0.71134	25950.9	9120.43	2.84536	6	0.01277	0.07662	45	23	22	43.6641
3W	0.1	3W_BSA re09	single	1894	outside	union_max																					43.6641	0.0230752	1	1.8095	154	155	26		278.664	0.552638
3W	0.1	3W_BSA re09	single	1913	outside	0	25.5951	0	0.101573	0	0.973032	0.624192	3448.66	4480.37	0	291	0		2864.93		0	0	0	0	0	0	43.6641
3W	0.1	3W_BSA re09	single	1913	outside	1	29.4495	0	0.0866193	0	0.973032	0.624192	3448.66	5470.64	0	291	0		3359.53		0	0	0	0	0	0	43.6641
3W	0.1	3W_BSA re09	single	1913	outside	2	61.7721	0.00366792	0.0457079	0.0802469	0.973031	0.624192	3448.66	10255.6	77	291	0.264605	20992.8	6366.51	3.29738	16	0.00334207	0.0534732	44	22	22	43.6641
3W	0.1	3W_BSA re09	single	1913	outside	3	31.6589	0	0.0792835	0	0.973032	0.624192	3448.66	5786.1	0	291	0		3670.37		0	0	0	0	0	0	43.6641
3W	0.1	3W_BSA re09	single	1913	outside	4	50.3805	0.00225718	0.0809763	0.0278746	0.973032	0.624192	3448.66	7313.08	46	291	0.158076	20379.4	3593.64	5.67096	8	0.00366075	0.029286	32	16	16	43.6641
3W	0.1	3W_BSA re09	single	1913	outside	5	21.0902	0	0.138534	0	0.973032	0.624192	3448.66	2919.93	0	291	0		2100.56		0	0	0	0	0	0	43.6641
3W	0.1	3W_BSA re09	single	1913	outside	6	43.7153	0.000282148	0.0651761	0.004329	0.973032	0.624192	3448.66	6804.67	5	291	0.0171821	17721.2	4464.83	3.96907	3	0.00127363	0.0038209	6	3	3	43.6641
3W	0.1	3W_BSA re09	single	1913	outside	union_max																					43.6641	0.00620725	2	2.43805	41	41	16	0.00210079	49.98	0.820328
3W	0.1	3W_BSA re09	single	2198	outside	0	38.9718	0	0.0903668	0	0.959448	1.39818	3344.44	5737.89	0	291	0		3220.21		0	0	0	0	0	0	43.6641
3W	0.1	3W_BSA re09	single	2198	outside	union_max																					43.6641	0	0	0	0	0	0	0	0	0.200965
3W	0.1	3W_BSA re10	multiple switches	1292	outside	0	116.316	0.00896199	0.031647	0.283186	0.962263	1.24669	3435.89	19338.4	213	291	0.731959	23767	9195.17	2.58473	7	0.0146709	0.102696	49	25	24	43.6641
3W	0.1	3W_BSA re10	multiple switches	1292	outside	1	58.0872	0.00280062	0.0546121	0.0512821	0.962264	1.2467	3435.89	9722.45	60	291	0.206186	21423.8	5328.49	4.02062	8	0.00494703	0.0395762	34	17	17	43.6641
3W	0.1	3W_BSA re10	multiple switches	1292	inside	2	101.733	0.00784174	0.035848	0.21875	0.962264	1.2467	3435.89	15599.5	184	291	0.632302	23464.2	8117.61	2.89053	10	0.0111655	0.111655	63	31	32	43.6641
3W	0.1	3W_BSA re10	multiple switches	1292	inside	3	66.144	0.00784174	0.0411692	0.190476	0.962264	1.2467	3435.89	12754.4	166	291	0.570447	21168.8	7068.4	2.99485	7	0.0133956	0.0937695	90	45	45	43.6641
3W	0.1	3W_BSA re10	multiple switches	1292	inside	4	81.1384	0.00588131	0.0414492	0.141892	0.962264	1.2467	3435.89	12812.2	135	291	0.463918	22954.1	7020.64	3.26951	11	0.0065138	0.0716518	52	26	26	43.6641
3W	0.1	3W_BSA re10	multiple switches	1292	inside	union_max																					43.6641	0.0285663	2	3.27807	146	146	29	0.0061674	239.299	0.610115
3W	0.1	3W_BSA re10	multiple switches	3433	outside	0	37.7021	0	0.0825899	0	0.979996	0.343767	3488.55	6511.47	0	291	0		3523.43		0	0	0	0	0	0	43.6641
3W	0.1	3W_BSA re10	multiple switches	3433	outside	1	32.9726	0	0.0870846	0	0.979996	0.343767	3488.55	5375.51	0	291	0		3341.58		0	0	0	0	0	0	43.6641
3W	0.1	3W_BSA re10	multiple switches	3433	outside	2	54.2381	0.00280918	0.0620829	0.0452489	0.979996	0.343767	3488.55	8675.84	76	291	0.261168	27054.2	4687.28	5.77182	9	0.00239354	0.0215418	30	15	15	43.6641
3W	0.1	3W_BSA re10	multiple switches	3433	outside	3	29.4008	0	0.0927029	0	0.979996	0.343767	3488.55	4601.55	0	291	0		3139.06		0	0	0	0	0	0	43.6641
3W	0.1	3W_BSA re10	multiple switches	3433	outside	4	30.2497	0	0.0851182	0	0.979996	0.343767	3488.55	5044.68	0	291	0		3418.78		0	0	0	0	0	0	43.6641
3W	0.1	3W_BSA re10	multiple switches	3433	outside	5	39.1497	0	0.0747242	0	0.979996	0.343767	3488.55	6527.67	0	291	0		3894.32		0	0	0	0	0	0	43.6641
3W	0.1	3W_BSA re10	multiple switches	3433	inside	6	29.1969	0	0.111524	0	0.979996	0.343767	3488.55	4389.72	0	291	0		2609.29		0	0	0	0	0	0	43.6641
3W	0.1	3W_BSA re10	multiple switches	3433	outside	union_max																					43.6641	0.00280918	2	3.18314	15	15	9	0.00324446	23.8735	0.628311
3W	0.1	3W_BSA re10	single	105	outside	0	33.9389	0	0.0767681	0	0.970748	0.750765	3464.78	5521.27	0	291	0		3790.63		0	0	0	0	0	0	43.6641
3W	0.1	3W_BSA re10	single	105	outside	1	40.8528	0	0.0748069	0	0.970748	0.750765	3464.78	6465.18	0	291	0		3890.01		0	0	0	0	0	0	43.6641
3W	0.1	3W_BSA re10	single	105	outside	2	26.8284	0	0.0927382	0	0.970748	0.750765	3464.78	4454.98	0	291	0		3137.87		0	0	0	0	0	0	43.6641
3W	0.1	3W_BSA re10	single	105	outside	3	19.812	0	0.122997	0	0.970748	0.750765	3464.78	3160.66	0	291	0		2365.91		0	0	0	0	0	0	43.6641
3W	0.1	3W_BSA re10	single	105	outside	4	85.6207	0.00588369	0.0501515	0.117318	0.970748	0.750765	3464.78	11920.1	126	291	0.43299	21415.1	5802.42	3.69072	11	0.00312699	0.0343969	42	21	21	43.6641
3W	0.1	3W_BSA re10	single	105	outside	5	46.1353	0.00168105	0.062199	0.027027	0.970748	0.750765	3464.78	7636.18	25	291	0.0859107	14871.6	4678.53	3.17869	9	0.00136987	0.0123288	28	14	14	43.6641
3W	0.1	3W_BSA re10	single	105	outside	union_max																					43.6641	0.00588369	1	2.26684	35	35	0	0	79.3394	0.441143
3W	0.1	3W_BSA re10	single	349	outside	0	14.7234	0	0.156818	0	0.967873	0.876536	3437.77	2350.12	0	291	0		1855.65		0	0	0	0	0	0	43.6641
3W	0.1	3W_BSA re10	single	349	outside	1	21.9964	0	0.114869	0	0.967873	0.876536	3437.77	3725.91	0	291	0		2533.33		0	0	0	0	0	0	43.6641
3W	0.1	3W_BSA re10	single	349	outside	2	25.8582	0	0.11149	0	0.967873	0.876536	3437.77	3903.72	0	291	0		2610.1		0	0	0	0	0	0	43.6641
3W	0.1	3W_BSA re10	single	349	outside	union_max																					43.6641	0	0	0	0	0	0	0	0	0.280631
3W	0.1	3W_BSA re10	single	350	outside	0	32.7503	0	0.104959	0	0.965559	1.01389	3385.37	4701.18	0	291	0		2772.51		0	0	0	0	0	0	43.6641
3W	0.1	3W_BSA re10	single	350	outside	1	38.6588	0	0.0744411	0	0.965559	1.01389	3385.37	6329.59	0	291	0		3909.13		0	0	0	0	0	0	43.6641
3W	0.1	3W_BSA re10	single	350	outside	union_max																					43.6641	0	0	0	0	0	0	0	0	0.254738
3W	0.1	3W_BSA re10	single	357	outside	0	29.1486	0	0.0840762	0	0.968689	0.842697	3444.94	5067.05	0	291	0		3461.14		0	0	0	0	0	0	43.6641
3W	0.1	3W_BSA re10	single	357	outside	1	30.9627	0	0.104603	0	0.968689	0.842697	3444.94	4492	0	291	0		2781.94		0	0	0	0	0	0	43.6641
3W	0.1	3W_BSA re10	single	357	outside	2	24.5105	0	0.10854	0	0.968689	0.842697	3444.94	4052.17	0	291	0		2681.04		0	0	0	0	0	0	43.6641
3W	0.1	3W_BSA re10	single	357	outside	3	22.1399	0	0.107696	0	0.968689	0.842697	3444.94	3714.05	0	291	0		2702.04		0	0	0	0	0	0	43.6641
3W	0.1	3W_BSA re10	single	357	outside	4	31.5506	0	0.0770465	0	0.968689	0.842697	3444.94	5609.13	0	291	0		3776.94		0	0	0	0	0	0	43.6641
3W	0.1	3W_BSA re10	single	357	outside	union_max																					43.6641	0	0	0	0	0	0	0	0	0.492813
3W	0.1	3W_BSA re10	single	433	outside	0	31.2148	0	0.0804848	0	0.964423	1.09457	3415.06	5273.88	0	291	0		3615.59		0	0	0	0	0	0	43.6641
3W	0.1	3W_BSA re10	single	433	outside	1	31.5272	0	0.081332	0	0.964423	1.09457	3415.06	5364.56	0	291	0		3577.93		0	0	0	0	0	0	43.6641
3W	0.1	3W_BSA re10	single	433	outside	2	53.2654	0.00310643	0.0739895	0.0419847	0.964423	1.09457	3415.06	8188.3	72	291	0.247423	23177.7	3932.99	5.89316	9	0.00398127	0.0358314	42	21	21	43.6641
3W	0.1	3W_BSA re10	single	433	outside	union_max																					43.6641	0.00310643	1	3.10992	21	21	9	0.00346506	65.3084	0.321551
3W	0.1	3W_BSA re10	single	445	inside	0	87.5685	0.00486251	0.0500552	0.0971429	0.964976	1.01863	3373.69	12611.2	127	291	0.436426	26118.2	5813.58	4.49262	14	0.00692801	0.0969922	52	26	26	43.6641
3W	0.1	3W_BSA re10	single	445	inside	1	20.5621	0	0.114698	0	0.964976	1.01863	3373.69	3458.99	0	291	0		2537.1		0	0	0	0	0	0	43.6641
3W	0.1	3W_BSA re10	single	445	inside	union_max																					43.6641	0.00486251	2	7.45101	26	26	14	0.00356281	96.8632	0.26842
3W	0.1	3W_BSA re10	single	487	inside	0	39.2686	0	0.0760078	0	0.962264	1.2311	3392.9	6183.48	0	291	0		3828.55		0	0	0	0	0	0	43.6641
3W	0.1	3W_BSA re10	single	487	inside	1	78.1623	0.005105	0.0428253	0.119205	0.962264	1.2311	3392.9	11842.5	109	291	0.37457	21351.6	6795.05	3.14223	12	0.00344303	0.0413164	29	15	14	43.6641
3W	0.1	3W_BSA re10	single	487	inside	2	18.7642	0	0.119117	0	0.962264	1.2311	3392.9	3248	0	291	0		2442.98		0	0	0	0	0	0	43.6641
3W	0.1	3W_BSA re10	single	487	inside	3	106.515	0.00595583	0.0516172	0.115385	0.962264	1.2311	3392.9	15434.9	158	291	0.542955	26528.6	5637.65	4.70561	8	0.00574564	0.0459651	36	18	18	43.6641
3W	0.1	3W_BSA re10	single	487	inside	4	67.7641	0.00453778	0.0564386	0.080402	0.962264	1.2311	3392.9	10230.8	89	291	0.305842	19613.1	5156.04	3.80391	9	0.0040365	0.0363285	42	21	21	43.6641
3W	0.1	3W_BSA re10	single	487	inside	union_max																					43.6641	0.015315	2	4.53794	54	54	15	0.0033002	122.524	0.440729
3W	0.1	3W_BSA re10	single	686	inside	0	22.032	0	0.129775	0	0.964216	1.11907	3440.03	3634.21	0	291	0		2242.33		0	0	0	0	0	0	43.6641
3W	0.1	3W_BSA re10	single	686	inside	1	28.3139	0	0.105951	0	0.964216	1.11907	3440.03	4375.77	0	291	0		2746.56		0	0	0	0	0	0	43.6641
3W	0.1	3W_BSA re10	single	686	inside	union_max																					43.6641	0	0	0	0	0	0	0	0	0.259116
3W	0.1	3W_BSA re10	single	991	outside	0	19.5956	0	0.135373	0	0.972605	0.651546	3448.63	3193.34	0	291	0		2149.62		0	0	0	0	0	0	43.6641
3W	0.1	3W_BSA re10	single	991	outside	1	55.241	0.00225621	0.0724807	0.0311284	0.972605	0.651546	3448.64	8289.84	54	291	0.185567	23934	4014.86	5.96134	7	0.00354034	0.0247823	48	24	24	43.6641
3W	0.1	3W_BSA re10	single	991	outside	2	47.4867	0.00141013	0.0800954	0.0176056	0.972605	0.651546	3448.64	6633.04	25	291	0.0859107	17728.9	3633.17	4.87973	10	0.00188447	0.0188447	28	14	14	43.6641
3W	0.1	3W_BSA re10	single	991	outside	3	41.5736	0	0.0696605	0	0.972605	0.651546	3448.64	7154.1	0	291	0		4177.41		0	0	0	0	0	0	43.6641
3W	0.1	3W_BSA re10	single	991	outside	4	51.7852	0.00479444	0.0547131	0.0876289	0.972605	0.651546	3448.64	9258.87	77	291	0.264605	16060.3	5318.66	3.01961	15	0.00253848	0.0380773	60	30	30	43.6641
3W	0.1	3W_BSA re10	single	991	outside	5	40.027	0	0.0719167	0	0.972605	0.651546	3448.64	6251.54	0	291	0		4046.35		0	0	0	0	0	0	43.6641
3W	0.1	3W_BSA re10	single	991	outside	6	81.2683	0.00564052	0.0487905	0.115607	0.972615	0.651553	3448.67	12063.6	126	291	0.43299	22338.4	5964.27	3.74536	9	0.0072577	0.0653193	52	26	26	43.6641
3W	0.1	3W_BSA re10	single	991	outside	union_max																					43.6641	0.0141013	3	4.44864	94	94	17	0.00283852	139.391	0.674364
3W	0.1	3W_BSA re10	single	1013	outside	0	26.4108	0	0.10461	0	0.959608	1.36606	3348.2	4496.5	0	291	0		2781.75		0	0	0	0	0	0	43.6641
3W	0.1	3W_BSA re10	single	1013	outside	1	45.3984	0.000573208	0.0624796	0.00917431	0.959608	1.36606	3348.2	7408.89	9	291	0.0309278	15701.1	4657.52	3.37113	6	0.00171612	0.0102967	12	6	6	43.6641
3W	0.1	3W_BSA re10	single	1013	outside	2	25.8115	0	0.0917132	0	0.959608	1.36606	3348.2	4373.87	0	291	0		3172.93		0	0	0	0	0	0	43.6641
3W	0.1	3W_BSA re10	single	1013	outside	union_max																					43.6641	0.000573208	1	2.24534	6	6	6	0.00129934	13.472	0.445367
3W	0.1	3W_BSA re10	single	1242	outside	0	192	0.00679492	0.0215172	0.315789	0.958393	1.50048	3385.09	33822.9	242	291	0.831615	35614.8	13524	2.63345	3	0.0218749	0.0656248	29	15	14	43.6641
3W	0.1	3W_BSA re10	single	1242	outside	1	127.908	0.00905989	0.0274628	0.329897	0.958334	1.50039	3384.88	19763.8	231	291	0.793814	25497	10596.1	2.40625	3	0.0242698	0.0728093	40	20	20	43.6641
3W	0.1	3W_BSA re10	single	1242	outside	2	137.473	0.00679492	0.0331252	0.205128	0.958333	1.50039	3384.88	20264.9	196	291	0.67354	28845.1	8784.84	3.28351	6	0.0109148	0.0654889	29	14	15	43.6641
3W	0.1	3W_BSA re10	single	1242	outside	3	58.5969	0.00283122	0.0741779	0.0381679	0.958333	1.50039	3384.88	8807.87	86	291	0.295533	30375.6	3923	7.74296	8	0.00299492	0.0239593	28	14	14	43.6641
3W	0.1	3W_BSA re10	single	1242	outside	4	129.619	0.00821053	0.0311434	0.263636	0.958333	1.50039	3384.88	19249.6	202	291	0.694158	24602.6	9343.88	2.63301	8	0.0116995	0.0935958	46	23	23	43.6641
3W	0.1	3W_BSA re10	single	1242	outside	5	68.062	0.00339746	0.0518113	0.0655738	0.958333	1.50039	3384.88	10685.9	81	291	0.278351	23841.3	5616.54	4.24485	7	0.00820002	0.0574001	46	23	23	43.6641
3W	0.1	3W_BSA re10	single	1242	outside	union_max																					43.6641	0.0271797	2	3.35576	110	110	14	0.0152293	184.567	0.59599
3W	0.1	3W_BSA re10	single	1455	outside	0	33.5717	0	0.102932	0	0.960751	1.33341	3397.53	4720.71	0	291	0		2827.12		0	0	0	0	0	0	43.6641
3W	0.1	3W_BSA re10	single	1455	outside	union_max																					43.6641	0	0	0	0	0	0	0	0	0.248901
3W	0.1	3W_BSA re10	single	1755	outside	0	94.3266	0.0085339	0.0315754	0.27027	0.95242	1.94433	3348.13	18046.2	219	291	0.752577	25662.4	9216.03	2.78454	8			48	24	24	43.6641
3W	0.1	3W_BSA re10	single	1755	outside	1	171.726	0.00654265	0.0275929	0.237113	0.952373	1.94423	3347.97	27682.1	224	291	0.769759	34236.9	10546.2	3.24638	5	0.016832	0.08416	29	14	15	43.6641
3W	0.1	3W_BSA re10	single	1755	outside	2	142.919	0.00824943	0.0261706	0.315217	0.952362	1.94421	3347.93	22821.7	235	291	0.80756	28486.8	11119.3	2.56191	4	0.0221091	0.0884363	48	24	24	43.6641
3W	0.1	3W_BSA re10	single	1755	outside	3	146.66	0.0085339	0.0207658	0.410959	0.9524	1.94429	3348.06	26336.2	256	291	0.879725	29998	14013.4	2.14066	2	0.0525008	0.105002	39	20	19	43.6641
3W	0.1	3W_BSA re10	single	1755	outside	4	79.3345	0.00768051	0.0452297	0.169811	0.952381	1.94425	3347.99	12888.9	150	291	0.515464	19530	6433.83	3.03551	12	0.00712058	0.085447	61	31	30	43.6641
3W	0.1	3W_BSA re10	single	1755	outside	5	132.63	0.00824943	0.027024	0.305263	0.952383	1.94425	3348	21816.5	227	291	0.780069	27517	10768.2	2.5554	6	0.0135559	0.0813356	41	21	20	43.6641
3W	0.1	3W_BSA re10	single	1755	outside	6	129.806	0.00625819	0.0401093	0.156028	0.952381	1.94425	3347.99	17977.5	172	291	0.591065	27484	7255.17	3.78819	6	0.0121162	0.0726975	39	19	20	43.6641
3W	0.1	3W_BSA re10	single	1755	outside	union_max																					43.6641	0.0290153	1	1.26657	153	154	17		193.786	0.789532
3W	0.1	3W_BSA re10	single	1804	outside	0	144.851	0.0078977	0.0251034	0.314607	0.952949	1.91526	3378.52	24391.4	237	291	0.814433	30008.7	11592.1	2.58873	6	0.0156897	0.0941383	49	25	24	43.6641
3W	0.1	3W_BSA re10	single	1804	outside	1	149.797	0.00817976	0.0208725	0.391892	0.953142	1.91565	3379.21	26294.5	249	291	0.85567	30441	13941.8	2.18343	4	0.0234819	0.0939275	38	19	19	43.6641
3W	0.1	3W_BSA re10	single	1804	outside	2	218.173	0.00761564	0.0188981	0.402985	0.952853	1.91507	3378.18	37215.1	258	291	0.886598	33877.7	15398.4	2.20008	4	0.0230435	0.0921739	34	17	17	43.6641
3W	0.1	3W_BSA re10	single	1804	outside	3	82.6725	0.00761564	0.0411809	0.184932	0.952948	1.91526	3378.52	14333	168	291	0.57732	22059.9	7066.39	3.1218	10	0.00735663	0.0735663	58	29	29	43.6641
3W	0.1	3W_BSA re10	single	1804	outside	4	97.79	0.00705152	0.0392064	0.179856	0.952947	1.91526	3378.52	14538	156	291	0.536082	22122.9	7422.25	2.98062	9	0.00706477	0.063583	42	21	21	43.6641
3W	0.1	3W_BSA re10	single	1804	outside	5	139.142	0.00817976	0.023411	0.349398	0.953056	1.91548	3378.9	25244.6	245	291	0.841924	29952	12430	2.40965	4	0.0167648	0.067059	34	17	17	43.6641
3W	0.1	3W_BSA re10	single	1804	outside	6	85.722	0.00733358	0.0403347	0.181818	0.952948	1.91526	3378.52	13931.1	165	291	0.56701	22499.3	7214.64	3.11856	10	0.00590709	0.0590709	51	26	25	43.6641
3W	0.1	3W_BSA re10	single	1804	outside	7	226.55	0.00676945	0.0200263	0.338028	0.953043	1.91545	3378.86	36513.8	243	291	0.835052	35896.5	14530.9	2.47036	4	0.0239495	0.0957979	40	20	20	43.6641
3W	0.1	3W_BSA re10	single	1804	outside	union_max																					43.6641	0.0301805	1	1.36327	174	174	15	0.016527	237.208	0.733533
3W	0.1	3W_BSA re10	single	2010	outside	0	44.7981	0.000283866	0.0860114	0.00330033	0.970886	0.721567	3420.23	6387.28	12	291	0.0412371	42273.4	3383.27	12.4948	4	0.00274344	0.0109737	12	6	6	43.6641
3W	0.1	3W_BSA re10	single	2010	outside	1	16.7524	0	0.135688	0	0.97086	0.721547	3420.13	2971.14	0	291	0		2144.63		0	0	0	0	0	0	43.6641
3W	0.1	3W_BSA re10	single	2010	outside	2	13.3159	0	0.1601	0	0.970886	0.721566	3420.22	2217.02	0	291	0		1817.61		0	0	0	0	0	0	43.6641
3W	0.1	3W_BSA re10	single	2010	outside	3	23.1699	0	0.0962306	0	0.970886	0.721567	3420.23	4405.73	0	291	0		3023.99		0	0	0	0	0	0	43.6641
3W	0.1	3W_BSA re10	single	2010	outside	union_max																					43.6641	0.000283866	0	0	6	6	4	0.00178336	9.39653	0.638533
3W	0.1	3W_BSA re10	single	2103	outside	0	23.4768	0	0.104097	0	0.96658	0.943665	3417.01	4010.35	0	291	0		2795.46		0	0	0	0	0	0	43.6641
3W	0.1	3W_BSA re10	single	2103	outside	1	32.2802	0	0.0910851	0	0.966584	0.943669	3417.02	5099.68	0	291	0		3194.81		0	0	0	0	0	0	43.6641
3W	0.1	3W_BSA re10	single	2103	outside	2	68.0688	0.00509171	0.0458254	0.111111	0.966584	0.943669	3417.03	11012.6	110	291	0.378007	21603.7	6350.19	3.40206	15	0.00348056	0.0522084	56	28	28	43.6641
3W	0.1	3W_BSA re10	single	2103	outside	union_max																					43.6641	0.00509171	1	2.15473	28	28	15	0.00297179	60.3326	0.464094
3W	0.1	3W_BSA re10	single	2405	outside	0	77.71	0.0053257	0.0714765	0.0745098	0.968713	0.825408	3455.98	11151.1	128	291	0.439863	24034.4	4071.27	5.90342	5	0.0248519	0.124259	34	17	17	43.6641
3W	0.1	3W_BSA re10	single	2405	outside	1	32.539	0	0.100908	0	0.968713	0.825408	3455.98	4746.96	0	291	0		2883.81		0	0	0	0	0	0	43.6641
3W	0.1	3W_BSA re10	single	2405	outside	2	96.9951	0.0081287	0.042045	0.193333	0.968713	0.825408	3455.98	15621.8	179	291	0.61512	22020.7	6921.15	3.18166	8	0.00862307	0.0689846	47	24	23	43.6641
3W	0.1	3W_BSA re10	single	2405	outside	3	33.5694	0	0.0796052	0	0.968713	0.825408	3455.98	5986.71	0	291	0		3655.54		0	0	0	0	0	0	43.6641
3W	0.1	3W_BSA re10	single	2405	outside	4	98.027	0.008409	0.036439	0.230769	0.968712	0.825408	3455.98	15718.8	189	291	0.649485	22475.9	7985.95	2.81443	12	0.00647993	0.0777591	53	26	27	43.6641
3W	0.1	3W_BSA re10	single	2405	outside	5	32.0922	0	0.0843703	0	0.968713	0.825408	3455.98	5961.9	0	291	0		3449.08		0	0	0	0	0	0	43.6641
3W	0.1	3W_BSA re10	single	2405	outside	union_max																					43.6641	0.0218634	3	3.04924	68	68	13	0.00791742	69.1161	0.983852
3W	0.1	3W_BSA re10	single	2914	outside	0	60.1128	0.00451417	0.056145	0.080402	0.975219	0.532024	3456.56	9744.4	93	291	0.319588	20601.8	5183.01	3.97487	12	0.00354109	0.0424931	54	27	27	43.6641
3W	0.1	3W_BSA re10	single	2914	outside	1	24.8754	0	0.116522	0	0.975219	0.532024	3456.56	4028.42	0	291	0		2497.38		0	0	0	0	0	0	43.6641
3W	0.1	3W_BSA re10	single	2914	outside	2	30.4411	0	0.0744838	0	0.975219	0.532024	3456.56	5840.48	0	291	0		3906.89		0	0	0	0	0	0	43.6641
3W	0.1	3W_BSA re10	single	2914	outside	3	55.2527	0.00282136	0.0572735	0.0492611	0.975219	0.532024	3456.56	8775.34	51	291	0.175258	18076.4	5080.88	3.55773	9	0.00254972	0.0229475	32	16	16	43.6641
3W	0.1	3W_BSA re10	single	2914	outside	4	46.8862	0.00112854	0.0705339	0.016	0.975219	0.532024	3456.56	7084.21	24	291	0.0824742	21266.4	4125.67	5.15464	9	0.00178165	0.0160349	30	15	15	43.6641
3W	0.1	3W_BSA re10	single	2914	outside	5	68.8244	0.00507844	0.0592485	0.0857143	0.975219	0.532024	3456.56	10592.9	124	291	0.426117	24416.9	4911.52	4.97136	6	0.00802945	0.0481767	47	24	23	43.6641
3W	0.1	3W_BSA re10	single	2914	outside	6	49.5006	0.000846407	0.0643269	0.0131579	0.975229	0.53203	3456.6	7910.33	27	291	0.0927835	31899.5	4523.77	7.05155	10	0.00189237	0.0189237	32	16	16	43.6641
3W	0.1	3W_BSA re10	single	2914	outside	7	27.1424	0	0.0885906	0	0.975219	0.532024	3456.56	5017.59	0	291	0		3284.77		0	0	0	0	0	0	43.6641
3W	0.1	3W_BSA re10	single	2914	outside	8	48.8275	0.00112854	0.0736374	0.0153257	0.975219	0.532024	3456.56	7208.03	31	291	0.106529	27469.1	3951.8	6.95103	7	0.00284209	0.0198946	34	17	17	43.6641
3W	0.1	3W_BSA re10	single	2914	outside	union_max																					43.6641	0.0146711	5	6.32949	115	115	16	0.00319484	145.578	0.789953
3W	0.1	3W_BSA re10	single	3244	outside	0	28.2464	0	0.099928	0	0.966234	0.985069	3413.26	4445.35	0	291	0		2912.1		0	0	0	0	0	0	43.6641
3W	0.1	3W_BSA re10	single	3244	outside	1	21.3389	0	0.0956817	0	0.966234	0.985069	3413.26	4113.99	0	291	0		3041.33		0	0	0	0	0	0	43.6641
3W	0.1	3W_BSA re10	single	3244	outside	union_max																					43.6641	0	0	0	0	0	0	0	0	0.288592
3W	0.1	3W_BSA re10	single	3292	outside	0	9.20302	0	0.176345	0	0.971459	0.698305	3421	1752.13	0	291	0		1650.17		0	0	0	0	0	0	43.6641
3W	0.1	3W_BSA re10	single	3292	outside	1	34.0038	0	0.0792276	0	0.971627	0.698425	3421.58	5700.72	0	291	0		3672.96		0	0	0	0	0	0	43.6641
3W	0.1	3W_BSA re10	single	3292	outside	2	70.7965	0.00653131	0.0513985	0.127072	0.971627	0.698425	3421.58	12035.3	152	291	0.522337	23272.5	5661.64	4.11056	11	0.00566593	0.0623252	61	31	30	43.6641
3W	0.1	3W_BSA re10	single	3292	outside	union_max																					43.6641	0.00653131	1	2.70432	31	31	11	0.00498755	83.8338	0.369779
3W	0.1	3W_BSA re11	multiple switches	489	inside	0	34.9151	0	0.0782394	0	0.966379	0.986706	3433.74	5772.54	0	291	0		3719.35		0	0	0	0	0	0	43.6641
3W	0.1	3W_BSA re11	multiple switches	489	inside	1	37.1307	0	0.0740178	0	0.966379	0.986706	3433.74	6478.41	0	291	0		3931.48		0	0	0	0	0	0	43.6641
3W	0.1	3W_BSA re11	multiple switches	489	inside	2	41.6091	0	0.0985028	0	0.966379	0.986706	3433.74	5857.29	0	291	0		2954.23		0	0	0	0	0	0	43.6641
3W	0.1	3W_BSA re11	multiple switches	489	inside	3	48.8953	0.00281437	0.05094	0.0552486	0.966378	0.986704	3433.73	9038.72	41	291	0.140893	14568.1	5712.6	2.55017	9	0.00281525	0.0253373	42	21	21	43.6641
3W	0.1	3W_BSA re11	multiple switches	489	inside	4	78.0314	0.00394011	0.0512215	0.0769231	0.966379	0.986706	3433.74	11216.4	114	291	0.391753	28933.2	5681.21	5.09278	9	0.00491334	0.04422	43	21	22	43.6641
3W	0.1	3W_BSA re11	multiple switches	489	inside	5	14.396	0	0.128054	0	0.966379	0.986706	3433.74	3061.34	0	291	0		2272.48		0	0	0	0	0	0	43.6641
3W	0.1	3W_BSA re11	multiple switches	489	inside	6	73.2765	0.00450299	0.0636047	0.0707965	0.966379	0.986706	3433.74	10032.3	94	291	0.323024	20875	4575.13	4.56271	8	0.00371285	0.0297028	32	16	16	43.6641
3W	0.1	3W_BSA re11	multiple switches	489	inside	7	68.0992	0.00647304	0.0464371	0.139394	0.966379	0.986706	3433.74	11143.4	120	291	0.412371	18538.4	6266.55	2.95831	14	0.00297537	0.0416552	58	29	29	43.6641
3W	0.1	3W_BSA re11	multiple switches	489	inside	8	53.1636	0.00168862	0.0748622	0.0225564	0.966379	0.986706	3433.74	7134.01	53	291	0.182131	31386.6	3887.14	8.07446	9	0.00347043	0.0312338	34	17	17	43.6641
3W	0.1	3W_BSA re11	multiple switches	489	inside	9	40.6872	0	0.0728921	0	0.966379	0.986706	3433.74	6825.4	0	291	0		3992.2		0	0	0	0	0	0	43.6641
3W	0.1	3W_BSA re11	multiple switches	489	outside	10	41.4482	0	0.079928	0	0.966379	0.986706	3433.74	6892.83	0	291	0		3640.78		0	0	0	0	0	0	43.6641
3W	0.1	3W_BSA re11	multiple switches	489	outside	11	30.1599	0	0.118766	0	0.966379	0.986706	3433.74	4407.33	0	291	0		2450.19		0	0	0	0	0	0	43.6641
3W	0.1	3W_BSA re11	multiple switches	489	outside	12	59.3324	0.00365868	0.0571316	0.0640394	0.966379	0.986706	3433.74	9305.04	83	291	0.285223	22685.8	5093.5	4.45387	10	0.00351094	0.0351094	40	20	20	43.6641
3W	0.1	3W_BSA re11	multiple switches	489	outside	13	43.6995	0.000281437	0.084431	0.00333333	0.966379	0.986706	3433.74	5891.14	3	291	0.0103093	10659.6	3446.6	3.09278	3	0.000933533	0.0028006	6	3	3	43.6641
3W	0.1	3W_BSA re11	multiple switches	489	inside	14	26.8729	0	0.116233	0	0.966379	0.986706	3433.74	4108.7	0	291	0		2503.58		0	0	0	0	0	0	43.6641
3W	0.1	3W_BSA re11	multiple switches	489	inside	15	45.7322	0.000562873	0.0765508	0.00735294	0.966379	0.986706	3433.74	6306.86	14	291	0.04811	24872.4	3801.4	6.54296	7	0.00156256	0.0109379	20	10	10	43.6641
3W	0.1	3W_BSA re11	multiple switches	489	inside	16	32.1286	0	0.0726107	0	0.966379	0.986706	3433.74	6017.3	0	291	0		4007.68		0	0	0	0	0	0	43.6641
3W	0.1	3W_BSA re11	multiple switches	489	inside	17	33.0898	0	0.0855567	0	0.966379	0.986706	3433.74	5798.73	0	291	0		3401.25		0	0	0	0	0	0	43.6641
3W	0.1	3W_BSA re11	multiple switches	489	inside	18	28.6588	0	0.0973771	0	0.966379	0.986706	3433.74	4591.9	0	291	0		2988.38		0	0	0	0	0	0	43.6641
3W	0.1	3W_BSA re11	multiple switches	489	inside	19	45.8822	0.000562873	0.0742993	0.00757576	0.966379	0.986706	3433.74	7348.47	17	291	0.0584192	30202.2	3916.59	7.71134	5	0.00183143	0.00915717	22	11	11	43.6641
3W	0.1	3W_BSA re11	multiple switches	489	inside	20	17.7079	0	0.132275	0	0.966379	0.986706	3433.74	3026.54	0	291	0		2199.96		0	0	0	0	0	0	43.6641
3W	0.1	3W_BSA re11	multiple switches	489	outside	21	35.2534	0	0.0906226	0	0.966379	0.986706	3433.74	5941.68	0	291	0		3211.12		0	0	0	0	0	0	43.6641
3W	0.1	3W_BSA re11	multiple switches	489	inside	22	26.5194	0	0.119892	0	0.966379	0.986706	3433.74	4538.19	0	291	0		2427.18		0	0	0	0	0	0	43.6641
3W	0.1	3W_BSA re11	multiple switches	489	inside	23	19.5522	0	0.140155	0	0.966379	0.986706	3433.74	2966.13	0	291	0		2076.27		0	0	0	0	0	0	43.6641
3W	0.1	3W_BSA re11	multiple switches	489	inside	24	57.9856	0.00422155	0.0585388	0.0721154	0.966379	0.986706	3433.74	9506.98	86	291	0.295533	20371.7	4971.06	4.09805	9	0.00385199	0.0346679	47	24	23	43.6641
3W	0.1	3W_BSA re11	multiple switches	489	inside	union_max																					43.6641	0.0270179	5	2.482	173	173	4	0.00161099	85.8774	2.0145
3W	0.1	3W_BSA re11	multiple switches	497	inside	0	24.0096	0	0.113225	0	0.963188	1.15493	3419.75	3988.76	0	291	0		2570.1		0	0	0	0	0	0	43.6641
3W	0.1	3W_BSA re11	multiple switches	497	inside	1	123.109	0.00873129	0.0276021	0.316327	0.9623	1.15387	3416.6	20775	237	291	0.814433	27143.8	10542.7	2.57466	4	0.0190858	0.0763433	43	21	22	43.6641
3W	0.1	3W_BSA re11	multiple switches	497	inside	2	63.8886	0.00422482	0.0554859	0.0761421	0.963188	1.15493	3419.75	9993.14	101	291	0.347079	23906.4	5244.57	4.5583	12	0.00353475	0.042417	43	22	21	43.6641
3W	0.1	3W_BSA re11	multiple switches	497	inside	3	84.0796	0.0061964	0.0484446	0.127907	0.963188	1.15493	3419.75	12403.8	136	291	0.467354	21948.2	6006.87	3.65386	9	0.0060987	0.0548883	48	24	24	43.6641
3W	0.1	3W_BSA re11	multiple switches	497	inside	4	27.9682	0	0.0909744	0	0.963188	1.15493	3419.75	4713.2	0	291	0		3198.7		0	0	0	0	0	0	43.6641
3W	0.1	3W_BSA re11	multiple switches	497	inside	5	36.2187	0	0.0695686	0	0.963188	1.15493	3419.75	6413.71	0	291	0		4182.92		0	0	0	0	0	0	43.6641
3W	0.1	3W_BSA re11	multiple switches	497	outside	6	63.3898	0.00506978	0.0594291	0.0853081	0.963188	1.15493	3419.75	10254.6	106	291	0.364261	20908.2	4896.59	4.26995	16	0.00325367	0.0520588	58	29	29	43.6641
3W	0.1	3W_BSA re11	multiple switches	497	inside	7	50.1821	0.00112662	0.069287	0.0162602	0.963188	1.15493	3419.75	7593.35	33	291	0.113402	29291.2	4199.92	6.97423	5	0.0042219	0.0211095	30	15	15	43.6641
3W	0.1	3W_BSA re11	multiple switches	497	inside	union_max																					43.6641	0.0247856	4	5.72111	112	112	19	0.00652825	160.191	0.699165
3W	0.1	3W_BSA re11	multiple switches	510	inside	0	28.373	0	0.104576	0	0.967159	0.928892	3394.17	4165.14	0	291	0		2782.68		0	0	0	0	0	0	43.6641
3W	0.1	3W_BSA re11	multiple switches	510	inside	1	29.7369	0	0.100871	0	0.967159	0.928892	3394.17	5028.4	0	291	0		2884.87		0	0	0	0	0	0	43.6641
3W	0.1	3W_BSA re11	multiple switches	510	inside	2	34.1786	0	0.10942	0	0.967159	0.928892	3394.17	4817.55	0	291	0		2659.49		0	0	0	0	0	0	43.6641
3W	0.1	3W_BSA re11	multiple switches	510	inside	3	8.45745	0	0.201742	0	0.967152	0.928886	3394.15	1469.2	0	291	0		1442.43		0	0	0	0	0	0	43.6641
3W	0.1	3W_BSA re11	multiple switches	510	inside	4	38.782	0	0.0586991	0	0.967159	0.928892	3394.17	7661.26	0	291	0		4957.49		0	0	0	0	0	0	43.6641
3W	0.1	3W_BSA re11	multiple switches	510	inside	union_max																					43.6641	0	0	0	0	0	0	0	0	0.634409
3W	0.1	3W_BSA re11	single	108	outside	0	52.0001	0.00222573	0.0706669	0.0314961	0.979273	0.381967	3519.83	7077.76	37	291	0.127148	16623.8	4117.91	4.03694	12			33	16	17	43.6641
3W	0.1	3W_BSA re11	single	108	outside	1	45.7183	0.00111286	0.0603729	0.0184332	0.979273	0.381967	3519.83	7929.81	18	291	0.0618557	16174.5	4820.04	3.35567	10	0.00113563	0.0113563	20	10	10	43.6641
3W	0.1	3W_BSA re11	single	108	outside	2	18.4956	0	0.122415	0	0.979261	0.381963	3519.79	3228.47	0	291	0		2377.16		0	0	0	0	0	0	43.6641
3W	0.1	3W_BSA re11	single	108	outside	3	21.7113	0	0.118798	0	0.979273	0.381967	3519.83	3560.04	0	291	0		2449.53		0	0	0	0	0	0	43.6641
3W	0.1	3W_BSA re11	single	108	outside	4	11.6451	0	0.175554	0	0.979003	0.381862	3518.86	2043.29	0	291	0		1657.61		0	0	0	0	0	0	43.6641
3W	0.1	3W_BSA re11	single	108	outside	union_max																					43.6641	0.00333859	2	3.37742	26	27	22		43.9065	0.592168
3W	0.1	3W_BSA re11	single	471	inside	0	174.538	0.00820846	0.0291542	0.281553	0.954893	1.68679	3373.58	23829.4	208	291	0.714777	25339.7	9981.41	2.53869	9	0.00551929	0.0496736	57	29	28	43.6641
3W	0.1	3W_BSA re11	single	471	inside	1	189.874	0.00764236	0.0254745	0.3	0.955524	1.6879	3375.81	29871.6	245	291	0.841924	32058.1	11423.2	2.80641	6	0.00986285	0.0591771	40	20	20	43.6641
3W	0.1	3W_BSA re11	single	471	inside	union_max																					43.6641	0.0118881	1	6.17589	49	49	14	0.0104969	302.618	0.16192
3W	0.1	3W_BSA re11	single	496	inside	0	149.896	0.0079513	0.0323731	0.245614	0.961994	1.28318	3387.6	21515	202	291	0.694158	25404.7	8988.93	2.82622	8			46	23	23	43.6641
3W	0.1	3W_BSA re11	single	496	inside	1	21.441	0	0.111886	0	0.961364	1.28234	3385.38	3916.59	0	291	0		2600.86		0	0	0	0	0	0	43.6641
3W	0.1	3W_BSA re11	single	496	inside	2	27.312	0	0.0849085	0	0.961364	1.28234	3385.38	5525.32	0	291	0		3427.22		0	0	0	0	0	0	43.6641
3W	0.1	3W_BSA re11	single	496	inside	union_max																					43.6641	0.0079513	1	2.90679	23	24	9		66.8563	0.344022
3W	0.1	3W_BSA re11	single	715	outside	0	28.948	0	0.106679	0	0.965655	0.957839	3376.38	3969.05	0	291	0		2727.81		0	0	0	0	0	0	43.6641
3W	0.1	3W_BSA re11	single	715	outside	1	42.0952	0	0.0817968	0	0.965674	0.957858	3376.45	5994.29	0	291	0		3557.6		0	0	0	0	0	0	43.6641
3W	0.1	3W_BSA re11	single	715	outside	2	59.0452	0.00228802	0.0572006	0.04	0.965674	0.957858	3376.45	8959.62	60	291	0.206186	26223.5	5087.36	5.15464	9	0.00279923	0.025193	41	20	21	43.6641
3W	0.1	3W_BSA re11	single	715	outside	3	188.986	0.00800808	0.0191622	0.41791	0.965487	0.957672	3375.79	31880.7	251	291	0.862543	31343.3	15186.2	2.06394	3	0.0343968	0.10319	44	22	22	43.6641
3W	0.1	3W_BSA re11	single	715	outside	4	82.4499	0.00686407	0.0420424	0.163265	0.965673	0.957857	3376.44	12952.3	155	291	0.532646	22581.4	6921.58	3.26246	14	0.00522505	0.0731507	63	32	31	43.6641
3W	0.1	3W_BSA re11	single	715	outside	5	73.1664	0.00657807	0.0434724	0.151316	0.965674	0.957858	3376.45	12724.3	152	291	0.522337	23107.1	6693.9	3.45196	10	0.00576842	0.0576842	58	29	29	43.6641
3W	0.1	3W_BSA re11	single	715	outside	6	50.2797	0.00257403	0.0566286	0.0454545	0.965674	0.957858	3376.45	9108.61	55	291	0.189003	21367.3	5138.75	4.15808	12	0.00251653	0.0301983	46	23	23	43.6641
3W	0.1	3W_BSA re11	single	715	outside	union_max																					43.6641	0.0220222	1	1.65769	128	128	11	0.00475891	212.185	0.603248
3W	0.1	3W_BSA re11	single	779	outside	0	59.6308	0.00255213	0.0524605	0.0486486	0.958494	1.44634	3380.09	9117.9	60	291	0.206186	23509.8	5547.03	4.23826	8			35	17	18	43.6641
3W	0.1	3W_BSA re11	single	779	outside	1	44.699	0.00056714	0.060684	0.00934579	0.958494	1.44634	3380.09	7988.85	7	291	0.024055	12342.6	4795.33	2.57388	5	0.00101705	0.00508525	12	6	6	43.6641
3W	0.1	3W_BSA re11	single	779	outside	2	64.5745	0.00425355	0.0493412	0.0862069	0.958494	1.44634	3380.09	10166.7	96	291	0.329897	22569.4	5897.71	3.8268	11	0.00379857	0.0417842	59	29	30	43.6641
3W	0.1	3W_BSA re11	single	779	outside	3	42.2927	0	0.0640869	0	0.958494	1.44634	3380.09	7408.22	0	291	0		4540.71		0	0	0	0	0	0	43.6641
3W	0.1	3W_BSA re11	single	779	outside	4	72.3181	0.00793997	0.0385655	0.205882	0.958494	1.44634	3380.09	13141.4	159	291	0.546392	20025.3	7545.6	2.6539	13	0.0047797	0.0621361	65	33	32	43.6641
3W	0.1	3W_BSA re11	single	779	outside	5	32.4678	0	0.0845039	0	0.958494	1.44634	3380.09	5342.09	0	291	0		3443.63		0	0	0	0	0	0	43.6641
3W	0.1	3W_BSA re11	single	779	outside	6	61.9219	0.00368641	0.054729	0.0673575	0.958494	1.44634	3380.09	9644.2	91	291	0.312715	24685.2	5317.1	4.64261	13	0.00300195	0.0390253	64	32	32	43.6641
3W	0.1	3W_BSA re11	single	779	outside	7	101.373	0.00907425	0.0292077	0.31068	0.958495	1.44634	3380.1	17119.2	211	291	0.725086	23252.6	9963.12	2.33387	9	0.00708184	0.0637366	60	30	30	43.6641
3W	0.1	3W_BSA re11	single	779	outside	8	58.6074	0.00595497	0.0465055	0.128049	0.958494	1.44634	3380.09	10676.7	107	291	0.367698	17968.2	6257.32	2.87154	16	0.00264906	0.0423849	55	27	28	43.6641
3W	0.1	3W_BSA re11	single	779	outside	union_max																					43.6641	0.0266556	3	4.21513	176	177	24		247.288	0.711721
3W	0.1	3W_BSA re11	single	1277	outside	0	68.5404	0.00538699	0.054437	0.0989583	0.950594	2.09678	3352.76	10931.5	115	291	0.395189	21347.7	5345.63	3.99349	8	0.00597799	0.0478239	52	26	26	43.6641
3W	0.1	3W_BSA re11	single	1277	outside	1	142.432	0.0076552	0.0374254	0.204545	0.950595	2.09679	3352.76	20753.3	216	291	0.742268	28216.1	7775.46	3.62887	6	0.0108265	0.0649588	41	21	20	43.6641
3W	0.1	3W_BSA re11	single	1277	outside	union_max																					43.6641	0.0130422	1	5.24916	47	47	14	0.00793657	246.71	0.190507
3W	0.1	3W_BSA re11	single	1607	inside	0	16.0049	0	0.136661	0	0.968994	0.83065	3438.89	2722.55	0	291	0		2129.36		0	0	0	0	0	0	43.6641
3W	0.1	3W_BSA re11	single	1607	inside	1	25.6513	0	0.0943947	0	0.969082	0.830726	3439.2	4247.83	0	291	0		3082.8		0	0	0	0	0	0	43.6641
3W	0.1	3W_BSA re11	single	1607	inside	2	25.7954	0	0.105384	0	0.969082	0.830726	3439.2	3995.01	0	291	0		2761.33		0	0	0	0	0	0	43.6641
3W	0.1	3W_BSA re11	single	1607	inside	union_max																					43.6641	0	0	0	0	0	0	0	0	0.241273
3W	0.1	3W_BSA re11	single	1690	outside	0	131.669	0.00648932	0.042886	0.151316	0.952381	1.96023	3375.51	19288	185	291	0.635739	28508.4	6785.44	4.2014	6			53	26	27	43.6641
3W	0.1	3W_BSA re11	single	1690	outside	1	166.067	0.00733576	0.0284966	0.257426	0.952392	1.96025	3375.55	26921.5	231	291	0.793814	31489.6	10211.7	3.08366	4	0.0178538	0.0714153	40	20	20	43.6641
3W	0.1	3W_BSA re11	single	1690	outside	2	141.181	0.00846434	0.0279323	0.30303	0.952383	1.96023	3375.51	22409	231	291	0.793814	27291	10418	2.61959	6	0.012684	0.0761039	37	19	18	43.6641
3W	0.1	3W_BSA re11	single	1690	outside	union_max																					43.6641	0.0191858	2	7.96738	65	66	16		258.94	0.251024
3W	0.1	3W_BSA re11	single	1938	outside	0	32.1427	0	0.0995722	0	0.970779	0.742819	3431.82	4444.03	0	291	0		2922.5		0	0	0	0	0	0	43.6641
3W	0.1	3W_BSA re11	single	1938	outside	1	57.9834	0.002263	0.0625155	0.0361991	0.970779	0.742819	3431.82	8679.87	64	291	0.219931	28281	4654.85	6.0756	8	0.00671884	0.0537507	30	15	15	43.6641
3W	0.1	3W_BSA re11	single	1938	outside	2	87.238	0.00622326	0.0594039	0.104762	0.970779	0.742819	3431.82	13666.2	167	291	0.573883	26834.8	4898.67	5.47798	5	0.0144066	0.0720331	49	25	24	43.6641
3W	0.1	3W_BSA re11	single	1938	outside	3	22.152	0	0.0961777	0	0.970779	0.742819	3431.82	4561.09	0	291	0		3025.65		0	0	0	0	0	0	43.6641
3W	0.1	3W_BSA re11	single	1938	outside	4	71.8264	0.00537464	0.0724162	0.0742188	0.970779	0.742819	3431.82	10762.3	134	291	0.460481	24931.9	4018.44	6.20438	11	0.00520579	0.0572637	52	26	26	43.6641
3W	0.1	3W_BSA re11	single	1938	outside	5	22.7114	0	0.0995722	0	0.970779	0.742819	3431.82	3973.68	0	291	0		2922.5		0	0	0	0	0	0	43.6641
3W	0.1	3W_BSA re11	single	1938	outside	6	53.3865	0.00254588	0.072699	0.0350195	0.970779	0.742819	3431.82	8265.78	58	291	0.199313	22781.9	4002.8	5.69149	10	0.0024341	0.024341	29	15	14	43.6641
3W	0.1	3W_BSA re11	single	1938	outside	union_max																					43.6641	0.0147095	3	3.58174	81	81	13	0.00639435	96.7071	0.837581
3W	0.1	3W_BSA re11	single	2274	outside	0	31.4068	0	0.0870465	0	0.968008	0.886548	3436.26	5045.63	0	291	0		3343.04		0	0	0	0	0	0	43.6641
3W	0.1	3W_BSA re11	single	2274	outside	1	35.7991	0	0.0763418	0	0.968008	0.886548	3436.26	6176.79	0	291	0		3811.81		0	0	0	0	0	0	43.6641
3W	0.1	3W_BSA re11	single	2274	outside	union_max																					43.6641	0	0	0	0	0	0	0	0	0.163935
3W	0.1	3W_BSA re11	single	2289	outside	0	29.1285	0	0.119791	0	0.970267	0.739801	3458.57	4138.9	0	291	0		2429.24		0	0	0	0	0	0	43.6641
3W	0.1	3W_BSA re11	single	2289	outside	1	26.4176	0	0.0956641	0	0.970267	0.739801	3458.57	4457.21	0	291	0		3041.89		0	0	0	0	0	0	43.6641
3W	0.1	3W_BSA re11	single	2289	outside	2	50.7388	0.00168324	0.0715377	0.0235294	0.970267	0.739801	3458.57	7828.43	41	291	0.140893	24357.8	4067.78	5.98797	8	0.00283982	0.0227185	35	18	17	43.6641
3W	0.1	3W_BSA re11	single	2289	outside	union_max																					43.6641	0.00168324	1	2.97567	18	18	8	0.00275871	53.5621	0.336059
3W	0.1	3W_BSA re11	single	2323	outside	0	27.7845	0	0.0877703	0	0.968656	0.851055	3421.24	5153.31	0	291	0		3315.47		0	0	0	0	0	0	43.6641
3W	0.1	3W_BSA re11	single	2323	outside	union_max																					43.6641	0	0	0	0	0	0	0	0	0.308772
3W	0.1	3W_BSA re12	multiple switches	1084	inside	0	29.1886	0	0.0880119	0	0.968254	0.87876	3432.43	5352.67	0	291	0		3306.37		0	0	0	0	0	0	43.6641
3W	0.1	3W_BSA re12	multiple switches	1084	outside	1	34.0422	0	0.078703	0	0.968254	0.87876	3432.43	5810.87	0	291	0		3697.45		0	0	0	0	0	0	43.6641
3W	0.1	3W_BSA re12	multiple switches	1084	outside	2	27.4467	0	0.0978851	0	0.968254	0.87876	3432.43	4562.05	0	291	0		2972.87		0	0	0	0	0	0	43.6641
3W	0.1	3W_BSA re12	multiple switches	1084	outside	3	43.9438	0.00028209	0.0592388	0.0047619	0.968254	0.87876	3432.43	7378.19	5	291	0.0171821	17724.9	4912.32	3.60825	4	0.000879512	0.00351805	8	4	4	43.6641
3W	0.1	3W_BSA re12	multiple switches	1084	outside	union_max																					43.6641	0.00028209	0	0	4	4	1	0.0010446	13.0441	0.306651
3W	0.1	3W_BSA re12	single	237	outside	0	71.6481	0.0025788	0.063897	0.0403587	0.954255	1.77146	3330.35	10062.3	93	291	0.319588	36063.3	4554.21	7.91867	1	0.0771789	0.0771789	29	15	14	43.6641
3W	0.1	3W_BSA re12	single	237	outside	1	660.6	0.0034384	0.0126075	0.272727	0.947673	1.75924	3307.37	110468	266	291	0.914089	77361.5	23081.6	3.35166	4	0.0477145	0.190858	16	8	8	43.6641
3W	0.1	3W_BSA re12	single	237	outside	union_max																					43.6641	0.004298	1	2.21366	23	23	4	0.0272018	50.9143	0.45174
3W	0.1	3W_BSA re12	single	654	outside	0	96.8895	0.00658402	0.037214	0.176923	0.945216	2.54778	3301.93	15837.8	170	291	0.584192	25820.1	7819.63	3.30196	8			36	18	18	43.6641
3W	0.1	3W_BSA re12	single	654	outside	union_max																					43.6641	0.00658402	2	4.31366	18	19	8		38.8229	0.463644
3W	0.1	3W_BSA re12	single	1105	outside	0	38.6506	0	0.0572295	0	0.954545	1.77195	3352.53	7384.38	0	291	0		5084.79		0	0	0	0	0	0	43.6641
3W	0.1	3W_BSA re12	single	1105	outside	1	43.6529	0	0.0626392	0	0.954545	1.77195	3352.53	7808.51	5	291	0.0171821		4645.65		3	0.00110727	0.0033218	6	3	3	43.6641
3W	0.1	3W_BSA re12	single	1105	outside	union_max																					43.6641	0	0	0	3	3	3	0.000828767	16.6525	0.180153
3W	0.1	3W_BSA re13	multiple switches	2229	inside	0	22.9348	0	0.101337	0	0.981161	0.313806	3514.63	4302.13	0	291	0		2871.61		0	0	0	0	0	0	43.6641
3W	0.1	3W_BSA re13	multiple switches	2229	inside	1	37.3178	0	0.111108	0	0.981161	0.313806	3514.63	5659.77	0	291	0		2619.09		0	0	0	0	0	0	43.6641
3W	0.1	3W_BSA re13	multiple switches	2229	outside	2	32.0813	0	0.0912868	0	0.981161	0.313806	3514.63	5550.02	0	291	0		3187.75		0	0	0	0	0	0	43.6641
3W	0.1	3W_BSA re13	multiple switches	2229	outside	3	14.1462	0	0.165824	0	0.981132	0.313797	3514.53	2504.1	0	291	0		1754.88		0	0	0	0	0	0	43.6641
3W	0.1	3W_BSA re13	multiple switches	2229	outside	4	41.6661	0	0.0776078	0	0.981161	0.313806	3514.63	6968.84	0	291	0		3749.63		0	0	0	0	0	0	43.6641
3W	0.1	3W_BSA re13	multiple switches	2229	outside	5	27.1679	0	0.103849	0	0.981161	0.313806	3514.63	4280.35	0	291	0		2802.14		0	0	0	0	0	0	43.6641
3W	0.1	3W_BSA re13	multiple switches	2229	outside	6	40.2521	0	0.0873785	0	0.981161	0.313806	3514.63	6328.39	0	291	0		3330.34		0	0	0	0	0	0	43.6641
3W	0.1	3W_BSA re13	multiple switches	2229	outside	7	60.5443	0.00753744	0.044108	0.170886	0.981161	0.313806	3514.63	11549.4	141	291	0.484536	18706.6	6597.44	2.83543	11	0.00519759	0.0571735	74	37	37	43.6641
3W	0.1	3W_BSA re13	multiple switches	2229	outside	8	48.7009	0.00167499	0.0736994	0.0227273	0.981161	0.313806	3514.63	7812.54	40	291	0.137457	23880.8	3948.47	6.04811	14	0.00128036	0.017925	31	16	15	43.6641
3W	0.1	3W_BSA re13	multiple switches	2229	outside	9	85.7018	0.00614162	0.0388039	0.158273	0.981161	0.313806	3514.63	13500	155	291	0.532646	25237.6	7499.25	3.36535	10	0.00456581	0.0456581	36	18	18	43.6641
3W	0.1	3W_BSA re13	multiple switches	2229	outside	10	71.1809	0.00502496	0.0510871	0.0983607	0.981161	0.313806	3514.63	10627.1	104	291	0.357388	20696.7	5696.15	3.63345	13	0.0035483	0.0461279	47	23	24	43.6641
3W	0.1	3W_BSA re13	multiple switches	2229	outside	11	74.9818	0.00781661	0.039083	0.2	0.981161	0.313807	3514.63	12853.5	149	291	0.512027	19062	7445.68	2.56014	12	0.00334258	0.040111	53	26	27	43.6641
3W	0.1	3W_BSA re13	multiple switches	2229	outside	12	35.5685	0	0.088216	0	0.981161	0.313806	3514.63	5436.02	0	291	0		3298.72		0	0	0	0	0	0	43.6641
3W	0.1	3W_BSA re13	multiple switches	2229	outside	13	96.7571	0.00446663	0.0468996	0.0952381	0.981161	0.313806	3514.63	12557.8	106	291	0.364261	23731.5	6204.74	3.82474	9	0.00577358	0.0519622	38	19	19	43.6641
3W	0.1	3W_BSA re13	multiple switches	2229	outside	14	83.8647	0.00697911	0.0449455	0.15528	0.981161	0.313806	3514.63	12677	145	291	0.498282	20776.3	6474.51	3.20893	13	0.00563442	0.0732475	52	26	26	43.6641
3W	0.1	3W_BSA re13	multiple switches	2229	outside	15	100.983	0.00530413	0.0502496	0.105556	0.981161	0.313806	3514.63	13588.9	130	291	0.446735	24509.2	5791.09	4.23223	6	0.0110378	0.0662265	35	18	17	43.6641
3W	0.1	3W_BSA re13	multiple switches	2229	outside	union_max																					43.6641	0.0329414	2	1.35393	185	185	0	0	125.239	1.47718
3W	0.1	3W_BSA re13	single	125	outside	0	36.0077	0	0.0799017	0	0.973136	0.634332	3471.06	5762.51	0	291	0		3641.98		0	0	0	0	0	0	43.6641
3W	0.1	3W_BSA re13	single	125	outside	1	32.1706	0	0.101489	0	0.973136	0.634332	3471.06	4719.01	0	291	0		2867.3		0	0	0	0	0	0	43.6641
3W	0.1	3W_BSA re13	single	125	outside	2	46.9852	0.00168214	0.0712106	0.023622	0.973136	0.634332	3471.06	7527.54	41	291	0.140893	24373.7	4086.47	5.96449	12	0.00225119	0.0270142	44	22	22	43.6641
3W	0.1	3W_BSA re13	single	125	outside	3	40.7675	0	0.0759767	0	0.973136	0.634332	3471.06	6458.58	0	291	0		3830.12		0	0	0	0	0	0	43.6641
3W	0.1	3W_BSA re13	single	125	outside	4	32.2762	0	0.0871909	0	0.973136	0.634332	3471.06	5255.64	0	291	0		3337.5		0	0	0	0	0	0	43.6641
3W	0.1	3W_BSA re13	single	125	outside	union_max																					43.6641	0.00168214	1	2.14432	22	22	12	0.00211257	47.1749	0.466349
3W	0.1	3W_BSA re13	single	464	outside	0	52.6123	0.00252582	0.0603391	0.0418605	0.96757	0.916439	3447.64	8803.05	59	291	0.202749	23358.7	4822.75	4.84345	10	0.00269311	0.0269311	38	19	19	43.6641
3W	0.1	3W_BSA re13	single	464	outside	1	75.183	0.00617423	0.0457454	0.134969	0.96757	0.916439	3447.64	11797.4	123	291	0.42268	19921.5	6361.29	3.13168	10	0.00486243	0.0486243	66	33	33	43.6641
3W	0.1	3W_BSA re13	single	464	outside	2	49.8931	0.00168388	0.0651101	0.0258621	0.96757	0.916439	3447.64	7573.77	31	291	0.106529	18409.8	4469.35	4.11913	8	0.00207013	0.016561	30	15	15	43.6641
3W	0.1	3W_BSA re13	single	464	outside	3	123.85	0.00757747	0.032555	0.232759	0.96757	0.916439	3447.64	18299.1	187	291	0.642612	24678.4	8938.71	2.76085	10	0.0067817	0.067817	58	29	29	43.6641
3W	0.1	3W_BSA re13	single	464	outside	4	102.375	0.00813876	0.0348002	0.233871	0.96757	0.916439	3447.64	16939.1	190	291	0.652921	23345.1	8362.02	2.7918	11	0.00745819	0.0820401	67	34	33	43.6641
3W	0.1	3W_BSA re13	single	464	outside	5	45.9389	0.00140323	0.0642681	0.0218341	0.96757	0.916439	3447.64	7766.94	17	291	0.0584192	12114.9	4527.9	2.6756	9	0.00165026	0.0148523	22	11	11	43.6641
3W	0.1	3W_BSA re13	single	464	outside	6	60.6705	0.00645488	0.0533229	0.121053	0.96757	0.916439	3447.64	10353.1	111	291	0.381443	17196.3	5457.32	3.15105	15	0.00456021	0.0684032	54	27	27	43.6641
3W	0.1	3W_BSA re13	single	464	outside	7	30.5485	0	0.10833	0	0.96757	0.916439	3447.64	4628.53	0	291	0		2686.24		0	0	0	0	0	0	43.6641
3W	0.1	3W_BSA re13	single	464	outside	8	168.374	0.00813876	0.0210485	0.386667	0.967594	0.916461	3447.73	28345	245	291	0.841924	30102.9	13825.2	2.17739	4	0.0178518	0.0714074	46	23	23	43.6641
3W	0.1	3W_BSA re13	single	464	outside	9	64.7767	0.00645488	0.0440616	0.146497	0.967604	0.916471	3447.76	11321.4	135	291	0.463918	20914.4	6604.4	3.16674	11	0.00576431	0.0634074	68	34	34	43.6641
3W	0.1	3W_BSA re13	single	464	outside	10	87.2663	0.00813876	0.0376067	0.216418	0.967569	0.916438	3447.64	14368.4	165	291	0.56701	20273.4	7737.99	2.61998	8	0.00819476	0.0655581	51	25	26	43.6641
3W	0.1	3W_BSA re13	single	464	outside	11	141.952	0.00757747	0.0297486	0.254717	0.96757	0.916439	3447.64	20478.6	205	291	0.704467	27053.9	9781.98	2.76569	7	0.00938963	0.0657274	59	30	29	43.6641
3W	0.1	3W_BSA re13	single	464	outside	union_max																					43.6641	0.0423777	3	2.71348	283	283	32	0.00356993	255.972	1.10559
3W	0.1	3W_BSA re13	single	644	outside	0	18.1569	0	0.118484	0	0.966555	0.95491	3426.22	3095.27	0	291	0		2456.02		0	0	0	0	0	0	43.6641
3W	0.1	3W_BSA re13	single	644	outside	union_max																					43.6641	0	0	0	0	0	0	0	0	0.166109
3W	0.1	3W_BSA re13	single	1047	outside	0	49.6667	0.00112405	0.0694099	0.0161943	0.961169	1.31503	3420.39	6981.57	28	291	0.0962199	24910	4192.48	5.94158	9	0.00278811	0.025093	28	14	14	43.6641
3W	0.1	3W_BSA re13	single	1047	outside	1	34.214	0	0.0845845	0	0.961169	1.31503	3420.39	5252.13	0	291	0		3440.34		0	0	0	0	0	0	43.6641
3W	0.1	3W_BSA re13	single	1047	outside	2	36.614	0	0.0654757	0	0.961169	1.31503	3420.39	6736.41	0	291	0		4444.39		0	0	0	0	0	0	43.6641
3W	0.1	3W_BSA re13	single	1047	outside	union_max																					43.6641	0.00112405	1	1.85819	14	14	9	0.00193407	26.0147	0.538157
3W	0.1	3W_BSA re13	single	2320	outside	0	107.882	0.00771299	0.0425643	0.181208	0.952948	1.89109	3335.88	17817.4	196	291	0.67354	25411.7	6836.72	3.71694	4	0.0551303	0.220521	43	22	21	43.6641
3W	0.1	3W_BSA re13	single	2320	outside	union_max																					43.6641	0.00771299	1	2.54336	22	22	4	0.0158571	55.954	0.39318
3W	0.1	3W_BSA re14	multiple switches	114	inside	0	126.59	0.00738614	0.030965	0.238532	0.957052	1.57279	3368.92	19835.3	197	291	0.676976	26671.6	9397.71	2.83809	4	0.0392079	0.156832	19	10	9	43.6641
3W	0.1	3W_BSA re14	multiple switches	114	inside	union_max																					43.6641	0.00738614	1	2.47896	10	10	4	0.0143911	24.7896	0.403394
3W	0.1	3W_BSA re14	multiple switches	313	outside	0	46.0083	0.00141007	0.0736055	0.0191571	0.969286	0.818338	3437.02	7826.31	47	291	0.161512	33331.7	3953.51	8.43093	9	0.00241217	0.0217095	40	20	20	43.6641
3W	0.1	3W_BSA re14	multiple switches	313	outside	1	69.483	0.00592228	0.0516085	0.114754	0.969286	0.818338	3437.02	10682.9	115	291	0.395189	19418.2	5638.61	3.44379	10	0.00330932	0.0330932	44	22	22	43.6641
3W	0.1	3W_BSA re14	multiple switches	313	inside	2	26.3699	0	0.112523	0	0.969285	0.818338	3437.02	4018.56	0	291	0		2586.13		0	0	0	0	0	0	43.6641
3W	0.1	3W_BSA re14	multiple switches	313	outside	union_max																					43.6641	0.00733235	3	11.255	42	42	19	0.00363823	157.571	0.266547
3W	0.1	3W_BSA re14	multiple switches	415	inside	0	29.8681	0	0.0893416	0	0.966555	0.952812	3418.69	4972.15	0	291	0		3257.16		0	0	0	0	0	0	43.6641
3W	0.1	3W_BSA re14	multiple switches	415	inside	1	22.8924	0	0.113656	0	0.966554	0.952812	3418.69	3637.41	0	291	0		2560.35		0	0	0	0	0	0	43.6641
3W	0.1	3W_BSA re14	multiple switches	415	inside	union_max																					43.6641	0	0	0	0	0	0	0	0	0.174501
3W	0.1	3W_BSA re14	multiple switches	437	outside	0	26.8723	0	0.129705	0	0.958696	1.46542	3370.47	4174.61	0	291	0		2243.56		0	0	0	0	0	0	43.6641
3W	0.1	3W_BSA re14	multiple switches	437	outside	1	55.0388	0.0028444	0.0554658	0.0512821	0.958696	1.46542	3370.47	9269.46	60	291	0.206186	21094.1	5246.47	4.02062	11	0.00209046	0.0229951	38	19	19	43.6641
3W	0.1	3W_BSA re14	multiple switches	437	outside	2	34.0165	0	0.080781	0	0.958696	1.46542	3370.47	5647.72	0	291	0		3602.33		0	0	0	0	0	0	43.6641
3W	0.1	3W_BSA re14	multiple switches	437	outside	3	84.6183	0.00824876	0.0375461	0.219697	0.958696	1.46542	3370.47	14399	182	291	0.62543	22063.9	7750.47	2.84678	10	0.005415	0.05415	45	23	22	43.6641
3W	0.1	3W_BSA re14	multiple switches	437	inside	4	45.5002	0.00113776	0.0622924	0.0182648	0.958696	1.46542	3370.47	8787.45	30	291	0.103093	26367.6	4671.52	5.64433	11	0.0016524	0.0181764	40	20	20	43.6641
3W	0.1	3W_BSA re14	multiple switches	437	outside	5	22.242	0	0.110932	0	0.958696	1.46542	3370.47	4220.04	0	291	0		2623.24		0	0	0	0	0	0	43.6641
3W	0.1	3W_BSA re14	multiple switches	437	outside	6	39.5795	0	0.0822032	0	0.958696	1.46542	3370.47	6308.47	0	291	0		3540.01		0	0	0	0	0	0	43.6641
3W	0.1	3W_BSA re14	multiple switches	437	outside	7	50.4877	0.00227552	0.0659901	0.0344828	0.958696	1.46542	3370.47	8086.38	33	291	0.113402	14502.2	4409.75	3.28866	12	0.00161035	0.0193242	32	16	16	43.6641
3W	0.1	3W_BSA re14	multiple switches	437	inside	8	40.5311	0	0.0819188	0	0.958696	1.46542	3370.47	5993.96	0	291	0		3552.3		0	0	0	0	0	0	43.6641
3W	0.1	3W_BSA re14	multiple switches	437	outside	9	39.7063	0	0.0895987	0	0.958696	1.46542	3370.47	5793.6	0	291	0		3247.82		0	0	0	0	0	0	43.6641
3W	0.1	3W_BSA re14	multiple switches	437	outside	union_max																					43.6641	0.0113776	3	3.85868	78	78	13	0.00373946	100.326	0.777469
3W	0.1	3W_BSA re14	multiple switches	476	inside	0	28.8234	0	0.0950814	0	0.966833	0.941525	3406.44	4839.43	0	291	0		3060.53		0	0	0	0	0	0	43.6641
3W	0.1	3W_BSA re14	multiple switches	476	outside	1	41.1144	0	0.0695372	0	0.966833	0.941525	3406.44	6808.36	0	291	0		4184.81		0	0	0	0	0	0	43.6641
3W	0.1	3W_BSA re14	multiple switches	476	outside	2	86.5564	0.00681181	0.0476826	0.142857	0.966833	0.941525	3406.44	13038.6	147	291	0.505155	21580.2	6102.85	3.53608	6	0.00746811	0.0448087	50	25	25	43.6641
3W	0.1	3W_BSA re14	multiple switches	476	outside	3	33.6416	0	0.0840123	0	0.966832	0.941525	3406.44	6027.07	0	291	0		3463.78		0	0	0	0	0	0	43.6641
3W	0.1	3W_BSA re14	multiple switches	476	outside	union_max																					43.6641	0.00681181	1	2.15432	25	25	6	0.0083853	53.8581	0.464183
3W	0.1	3W_BSA re14	multiple switches	647	outside	0	8.39844	0	0.18663	0	0.968687	0.829096	3389.35	1620.5	0	291	0		1559.24		0	0	0	0	0	0	43.6641
3W	0.1	3W_BSA re14	multiple switches	647	outside	1	22.8231	0	0.124039	0	0.968689	0.829098	3389.35	3246.46	0	291	0		2346.04		0	0	0	0	0	0	43.6641
3W	0.1	3W_BSA re14	multiple switches	647	outside	union_max																					43.6641	0	0	0	0	0	0	0	0	0.18683
3W	0.1	3W_BSA re14	multiple switches	3387	outside	0	24.578	0	0.0952382	0	0.975446	0.516681	3472.1	4449.4	0	291	0		3055.5		0	0	0	0	0	0	43.6641
3W	0.1	3W_BSA re14	multiple switches	3387	inside	1	22.352	0	0.111252	0	0.975446	0.516681	3472.1	3641.02	0	291	0		2615.69		0	0	0	0	0	0	43.6641
3W	0.1	3W_BSA re14	multiple switches	3387	outside	2	27.5608	0	0.096362	0	0.975446	0.516681	3472.1	4427.77	0	291	0		3019.86		0	0	0	0	0	0	43.6641
3W	0.1	3W_BSA re14	multiple switches	3387	inside	3	24.4592	0	0.11069	0	0.975446	0.516681	3472.1	4122.91	0	291	0		2628.97		0	0	0	0	0	0	43.6641
3W	0.1	3W_BSA re14	multiple switches	3387	outside	union_max																					43.6641	0	0	0	0	0	0	0	0	0.300882
3W	0.1	3W_BSA re14	multiple switches	3639	outside	0	17.8661	0	0.112382	0	0.970107	0.776039	3426.99	3219.29	0	291	0		2589.38		0	0	0	0	0	0	43.6641
3W	0.1	3W_BSA re14	multiple switches	3639	inside	1	38.443	0	0.0973791	0	0.970109	0.77604	3426.99	5203.5	0	291	0		2988.32		0	0	0	0	0	0	43.6641
3W	0.1	3W_BSA re14	multiple switches	3639	inside	2	44.6818	0.00113231	0.071902	0.015748	0.970109	0.77604	3426.99	7041.94	14	291	0.04811	12364.1	4047.18	3.05498	8	0.000908944	0.00727155	22	11	11	43.6641
3W	0.1	3W_BSA re14	multiple switches	3639	inside	union_max																					43.6641	0.00113231	2	7.80018	11	11	8	0.00122311	42.901	0.256404
3W	0.1	3W_BSA re14	single	249	outside	0	38.3907	0	0.0678875	0	0.959329	1.40423	3349.09	6713.19	0	291	0		4286.5		0	0	0	0	0	0	43.6641
3W	0.1	3W_BSA re14	single	249	outside	1	101.264	0.00687468	0.0409617	0.167832	0.959329	1.40423	3349.08	16540.7	187	291	0.642612	27201.3	7104.21	3.82889	5	0.0109513	0.0547563	39	19	20	43.6641
3W	0.1	3W_BSA re14	single	249	outside	2	85.696	0.00515601	0.0432532	0.119205	0.959329	1.40423	3349.09	12559.5	129	291	0.443299	25019.3	6727.82	3.71879	12	0.00377841	0.0453409	53	27	26	43.6641
3W	0.1	3W_BSA re14	single	249	outside	union_max																					43.6641	0.0114578	2	9.27233	47	47	17	0.00626442	217.9	0.215695
3W	0.1	3W_BSA re14	single	1958	outside	0	49.6531	0.00171776	0.0595491	0.0288462	0.966302	0.972122	3375.21	8369.43	36	291	0.123711	20957.5	4886.72	4.28866	8	0.00196924	0.0157539	28	14	14	43.6641
3W	0.1	3W_BSA re14	single	1958	outside	1	13.8208	0	0.142288	0	0.966302	0.972122	3375.21	2654.38	0	291	0		2045.15		0	0	0	0	0	0	43.6641
3W	0.1	3W_BSA re14	single	1958	outside	2	33.5842	0	0.084743	0	0.966302	0.972122	3375.21	5956.23	0	291	0		3433.91		0	0	0	0	0	0	43.6641
3W	0.1	3W_BSA re14	single	1958	outside	union_max																					43.6641	0.00171776	1	4.57925	14	14	8	0.00217882	64.1096	0.218376
3W	0.1	3W_BSA re14	single	3663	outside	0	22.235	0	0.119767	0	0.971489	0.704842	3463.59	3369.13	0	291	0		2429.71		0	0	0	0	0	0	43.6641
3W	0.1	3W_BSA re14	single	3663	outside	1	64.0767	0.00364632	0.0574996	0.0634146	0.97151	0.704857	3463.67	9328.32	72	291	0.247423	19746	5060.9	3.90167	14	0.00223006	0.0312208	44	22	22	43.6641
3W	0.1	3W_BSA re14	single	3663	outside	2	17.0833	0	0.136316	0	0.97151	0.704857	3463.67	2789.47	0	291	0		2134.74		0	0	0	0	0	0	43.6641
3W	0.1	3W_BSA re14	single	3663	outside	3	23.4568	0	0.119767	0	0.971485	0.704839	3463.58	3654.42	0	291	0		2429.71		0	0	0	0	0	0	43.6641
3W	0.1	3W_BSA re14	single	3663	outside	4	14.669	0	0.139401	0	0.971509	0.704857	3463.67	2514.17	0	291	0		2087.5		0	0	0	0	0	0	43.6641
3W	0.1	3W_BSA re14	single	3663	outside	5	30.4234	0	0.080219	0	0.97151	0.704857	3463.67	5129.15	0	291	0		3627.57		0	0	0	0	0	0	43.6641
3W	0.1	3W_BSA re14	single	3663	outside	6	35.0835	0	0.0847067	0	0.97151	0.704857	3463.67	5516.2	0	291	0		3435.38		0	0	0	0	0	0	43.6641
3W	0.1	3W_BSA re14	single	3663	outside	union_max																					43.6641	0.00364632	1	1.93403	22	22	14	0.00250454	42.5486	0.517056
3W	0.1	3W_BSA re14	single	4733	outside	0	39.8909	0	0.0796291	0	0.970068	0.773482	3411.05	7023.97	0	291	0		3654.44		0	0	0	0	0	0	43.6641
3W	0.1	3W_BSA re14	single	4733	outside	1	30.0613	0	0.0807666	0	0.970068	0.773482	3411.05	5522.82	0	291	0		3602.97		0	0	0	0	0	0	43.6641
3W	0.1	3W_BSA re14	single	4733	outside	2	67.9209	0.0054034	0.0514745	0.104972	0.970068	0.773482	3411.05	10528.1	114	291	0.391753	21097.8	5653.28	3.73196	9	0.00564728	0.0508255	52	26	26	43.6641
3W	0.1	3W_BSA re14	single	4733	outside	3	42.1665	0	0.0756476	0	0.970068	0.773482	3411.05	6537.8	0	291	0		3846.78		0	0	0	0	0	0	43.6641
3W	0.1	3W_BSA re14	single	4733	outside	4	19.7561	0	0.112334	0	0.970068	0.773482	3411.05	3725.43	0	291	0		2590.49		0	0	0	0	0	0	43.6641
3W	0.1	3W_BSA re14	single	4733	outside	5	32.6791	0	0.114325	0	0.970068	0.773482	3411.05	4819.58	0	291	0		2545.38		0	0	0	0	0	0	43.6641
3W	0.1	3W_BSA re14	single	4733	outside	6	65.9704	0.00511901	0.0483462	0.105882	0.970068	0.773482	3411.05	10602.1	95	291	0.32646	18558.3	6019.09	3.08324	12	0.00448329	0.0537995	56	28	28	43.6641
3W	0.1	3W_BSA re14	single	4733	outside	union_max																					43.6641	0.0105224	2	2.31638	54	54	9	0.00497809	62.5422	0.863417
3W	0.1	3W_BSA re15	single	274	outside	0	42.2959	0	0.069998	0	0.974125	0.583677	3451.28	6863.07	0	291	0		4157.26		0	0	0	0	0	0	43.6641
3W	0.1	3W_BSA re15	single	274	outside	1	36.8908	0	0.0731027	0	0.974125	0.583677	3451.28	6567.77	0	291	0		3980.7		0	0	0	0	0	0	43.6641
3W	0.1	3W_BSA re15	single	274	outside	2	27.3131	0	0.109231	0	0.974125	0.583677	3451.28	4087.81	0	291	0		2664.09		0	0	0	0	0	0	43.6641
3W	0.1	3W_BSA re15	single	274	outside	3	19.7289	0	0.117698	0	0.974125	0.583677	3451.28	3421.04	0	291	0		2472.42		0	0	0	0	0	0	43.6641
3W	0.1	3W_BSA re15	single	274	outside	union_max																					43.6641	0	0	0	0	0	0	0	0	0.48901
3W	0.1	3W_BSA re16	multiple switches	712	inside	0	46.5726	0.000863928	0.0941681	0.00917431	0.960463	1.29272	3335.22	5936.71	21	291	0.0721649	24307.6	3090.22	7.86598	9	0.00272152	0.0244936	28	14	14	43.6641
3W	0.1	3W_BSA re16	multiple switches	712	inside	1	48.3407	0.00201583	0.0538515	0.0374332	0.960465	1.29272	3335.23	8341.01	28	291	0.0962199	13890.1	5403.75	2.57045	9	0.00220029	0.0198026	20	10	10	43.6641
3W	0.1	3W_BSA re16	multiple switches	712	inside	2	28.6506	0	0.095032	0	0.960465	1.29272	3335.23	4800.28	0	291	0		3062.13		0	0	0	0	0	0	43.6641
3W	0.1	3W_BSA re16	multiple switches	712	inside	union_max																					43.6641	0.00287976	2	5.80408	24	24	18	0.00169118	69.6489	0.344585
3W	0.1	3W_BSA re16	multiple switches	747	outside	0	28.8455	0	0.104088	0	0.968254	0.883548	3451.14	4689.24	0	291	0		2795.71		0	0	0	0	0	0	43.6641
3W	0.1	3W_BSA re16	multiple switches	747	inside	1	33.8314	0	0.0656512	0	0.968254	0.883549	3451.14	6393.33	0	291	0		4432.52		0	0	0	0	0	0	43.6641
3W	0.1	3W_BSA re16	multiple switches	747	inside	union_max																					43.6641	0	0	0	0	0	0	0	0	0.302413
3W	0.1	3W_BSA re16	multiple switches	972	inside	0	76.4177	0.00563343	0.0481659	0.116959	0.956994	1.60565	3397.55	11395.1	114	291	0.391753	20236.3	6041.62	3.34948	11	0.00273347	0.0300681	36	18	18	43.6641
3W	0.1	3W_BSA re16	multiple switches	972	inside	1	37.0894	0	0.0850648	0	0.956994	1.60565	3397.55	5531.88	0	291	0		3420.92		0	0	0	0	0	0	43.6641
3W	0.1	3W_BSA re16	multiple switches	972	inside	2	57.6094	0.00563343	0.0481659	0.116959	0.956994	1.60565	3397.55	9952.06	91	291	0.312715	16153.6	6041.62	2.67371	15	0.00245055	0.0367582	60	30	30	43.6641
3W	0.1	3W_BSA re16	multiple switches	972	inside	3	123.467	0.00788681	0.039434	0.2	0.956994	1.60565	3397.55	19212.8	203	291	0.697595	25739.2	7379.41	3.48797	8	0.00696149	0.0556919	42	21	21	43.6641
3W	0.1	3W_BSA re16	multiple switches	972	inside	union_max																					43.6641	0.0183087	2	7.94733	69	69	28	0.00364192	274.183	0.251657
3W	0.1	3W_BSA re16	multiple switches	1324	outside	0	79.6012	0.00338446	0.0580999	0.0582524	0.955039	1.74997	3386.2	11954.3	105	291	0.360825	31024.1	5008.61	6.19416	3	0.0131294	0.0393882	14	7	7	43.6641
3W	0.1	3W_BSA re16	multiple switches	1324	outside	1	123.206	0.00817912	0.0284859	0.287129	0.955039	1.74998	3386.2	21242.4	214	291	0.735395	26164.2	10215.6	2.5612	4	0.0274017	0.109607	33	17	16	43.6641
3W	0.1	3W_BSA re16	multiple switches	1324	outside	union_max																					43.6641	0.00874319	1	2.25084	24	24	7	0.01382	54.0202	0.444279
3W	0.1	3W_BSA re16	multiple switches	2891	outside	0	28.9313	0	0.0832117	0	0.976389	0.48076	3461.47	5206.22	0	291	0		3497.1		0	0	0	0	0	0	43.6641
3W	0.1	3W_BSA re16	multiple switches	2891	outside	1	58.8057	0.00451318	0.061492	0.0733945	0.976389	0.48076	3461.47	8818.66	84	291	0.28866	18612.2	4732.32	3.93299	11	0.00362831	0.0399114	50	25	25	43.6641
3W	0.1	3W_BSA re16	multiple switches	2891	outside	2	54.1302	0.00282074	0.0693901	0.0406504	0.976389	0.48076	3461.47	8016.67	51	291	0.175258	18080.4	4193.68	4.31134	10	0.00265607	0.0265607	36	18	18	43.6641
3W	0.1	3W_BSA re16	multiple switches	2891	outside	3	46.5917	0.000564147	0.0854683	0.00660066	0.976389	0.48076	3461.47	6172.58	20	291	0.0687285	35451.7	3404.77	10.4124	10	0.00257613	0.0257613	29	15	14	43.6641
3W	0.1	3W_BSA re16	multiple switches	2891	outside	4	44.0082	0.000282074	0.061492	0.00458716	0.976389	0.48076	3461.47	7350.43	5	291	0.0171821	17725.9	4732.32	3.7457	3	0.0038988	0.0116964	10	5	5	43.6641
3W	0.1	3W_BSA re16	multiple switches	2891	outside	5	45.6578	0.000564147	0.0660052	0.00854701	0.976389	0.48076	3461.47	7977.93	17	291	0.0584192	30134	4408.74	6.83505	9	0.00260021	0.0234019	26	13	13	43.6641
3W	0.1	3W_BSA re16	multiple switches	2891	outside	6	20.6463	0	0.119599	0	0.976389	0.48076	3461.47	3426.67	0	291	0		2433.13		0	0	0	0	0	0	43.6641
3W	0.1	3W_BSA re16	multiple switches	2891	outside	7	19.2219	0	0.113958	0	0.976389	0.48076	3461.47	3421.53	0	291	0		2553.58		0	0	0	0	0	0	43.6641
3W	0.1	3W_BSA re16	multiple switches	2891	inside	8	10.6037	0	0.158807	0	0.976389	0.48076	3461.47	2042.75	0	291	0		1832.41		0	0	0	0	0	0	43.6641
3W	0.1	3W_BSA re16	multiple switches	2891	outside	union_max																					43.6641	0.00846221	3	2.5687	76	76	22	0.00297872	65.0739	1.1679
3W	0.1	3W_BSA re16	single	416	outside	0	38.462	0	0.0720244	0	0.965802	1.01203	3432.8	7737.37	0	291	0		4040.3		0	0	0	0	0	0	43.6641
3W	0.1	3W_BSA re16	single	416	outside	1	128.798	0.00534556	0.0365749	0.146154	0.965802	1.01203	3432.8	18096.9	141	291	0.484536	26377	7956.28	3.31525	4	0.00832989	0.0333196	22	11	11	43.6641
3W	0.1	3W_BSA re16	single	416	outside	2	105.596	0.00534556	0.0452966	0.118012	0.965802	1.01203	3432.8	15254.4	146	291	0.501718	27312.4	6424.32	4.2514	2	0.0272469	0.0544938	19	10	9	43.6641
3W	0.1	3W_BSA re16	single	416	outside	union_max																					43.6641	0.0106911	2	5.97681	21	21	6	0.0154634	62.7565	0.334627
3W	0.1	3W_BSA re16	single	918	inside	0	32.157	0	0.0765329	0	0.964559	1.09453	3428.07	6931.55	0	291	0		3802.29		0	0	0	0	0	0	43.6641
3W	0.1	3W_BSA re16	single	918	inside	1	113.508	0.00844113	0.0329204	0.25641	0.96456	1.09453	3428.07	19476.9	213	291	0.731959	25233.6	8839.5	2.85464	7	0.00892684	0.0624879	44	22	22	43.6641
3W	0.1	3W_BSA re16	single	918	inside	2	76.0384	0.00506468	0.0419243	0.120805	0.964559	1.09453	3428.07	12274.1	118	291	0.405498	23298.6	6941.09	3.35662	8	0.00401243	0.0320994	40	20	20	43.6641
3W	0.1	3W_BSA re16	single	918	inside	3	58.0868	0.00281371	0.0548673	0.0512821	0.964559	1.09453	3428.07	9077.21	58	291	0.199313	20613.4	5303.7	3.8866	8	0.00336824	0.0269459	42	21	21	43.6641
3W	0.1	3W_BSA re16	single	918	inside	4	83.2537	0.0067529	0.0441752	0.152866	0.96456	1.09453	3428.07	13093.3	148	291	0.508591	21916.5	6587.4	3.32703	10	0.00549541	0.0549541	42	21	21	43.6641
3W	0.1	3W_BSA re16	single	918	inside	5	43.2305	0	0.0658408	0	0.964559	1.09453	3428.07	6829.53	0	291	0		4419.75		0	0	0	0	0	0	43.6641
3W	0.1	3W_BSA re16	single	918	inside	6	27.087	0	0.0886318	0	0.964559	1.09453	3428.07	4833.88	0	291	0		3283.24		0	0	0	0	0	0	43.6641
3W	0.1	3W_BSA re16	single	918	inside	7	60.4837	0.00281371	0.0573997	0.0490196	0.964559	1.09453	3428.07	9605.03	79	291	0.271478	28076.8	5069.72	5.53814	14	0.00231238	0.0323733	50	25	25	43.6641
3W	0.1	3W_BSA re16	single	918	inside	union_max																					43.6641	0.0230724	3	4.31533	109	109	16	0.00720533	156.79	0.695195
3W	0.1	3W_BSA re16	single	2152	outside	0	42.4118	0	0.0705293	0	0.957328	1.58651	3420.52	7131.33	0	291	0		4125.94		0	0	0	0	0	0	43.6641
3W	0.1	3W_BSA re16	single	2152	outside	1	37.5464	0	0.0694098	0	0.957328	1.58651	3420.52	6191.24	0	291	0		4192.49		0	0	0	0	0	0	43.6641
3W	0.1	3W_BSA re16	single	2152	outside	union_max																					43.6641	0	0	0	0	0	0	0	0	0.234622
3W	0.1	3W_BSA re16	single	2153	outside	0	46.015	0.000284712	0.0714626	0.00398406	0.954497	1.77381	3352.51	6893.09	12	291	0.0412371	42147.9	4072.06	10.3505	6	0.00211291	0.0126774	14	7	7	43.6641
3W	0.1	3W_BSA re16	single	2153	outside	1	22.3067	0	0.0976561	0	0.954497	1.77381	3352.51	4294.85	0	291	0		2979.85		0	0	0	0	0	0	43.6641
3W	0.1	3W_BSA re16	single	2153	outside	union_max																					43.6641	0.000284712	0	0	7	7	6	0.00183657	32.081	0.218198
3W	0.1	3W_BSA re16	single	2470	outside	0	73.0966	0.00487033	0.0581575	0.0837438	0.95788	1.51427	3343.5	10831.2	110	291	0.378007	22585.7	5003.66	4.51385	5	0.00756311	0.0378155	18	9	9	43.6641
3W	0.1	3W_BSA re16	single	2470	outside	1	102.472	0.00687576	0.0409681	0.167832	0.957881	1.51427	3343.51	15681.6	168	291	0.57732	24433.7	7103.09	3.43986	4	0.0226798	0.0907192	12	6	6	43.6641
3W	0.1	3W_BSA re16	single	2470	outside	2	224.825	0.00544331	0.0229192	0.2375	0.957717	1.51401	3342.93	34555.5	231	291	0.793814	42437.4	12696.8	3.34238	2	0.0969119	0.193824	18	9	9	43.6641
3W	0.1	3W_BSA re16	single	2470	outside	union_max																					43.6641	0.0166164	2	2.7401	24	24	11	0.0137544	32.8812	0.7299
3W	0.1	3W_BSA re16	single	2485	inside	0	23.6007	0	0.12458	0	0.963265	1.16244	3417.58	3687.53	0	291	0		2335.84		0	0	0	0	0	0	43.6641
3W	0.1	3W_BSA re16	single	2485	inside	1	46.6212	0.000845569	0.0594717	0.014218	0.963265	1.16244	3417.58	8240.39	21	291	0.0721649	24835.3	4893.09	5.0756	6	0.00300229	0.0180137	18	9	9	43.6641
3W	0.1	3W_BSA re16	single	2485	inside	union_max																					43.6641	0.000845569	1	3.83541	9	9	6	0.00180374	34.5187	0.260728
3W	0.1	3W_BSA re16	single	4796	outside	0	37.5929	0	0.0844604	0	0.969676	0.79728	3444.25	6034.62	0	291	0		3445.4		0	0	0	0	0	0	43.6641
3W	0.1	3W_BSA re16	single	4796	outside	1	34.7755	0	0.0793928	0	0.969676	0.79728	3444.25	6034.43	0	291	0		3665.32		0	0	0	0	0	0	43.6641
3W	0.1	3W_BSA re16	single	4796	outside	2	34.7409	0	0.0822082	0	0.969676	0.79728	3444.25	5715.18	0	291	0		3539.79		0	0	0	0	0	0	43.6641
3W	0.1	3W_BSA re16	single	4796	outside	3	68.4873	0.00450456	0.06053	0.0744186	0.969676	0.79728	3444.25	9715.2	100	291	0.343643	22199.7	4807.54	4.6177	10	0.0043464	0.043464	40	20	20	43.6641
3W	0.1	3W_BSA re16	single	4796	outside	4	23.9033	0	0.111769	0	0.969676	0.79728	3444.25	3974.32	0	291	0		2603.58		0	0	0	0	0	0	43.6641
3W	0.1	3W_BSA re16	single	4796	outside	5	106.484	0.00900911	0.0335026	0.268908	0.969654	0.797262	3444.17	18022.5	214	291	0.735395	23753.7	8685.88	2.73475	5	0.0202844	0.101422	68	34	34	43.6641
3W	0.1	3W_BSA re16	single	4796	outside	6	144.366	0.00816451	0.0275904	0.295918	0.969623	0.797236	3444.06	23248.5	228	291	0.783505	27925.7	10547.1	2.64771	6	0.0160461	0.0962766	49	24	25	43.6641
3W	0.1	3W_BSA re16	single	4796	outside	7	182.137	0.00675683	0.0239305	0.282353	0.969833	0.797409	3444.81	28447	231	291	0.793814	34187.6	12160.2	2.81143	5	0.0200509	0.100255	49	25	24	43.6641
3W	0.1	3W_BSA re16	single	4796	outside	8	194.752	0.00703837	0.0230859	0.304878	0.969672	0.797276	3444.23	32084.4	237	291	0.814433	33672.6	12605.1	2.67134	6	0.0159854	0.0959125	42	21	21	43.6641
3W	0.1	3W_BSA re16	single	4796	outside	9	253.948	0.00703837	0.0182998	0.384615	0.970276	0.797773	3446.38	39653.5	251	291	0.862543	35661.7	15901.8	2.24261	4	0.0211106	0.0844424	30	15	15	43.6641
3W	0.1	3W_BSA re16	single	4796	outside	10	191.88	0.00703837	0.0219597	0.320513	0.969764	0.797353	3444.56	32150.8	252	291	0.865979	35803.7	13251.5	2.70186	4	0.0222868	0.0891473	30	15	15	43.6641
3W	0.1	3W_BSA re16	single	4796	outside	11	154.362	0.0073199	0.0278719	0.262626	0.969733	0.797327	3444.45	24207.1	228	291	0.783505	31147.9	10440.6	2.98335	6	0.0146622	0.0879732	50	25	25	43.6641
3W	0.1	3W_BSA re16	single	4796	outside	12	163.998	0.00844604	0.0239305	0.352941	0.969521	0.797153	3443.7	27161.3	247	291	0.848797	29244.5	12160.2	2.40493	3	0.0262837	0.0788511	40	20	20	43.6641
3W	0.1	3W_BSA re16	single	4796	outside	13	119.262	0.00957218	0.0244935	0.390805	0.969618	0.797232	3444.04	21929	237	291	0.814433	24759.2	11880.7	2.08399	4	0.0224064	0.0896255	52	26	26	43.6641
3W	0.1	3W_BSA re16	single	4796	outside	14	220.468	0.00760144	0.019989	0.380282	0.969588	0.797208	3443.94	34684.8	246	291	0.845361	32362.3	14558	2.22299	5	0.0179975	0.0899875	38	19	19	43.6641
3W	0.1	3W_BSA re16	single	4796	outside	15	98.9733	0.00957218	0.0318134	0.300885	0.969676	0.79728	3444.25	16448.8	211	291	0.725086	22043	9147.08	2.40984	9	0.00964646	0.0868181	58	29	29	43.6641
3W	0.1	3W_BSA re16	single	4796	outside	16	163.324	0.00788297	0.0236489	0.333333	0.969657	0.797264	3444.18	27096.1	239	291	0.821306	30318.5	12305	2.46392	5	0.0197638	0.098819	51	26	25	43.6641
3W	0.1	3W_BSA re16	single	4796	outside	17	183.58	0.00675683	0.0247751	0.272727	0.970058	0.797594	3445.61	30286.8	242	291	0.831615	35815.6	11745.7	3.04926	7	0.0121058	0.0847406	42	21	21	43.6641
3W	0.1	3W_BSA re16	single	4796	outside	18	76.7327	0.00675683	0.0382887	0.176471	0.969676	0.79728	3444.25	13612.6	172	291	0.591065	25455.7	7600.15	3.34937	10	0.00825322	0.0825322	74	37	37	43.6641
3W	0.1	3W_BSA re16	single	4796	outside	19	150.476	0.0073199	0.0275904	0.265306	0.969673	0.797277	3444.24	22576.5	214	291	0.735395	29235.4	10547.1	2.77187	4	0.0220962	0.0883848	30	15	15	43.6641
3W	0.1	3W_BSA re16	single	4796	outside	20	252.886	0.0064753	0.0213966	0.302632	0.969276	0.796951	3442.83	35950.9	245	291	0.841924	37836.1	13600.3	2.78201	3	0.0294285	0.0882854	35	18	17	43.6641
3W	0.1	3W_BSA re16	single	4796	outside	21	186.568	0.00703837	0.0225228	0.3125	0.969938	0.797495	3445.18	30113.3	228	291	0.783505	32393.9	12920.3	2.50722	7	0.0123842	0.0866896	40	20	20	43.6641
3W	0.1	3W_BSA re16	single	4796	outside	22	225.628	0.00760144	0.0180182	0.421875	0.969767	0.797355	3444.57	35771.8	267	291	0.917526	35124.9	16150.3	2.17488	2	0.0461073	0.0922145	28	14	14	43.6641
3W	0.1	3W_BSA re16	single	4796	outside	23	148.992	0.00788297	0.0233674	0.337349	0.969767	0.797355	3444.57	27768.8	252	291	0.865979	31967.6	12453.3	2.56701	5	0.0168995	0.0844974	38	19	19	43.6641
3W	0.1	3W_BSA re16	single	4796	outside	24	187.282	0.00760144	0.0270273	0.28125	0.969664	0.79727	3444.21	25397.7	201	291	0.690722	26442.4	10766.9	2.4559	6	0.0138541	0.0831245	44	22	22	43.6641
3W	0.1	3W_BSA re16	single	4796	outside	25	167.796	0.00788297	0.0191444	0.411765	0.969648	0.797257	3444.15	31903.1	257	291	0.883162	32601.9	15200.3	2.14482	3	0.0335614	0.100684	38	19	19	43.6641
3W	0.1	3W_BSA re16	single	4796	outside	26	185.669	0.00760144	0.0244935	0.310345	0.969668	0.797273	3444.22	27938.4	226	291	0.776632	29731.2	11880.7	2.50248	5	0.0156639	0.0783197	43	22	21	43.6641
3W	0.1	3W_BSA re16	single	4796	outside	27	219.156	0.00675683	0.0216782	0.311688	0.969634	0.797246	3444.1	32710.1	250	291	0.859107	36999.6	13423.6	2.7563	5	0.0191967	0.0959837	32	16	16	43.6641
3W	0.1	3W_BSA re16	single	4796	outside	28	245.638	0.0064753	0.0152029	0.425926	0.968389	0.796222	3439.68	41355.2	260	291	0.893471	40152.6	19141.1	2.09771	3	0.033191	0.0995729	38	19	19	43.6641
3W	0.1	3W_BSA re16	single	4796	outside	29	170.351	0.00844604	0.0202705	0.416667	0.969803	0.797384	3444.7	28671.4	253	291	0.869416	29954.9	14355.8	2.0866	3	0.0337387	0.101216	50	25	25	43.6641
3W	0.1	3W_BSA re16	single	4796	outside	30	126.692	0.00900911	0.0261827	0.344086	0.969932	0.797491	3445.16	22690.1	246	291	0.845361	27305.7	11114.2	2.45683	4	0.0279608	0.111843	47	23	24	43.6641
3W	0.1	3W_BSA re16	single	4796	outside	31	126.831	0.00929065	0.0287165	0.323529	0.969712	0.797309	3444.38	19760.3	224	291	0.769759	24110.3	10133.5	2.37926	4	0.0271169	0.108468	68	34	34	43.6641
3W	0.1	3W_BSA re16	single	4796	outside	32	132.205	0.00816451	0.0239305	0.341176	0.969666	0.797272	3444.21	23657.6	231	291	0.793814	28293.2	12160.2	2.3267	4	0.0296154	0.118462	59	30	29	43.6641
3W	0.1	3W_BSA re16	single	4796	outside	33	168.498	0.00760144	0.0247751	0.306818	0.970528	0.797981	3447.28	28112.5	241	291	0.828179	31704.5	11745.7	2.69925	4	0.0250401	0.10016	47	24	23	43.6641
3W	0.1	3W_BSA re16	single	4796	outside	34	268.11	0.0064753	0.0182998	0.353846	0.969044	0.79676	3442	42474.3	243	291	0.835052	37527.2	15901.8	2.35993	4	0.02656	0.10624	35	17	18	43.6641
3W	0.1	3W_BSA re16	single	4796	outside	35	121.277	0.00788297	0.0261827	0.301075	0.96969	0.797292	3444.3	21412.7	229	291	0.786942	29050	11114.2	2.61377	8	0.0138871	0.111096	43	22	21	43.6641
3W	0.1	3W_BSA re16	single	4796	outside	36	132.214	0.00844604	0.0267458	0.315789	0.969683	0.797285	3444.27	21186.5	225	291	0.773196	26639.7	10880.2	2.44845	8	0.00967571	0.0774057	34	17	17	43.6641
3W	0.1	3W_BSA re16	single	4796	outside	37	115.963	0.00844604	0.0304058	0.277778	0.969671	0.797276	3444.23	19541.9	224	291	0.769759	26521.3	9570.56	2.77113	6	0.0167141	0.100285	58	29	29	43.6641
3W	0.1	3W_BSA re16	single	4796	outside	union_max																					43.6641	0.0582777	2	0.52488	764	764	3	0.00348176	200.504	3.8104
3W	0.1	3W_BSA re17	multiple switches	1117	outside	0	27.3451	0	0.133262	0	0.973675	0.607806	3463.28	3887.76	0	291	0		2183.67		0	0	0	0	0	0	43.6641
3W	0.1	3W_BSA re17	multiple switches	1117	outside	1	39.1122	0	0.0736594	0	0.973675	0.607806	3463.28	6781.28	0	291	0		3950.62		0	0	0	0	0	0	43.6641
3W	0.1	3W_BSA re17	multiple switches	1117	outside	2	26.3882	0	0.120329	0	0.973675	0.607806	3463.28	3852.69	0	291	0		2418.37		0	0	0	0	0	0	43.6641
3W	0.1	3W_BSA re17	multiple switches	1117	inside	3	43.843	0.000281143	0.0761897	0.00369004	0.973675	0.607806	3463.28	6436.56	6	291	0.0206186	21341.5	3819.41	5.58763	2	0.00183815	0.0036763	8	4	4	43.6641
3W	0.1	3W_BSA re17	multiple switches	1117	inside	4	68.7594	0.00449828	0.0702857	0.064	0.973675	0.607806	3463.28	10283.1	117	291	0.402062	26009.9	4140.25	6.28222	9	0.00404881	0.0364392	42	21	21	43.6641
3W	0.1	3W_BSA re17	multiple switches	1117	inside	5	51.2497	0.001968	0.0593211	0.0331754	0.973675	0.607806	3463.28	8376.53	47	291	0.161512	23882.1	4905.5	4.86843	9	0.00275035	0.0247531	33	17	16	43.6641
3W	0.1	3W_BSA re17	multiple switches	1117	inside	6	25.0001	0	0.0972754	0	0.973675	0.607806	3463.28	4414.36	0	291	0		2991.51		0	0	0	0	0	0	43.6641
3W	0.1	3W_BSA re17	multiple switches	1117	outside	7	52.5392	0.001968	0.0534171	0.0368421	0.973675	0.607806	3463.28	9157.28	58	291	0.199313	29471.6	5447.69	5.40992	11	0.00255948	0.0281543	54	27	27	43.6641
3W	0.1	3W_BSA re17	multiple switches	1117	outside	8	31.5785	0	0.0896845	0	0.973675	0.607806	3463.28	5615.17	0	291	0		3244.71		0	0	0	0	0	0	43.6641
3W	0.1	3W_BSA re17	multiple switches	1117	inside	9	19.003	0	0.152379	0	0.973675	0.607806	3463.28	2836.34	0	291	0		1909.71		0	0	0	0	0	0	43.6641
3W	0.1	3W_BSA re17	multiple switches	1117	outside	10	23.3655	0	0.110489	0	0.973675	0.607806	3463.28	3892.17	0	291	0		2633.74		0	0	0	0	0	0	43.6641
3W	0.1	3W_BSA re17	multiple switches	1117	inside	11	11.6836	0	0.166999	0	0.973675	0.607806	3463.28	2149.76	0	291	0		1742.53		0	0	0	0	0	0	43.6641
3W	0.1	3W_BSA re17	multiple switches	1117	inside	12	43.1046	0	0.0784388	0	0.973675	0.607806	3463.28	6252.37	8	291	0.0274914		3709.9		5	0.00166481	0.00832405	14	7	7	43.6641
3W	0.1	3W_BSA re17	multiple switches	1117	outside	13	53.9795	0.00281143	0.0671931	0.041841	0.973675	0.607806	3463.28	8249.4	53	291	0.182131	18851.6	4330.8	4.35292	9	0.00431453	0.0388308	42	21	21	43.6641
3W	0.1	3W_BSA re17	multiple switches	1117	outside	14	32.5375	0	0.0683177	0	0.973675	0.607806	3463.28	6200.47	0	291	0		4259.51		0	0	0	0	0	0	43.6641
3W	0.1	3W_BSA re17	multiple switches	1117	outside	15	22.2436	0	0.130731	0	0.973675	0.607806	3463.28	3192.38	0	291	0		2225.94		0	0	0	0	0	0	43.6641
3W	0.1	3W_BSA re17	multiple switches	1117	outside	16	74.5502	0.00815314	0.03936	0.207143	0.973675	0.607806	3463.28	13987.9	180	291	0.618557	22077.4	7393.3	2.98614	10	0.00539816	0.0539816	71	36	35	43.6641
3W	0.1	3W_BSA re17	multiple switches	1117	outside	17	22.9788	0	0.0868731	0	0.973675	0.607806	3463.28	4568.97	0	291	0		3349.71		0	0	0	0	0	0	43.6641
3W	0.1	3W_BSA re17	multiple switches	1117	outside	18	29.0747	0	0.0978377	0	0.973675	0.607806	3463.28	4432.44	0	291	0		2974.31		0	0	0	0	0	0	43.6641
3W	0.1	3W_BSA re17	multiple switches	1117	outside	19	97.495	0.00674743	0.0480754	0.140351	0.973675	0.607806	3463.28	14851.8	162	291	0.556701	24009.2	6052.99	3.96649	6	0.00829116	0.0497469	42	21	21	43.6641
3W	0.1	3W_BSA re17	multiple switches	1117	outside	20	26.4789	0	0.107678	0	0.973675	0.607806	3463.28	4331.18	0	291	0		2702.51		0	0	0	0	0	0	43.6641
3W	0.1	3W_BSA re17	multiple switches	1117	outside	union_max																					43.6641	0.0264274	7	4.06061	154	154	0	0	89.3335	1.72388
3W	0.1	3W_BSA re17	multiple switches	1146	inside	0	66.1762	0.00510504	0.047647	0.107143	0.963293	1.16518	3396.5	10668.4	114	291	0.391753	22330.9	6107.41	3.65636	12	0.00356646	0.0427975	40	20	20	43.6641
3W	0.1	3W_BSA re17	multiple switches	1146	inside	1	48.0735	0.00113445	0.0737395	0.0153846	0.963293	1.16518	3396.5	6731.79	29	291	0.0996564	25563	3946.33	6.47766	6	0.0021198	0.0127188	18	9	9	43.6641
3W	0.1	3W_BSA re17	multiple switches	1146	inside	2	35.0358	0	0.0717542	0	0.963293	1.16518	3396.5	6403.32	0	291	0		4055.51		0	0	0	0	0	0	43.6641
3W	0.1	3W_BSA re17	multiple switches	1146	outside	3	32.5021	0	0.0666491	0	0.963293	1.16518	3396.5	6282.27	0	291	0		4366.15		0	0	0	0	0	0	43.6641
3W	0.1	3W_BSA re17	multiple switches	1146	outside	4	31.1478	0	0.0862184	0	0.963293	1.16518	3396.5	4898.26	0	291	0		3375.15		0	0	0	0	0	0	43.6641
3W	0.1	3W_BSA re17	multiple switches	1146	inside	5	106.597	0.00680672	0.042542	0.16	0.963293	1.16518	3396.5	14446.9	158	291	0.542955	23212.4	6840.3	3.39347	10	0.00580085	0.0580085	54	27	27	43.6641
3W	0.1	3W_BSA re17	multiple switches	1146	inside	6	38.9188	0	0.0995483	0	0.963293	1.16518	3396.5	5362.38	0	291	0		2923.21		0	0	0	0	0	0	43.6641
3W	0.1	3W_BSA re17	multiple switches	1146	inside	7	28.9545	0	0.0870693	0	0.963293	1.16518	3396.5	5142	0	291	0		3342.17		0	0	0	0	0	0	43.6641
3W	0.1	3W_BSA re17	multiple switches	1146	inside	8	42.082	0	0.0811134	0	0.963293	1.16518	3396.5	6246.24	0	291	0		3587.57		0	0	0	0	0	0	43.6641
3W	0.1	3W_BSA re17	multiple switches	1146	inside	9	82.5015	0.00567227	0.0521848	0.108696	0.963293	1.16518	3396.5	11936.3	134	291	0.460481	23623.7	5576.33	4.23643	11	0.00507835	0.0558618	44	22	22	43.6641
3W	0.1	3W_BSA re17	multiple switches	1146	inside	10	45.1266	0.000283613	0.0592752	0.00478469	0.963293	1.16518	3396.5	8102.52	9	291	0.0309278	31733.3	4909.31	6.46392	4	0.00181576	0.00726302	10	5	5	43.6641
3W	0.1	3W_BSA re17	multiple switches	1146	inside	union_max																					43.6641	0.017584	1	0.982458	83	83	18	0.00307303	81.544	1.01786
3W	0.1	3W_BSA re17	multiple switches	1211	outside	0	25.0081	0	0.122723	0	0.965679	1.02201	3454.38	3725.68	0	291	0		2371.19		0	0	0	0	0	0	43.6641
3W	0.1	3W_BSA re17	multiple switches	1211	inside	1	22.0262	0	0.122164	0	0.96568	1.02201	3454.39	3739.4	0	291	0		2382.04		0	0	0	0	0	0	43.6641
3W	0.1	3W_BSA re17	multiple switches	1211	inside	2	39.3862	0	0.0763176	0	0.96568	1.02201	3454.39	6097.36	0	291	0		3813.01		0	0	0	0	0	0	43.6641
3W	0.1	3W_BSA re17	multiple switches	1211	inside	3	31.4883	0	0.0967249	0	0.96568	1.02201	3454.39	5141.2	0	291	0		3008.53		0	0	0	0	0	0	43.6641
3W	0.1	3W_BSA re17	multiple switches	1211	inside	4	24.9872	0	0.103434	0	0.96568	1.02201	3454.39	4106.81	0	291	0		2813.38		0	0	0	0	0	0	43.6641
3W	0.1	3W_BSA re17	multiple switches	1211	outside	5	70.9581	0.00531148	0.0531148	0.1	0.96568	1.02201	3454.39	10666.2	112	291	0.38488	21086.4	5478.7	3.8488	13	0.00318868	0.0414528	62	31	31	43.6641
3W	0.1	3W_BSA re17	multiple switches	1211	outside	6	44.5209	0.000279552	0.0701675	0.00398406	0.96568	1.02201	3454.39	6581.45	6	291	0.0206186	21462.9	4147.22	5.17526	5	0.00115109	0.00575545	12	6	6	43.6641
3W	0.1	3W_BSA re17	multiple switches	1211	outside	union_max																					43.6641	0.00559104	1	1.95014	37	37	0	0	72.1551	0.512785
3W	0.1	3W_BSA re17	multiple switches	1382	inside	0	23.9121	0	0.119549	0	0.966944	0.957115	3445.61	3715.92	0	291	0		2434.16		0	0	0	0	0	0	43.6641
3W	0.1	3W_BSA re17	multiple switches	1382	inside	1	35.8899	0	0.0796991	0	0.966944	0.957115	3445.61	5491.24	0	291	0		3651.23		0	0	0	0	0	0	43.6641
3W	0.1	3W_BSA re17	multiple switches	1382	inside	2	62.2874	0.00701576	0.0488297	0.143678	0.966944	0.957115	3445.61	10782	121	291	0.415808	17246.9	5959.48	2.89402	14	0.00490655	0.0686917	51	26	25	43.6641
3W	0.1	3W_BSA re17	multiple switches	1382	inside	3	45.4064	0.000841892	0.0651063	0.012931	0.966944	0.957115	3445.61	7635.5	19	291	0.0652921	22568.2	4469.61	5.04926	9	0.00140015	0.0126013	26	13	13	43.6641
3W	0.1	3W_BSA re17	multiple switches	1382	inside	4	42.1558	0	0.0561261	0	0.966944	0.957115	3445.61	8280.87	0	291	0		5184.75		0	0	0	0	0	0	43.6641
3W	0.1	3W_BSA re17	multiple switches	1382	inside	5	51.3847	0.00112252	0.0813829	0.0137931	0.966944	0.957115	3445.61	6747.62	39	291	0.134021	34743.2	3575.69	9.71649	7	0.00276128	0.0193289	34	17	17	43.6641
3W	0.1	3W_BSA re17	multiple switches	1382	inside	6	84.918	0.00617387	0.0449009	0.1375	0.966944	0.957115	3445.61	12707.6	131	291	0.450172	21218.4	6480.94	3.27398	7	0.00641025	0.0448717	54	27	27	43.6641
3W	0.1	3W_BSA re17	multiple switches	1382	inside	7	89.4121	0.00785766	0.0381658	0.205882	0.966949	0.957119	3445.63	14800.7	180	291	0.618557	22907.6	7624.64	3.00442	8	0.00702603	0.0562083	57	29	28	43.6641
3W	0.1	3W_BSA re17	multiple switches	1382	inside	8	91.4186	0.00561261	0.0451815	0.124224	0.966944	0.957115	3445.61	13254.8	141	291	0.484536	25122	6440.69	3.90052	9	0.00469158	0.0422242	52	26	26	43.6641
3W	0.1	3W_BSA re17	multiple switches	1382	inside	9	78.4199	0.00813829	0.0423752	0.192053	0.966947	0.957117	3445.62	13546.9	174	291	0.597938	21380.4	6867.22	3.1134	6	0.00819548	0.0491729	62	31	31	43.6641
3W	0.1	3W_BSA re17	multiple switches	1382	inside	10	67.2269	0.00561261	0.0449009	0.125	0.966944	0.957115	3445.61	11141.4	112	291	0.38488	19955.1	6480.94	3.07904	12	0.0032112	0.0385344	58	29	29	43.6641
3W	0.1	3W_BSA re17	multiple switches	1382	inside	11	53.3113	0.00168378	0.0684739	0.0245902	0.966944	0.957115	3445.61	8217.04	53	291	0.182131	31476.7	4249.8	7.40664	12	0.00202561	0.0243073	44	22	22	43.6641
3W	0.1	3W_BSA re17	multiple switches	1382	inside	12	100.943	0.00701576	0.0398495	0.176056	0.966944	0.957115	3445.61	16487.3	181	291	0.621993	25799	7302.47	3.53292	6	0.00861078	0.0516647	37	19	18	43.6641
3W	0.1	3W_BSA re17	multiple switches	1382	inside	13	88.1618	0.00841892	0.0342369	0.245902	0.966944	0.957115	3445.61	15403.6	185	291	0.635739	21974.3	8499.59	2.58534	7	0.00750642	0.052545	54	27	27	43.6641
3W	0.1	3W_BSA re17	multiple switches	1382	outside	14	34.5316	0	0.0847504	0	0.966944	0.957115	3445.61	5300.63	0	291	0		3433.61		0	0	0	0	0	0	43.6641
3W	0.1	3W_BSA re17	multiple switches	1382	inside	15	42.7593	0	0.0788572	0	0.966944	0.957115	3445.61	6368.36	0	291	0		3690.21		0	0	0	0	0	0	43.6641
3W	0.1	3W_BSA re17	multiple switches	1382	outside	16	49.9333	0.00112252	0.0603356	0.0186047	0.966944	0.957115	3445.61	7651.65	32	291	0.109966	28507.2	4823.03	5.91065	6	0.0024783	0.0148698	26	13	13	43.6641
3W	0.1	3W_BSA re17	multiple switches	1382	outside	17	43.2187	0	0.0687545	0	0.966944	0.957115	3445.61	7146.05	3	291	0.0103093		4232.45		3	0.000821092	0.00246328	6	3	3	43.6641
3W	0.1	3W_BSA re17	multiple switches	1382	outside	18	137.27	0.0072964	0.0362013	0.20155	0.966944	0.957115	3445.61	20169.8	190	291	0.652921	26040.3	8038.38	3.23949	6	0.00815734	0.048944	40	20	20	43.6641
3W	0.1	3W_BSA re17	multiple switches	1382	inside	19	56.0109	0.00449009	0.0561261	0.08	0.966944	0.957115	3445.61	9343.13	83	291	0.285223	18485.2	5184.75	3.56529	12	0.00351617	0.042194	56	28	28	43.6641
3W	0.1	3W_BSA re17	multiple switches	1382	inside	20	49.4918	0.00140315	0.0743671	0.0188679	0.966944	0.957115	3445.61	7759.67	44	291	0.151203	31357.9	3913.02	8.01375	6	0.00277726	0.0166635	30	15	15	43.6641
3W	0.1	3W_BSA re17	multiple switches	1382	inside	21	78.1441	0.00898018	0.0381658	0.235294	0.966944	0.957115	3445.61	13322.7	179	291	0.61512	19932.8	7624.64	2.61426	8	0.00733572	0.0586857	90	45	45	43.6641
3W	0.1	3W_BSA re17	multiple switches	1382	inside	22	31.4163	0	0.0799797	0	0.966944	0.957115	3445.61	5365.59	0	291	0		3638.42		0	0	0	0	0	0	43.6641
3W	0.1	3W_BSA re17	multiple switches	1382	inside	union_max																					43.6641	0.064545	7	3.90835	392	392	16	0.0030077	218.868	1.79103
3W	0.1	3W_BSA re17	multiple switches	3863	outside	0	78.7525	0.00715006	0.0446164	0.160256	0.961109	1.29399	3360.49	13307.5	160	291	0.549828	22377.4	6522.27	3.43093	7	0.00879909	0.0615936	64	32	32	43.6641
3W	0.1	3W_BSA re17	multiple switches	3863	outside	1	33.7816	0	0.0735026	0	0.961109	1.29399	3360.49	5819.4	0	291	0		3959.04		0	0	0	0	0	0	43.6641
3W	0.1	3W_BSA re17	multiple switches	3863	outside	2	42.9203	0	0.0878027	0	0.961109	1.29399	3360.49	6162.85	0	291	0		3314.25		0	0	0	0	0	0	43.6641
3W	0.1	3W_BSA re17	multiple switches	3863	outside	3	41.6326	0	0.0772207	0	0.961109	1.29399	3360.49	6182.33	0	291	0		3768.42		0	0	0	0	0	0	43.6641
3W	0.1	3W_BSA re17	multiple switches	3863	outside	4	24.7455	0	0.115259	0	0.961109	1.29399	3360.49	3803.63	0	291	0		2524.75		0	0	0	0	0	0	43.6641
3W	0.1	3W_BSA re17	multiple switches	3863	outside	union_max																					43.6641	0.00715006	1	2.56508	32	32	7	0.00793598	82.0826	0.389851
3W	0.1	3W_BSA re17	single	500	outside	0	23.845	0	0.103555	0	0.966102	0.995097	3405.22	4223.13	0	291	0		2810.11		0	0	0	0	0	0	43.6641
3W	0.1	3W_BSA re17	single	500	outside	1	37.4318	0	0.0700768	0	0.966102	0.995098	3405.22	6348.92	0	291	0		4152.59		0	0	0	0	0	0	43.6641
3W	0.1	3W_BSA re17	single	500	outside	2	19.7773	0	0.110364	0	0.966102	0.995097	3405.22	3652.5	0	291	0		2636.73		0	0	0	0	0	0	43.6641
3W	0.1	3W_BSA re17	single	500	outside	union_max																					43.6641	0	0	0	0	0	0	0	0	0.275571
3W	0.1	3W_BSA re17	single	1101	inside	0	42.654	0	0.0776963	0	0.967823	0.86112	3425.54	6553.16	0	291	0		3745.35		0	0	0	0	0	0	43.6641
3W	0.1	3W_BSA re17	single	1101	inside	1	27.8463	0	0.100864	0	0.967823	0.86112	3425.54	4243.51	0	291	0		2885.08		0	0	0	0	0	0	43.6641
3W	0.1	3W_BSA re17	single	1101	inside	2	21.2127	0	0.109057	0	0.967823	0.86112	3425.54	3592.95	0	291	0		2668.32		0	0	0	0	0	0	43.6641
3W	0.1	3W_BSA re17	single	1101	inside	union_max																					43.6641	0	0	0	0	0	0	0	0	0.286082
3W	0.1	3W_BSA re17	single	1141	outside	0	50.0704	0.00111973	0.058226	0.0192308	0.976389	0.484436	3487.94	7939.14	31	291	0.106529	27685.2	4997.77	5.53952	8	0.00174932	0.0139945	28	14	14	43.6641
3W	0.1	3W_BSA re17	single	1141	outside	1	63.7304	0.00335919	0.0649444	0.0517241	0.976389	0.484436	3487.94	9159.06	78	291	0.268041	23219.9	4480.76	5.18213	6	0.00421738	0.0253043	37	18	19	43.6641
3W	0.1	3W_BSA re17	single	1141	outside	2	29.0059	0	0.0929377	0	0.976387	0.484435	3487.93	4865.64	0	291	0		3131.13		0	0	0	0	0	0	43.6641
3W	0.1	3W_BSA re17	single	1141	outside	3	38.0888	0	0.0951771	0	0.976389	0.484436	3487.94	5200.76	0	291	0		3057.46		0	0	0	0	0	0	43.6641
3W	0.1	3W_BSA re17	single	1141	outside	4	12.2845	0	0.161521	0	0.976385	0.484434	3487.93	2105.33	0	291	0		1801.62		0	0	0	0	0	0	43.6641
3W	0.1	3W_BSA re17	single	1141	outside	5	46.0281	0.00139966	0.0523474	0.026738	0.976389	0.484436	3487.94	8932.96	17	291	0.0584192	12145.8	5559.01	2.18488	9	0.00144964	0.0130468	24	12	12	43.6641
3W	0.1	3W_BSA re17	single	1141	outside	6	50.8511	0.0016796	0.0775414	0.0216606	0.976389	0.484436	3487.94	7274.22	44	291	0.151203	26196.8	3752.84	6.98053	12	0.00154552	0.0185462	30	15	15	43.6641
3W	0.1	3W_BSA re17	single	1141	outside	7	18.5252	0	0.122331	0	0.976389	0.484436	3487.94	3189.5	0	291	0		2378.8		0	0	0	0	0	0	43.6641
3W	0.1	3W_BSA re17	single	1141	outside	8	21.8827	0	0.121491	0	0.976389	0.484436	3487.94	3333.2	0	291	0		2395.24		0	0	0	0	0	0	43.6641
3W	0.1	3W_BSA re17	single	1141	outside	union_max																					43.6641	0.00643845	2	2.78307	60	60	14	0.00378713	83.4921	0.71863
3W	0.1	3W_BSA re17	single	1221	inside	0	48.6034	0.00113668	0.0767259	0.0148148	0.962182	1.23125	3385.94	7050.43	31	291	0.106529	27272.4	3792.72	7.19072	9	0.00167192	0.0150472	28	14	14	43.6641
3W	0.1	3W_BSA re17	single	1221	inside	1	17.9164	0	0.132707	0	0.962182	1.23125	3385.94	2918.04	0	291	0		2192.8		0	0	0	0	0	0	43.6641
3W	0.1	3W_BSA re17	single	1221	inside	2	52.64	0.00198919	0.0591073	0.0336538	0.962182	1.23125	3385.94	8451.64	42	291	0.14433	21114.1	4923.25	4.28866	9	0.00185536	0.0166982	25	12	13	43.6641
3W	0.1	3W_BSA re17	single	1221	inside	3	17.3473	0	0.137254	0	0.962182	1.23125	3385.94	3106.08	0	291	0		2120.16		0	0	0	0	0	0	43.6641
3W	0.1	3W_BSA re17	single	1221	inside	4	40.0572	0	0.0744525	0	0.962182	1.23125	3385.94	7190.16	0	291	0		3908.53		0	0	0	0	0	0	43.6641
3W	0.1	3W_BSA re17	single	1221	inside	union_max																					43.6641	0.00312587	2	5.21659	27	27	18	0.00215263	70.424	0.383392
3W	0.1	3W_BSA re17	single	1807	outside	0	35.6161	0	0.0864303	0	0.975427	0.53397	3498.57	5529.23	0	291	0		3366.87		0	0	0	0	0	0	43.6641
3W	0.1	3W_BSA re17	single	1807	outside	1	25.2965	0	0.0867091	0	0.975427	0.53397	3498.57	4667.45	0	291	0		3356.05		0	0	0	0	0	0	43.6641
3W	0.1	3W_BSA re17	single	1807	outside	2	33.4292	0	0.107341	0	0.975418	0.533965	3498.54	4775.92	0	291	0		2710.99		0	0	0	0	0	0	43.6641
3W	0.1	3W_BSA re17	single	1807	outside	3	44.5498	0.000557615	0.0663562	0.00840336	0.975427	0.53397	3498.57	7158.94	11	291	0.0378007	19726.9	4385.42	4.49828	4	0.00110436	0.00441745	8	4	4	43.6641
3W	0.1	3W_BSA re17	single	1807	outside	4	17.42	0	0.113753	0	0.975427	0.53397	3498.57	3740.86	0	291	0		2558.16		0	0	0	0	0	0	43.6641
3W	0.1	3W_BSA re17	single	1807	outside	union_max																					43.6641	0.000557615	1	2.31147	4	4	0	0	9.24589	0.432625
3W	0.1	3W_BSA re17	single	3570	outside	0	82.4563	0.00451075	0.0482087	0.0935673	0.979275	0.376906	3473.57	11191.7	92	291	0.316151	20395.7	6036.26	3.37887	5	0.0057698	0.028849	32	16	16	43.6641
3W	0.1	3W_BSA re17	single	3570	outside	1	20.5765	0	0.119253	0	0.979275	0.376906	3473.57	3237.01	0	291	0		2440.19		0	0	0	0	0	0	43.6641
3W	0.1	3W_BSA re17	single	3570	outside	2	20.6111	0	0.160696	0	0.979275	0.376906	3473.57	2960.27	0	291	0		1810.88		0	0	0	0	0	0	43.6641
3W	0.1	3W_BSA re17	single	3570	outside	3	39.0394	0	0.0761189	0	0.979275	0.376906	3473.57	6510.17	0	291	0		3822.96		0	0	0	0	0	0	43.6641
3W	0.1	3W_BSA re17	single	3570	outside	4	35.2518	0	0.0783743	0	0.979275	0.376906	3473.57	5903.59	0	291	0		3712.95		0	0	0	0	0	0	43.6641
3W	0.1	3W_BSA re17	single	3570	outside	5	15.2307	0	0.150264	0	0.979275	0.376906	3473.57	2374.17	0	291	0		1936.59		0	0	0	0	0	0	43.6641
3W	0.1	3W_BSA re17	single	3570	outside	6	55.1044	0.00281922	0.0656878	0.0429185	0.979275	0.376906	3473.57	8292.22	57	291	0.195876	20218.4	4430.04	4.56392	12	0.00217841	0.0261409	40	20	20	43.6641
3W	0.1	3W_BSA re17	single	3570	outside	7	18.006	0	0.133349	0	0.979275	0.376906	3473.57	3022.21	0	291	0		2182.24		0	0	0	0	0	0	43.6641
3W	0.1	3W_BSA re17	single	3570	outside	union_max																					43.6641	0.00732997	2	2.79044	36	36	5	0.00666548	50.2279	0.716734
3W	0.1	3W_BSA re18	single	672	inside	0	47.8887	0.000856597	0.0762371	0.011236	0.961538	1.26981	3367.53	7416.79	41	291	0.140893	47863.8	3817.04	12.5395	7	0.00281458	0.0197021	30	15	15	43.6641
3W	0.1	3W_BSA re18	single	672	inside	1	37.6272	0	0.0639592	0	0.961538	1.26981	3367.53	7671.45	0	291	0		4549.77		0	0	0	0	0	0	43.6641
3W	0.1	3W_BSA re18	single	672	inside	2	36.125	0	0.0779503	0	0.961538	1.26981	3367.53	6035.48	0	291	0		3733.15		0	0	0	0	0	0	43.6641
3W	0.1	3W_BSA re18	single	672	inside	3	55.4413	0.00399745	0.070812	0.0564516	0.961538	1.26981	3367.53	8492.37	78	291	0.268041	19512.4	4109.47	4.74816	13	0.00312503	0.0406254	45	23	22	43.6641
3W	0.1	3W_BSA re18	single	672	inside	4	86.1467	0.00513958	0.0631026	0.081448	0.961538	1.26981	3367.53	12406.6	142	291	0.487973	27628.7	4611.53	5.99122	7	0.00695146	0.0486602	41	20	21	43.6641
3W	0.1	3W_BSA re18	single	672	inside	5	47.3738	0.00142766	0.0679567	0.0210084	0.961538	1.26981	3367.53	7559.21	36	291	0.123711	25216.1	4282.14	5.88866	10	0.00190014	0.0190014	34	17	17	43.6641
3W	0.1	3W_BSA re18	single	672	inside	6	26.9831	0	0.103648	0	0.961538	1.26981	3367.53	4570.69	0	291	0		2807.57		0	0	0	0	0	0	43.6641
3W	0.1	3W_BSA re18	single	672	inside	7	24.3036	0	0.113927	0	0.961538	1.26981	3367.53	3879.74	0	291	0		2554.26		0	0	0	0	0	0	43.6641
3W	0.1	3W_BSA re18	single	672	inside	8	54.7213	0.00256979	0.0528235	0.0486486	0.961538	1.26981	3367.53	9305.87	53	291	0.182131	20624.2	5508.91	3.7438	7	0.00277921	0.0194544	35	18	17	43.6641
3W	0.1	3W_BSA re18	single	672	inside	9	20.3177	0	0.103648	0	0.961538	1.26981	3367.53	4151.55	0	291	0		2807.57		0	0	0	0	0	0	43.6641
3W	0.1	3W_BSA re18	single	672	inside	10	35.6027	0	0.0956533	0	0.961538	1.26981	3367.53	6057.73	0	291	0		3042.24		0	0	0	0	0	0	43.6641
3W	0.1	3W_BSA re18	single	672	inside	11	60.591	0.00285532	0.0602473	0.0473934	0.961538	1.26981	3367.53	9118.01	64	291	0.219931	22414.3	4830.09	4.64055	11	0.00295189	0.0324708	33	17	16	43.6641
3W	0.1	3W_BSA re18	single	672	inside	12	58.4957	0.00285532	0.0571065	0.05	0.961538	1.26981	3367.53	8946.41	62	291	0.213058	21713.8	5095.75	4.26117	11	0.00230023	0.0253025	36	18	18	43.6641
3W	0.1	3W_BSA re18	single	672	inside	13	47.0363	0.00142766	0.0605329	0.0235849	0.961538	1.26981	3367.53	7708.93	19	291	0.0652921	13308.5	4807.31	2.76838	5	0.0018792	0.009396	14	7	7	43.6641
3W	0.1	3W_BSA re18	single	672	inside	14	47.2738	0.00114213	0.0808057	0.0141343	0.961538	1.26981	3367.53	7466.67	37	291	0.127148	32395.6	3601.23	8.9957	9	0.00194614	0.0175152	34	17	17	43.6641
3W	0.1	3W_BSA re18	single	672	inside	15	72.935	0.00685278	0.044543	0.153846	0.961539	1.26981	3367.53	12391.8	147	291	0.505155	21451.2	6533.01	3.28351	11	0.00563609	0.0619969	82	41	41	43.6641
3W	0.1	3W_BSA re18	single	672	inside	16	25.1418	0	0.107646	0	0.961538	1.26981	3367.53	4265.41	0	291	0		2703.31		0	0	0	0	0	0	43.6641
3W	0.1	3W_BSA re18	single	672	inside	17	54.8359	0.00285532	0.0631026	0.0452489	0.961538	1.26981	3367.53	8731.91	76	291	0.261168	26617	4611.53	5.77182	10	0.00388542	0.0388542	58	29	29	43.6641
3W	0.1	3W_BSA re18	single	672	inside	18	73.0777	0.00656724	0.0436864	0.150327	0.961534	1.2698	3367.51	12250.8	141	291	0.484536	21470.2	6661.1	3.22322	12	0.00504731	0.0605677	70	35	35	43.6641
3W	0.1	3W_BSA re18	single	672	inside	union_max																					43.6641	0.0271256	7	4.64073	257	257	12	0.00295621	170.381	1.50838
3W	0.1	3W_BSA re19	multiple switches	472	inside	0	40.3974	0	0.0689919	0	0.966539	0.865973	3390.29	7099.25	0	291	0		4217.88		0	0	0	0	0	0	43.6641
3W	0.1	3W_BSA re19	multiple switches	472	outside	1	21.1258	0	0.101492	0	0.966539	0.865973	3390.29	4108.32	0	291	0		2867.21		0	0	0	0	0	0	43.6641
3W	0.1	3W_BSA re19	multiple switches	472	inside	union_max																					43.6641	0	0	0	0	0	0	0	0	0.2791
3W	0.1	3W_BSA re19	multiple switches	563	inside	0	123.868	0.00729086	0.0347718	0.209677	0.971	0.738313	3462.69	18775.1	185	291	0.635739	25374.2	8368.85	3.03199	7	0.00633246	0.0443272	36	18	18	43.6641
3W	0.1	3W_BSA re19	multiple switches	563	inside	1	36.309	0	0.0801995	0	0.971002	0.738315	3462.7	6177.02	0	291	0		3628.45		0	0	0	0	0	0	43.6641
3W	0.1	3W_BSA re19	multiple switches	563	inside	2	55.5357	0.0030846	0.0493535	0.0625	0.971002	0.738315	3462.7	9922.84	83	291	0.285223	26907.9	5896.23	4.56357	10	0.0024045	0.024045	36	18	18	43.6641
3W	0.1	3W_BSA re19	multiple switches	563	outside	3	50.0882	0.00112167	0.0726282	0.015444	0.971002	0.738315	3462.7	7885.15	42	291	0.14433	37444.1	4006.71	9.34536	11	0.00178009	0.019581	35	18	17	43.6641
3W	0.1	3W_BSA re19	multiple switches	563	inside	4	50.8609	0.00196292	0.0880512	0.022293	0.971002	0.738315	3462.7	7204.28	46	291	0.158076	23434.4	3304.9	7.09082	9	0.00273966	0.0246569	36	18	18	43.6641
3W	0.1	3W_BSA re19	multiple switches	563	inside	union_max																					43.6641	0.0134601	4	10.8119	72	72	18	0.00518885	194.614	0.369964
3W	0.1	3W_BSA re19	multiple switches	926	inside	0	47.4939	0.00141043	0.0891389	0.0158228	0.967484	0.914114	3429.76	6791.37	38	291	0.130584	26942.2	3264.57	8.25292	8	0.00296698	0.0237358	22	11	11	43.6641
3W	0.1	3W_BSA re19	multiple switches	926	inside	1	62.8997	0.00310294	0.0544425	0.0569948	0.967484	0.914114	3429.76	9497.32	65	291	0.223368	20947.9	5345.09	3.91909	8	0.00259733	0.0207786	34	17	17	43.6641
3W	0.1	3W_BSA re19	multiple switches	926	inside	2	45.7929	0.000846256	0.06629	0.012766	0.967484	0.914114	3429.76	7006.13	14	291	0.04811	16543.5	4389.8	3.76861	9	0.00101254	0.00911285	18	9	9	43.6641
3W	0.1	3W_BSA re19	multiple switches	926	outside	3	91.9622	0.00592379	0.0468262	0.126506	0.967484	0.914114	3429.76	13189.3	136	291	0.467354	22958.3	6214.48	3.69432	7	0.00754671	0.052827	40	20	20	43.6641
3W	0.1	3W_BSA re19	multiple switches	926	inside	4	44.4785	0.000282085	0.0716497	0.00393701	0.967484	0.914114	3429.76	7735.47	10	291	0.0343643	35450.3	4061.43	8.72852	6	0.00194592	0.0116755	16	8	8	43.6641
3W	0.1	3W_BSA re19	multiple switches	926	outside	5	40.6281	0	0.0677005	0	0.967484	0.914114	3429.76	7126.03	0	291	0		4298.35		0	0	0	0	0	0	43.6641
3W	0.1	3W_BSA re19	multiple switches	926	inside	6	42.2706	0	0.0741884	0	0.967484	0.914114	3429.76	7239.91	0	291	0		3922.44		0	0	0	0	0	0	43.6641
3W	0.1	3W_BSA re19	multiple switches	926	outside	7	93.4168	0.00394919	0.0510574	0.0773481	0.967578	0.914203	3430.09	12501.1	119	291	0.408935	30132.7	5699.46	5.28694	6	0.00645534	0.038732	40	20	20	43.6641
3W	0.1	3W_BSA re19	multiple switches	926	outside	8	24.2946	0	0.0913956	0	0.967484	0.914114	3429.76	4476.92	0	291	0		3183.96		0	0	0	0	0	0	43.6641
3W	0.1	3W_BSA re19	multiple switches	926	outside	9	61.3765	0.00394919	0.0640334	0.061674	0.967484	0.914114	3429.76	9559.15	85	291	0.292096	21523.4	4544.51	4.73613	14	0.00229768	0.0321675	44	22	22	43.6641
3W	0.1	3W_BSA re19	multiple switches	926	inside	union_max																					43.6641	0.0191818	6	7.10902	107	107	27	0.00281554	126.778	0.843998
3W	0.1	3W_BSA re19	multiple switches	951	outside	0	34.3195	0	0.0987141	0	0.964146	1.10468	3389.17	4826.2	0	291	0		2947.91		0	0	0	0	0	0	43.6641
3W	0.1	3W_BSA re19	multiple switches	951	inside	1	62.9521	0.00597405	0.0571802	0.104478	0.964143	1.10468	3389.16	10262.8	90	291	0.309278	15065.2	5089.17	2.96024	8	0.00404266	0.0323413	50	25	25	43.6641
3W	0.1	3W_BSA re19	multiple switches	951	outside	2	79.8233	0.0079654	0.040396	0.197183	0.964146	1.10468	3389.17	14496.2	187	291	0.642612	23476.5	7203.69	3.25896	8	0.00754917	0.0603934	62	31	31	43.6641
3W	0.1	3W_BSA re19	multiple switches	951	inside	3	42.3645	0	0.079654	0	0.964146	1.10468	3389.17	6976.27	0	291	0		3653.3		0	0	0	0	0	0	43.6641
3W	0.1	3W_BSA re19	multiple switches	951	inside	4	52.5873	0.00341374	0.0577492	0.0591133	0.964146	1.10468	3389.17	8895.83	70	291	0.24055	20505.4	5039.04	4.0693	13	0.00323923	0.04211	51	25	26	43.6641
3W	0.1	3W_BSA re19	multiple switches	951	inside	union_max																					43.6641	0.0153618	3	6.19307	82	82	16	0.00664022	169.277	0.484412
3W	0.1	3W_BSA re19	multiple switches	1417	inside	0	29.8094	0	0.106361	0	0.977827	0.431474	3502.7	4438.95	0	291	0		2735.96		0	0	0	0	0	0	43.6641
3W	0.1	3W_BSA re19	multiple switches	1417	inside	1	27.812	0	0.0918448	0	0.977827	0.431474	3502.7	5028.8	0	291	0		3168.39		0	0	0	0	0	0	43.6641
3W	0.1	3W_BSA re19	multiple switches	1417	inside	2	50.6625	0.00223331	0.0664409	0.0336134	0.977827	0.431474	3502.7	8213.69	35	291	0.120275	15671.8	4379.83	3.57818	13	0.00232787	0.0302622	38	19	19	43.6641
3W	0.1	3W_BSA re19	multiple switches	1417	inside	3	48.9668	0.00167498	0.0692326	0.0241935	0.977827	0.431474	3502.7	7545.6	40	291	0.137457	23880.9	4203.22	5.68156	7	0.00412036	0.0288425	34	17	17	43.6641
3W	0.1	3W_BSA re19	multiple switches	1417	outside	4	69.5367	0.00502494	0.0544369	0.0923077	0.977827	0.431474	3502.7	10509.8	95	291	0.32646	18905.7	5345.64	3.53666	9	0.00618883	0.0556994	58	29	29	43.6641
3W	0.1	3W_BSA re19	multiple switches	1417	inside	5	56.8827	0.0030708	0.058066	0.0528846	0.977827	0.431474	3502.7	8988.19	59	291	0.202749	19213.2	5011.54	3.8338	15	0.00298254	0.0447382	66	33	33	43.6641
3W	0.1	3W_BSA re19	multiple switches	1417	inside	6	69.3797	0.00418745	0.0602993	0.0694444	0.977827	0.431474	3502.7	10391.6	100	291	0.343643	23880.9	4825.92	4.94845	9	0.00622544	0.056029	50	25	25	43.6641
3W	0.1	3W_BSA re19	multiple switches	1417	inside	7	35.1112	0	0.100499	0	0.977827	0.431474	3502.7	4912.77	0	291	0		2895.55		0	0	0	0	0	0	43.6641
3W	0.1	3W_BSA re19	multiple switches	1417	inside	8	62.2737	0.00558327	0.0524827	0.106383	0.977827	0.431474	3502.7	10217.2	102	291	0.350515	18268.9	5544.68	3.29485	12	0.00513813	0.0616576	56	28	28	43.6641
3W	0.1	3W_BSA re19	multiple switches	1417	inside	9	45.5082	0.000558327	0.0709075	0.00787402	0.977827	0.431474	3502.7	7100.59	14	291	0.04811	25074.9	4103.94	6.10997	8	0.00157517	0.0126014	18	9	9	43.6641
3W	0.1	3W_BSA re19	multiple switches	1417	outside	10	97.5359	0.00781658	0.0432704	0.180645	0.977827	0.431474	3502.7	15225.9	183	291	0.628866	23411.8	6725.16	3.48122	9	0.00845101	0.0760591	69	34	35	43.6641
3W	0.1	3W_BSA re19	multiple switches	1417	inside	11	38.8393	0	0.0806783	0	0.977827	0.431474	3502.7	5795.88	0	291	0		3606.92		0	0	0	0	0	0	43.6641
3W	0.1	3W_BSA re19	multiple switches	1417	inside	12	76.4449	0.00781658	0.0424329	0.184211	0.977826	0.431473	3502.7	12455	143	291	0.491409	18294.4	6857.89	2.66765	13	0.00556644	0.0723637	73	37	36	43.6641
3W	0.1	3W_BSA re19	multiple switches	1417	inside	13	36.4681	0	0.0915656	0	0.977827	0.431474	3502.7	5659.19	0	291	0		3178.05		0	0	0	0	0	0	43.6641
3W	0.1	3W_BSA re19	multiple switches	1417	inside	14	22.5412	0	0.116132	0	0.977827	0.431474	3502.7	3762.22	0	291	0		2505.77		0	0	0	0	0	0	43.6641
3W	0.1	3W_BSA re19	multiple switches	1417	inside	15	12.3536	0	0.157448	0	0.977801	0.431462	3502.61	2148.7	0	291	0		1848.23		0	0	0	0	0	0	43.6641
3W	0.1	3W_BSA re19	multiple switches	1417	inside	16	11.7885	0	0.166381	0	0.977827	0.431474	3502.7	2021.98	0	291	0		1748.99		0	0	0	0	0	0	43.6641
3W	0.1	3W_BSA re19	multiple switches	1417	inside	17	16.8852	0	0.141815	0	0.977826	0.431473	3502.7	2723.26	0	291	0		2051.97		0	0	0	0	0	0	43.6641
3W	0.1	3W_BSA re19	multiple switches	1417	inside	union_max																					43.6641	0.0362913	5	2.29601	232	232	14	0.0016069	106.535	2.17769
3W	0.1	3W_BSA re19	single	237	outside	0	38.878	0	0.0824585	0	0.957592	1.5304	3356.16	5739.05	0	291	0		3529.05		0	0	0	0	0	0	43.6641
3W	0.1	3W_BSA re19	single	237	outside	1	80.2388	0.00656244	0.0542115	0.121053	0.957592	1.5304	3356.16	12938	159	291	0.546392	24228.8	5367.87	4.51367	7	0.00673478	0.0471434	42	21	21	43.6641
3W	0.1	3W_BSA re19	single	237	outside	union_max																					43.6641	0.00656244	1	7.6582	21	21	7	0.00854366	160.822	0.130579
3W	0.1	3W_BSA re19	single	240	outside	0	33.6018	0	0.0732255	0	0.957539	1.54155	3412.99	6344.48	0	291	0		3974.02		0	0	0	0	0	0	43.6641
3W	0.1	3W_BSA re19	single	240	outside	union_max																					43.6641	0	0	0	0	0	0	0	0	0.142561
3W	0.1	3W_BSA re19	single	267	outside	0	70.2009	0.00561724	0.0561724	0.1	0.97154	0.674296	3459.14	10809.8	109	291	0.37457	19404.5	5180.48	3.7457	7	0.00393399	0.0275379	32	16	16	43.6641
3W	0.1	3W_BSA re19	single	267	outside	1	36.657	0	0.0806074	0	0.97154	0.674296	3459.14	5845.18	0	291	0		3610.09		0	0	0	0	0	0	43.6641
3W	0.1	3W_BSA re19	single	267	outside	2	55.2322	0.00280862	0.0550489	0.0510204	0.971539	0.674295	3459.13	8729.16	50	291	0.171821	17802.3	5286.2	3.3677	8	0.00304283	0.0243426	36	18	18	43.6641
3W	0.1	3W_BSA re19	single	267	outside	3	66.2723	0.00421293	0.0688112	0.0612245	0.97154	0.674296	3459.14	9617.54	103	291	0.353952	24448.5	4228.96	5.78121	6	0.00727228	0.0436337	44	22	22	43.6641
3W	0.1	3W_BSA re19	single	267	outside	4	47.8048	0.00196603	0.0640365	0.0307018	0.97154	0.674296	3459.14	7655.64	31	291	0.106529	15767.8	4544.28	3.46981	6	0.00239031	0.0143418	28	14	14	43.6641
3W	0.1	3W_BSA re19	single	267	outside	5	48.5972	0.000842586	0.0598236	0.0140845	0.97154	0.674296	3459.14	7723.4	18	291	0.0618557	21362.8	4864.3	4.39175	8	0.00216742	0.0173393	20	10	10	43.6641
3W	0.1	3W_BSA re19	single	267	outside	6	28.6525	0	0.0831351	0	0.97154	0.674296	3459.14	5210.03	0	291	0		3500.32		0	0	0	0	0	0	43.6641
3W	0.1	3W_BSA re19	single	267	outside	union_max																					43.6641	0.0154474	5	7.95036	80	80	19	0.00428	127.206	0.628902
3W	0.1	3W_BSA re19	single	272	outside	0	43.8164	0.000282288	0.0866624	0.00325733	0.968497	0.864637	3430.88	6654.68	13	291	0.0446735	46052.2	3357.86	13.7148	6	0.00111604	0.00669625	18	9	9	43.6641
3W	0.1	3W_BSA re19	single	272	outside	1	34.9612	0	0.0841218	0	0.968498	0.864638	3430.89	5989.56	0	291	0		3459.27		0	0	0	0	0	0	43.6641
3W	0.1	3W_BSA re19	single	272	outside	2	64.026	0.00423432	0.0451661	0.09375	0.968498	0.864638	3430.89	10938.2	90	291	0.309278	21254.9	6442.89	3.29897	8	0.00592938	0.047435	30	15	15	43.6641
3W	0.1	3W_BSA re19	single	272	outside	union_max																					43.6641	0.00451661	1	2.47643	24	24	14	0.00299655	59.4343	0.403807
3W	0.1	3W_BSA re19	single	417	outside	0	77.1902	0.00472731	0.0528347	0.0894737	0.968421	0.872823	3482.56	11286	114	291	0.391753	24115.2	5507.75	4.37841	9			44	22	22	43.6641
3W	0.1	3W_BSA re19	single	417	outside	1	61.3776	0.003615	0.0520004	0.0695187	0.968421	0.872823	3482.56	9815.41	66	291	0.226804	18257.2	5596.11	3.26249	12	0.00382764	0.0459316	40	20	20	43.6641
3W	0.1	3W_BSA re19	single	417	outside	2	59.9045	0.00750808	0.0458827	0.163636	0.968421	0.872823	3482.56	11491.6	137	291	0.47079	18247	6342.25	2.87705	13	0.00700255	0.0910332	64	32	32	43.6641
3W	0.1	3W_BSA re19	single	417	outside	3	52.6987	0.00278077	0.0617331	0.045045	0.968421	0.872823	3482.56	8335.76	55	291	0.189003	19778.7	4713.84	4.19588	10	0.00404476	0.0404476	40	20	20	43.6641
3W	0.1	3W_BSA re19	single	417	outside	4	40.2117	0	0.0789739	0	0.968421	0.872823	3482.56	6644.41	0	291	0		3684.76		0	0	0	0	0	0	43.6641
3W	0.1	3W_BSA re19	single	417	outside	union_max																					43.6641	0.0164066	2	2.91075	94	95	40		136.805	0.687109
3W	0.1	3W_BSA re19	single	431	outside	0	21.4566	0	0.12589	0	0.966234	0.996779	3453.84	3476.85	0	291	0		2311.53		0	0	0	0	0	0	43.6641
3W	0.1	3W_BSA re19	single	431	outside	1	50.9278	0.00251781	0.0621059	0.0405405	0.966233	0.996779	3453.84	9130.07	65	291	0.223368	25816.1	4685.54	5.50974	16	0.002389	0.038224	50	25	25	43.6641
3W	0.1	3W_BSA re19	single	431	outside	2	226.02	0.0064344	0.0254578	0.252747	0.965914	0.996449	3452.7	31155	224	291	0.769759	34812.9	11430.7	3.04557	5	0.0129039	0.0645193	38	19	19	43.6641
3W	0.1	3W_BSA re19	single	431	outside	3	73.1284	0.00475586	0.0525942	0.0904255	0.966234	0.996779	3453.84	10864.1	103	291	0.353952	21657.5	5532.93	3.91429	11	0.00382461	0.0420707	34	17	17	43.6641
3W	0.1	3W_BSA re19	single	431	outside	4	158.284	0.00811294	0.0221008	0.367089	0.965813	0.996344	3452.33	29259.7	256	291	0.879725	31554.5	13167	2.39649	3	0.024715	0.0741449	35	17	18	43.6641
3W	0.1	3W_BSA re19	single	431	outside	5	77.7859	0.00755342	0.0469991	0.160714	0.966234	0.996779	3453.84	13856	179	291	0.61512	23697.9	6191.61	3.82742	9	0.00652055	0.058685	55	28	27	43.6641
3W	0.1	3W_BSA re19	single	431	outside	6	42.9567	0	0.0618262	0	0.966234	0.996779	3453.84	7708.96	0	291	0		4706.74		0	0	0	0	0	0	43.6641
3W	0.1	3W_BSA re19	single	431	outside	union_max																					43.6641	0.0193032	2	3.33363	107	107	24	0.00495603	178.349	0.599946
3W	0.1	3W_BSA re19	single	456	outside	0	104.249	0.00532006	0.0450805	0.118012	0.981683	0.293239	3505.97	15090.3	140	291	0.4811	26315.5	6455.12	4.07669	5	0.00609624	0.0304812	24	12	12	43.6641
3W	0.1	3W_BSA re19	single	456	outside	1	44.201	0.000280003	0.0644008	0.00434783	0.981683	0.293239	3505.97	7499.4	9	291	0.0309278	32142.5	4518.58	7.1134	4	0.00156717	0.00626867	10	5	5	43.6641
3W	0.1	3W_BSA re19	single	456	outside	2	61.8504	0.00448005	0.0518006	0.0864865	0.981683	0.293239	3505.97	10075.8	95	291	0.32646	21205.1	5617.69	3.7747	8	0.00613864	0.0491091	48	24	24	43.6641
3W	0.1	3W_BSA re19	single	456	outside	3	62.0831	0.00336004	0.0686008	0.0489796	0.981683	0.293239	3505.97	8833.56	81	291	0.278351	24106.9	4241.93	5.68299	6	0.00486363	0.0291818	44	22	22	43.6641
3W	0.1	3W_BSA re19	single	456	outside	4	26.8314	0	0.120961	0	0.981683	0.293239	3505.97	4035.08	0	291	0		2405.73		0	0	0	0	0	0	43.6641
3W	0.1	3W_BSA re19	single	456	outside	5	95.3101	0.00700008	0.0478806	0.146199	0.981683	0.293239	3505.97	14451.6	163	291	0.560137	23285.4	6077.62	3.83134	9	0.0158212	0.142391	39	20	19	43.6641
3W	0.1	3W_BSA re19	single	456	outside	6	58.8334	0.00252003	0.0548806	0.0459184	0.981683	0.293239	3505.97	9775.85	60	291	0.206186	23809.2	5302.42	4.49026	6	0.0053288	0.0319728	43	22	21	43.6641
3W	0.1	3W_BSA re19	single	456	outside	7	142.425	0.00784009	0.0277203	0.282828	0.981611	0.293218	3505.71	22792.3	213	291	0.731959	27168	10497.7	2.588	3	0.0286737	0.086021	32	16	16	43.6641
3W	0.1	3W_BSA re19	single	456	outside	8	41.1722	0	0.0660808	0	0.981683	0.293239	3505.97	7606.13	0	291	0		4403.7		0	0	0	0	0	0	43.6641
3W	0.1	3W_BSA re19	single	456	outside	9	18.7295	0	0.131042	0	0.981683	0.293239	3505.97	3286.96	0	291	0		2220.67		0	0	0	0	0	0	43.6641
3W	0.1	3W_BSA re19	single	456	outside	10	31.4365	0	0.0952011	0	0.981683	0.293239	3505.97	5171.6	0	291	0		3056.69		0	0	0	0	0	0	43.6641
3W	0.1	3W_BSA re19	single	456	outside	union_max																					43.6641	0.0308004	5	3.65323	121	121	19	0.00469303	88.4082	1.36865
3W	0.1	3W_BSA re19	single	494	outside	0	60.0874	0.00367407	0.0607634	0.0604651	0.960928	1.31531	3400.06	8865.18	82	291	0.281787	22318.6	4789.06	4.66032	7	0.00508299	0.0355809	24	12	12	43.6641
3W	0.1	3W_BSA re19	single	494	outside	1	44.8404	0.000847862	0.0650027	0.0130435	0.960928	1.31531	3400.06	7640.39	12	291	0.0412371	14153.2	4476.73	3.16151	5	0.00210233	0.0105116	14	7	7	43.6641
3W	0.1	3W_BSA re19	single	494	outside	2	31.9373	0	0.0794164	0	0.960928	1.31531	3400.06	5592.11	0	291	0		3664.23		0	0	0	0	0	0	43.6641
3W	0.1	3W_BSA re19	single	494	outside	union_max																					43.6641	0.00452193	2	4.91459	19	19	12	0.00299089	46.6886	0.406952
3W	0.1	3W_BSA re19	single	630	inside	0	45.9883	0.00141469	0.0755444	0.0187266	0.960692	1.33468	3395.41	7451.65	27	291	0.0927835	19085.5	3852.04	4.95464	7	0.00239591	0.0167714	36	18	18	43.6641
3W	0.1	3W_BSA re19	single	630	inside	1	77.5735	0.00424407	0.0543241	0.078125	0.960692	1.33468	3395.41	10603.6	101	291	0.347079	23797.9	5356.74	4.44261	8	0.00478508	0.0382807	40	20	20	43.6641
3W	0.1	3W_BSA re19	single	630	inside	2	34.6106	0	0.0809203	0	0.960692	1.33468	3395.41	5687.92	0	291	0		3596.13		0	0	0	0	0	0	43.6641
3W	0.1	3W_BSA re19	single	630	inside	3	23.2216	0	0.095916	0	0.960692	1.33468	3395.41	4230.56	0	291	0		3033.91		0	0	0	0	0	0	43.6641
3W	0.1	3W_BSA re19	single	630	inside	4	33.0534	0	0.0885596	0	0.960692	1.33468	3395.41	5027.08	0	291	0		3285.92		0	0	0	0	0	0	43.6641
3W	0.1	3W_BSA re19	single	630	inside	5	52.13	0.00169763	0.0616805	0.0275229	0.960692	1.33468	3395.41	8508.91	46	291	0.158076	27096.6	4717.86	5.74341	12	0.0025918	0.0311015	48	24	24	43.6641
3W	0.1	3W_BSA re19	single	630	inside	union_max																					43.6641	0.00735639	3	5.61052	62	62	15	0.00410003	115.951	0.53471
3W	0.1	3W_BSA re19	single	709	outside	0	30.8999	0	0.101247	0	0.969178	0.807917	3407.79	5017.18	0	291	0		2874.17		0	0	0	0	0	0	43.6641
3W	0.1	3W_BSA re19	single	709	outside	1	41.4664	0	0.0688249	0	0.96918	0.807918	3407.8	7461.37	0	291	0		4228.12		0	0	0	0	0	0	43.6641
3W	0.1	3W_BSA re19	single	709	outside	union_max																					43.6641	0	0	0	0	0	0	0	0	0.273197
3W	0.1	3W_BSA re19	single	745	outside	0	95.999	0.00652731	0.0536375	0.121693	0.963667	1.13188	3395.63	14443.7	156	291	0.536082	23899.6	5425.31	4.4052	8	0.00648218	0.0518574	40	20	20	43.6641
3W	0.1	3W_BSA re19	single	745	outside	1	105.412	0.00794629	0.0329204	0.241379	0.963667	1.13188	3395.63	17298.8	182	291	0.62543	22903.8	8839.51	2.59107	8	0.00853732	0.0682986	56	28	28	43.6641
3W	0.1	3W_BSA re19	single	745	outside	2	65.0605	0.00595972	0.0456912	0.130435	0.963667	1.13188	3395.63	11359.6	121	291	0.415808	20303	6368.84	3.18786	16	0.00350761	0.0561217	67	34	33	43.6641
3W	0.1	3W_BSA re19	single	745	outside	3	98.2947	0.0076625	0.0439884	0.174194	0.963664	1.13187	3395.62	15800.6	190	291	0.652921	24796.1	6615.38	3.74825	10	0.00638026	0.0638026	49	25	24	43.6641
3W	0.1	3W_BSA re19	single	745	outside	4	85.8696	0.00908148	0.0349069	0.260163	0.963651	1.13186	3395.58	14750.3	184	291	0.632302	20261	8336.45	2.43041	10	0.00620121	0.0620121	55	28	27	43.6641
3W	0.1	3W_BSA re19	single	745	outside	5	54.899	0.00312176	0.0510833	0.0611111	0.963667	1.13188	3395.63	9479.06	52	291	0.178694	16657.3	5696.58	2.92409	8	0.00417483	0.0333986	41	20	21	43.6641
3W	0.1	3W_BSA re19	single	745	outside	union_max																					43.6641	0.0244065	2	3.79049	155	155	37	0.00512588	293.763	0.527637
3W	0.1	3W_BSA re19	single	966	outside	0	40.0581	0	0.0834289	0	0.975755	0.516675	3473.61	5613.2	0	291	0		3488		0	0	0	0	0	0	43.6641
3W	0.1	3W_BSA re19	single	966	outside	1	15.7262	0	0.119947	0	0.975751	0.516673	3473.59	3017.86	0	291	0		2426.08		0	0	0	0	0	0	43.6641
3W	0.1	3W_BSA re19	single	966	outside	2	83.7586	0.00477539	0.0519675	0.0918919	0.975755	0.516675	3473.61	11716.6	122	291	0.419244	25547.6	5599.66	4.56236	4	0.00978303	0.0391321	29	15	14	43.6641
3W	0.1	3W_BSA re19	single	966	outside	3	158.286	0.00786535	0.0283714	0.277228	0.975753	0.516674	3473.6	23628.5	214	291	0.735395	27207.9	10256.8	2.65268	6	0.0117978	0.0707867	59	29	30	43.6641
3W	0.1	3W_BSA re19	single	966	outside	4	117.216	0.00786535	0.0342704	0.229508	0.975755	0.516675	3473.61	18437.2	197	291	0.676976	25046.6	8491.28	2.94968	7	0.0107911	0.0755376	50	25	25	43.6641
3W	0.1	3W_BSA re19	single	966	outside	5	76.2473	0.00421358	0.0668555	0.0630252	0.975755	0.516675	3473.61	10960.4	113	291	0.388316	26818.1	4352.67	6.16128	6	0.00846997	0.0508198	31	15	16	43.6641
3W	0.1	3W_BSA re19	single	966	outside	6	50.9895	0.00196634	0.0912942	0.0215385	0.975733	0.516664	3473.53	7808.74	59	291	0.202749	30005	3187.5	9.41335	11	0.00299048	0.0328953	42	21	21	43.6641
3W	0.1	3W_BSA re19	single	966	outside	7	61.9906	0.00617992	0.0421358	0.146667	0.975755	0.516675	3473.61	11371.4	108	291	0.371134	17476	6906.24	2.53046	14	0.00643561	0.0900986	43	21	22	43.6641
3W	0.1	3W_BSA re19	single	966	outside	8	54.6788	0.00140453	0.0660128	0.0212766	0.975755	0.516675	3473.61	7648.19	49	291	0.168385	34887.2	4408.24	7.91409	6	0.00811691	0.0487014	26	13	13	43.6641
3W	0.1	3W_BSA re19	single	966	outside	9	59.7557	0.00224724	0.0587092	0.0382775	0.975755	0.516675	3473.61	8666.49	62	291	0.213058	27589.4	4956.63	5.56615	5	0.0106225	0.0531125	40	20	20	43.6641
3W	0.1	3W_BSA re19	single	966	outside	union_max																					43.6641	0.023877	4	2.93781	161	161	8	0.00738861	118.247	1.36156
3W	0.1	3W_BSA re19	single	991	outside	0	31.5224	0	0.0856063	0	0.968238	0.889415	3472.28	5602.8	0	291	0		3399.28		0	0	0	0	0	0	43.6641
3W	0.1	3W_BSA re19	single	991	outside	1	47.6489	0.00139424	0.0663658	0.0210084	0.968238	0.889415	3472.28	7341.85	23	291	0.0790378	16496.4	4384.79	3.7622	8	0.0012376	0.0099008	24	12	12	43.6641
3W	0.1	3W_BSA re19	single	991	outside	union_max																					43.6641	0.00139424	1	4.01267	12	12	8	0.00184396	48.152	0.249211
3W	0.1	3W_BSA re19	single	1222	outside	0	127.239	0.00746952	0.0275798	0.270833	0.955696	1.65585	3326.6	22195.1	214	291	0.735395	28649.8	10551.2	2.71531	5	0.0133889	0.0669443	36	18	18	43.6641
3W	0.1	3W_BSA re19	single	1222	outside	1	93.8915	0.00603307	0.0462536	0.130435	0.955699	1.65585	3326.61	13784.7	142	291	0.487973	23536.9	6291.41	3.74112	5	0.0113201	0.0566004	34	17	17	43.6641
3W	0.1	3W_BSA re19	single	1222	outside	union_max																					43.6641	0.0103424	1	4.43419	35	35	10	0.0117306	155.197	0.22552
3W	0.1	3W_BSA re19	single	1284	outside	0	15.9785	0	0.148466	0	0.962182	1.24196	3415.38	2554.22	0	291	0		1960.04		0	0	0	0	0	0	43.6641
3W	0.1	3W_BSA re19	single	1284	outside	union_max																					43.6641	0	0	0	0	0	0	0	0	0.260939
3W	0.1	3W_BSA re19	single	1341	outside	0	29.057	0	0.0903084	0	0.961109	1.29907	3373.68	5134.64	0	291	0		3222.29		0	0	0	0	0	0	43.6641
3W	0.1	3W_BSA re19	single	1341	outside	union_max																					43.6641	0	0	0	0	0	0	0	0	0.324629
3W	0.1	3W_BSA re19	single	1383	outside	0	15.9403	0	0.165159	0	0.970832	0.738369	3468.12	2220.88	0	291	0		1761.94		0	0	0	0	0	0	43.6641
3W	0.1	3W_BSA re19	single	1383	outside	1	30.9646	0	0.100775	0	0.970832	0.73837	3468.12	4675.72	0	291	0		2887.62		0	0	0	0	0	0	43.6641
3W	0.1	3W_BSA re19	single	1383	outside	2	21.6144	0	0.104414	0	0.970832	0.73837	3468.12	3845.02	0	291	0		2786.98		0	0	0	0	0	0	43.6641
3W	0.1	3W_BSA re19	single	1383	outside	3	33.3764	0	0.0985355	0	0.970832	0.738369	3468.12	5061.44	0	291	0		2953.25		0	0	0	0	0	0	43.6641
3W	0.1	3W_BSA re19	single	1383	outside	4	31.1625	0	0.0850988	0	0.970832	0.73837	3468.12	5289.73	0	291	0		3419.55		0	0	0	0	0	0	43.6641
3W	0.1	3W_BSA re19	single	1383	outside	union_max																					43.6641	0	0	0	0	0	0	0	0	0.701975
3W	0.1	3W_BSA re19	single	1427	outside	0	73.9368	0.00544933	0.0478968	0.113772	0.958222	1.48489	3341	11316.1	123	291	0.42268	22571.6	6075.57	3.71514	11	0.00552265	0.0607491	51	26	25	43.6641
3W	0.1	3W_BSA re19	single	1427	outside	1	101.911	0.0083174	0.0358509	0.232	0.958216	1.48488	3340.98	16668.1	197	291	0.676976	23685.3	8116.96	2.918	7	0.0109381	0.0765664	70	35	35	43.6641
3W	0.1	3W_BSA re19	single	1427	outside	2	61.9563	0.00315488	0.0573614	0.055	0.958222	1.48489	3341	9509.16	75	291	0.257732	23772.7	5073.1	4.68604	11	0.00290801	0.0319881	38	19	19	43.6641
3W	0.1	3W_BSA re19	single	1427	outside	3	133.195	0.00860421	0.032696	0.263158	0.958222	1.48489	3341	19792.5	210	291	0.721649	24406.7	8900.17	2.74227	6	0.0102675	0.0616051	47	24	23	43.6641
3W	0.1	3W_BSA re19	single	1427	outside	4	112.271	0.00717018	0.0355641	0.201613	0.957842	1.4843	3339.67	17547.1	189	291	0.649485	26359.2	8182.41	3.22144	10	0.00688966	0.0688966	64	32	32	43.6641
3W	0.1	3W_BSA re19	single	1427	outside	5	57.1856	0.00258126	0.0519121	0.0497238	0.958222	1.48489	3341	9605.56	74	291	0.254296	28668.1	5605.63	5.11417	6	0.00484139	0.0290483	41	21	20	43.6641
3W	0.1	3W_BSA re19	single	1427	outside	6	68.483	0.00344168	0.0521989	0.0659341	0.958222	1.48489	3341	9943.54	76	291	0.261168	22082.2	5574.83	3.96105	6	0.00535125	0.0321075	44	22	22	43.6641
3W	0.1	3W_BSA re19	single	1427	outside	7	95.8549	0.00860421	0.0361377	0.238095	0.958332	1.48506	3341.38	16758.8	197	291	0.676976	22895.8	8052.54	2.8433	8	0.0089394	0.0715152	65	32	33	43.6641
3W	0.1	3W_BSA re19	single	1427	outside	union_max																					43.6641	0.0344168	3	4.25359	212	212	32	0.00531503	300.587	0.705286
3W	0.1	3W_BSA re19	single	1459	outside	0	90.9465	0.00734278	0.0434918	0.168831	0.966176	0.933204	3421.13	15366.2	176	291	0.604811	23969.1	6690.91	3.58234	8	0.00835195	0.0668156	40	20	20	43.6641
3W	0.1	3W_BSA re19	single	1459	outside	1	97.4808	0.00790761	0.0361491	0.21875	0.966175	0.933203	3421.12	15520.6	179	291	0.61512	22636.4	8050	2.81198	10	0.00692926	0.0692926	59	30	29	43.6641
3W	0.1	3W_BSA re19	single	1459	outside	2	56.3166	0.00536588	0.0474456	0.113095	0.966176	0.933204	3421.13	10597.2	112	291	0.38488	20872.6	6133.34	3.40315	12	0.00487022	0.0584427	68	34	34	43.6641
3W	0.1	3W_BSA re19	single	1459	outside	3	21.2026	0	0.106753	0	0.966171	0.933199	3421.11	3861.53	0	291	0		2725.93		0	0	0	0	0	0	43.6641
3W	0.1	3W_BSA re19	single	1459	outside	4	47.6531	0.00112966	0.0570477	0.019802	0.966176	0.933204	3421.13	8716.09	20	291	0.0687285	17704.5	5100.99	3.47079	7	0.00274068	0.0191848	20	10	10	43.6641
3W	0.1	3W_BSA re19	single	1459	outside	5	106.218	0.00988451	0.0302184	0.327103	0.966178	0.933206	3421.13	18474.7	229	291	0.786942	23167.6	9629.91	2.40579	6	0.0190431	0.114258	60	30	30	43.6641
3W	0.1	3W_BSA re19	single	1459	outside	6	68.1514	0.0059307	0.046316	0.128049	0.966176	0.933204	3421.13	11741.6	133	291	0.457045	22425.7	6282.93	3.5693	10	0.00732215	0.0732215	65	33	32	43.6641
3W	0.1	3W_BSA re19	single	1459	outside	union_max																					43.6641	0.0353018	4	5.19982	158	158	30	0.0057476	205.393	0.769258
3W	0.1	3W_BSA re20	multiple switches	655	outside	0	45.7822	0.000845367	0.0622754	0.0135747	0.963188	1.15438	3418.12	7827.25	18	291	0.0618557	21292.5	4672.79	4.5567	6	0.00183795	0.0110277	26	13	13	43.6641
3W	0.1	3W_BSA re20	multiple switches	655	outside	1	45.7346	0.000563578	0.066784	0.00843882	0.963188	1.15438	3418.12	7131.5	15	291	0.0515464	26615.7	4357.33	6.10825	6	0.00148074	0.00888445	14	7	7	43.6641
3W	0.1	3W_BSA re20	multiple switches	655	outside	union_max																					43.6641	0.00140895	2	10.1219	20	20	12	0.00238052	101.219	0.197591
3W	0.1	3W_BSA re20	multiple switches	1483	outside	0	36.0413	0	0.0897321	0	0.965078	0.983945	3409.37	5974.69	0	291	0		3242.99		0	0	0	0	0	0	43.6641
3W	0.1	3W_BSA re20	multiple switches	1483	outside	union_max																					43.6641	0	0	0	0	0	0	0	0	0.193659
3W	0.1	3W_BSA re20	multiple switches	1523	inside	0	24.0424	0	0.0982534	0	0.973111	0.630442	3446.63	4010.92	0	291	0		2961.73		0	0	0	0	0	0	43.6641
3W	0.1	3W_BSA re20	multiple switches	1523	inside	1	53.0611	0.00169402	0.0790545	0.0214286	0.973111	0.630442	3446.63	7274.83	49	291	0.168385	28925.2	3681.01	7.85796	10	0.0020584	0.020584	25	12	13	43.6641
3W	0.1	3W_BSA re20	multiple switches	1523	inside	2	26.0964	0	0.106441	0	0.973111	0.630442	3446.63	4165.38	0	291	0		2733.9		0	0	0	0	0	0	43.6641
3W	0.1	3W_BSA re20	multiple switches	1523	inside	3	71.3479	0.00592909	0.0581615	0.101942	0.973111	0.630442	3446.63	10968.2	134	291	0.460481	22600.4	5003.31	4.5171	10	0.005135	0.05135	46	23	23	43.6641
3W	0.1	3W_BSA re20	multiple switches	1523	inside	4	13.3019	0	0.143145	0	0.973111	0.630442	3446.63	2336.21	0	291	0		2032.9		0	0	0	0	0	0	43.6641
3W	0.1	3W_BSA re20	multiple switches	1523	outside	5	46.965	0.000847012	0.0680433	0.0124481	0.973111	0.630442	3446.63	7980.54	25	291	0.0859107	29515.5	4276.69	6.90149	7	0.00382013	0.0267409	20	10	10	43.6641
3W	0.1	3W_BSA re20	multiple switches	1523	inside	union_max																					43.6641	0.00847012	3	4.66228	46	46	15	0.00299593	71.4883	0.643462
3W	0.1	3W_BSA re20	multiple switches	1953	outside	0	24.178	0	0.0944784	0	0.96839	0.841387	3433.7	4556.95	0	291	0		3080.07		0	0	0	0	0	0	43.6641
3W	0.1	3W_BSA re20	multiple switches	1953	outside	1	31.5296	0	0.0922222	0	0.968384	0.841382	3433.68	5545.2	0	291	0		3155.42		0	0	0	0	0	0	43.6641
3W	0.1	3W_BSA re20	multiple switches	1953	outside	2	35.8442	0	0.0798131	0	0.96839	0.841387	3433.7	5466.44	0	291	0		3646.02		0	0	0	0	0	0	43.6641
3W	0.1	3W_BSA re20	multiple switches	1953	inside	3	83.8465	0.00620455	0.0423038	0.146667	0.968412	0.841406	3433.78	12979.9	132	291	0.453608	21274.7	6878.82	3.09278	10	0.00516564	0.0516564	40	20	20	43.6641
3W	0.1	3W_BSA re20	multiple switches	1953	inside	4	70.5093	0.0056405	0.0552769	0.102041	0.96839	0.841387	3433.7	10603.4	109	291	0.37457	19324.5	5264.4	3.67079	7	0.00529812	0.0370868	52	26	26	43.6641
3W	0.1	3W_BSA re20	multiple switches	1953	inside	5	81.7986	0.00761468	0.0425858	0.178808	0.96839	0.841387	3433.7	14257.9	182	291	0.62543	23901.2	6833.26	3.49777	10	0.00510645	0.0510645	51	26	25	43.6641
3W	0.1	3W_BSA re20	multiple switches	1953	inside	6	94.132	0.00676861	0.0425858	0.15894	0.96839	0.841387	3433.7	14225.1	169	291	0.580756	24968.2	6833.26	3.65392	14	0.00395018	0.0553025	65	32	33	43.6641
3W	0.1	3W_BSA re20	multiple switches	1953	inside	union_max																					43.6641	0.0211519	3	3.74552	104	104	3	0.00429372	129.845	0.800957
3W	0.1	3W_BSA re20	single	116	outside	0	154.324	0.00710154	0.0295424	0.240385	0.950624	2.09159	3346.54	26612.2	236	291	0.810997	33232.2	9850.24	3.37375	5	0.0191336	0.095668	33	17	16	43.6641
3W	0.1	3W_BSA re20	single	116	outside	1	294.04	0.00766967	0.0164756	0.465517	0.950231	2.09072	3345.16	44984.9	266	291	0.914089	34682.1	17662.5	1.9636	2	0.0387685	0.0775369	38	19	19	43.6641
3W	0.1	3W_BSA re20	single	116	outside	2	230.271	0.00653342	0.0178959	0.365079	0.950643	2.09163	3346.61	38389.8	263	291	0.90378	40254.6	16260.7	2.47557	2	0.0489307	0.0978614	33	17	16	43.6641
3W	0.1	3W_BSA re20	single	116	outside	3	116.901	0.00795373	0.0329512	0.241379	0.950625	2.09159	3346.54	17655.5	199	291	0.683849	25019.7	8831.25	2.83309	8	0.0107286	0.0858288	58	29	29	43.6641
3W	0.1	3W_BSA re20	single	116	outside	4	98.0717	0.00795373	0.0338033	0.235294	0.950627	2.09159	3346.55	16544.4	203	291	0.697595	25522.6	8608.62	2.96478	11	0.00998512	0.109836	64	32	32	43.6641
3W	0.1	3W_BSA re20	single	116	outside	5	220.911	0.00624936	0.0147712	0.423077	0.951253	2.09297	3348.76	42573.1	266	291	0.914089	42564.4	19700.5	2.16057	2	0.0349074	0.0698149	26	13	13	43.6641
3W	0.1	3W_BSA re20	single	116	outside	6	228.748	0.00710154	0.0156234	0.454545	0.950113	2.09046	3344.74	38951.8	270	291	0.927835	38019.9	18625.9	2.04124	1	0.0782127	0.0782127	32	16	16	43.6641
3W	0.1	3W_BSA re20	single	116	outside	7	300.038	0.00568123	0.0147712	0.384615	0.949742	2.08965	3343.43	48554.7	266	291	0.914089	46820.8	19700.5	2.37663	2	0.0426823	0.0853646	27	14	13	43.6641
3W	0.1	3W_BSA re20	single	116	outside	8	178.515	0.0073856	0.0178959	0.412698	0.950679	2.09171	3346.73	32887.9	256	291	0.879725	34662	16260.7	2.13164	4	0.0183178	0.0732713	30	15	15	43.6641
3W	0.1	3W_BSA re20	single	116	outside	9	73.0275	0.00908997	0.0349396	0.260163	0.950625	2.09159	3346.54	13662.3	179	291	0.61512	19692	8328.66	2.36437	9	0.00771767	0.069459	61	31	30	43.6641
3W	0.1	3W_BSA re20	single	116	outside	10	160.146	0.00937404	0.0204524	0.458333	0.950754	2.09187	3347	27606.1	261	291	0.896907	27842.9	14228.1	1.95689	4	0.0161642	0.0646569	30	15	15	43.6641
3W	0.1	3W_BSA re20	single	116	outside	11	141.612	0.00852185	0.0215887	0.394737	0.950616	2.09157	3346.51	26499.5	257	291	0.883162	30157.8	13479.3	2.23734	4	0.0139357	0.055743	25	12	13	43.6641
3W	0.1	3W_BSA re20	single	116	outside	12	141.998	0.0073856	0.0284062	0.26	0.950657	2.09166	3346.66	21746.2	215	291	0.738832	29110.7	10244.3	2.84166	8	0.00875223	0.0700178	61	31	30	43.6641
3W	0.1	3W_BSA re20	single	116	outside	13	229.228	0.0073856	0.0190321	0.38806	0.950794	2.09196	3347.14	36959.7	258	291	0.886598	34932.8	15289.9	2.28469	2	0.0347241	0.0694482	32	16	16	43.6641
3W	0.1	3W_BSA re20	single	116	outside	14	163.865	0.00710154	0.027554	0.257732	0.950133	2.09051	3344.81	26796.5	231	291	0.793814	32528.1	10561.1	3.08	7	0.0114362	0.0800537	48	24	24	43.6641
3W	0.1	3W_BSA re20	single	116	outside	15	147.652	0.00823779	0.0210206	0.391892	0.950622	2.09158	3346.53	28385.3	252	291	0.865979	30590.7	13843.6	2.20974	4	0.0201114	0.0804457	34	17	17	43.6641
3W	0.1	3W_BSA re20	single	116	outside	union_max																					43.6641	0.0235771	1	0.725422	318	318	8	0.0308389	230.684	1.37851
3W	0.1	3W_BSA re20	single	197	outside	0	32.7456	0	0.0779589	0	0.967639	0.905397	3413.35	6319.19	0	291	0		3732.73		0	0	0	0	0	0	43.6641
3W	0.1	3W_BSA re20	single	197	outside	1	42.7472	0	0.0907158	0	0.967639	0.905397	3413.35	6387.06	0	291	0		3207.82		0	0	0	0	0	0	43.6641
3W	0.1	3W_BSA re20	single	197	outside	union_max																					43.6641	0	0	0	0	0	0	0	0	0.520701
3W	0.1	3W_BSA re20	single	259	outside	0	31.5777	0	0.0796941	0	0.959079	1.44147	3381.7	5584.91	0	291	0		3651.46		0	0	0	0	0	0	43.6641
3W	0.1	3W_BSA re20	single	259	outside	1	28.2926	0	0.081963	0	0.959079	1.44147	3381.7	5115.59	0	291	0		3550.38		0	0	0	0	0	0	43.6641
3W	0.1	3W_BSA re20	single	259	outside	union_max																					43.6641	0	0	0	0	0	0	0	0	0.242277
3W	0.1	3W_BSA re20	single	328	inside	0	32.3007	0	0.0983996	0	0.969899	0.788176	3430.14	5303.66	0	291	0		2957.33		0	0	0	0	0	0	43.6641
3W	0.1	3W_BSA re20	single	328	inside	1	22.0199	0	0.110558	0	0.969899	0.788176	3430.14	3849.49	0	291	0		2632.1		0	0	0	0	0	0	43.6641
3W	0.1	3W_BSA re20	single	328	inside	2	42.0719	0	0.0749307	0	0.969899	0.788176	3430.14	6913.69	0	291	0		3883.59		0	0	0	0	0	0	43.6641
3W	0.1	3W_BSA re20	single	328	inside	3	140.939	0.00763445	0.0282758	0.27	0.969899	0.788176	3430.14	23431	224	291	0.769759	29340.7	10291.5	2.85096	5	0.0116167	0.0580837	49	25	24	43.6641
3W	0.1	3W_BSA re20	single	328	inside	4	65.9773	0.0073517	0.0460895	0.159509	0.969899	0.788176	3430.14	11839.3	153	291	0.525773	20811.5	6313.81	3.29619	8	0.00569662	0.045573	51	25	26	43.6641
3W	0.1	3W_BSA re20	single	328	inside	5	83.6412	0.00622067	0.0506136	0.122905	0.969899	0.788176	3430.14	12030.5	139	291	0.477663	22344.9	5749.44	3.88644	7	0.00603219	0.0422253	47	23	24	43.6641
3W	0.1	3W_BSA re20	single	328	inside	6	67.6082	0.00622067	0.0644687	0.0964912	0.969899	0.788176	3430.14	11653.4	154	291	0.52921	24756.2	4513.82	5.48454	7	0.00671376	0.0469963	41	21	20	43.6641
3W	0.1	3W_BSA re20	single	328	inside	7	104.856	0.00848273	0.0364757	0.232558	0.969899	0.788176	3430.14	16136.4	184	291	0.632302	21691.1	7977.91	2.7189	7	0.0086362	0.0604534	59	30	29	43.6641
3W	0.1	3W_BSA re20	single	328	inside	union_max																					43.6641	0.0336481	3	5.17992	125	125	3	0.00627782	215.83	0.579159
3W	0.1	3W_BSA re20	single	417	outside	0	42.5484	0	0.0655331	0	0.969655	0.799347	3477.16	7399.53	0	291	0		4440.5		0	0	0	0	0	0	43.6641
3W	0.1	3W_BSA re20	single	417	outside	1	36.0513	0	0.0797552	0	0.969655	0.799347	3477.16	5490.93	0	291	0		3648.66		0	0	0	0	0	0	43.6641
3W	0.1	3W_BSA re20	single	417	outside	2	34.0993	0	0.0897943	0	0.969655	0.799347	3477.16	4889.22	0	291	0		3240.74		0	0	0	0	0	0	43.6641
3W	0.1	3W_BSA re20	single	417	outside	3	42.5227	0	0.0605136	0	0.969655	0.799347	3477.16	7414.21	0	291	0		4808.84		0	0	0	0	0	0	43.6641
3W	0.1	3W_BSA re20	single	417	outside	4	16.0961	0	0.152539	0	0.969655	0.799347	3477.16	2406.92	0	291	0		1907.71		0	0	0	0	0	0	43.6641
3W	0.1	3W_BSA re20	single	417	outside	union_max																					43.6641	0	0	0	0	0	0	0	0	0.692682
3W	0.1	3W_BSA re20	single	688	outside	0	45.8332	0.00113464	0.0643911	0.0176211	0.959671	1.39225	3383.16	8205.73	16	291	0.0549828	14101.3	4519.26	3.12027	8	0.00221007	0.0176806	22	11	11	43.6641
3W	0.1	3W_BSA re20	single	688	outside	1	30.1541	0	0.0953102	0	0.959671	1.39225	3383.16	5025.63	0	291	0		3053.19		0	0	0	0	0	0	43.6641
3W	0.1	3W_BSA re20	single	688	outside	union_max																					43.6641	0.00113464	1	5.28942	11	11	8	0.0015858	58.1836	0.189057
3W	0.1	3W_BSA re20	single	900	outside	0	27.8295	0	0.122956	0	0.975087	0.543177	3489.37	4124.36	0	291	0		2366.7		0	0	0	0	0	0	43.6641
3W	0.1	3W_BSA re20	single	900	outside	1	21.1532	0	0.138325	0	0.975093	0.54318	3489.39	3399.09	0	291	0		2103.73		0	0	0	0	0	0	43.6641
3W	0.1	3W_BSA re20	single	900	outside	2	41.6772	0	0.0679052	0	0.975093	0.54318	3489.39	7260.75	0	291	0		4285.38		0	0	0	0	0	0	43.6641
3W	0.1	3W_BSA re20	single	900	outside	3	17.6919	0	0.124074	0	0.975084	0.543175	3489.35	3374.13	0	291	0		2345.38		0	0	0	0	0	0	43.6641
3W	0.1	3W_BSA re20	single	900	outside	union_max																					43.6641	0	0	0	0	0	0	0	0	0.75067
3W	0.1	3W_BSA re20	single	1652	outside	0	42.4561	0	0.0942786	0	0.966657	0.967392	3424.57	6659.29	0	291	0		3086.6		0	0	0	0	0	0	43.6641
3W	0.1	3W_BSA re20	single	1652	outside	1	126.051	0.00705678	0.033308	0.211864	0.96666	0.967395	3424.58	19800.8	189	291	0.649485	26782.8	8736.64	3.06557	7	0.00909249	0.0636474	40	20	20	43.6641
3W	0.1	3W_BSA re20	single	1652	outside	2	80.1827	0.00564542	0.0423407	0.133333	0.966667	0.967402	3424.6	12269.2	119	291	0.408935	21079	6872.82	3.06701	17	0.00303403	0.0515786	55	27	28	43.6641
3W	0.1	3W_BSA re20	single	1652	outside	union_max																					43.6641	0.0112908	1	2.59945	48	48	23	0.00495429	124.774	0.384697
3W	0.1	3W_BSA re20	single	2080	outside	0	42.6078	0	0.0774758	0	0.955511	1.66477	3292.92	6260.17	0	291	0		3756.01		0	0	0	0	0	0	43.6641
3W	0.1	3W_BSA re20	single	2080	outside	1	34.2314	0	0.0867613	0	0.955511	1.66477	3292.92	5016.07	0	291	0		3354.03		0	0	0	0	0	0	43.6641
3W	0.1	3W_BSA re20	single	2080	outside	2	77.0278	0.0060936	0.0409142	0.148936	0.955511	1.66477	3292.92	12105	128	291	0.439863	21005.6	7112.45	2.95336	9	0.00436591	0.0392932	48	24	24	43.6641
3W	0.1	3W_BSA re20	single	2080	outside	union_max																					43.6641	0.0060936	1	4.27964	25	25	9	0.00525746	106.991	0.233664
3W	0.1	3W_BSA re20	single	2298	outside	0	60.6534	0.0070048	0.04371	0.160256	0.955653	1.66214	3410.7	11234.6	133	291	0.457045	18987	6657.52	2.85196	12	0.00664098	0.0796917	52	26	26	43.6641
3W	0.1	3W_BSA re20	single	2298	outside	1	55.0841	0.00280192	0.0540771	0.0518135	0.955653	1.66214	3410.71	9400.45	76	291	0.261168	27124.2	5381.21	5.04055	12	0.00666172	0.0799406	48	24	24	43.6641
3W	0.1	3W_BSA re20	single	2298	outside	union_max																					43.6641	0.00952653	2	4.27108	50	50	24	0.00349618	106.777	0.468266
3W	0.1	3W_BSA re20	single	2766	inside	0	72.6179	0.00655816	0.0399192	0.164286	0.950501	2.08865	3333.49	12515.2	151	291	0.5189	23024.8	7289.72	3.15852	5	0.00818397	0.0409198	42	21	21	43.6641
3W	0.1	3W_BSA re20	single	2766	inside	1	61.5883	0.00484733	0.0604491	0.0801887	0.950501	2.08865	3333.49	9688.69	104	291	0.357388	21455.1	4813.97	4.45684	11	0.00367188	0.0403907	44	22	22	43.6641
3W	0.1	3W_BSA re20	single	2766	inside	union_max																					43.6641	0.0102649	1	6.45432	44	43	16	0.0059031	283.99	0.154935
3W	0.1	3W_BSA re21	multiple switches	1160	outside	0	9.74943	0	0.189696	0	0.979716	0.338723	3506.8	1773.5	0	291	0		1534.03		0	0	0	0	0	0	43.6641
3W	0.1	3W_BSA re21	multiple switches	1160	inside	1	8.44216	0	0.196122	0	0.979732	0.338729	3506.86	1483.24	0	291	0		1483.77		0	0	0	0	0	0	43.6641
3W	0.1	3W_BSA re21	multiple switches	1160	outside	2	12.7281	0	0.172375	0	0.980194	0.338888	3508.51	1874.23	0	291	0		1688.18		0	0	0	0	0	0	43.6641
3W	0.1	3W_BSA re21	multiple switches	1160	outside	union_max																					43.6641	0	0	0	0	0	0	0	0	0.470501
3W	0.1	3W_BSA re21	single	104	outside	0	55.4864	0.00311137	0.059116	0.0526316	0.958974	1.44888	3390.38	8498.49	52	291	0.178694	16712.9	4922.53	3.39519	8	0.00266394	0.0213115	34	17	17	43.6641
3W	0.1	3W_BSA re21	single	104	outside	1	42.3672	0	0.0653387	0	0.958974	1.44888	3390.38	7018.46	0	291	0		4453.71		0	0	0	0	0	0	43.6641
3W	0.1	3W_BSA re21	single	104	outside	union_max																					43.6641	0.00311137	1	6.33328	17	17	8	0.00310199	107.666	0.157896
3W	0.1	3W_BSA re21	single	145	inside	0	94.04	0.00839891	0.0333157	0.252101	0.954546	1.80208	3409.53	17212.3	212	291	0.728522	25241.4	8734.63	2.88981	4			71	35	36	43.6641
3W	0.1	3W_BSA re21	single	145	inside	1	37.6542	0	0.0806295	0	0.954545	1.80208	3409.53	7066.33	0	291	0		3609.1		0	0	0	0	0	0	43.6641
3W	0.1	3W_BSA re21	single	145	inside	union_max																					43.6641	0.00839891	2	5.13835	35	36	5		89.9211	0.38923
3W	0.1	3W_BSA re21	single	175	outside	0	46.4895	0.000568002	0.0636162	0.00892857	0.967864	0.862339	3407.96	7529.91	19	291	0.0652921	33450.6	4574.31	7.31271	5	0.00195146	0.0097573	15	8	7	43.6641
3W	0.1	3W_BSA re21	single	175	outside	1	39.0645	0	0.0738402	0	0.967864	0.862339	3407.96	6374.9	0	291	0		3940.94		0	0	0	0	0	0	43.6641
3W	0.1	3W_BSA re21	single	175	outside	2	27.6396	0	0.0974123	0	0.967864	0.862339	3407.96	5039.86	0	291	0		2987.3		0	0	0	0	0	0	43.6641
3W	0.1	3W_BSA re21	single	175	outside	3	40.2556	0	0.0746922	0	0.967864	0.862339	3407.96	6845.68	0	291	0		3895.99		0	0	0	0	0	0	43.6641
3W	0.1	3W_BSA re21	single	175	outside	4	91.6319	0.00624802	0.0426001	0.146667	0.967864	0.862339	3407.96	14963.9	166	291	0.570447	26568.4	6830.97	3.88941	4	0.0191041	0.0764164	38	19	19	43.6641
3W	0.1	3W_BSA re21	single	175	outside	5	46.8265	0.000852003	0.0559482	0.0152284	0.967864	0.862339	3407.96	8367.38	21	291	0.0721649	24647.8	5201.24	4.73883	3	0.00240644	0.00721932	12	6	6	43.6641
3W	0.1	3W_BSA re21	single	175	outside	6	69.0001	0.00482801	0.0633322	0.0762332	0.967864	0.862339	3407.96	10139.6	100	291	0.343643	20712.4	4594.82	4.50778	9	0.00457088	0.0411379	36	18	18	43.6641
3W	0.1	3W_BSA re21	single	175	outside	7	55.2813	0.00312401	0.0514042	0.0607735	0.967864	0.862339	3407.96	9348.09	73	291	0.250859	23367.4	5661.02	4.12777	13	0.00300018	0.0390024	52	26	26	43.6641
3W	0.1	3W_BSA re21	single	175	outside	8	70.3797	0.00482801	0.0491321	0.0982659	0.967864	0.862339	3407.96	10365	93	291	0.319588	19262.6	5922.8	3.25227	7	0.00690595	0.0483417	42	21	21	43.6641
3W	0.1	3W_BSA re21	single	175	outside	9	50.2853	0.00170401	0.0528242	0.0322581	0.967864	0.862339	3407.96	9524.83	34	291	0.116838	19953	5508.84	3.62199	7	0.00345853	0.0242097	24	12	12	43.6641
3W	0.1	3W_BSA re21	single	175	outside	union_max																					43.6641	0.0221521	7	6.66905	110	110	5	0.00205608	104.799	1.04962
3W	0.1	3W_BSA re21	single	218	outside	0	159.224	0.00766423	0.0286699	0.267327	0.951547	2.00489	3352.17	24666	224	291	0.769759	29226.7	10150	2.87947	6	0.0118467	0.07108	47	24	23	43.6641
3W	0.1	3W_BSA re21	single	218	outside	1	195.341	0.00794809	0.0178832	0.444444	0.951449	2.00468	3351.82	34695.8	254	291	0.872852	31957.4	16272.3	1.96392	2	0.0457551	0.0915103	38	19	19	43.6641
3W	0.1	3W_BSA re21	single	218	outside	2	143.991	0.00879967	0.0272506	0.322917	0.951552	2.00489	3352.18	21813.8	236	291	0.810997	26819.2	10678.7	2.51147	6	0.0126761	0.0760567	43	22	21	43.6641
3W	0.1	3W_BSA re21	single	218	outside	3	70.9874	0.00624493	0.0445661	0.140127	0.951555	2.0049	3352.19	12015.8	146	291	0.501718	23379	6529.63	3.58044	15	0.00394269	0.0591403	77	39	38	43.6641
3W	0.1	3W_BSA re21	single	218	outside	union_max																					43.6641	0.0221411	1	2.55161	104	104	15	0.0162451	265.368	0.391909
3W	0.1	3W_BSA re21	single	364	outside	0	92.1415	0.00620347	0.0459621	0.134969	0.960784	1.33621	3407.33	13375.3	148	291	0.508591	23857.6	6331.31	3.7682	8			40	20	20	43.6641
3W	0.1	3W_BSA re21	single	364	outside	1	145.656	0.0081773	0.0296075	0.27619	0.960782	1.3362	3407.32	22180.9	221	291	0.75945	27026	9828.6	2.74973	5	0.0135211	0.0676055	50	25	25	43.6641
3W	0.1	3W_BSA re21	single	364	outside	2	111.407	0.00789533	0.0389127	0.202899	0.960784	1.33621	3407.33	17297.1	199	291	0.683849	25204.8	7478.28	3.3704	4	0.0213616	0.0854463	47	23	24	43.6641
3W	0.1	3W_BSA re21	single	364	outside	3	115.811	0.00874126	0.0279156	0.313131	0.960786	1.33621	3407.33	20388.1	226	291	0.776632	25854.4	10424.3	2.48021	7	0.0134289	0.094002	66	33	33	43.6641
3W	0.1	3W_BSA re21	single	364	outside	union_max																					43.6641	0.023122	2	5.1244	102	103	19		261.344	0.39029
3W	0.1	3W_BSA re21	single	370	inside	0	97.4936	0.00564126	0.0423094	0.133333	0.961908	1.26119	3410.26	14085.9	128	291	0.439863	22690	6877.9	3.29897	10	0.00410899	0.0410899	50	25	25	43.6641
3W	0.1	3W_BSA re21	single	370	inside	1	47.8005	0.00141031	0.0566946	0.0248756	0.961908	1.26119	3410.26	8231.02	21	291	0.0721649	14890.3	5132.76	2.90103	9	0.00139818	0.0125836	24	12	12	43.6641
3W	0.1	3W_BSA re21	single	370	inside	2	102.23	0.00705157	0.0397709	0.177305	0.961908	1.26119	3410.26	16071.2	172	291	0.591065	24391.7	7316.92	3.33361	5	0.0110038	0.0550189	38	19	19	43.6641
3W	0.1	3W_BSA re21	single	370	inside	3	38.2869	0	0.0648744	0	0.961908	1.26119	3410.26	6949.15	0	291	0		4485.59		0	0	0	0	0	0	43.6641
3W	0.1	3W_BSA re21	single	370	inside	4	88.1548	0.00817982	0.0344117	0.237705	0.961908	1.26119	3410.26	16474	197	291	0.676976	24083.7	8456.44	2.84797	8	0.00756607	0.0605286	57	28	29	43.6641
3W	0.1	3W_BSA re21	single	370	inside	5	32.5794	0	0.0939269	0	0.961908	1.26119	3410.26	5239.56	0	291	0		3098.15		0	0	0	0	0	0	43.6641
3W	0.1	3W_BSA re21	single	370	inside	6	106.591	0.00789776	0.0321552	0.245614	0.962288	1.26169	3411.61	18980.9	217	291	0.745704	27476.2	9049.87	3.03608	6	0.00984599	0.0590759	55	27	28	43.6641
3W	0.1	3W_BSA re21	single	370	inside	7	85.2659	0.00564126	0.0468224	0.120482	0.961909	1.26119	3410.26	12518.5	139	291	0.477663	24639.9	6214.97	3.9646	9	0.00526236	0.0473613	46	23	23	43.6641
3W	0.1	3W_BSA re21	single	370	inside	8	53.905	0.00310269	0.0727722	0.0426357	0.961908	1.26119	3410.26	8891.56	73	291	0.250859	23528	3998.78	5.88379	10	0.00293166	0.0293166	37	18	19	43.6641
3W	0.1	3W_BSA re21	single	370	inside	9	84.6952	0.00479507	0.0552843	0.0867347	0.961908	1.26119	3410.26	11898.8	118	291	0.405498	24608.6	5263.7	4.67516	8	0.00587152	0.0469721	47	24	23	43.6641
3W	0.1	3W_BSA re21	single	370	inside	10	104.169	0.00564126	0.0428735	0.131579	0.961907	1.26119	3410.26	15317.3	159	291	0.546392	28185.2	6787.4	4.15258	5	0.00975883	0.0487942	37	18	19	43.6641
3W	0.1	3W_BSA re21	single	370	inside	11	83.8079	0.00535919	0.0499251	0.107345	0.961908	1.26119	3410.26	12100.5	136	291	0.467354	25377	5828.73	4.35377	12	0.00394994	0.0473992	64	32	32	43.6641
3W	0.1	3W_BSA re21	single	370	inside	12	111.13	0.00620538	0.035822	0.173228	0.961901	1.26118	3410.24	16452.9	157	291	0.539519	25300.6	8123.51	3.1145	8	0.00600409	0.0480327	48	24	24	43.6641
3W	0.1	3W_BSA re21	single	370	inside	13	76.0184	0.00676951	0.04513	0.15	0.961908	1.26119	3410.26	13178.3	157	291	0.539519	23192.2	6448.03	3.59679	6	0.00837025	0.0502215	42	21	21	43.6641
3W	0.1	3W_BSA re21	single	370	inside	14	155.401	0.00789776	0.0287704	0.27451	0.961907	1.26119	3410.26	23499.4	222	291	0.762887	28109.2	10114.6	2.77909	7	0.00977407	0.0684185	49	25	24	43.6641
3W	0.1	3W_BSA re21	single	370	inside	15	18.3709	0	0.115928	0	0.961908	1.26119	3410.26	3592.13	0	291	0		2510.18		0	0	0	0	0	0	43.6641
3W	0.1	3W_BSA re21	single	370	inside	16	55.2958	0.0022565	0.0530278	0.0425532	0.961908	1.26119	3410.26	9905.46	53	291	0.182131	23487.7	5487.69	4.28007	10	0.00296203	0.0296203	42	21	21	43.6641
3W	0.1	3W_BSA re21	single	370	inside	17	73.8043	0.00592332	0.0423094	0.14	0.961908	1.26119	3410.26	11932.3	116	291	0.398625	19583.6	6877.9	2.84732	9	0.00471078	0.042397	66	33	33	43.6641
3W	0.1	3W_BSA re21	single	370	inside	union_max																					43.6641	0.0527457	2	1.4174	354	354	24	0.00501609	250.88	1.41103
3W	0.1	3W_BSA re21	single	508	outside	0	5.78584	0	0.205635	0	0.971292	0.635639	3452.79	1124.13	0	291	0		1415.13		0	0	0	0	0	0	43.6641
3W	0.1	3W_BSA re21	single	508	outside	1	232.216	0.00703265	0.0236297	0.297619	0.972003	0.636105	3455.32	33012	238	291	0.817869	33842.1	12315	2.74804	3	0.0187443	0.0562329	29	14	15	43.6641
3W	0.1	3W_BSA re21	single	508	outside	2	107.106	0.0045009	0.0509164	0.0883978	0.972017	0.636114	3455.37	15147.1	139	291	0.477663	30882.7	5715.25	5.40357	4	0.00803688	0.0321475	19	9	10	43.6641
3W	0.1	3W_BSA re21	single	508	outside	3	71.0209	0.00534482	0.0503538	0.106145	0.972009	0.636109	3455.34	11077.2	113	291	0.388316	21142	5779.11	3.65835	9	0.00332869	0.0299582	27	13	14	43.6641
3W	0.1	3W_BSA re21	single	508	outside	4	101.757	0.00815788	0.0329128	0.247863	0.972018	0.636114	3455.37	17944.1	220	291	0.756014	26967.8	8841.54	3.05012	7	0.00675981	0.0473186	40	20	20	43.6641
3W	0.1	3W_BSA re21	single	508	outside	5	44.2089	0.000281306	0.0748274	0.0037594	0.972018	0.636114	3455.37	6536.7	3	291	0.0103093	10664.5	3888.95	2.74227	2	0.000798975	0.00159795	4	2	2	43.6641
3W	0.1	3W_BSA re21	single	508	outside	6	36.0297	0	0.0824227	0	0.972018	0.636114	3455.37	5547.11	0	291	0		3530.58		0	0	0	0	0	0	43.6641
3W	0.1	3W_BSA re21	single	508	outside	union_max																					43.6641	0.0233484	3	5.86142	62	62	11	0.01212	121.136	0.511822
3W	0.1	3W_BSA re21	single	625	outside	0	18.244	0	0.13093	0	0.970175	0.755613	3445.6	3162.72	0	291	0		2222.56		0	0	0	0	0	0	43.6641
3W	0.1	3W_BSA re21	single	625	outside	union_max																					43.6641	0	0	0	0	0	0	0	0	0.139042
3W	0.1	3W_BSA re21	single	763	outside	0	29.0017	0	0.0778659	0	0.961988	1.24176	3397.47	5484.91	0	291	0		3737.2		0	0	0	0	0	0	43.6641
3W	0.1	3W_BSA re21	single	763	outside	1	37.586	0	0.0625758	0	0.961988	1.24176	3397.47	7256.9	0	291	0		4650.36		0	0	0	0	0	0	43.6641
3W	0.1	3W_BSA re21	single	763	outside	union_max																					43.6641	0	0	0	0	0	0	0	0	0.186952
3W	0.1	3W_BSA re21	single	888	outside	0	95.6745	0.00789046	0.0414249	0.190476	0.961957	1.23681	3413.59	15569.3	195	291	0.670103	24713.4	7024.76	3.51804	5	0.0125415	0.0627073	35	18	17	43.6641
3W	0.1	3W_BSA re21	single	888	outside	1	50.5448	0.00281802	0.058333	0.0483092	0.961957	1.23681	3413.59	8648.72	57	291	0.195876	20227	4988.6	4.05464	17	0.00181651	0.0308806	56	28	28	43.6641
3W	0.1	3W_BSA re21	single	888	outside	2	36.241	0	0.0800318	0	0.961957	1.23681	3413.59	5687.74	0	291	0		3636.05		0	0	0	0	0	0	43.6641
3W	0.1	3W_BSA re21	single	888	outside	union_max																					43.6641	0.0104267	2	6.1104	46	46	22	0.00435221	140.539	0.327311
3W	0.1	3W_BSA re21	single	994	outside	0	70.0917	0.00656314	0.0445152	0.147436	0.954255	1.77878	3344.11	11455.9	133	291	0.457045	20264.7	6537.09	3.09996	13			53	26	27	43.6641
3W	0.1	3W_BSA re21	single	994	outside	1	36.6227	0	0.0793284	0	0.954255	1.77878	3344.11	5665.91	0	291	0		3668.29		0	0	0	0	0	0	43.6641
3W	0.1	3W_BSA re21	single	994	outside	2	78.9449	0.0074192	0.0476541	0.155689	0.954255	1.77878	3344.11	13012	164	291	0.563574	22104.8	6106.5	3.61988	8	0.00581131	0.0464904	45	23	22	43.6641
3W	0.1	3W_BSA re21	single	994	outside	union_max																					43.6641	0.00970204	1	3.40742	49	50	21		166.964	0.293477
3W	0.1	3W_BSA re21	single	1075	outside	0	20.6821	0	0.124992	0	0.968661	0.818766	3448.64	3749.68	0	291	0		2328.14		0	0	0	0	0	0	43.6641
3W	0.1	3W_BSA re21	single	1075	outside	1	29.1193	0	0.102522	0	0.968661	0.818766	3448.64	4461.1	0	291	0		2838.42		0	0	0	0	0	0	43.6641
3W	0.1	3W_BSA re21	single	1075	outside	2	53.7488	0.00393235	0.0542102	0.0725389	0.968661	0.818766	3448.64	9265.64	87	291	0.298969	22124.2	5367.99	4.1215	11	0.00516194	0.0567814	58	29	29	43.6641
3W	0.1	3W_BSA re21	single	1075	outside	3	130.511	0.00842645	0.0373573	0.225564	0.968485	0.818617	3448.02	19011.8	188	291	0.646048	22310.7	7789.65	2.86415	7	0.00960852	0.0672597	50	25	25	43.6641
3W	0.1	3W_BSA re21	single	1075	outside	4	126.709	0.00758381	0.0331441	0.228814	0.968661	0.818766	3448.64	19921.9	195	291	0.670103	25712.7	8779.86	2.9286	8	0.00803409	0.0642727	46	23	23	43.6641
3W	0.1	3W_BSA re21	single	1075	outside	union_max																					43.6641	0.0196617	1	1.54646	77	77	14	0.00409841	119.077	0.646639
3W	0.1	3W_BSA re21	single	1138	outside	0	27.8857	0	0.105253	0	0.97558	0.519337	3466.57	4666.85	0	291	0		2764.77		0	0	0	0	0	0	43.6641
3W	0.1	3W_BSA re21	single	1138	outside	1	28.214	0	0.0948401	0	0.975581	0.519338	3466.58	4569.87	0	291	0		3068.32		0	0	0	0	0	0	43.6641
3W	0.1	3W_BSA re21	single	1138	outside	2	33.1138	0	0.0999058	0	0.975581	0.519338	3466.58	4891.95	0	291	0		2912.75		0	0	0	0	0	0	43.6641
3W	0.1	3W_BSA re21	single	1138	outside	3	18.9331	0	0.12242	0	0.975581	0.519338	3466.58	3221.48	0	291	0		2377.07		0	0	0	0	0	0	43.6641
3W	0.1	3W_BSA re21	single	1138	outside	4	73.7035	0.00506564	0.0582549	0.0869565	0.975581	0.519338	3466.58	10640.2	113	291	0.388316	22307.1	4995.29	4.46564	8	0.00593482	0.0474786	50	25	25	43.6641
3W	0.1	3W_BSA re21	single	1138	outside	5	43.1835	0	0.0686676	0	0.975581	0.519338	3466.58	7116.83	1	291	0.00343643		4237.81		0	0	0	2	1	1	43.6641
3W	0.1	3W_BSA re21	single	1138	outside	6	43.1803	0	0.0734518	0	0.975581	0.519338	3466.58	7017.57	0	291	0		3961.78		0	0	0	0	0	0	43.6641
3W	0.1	3W_BSA re21	single	1138	outside	7	32.7072	0	0.0847088	0	0.975581	0.519338	3466.58	5472.76	0	291	0		3435.3		0	0	0	0	0	0	43.6641
3W	0.1	3W_BSA re21	single	1138	outside	8	25.5541	0	0.0937144	0	0.975581	0.519338	3466.58	4502.42	0	291	0		3105.18		0	0	0	0	0	0	43.6641
3W	0.1	3W_BSA re21	single	1138	outside	union_max																					43.6641	0.00506564	1	0.928805	26	26	0	0	24.1489	1.07665
3W	0.1	3W_BSA re21	single	1143	outside	0	57.0239	0.00308242	0.0703352	0.0438247	0.968289	0.836471	3455.46	8016.26	66	291	0.226804	21411.8	4137.33	5.17526	11	0.00312242	0.0343467	48	24	24	43.6641
3W	0.1	3W_BSA re21	single	1143	outside	1	73.2332	0.0042033	0.0580055	0.0724638	0.968289	0.836471	3455.46	10798.6	105	291	0.360825	24980.4	5016.77	4.97938	6	0.00570484	0.034229	32	16	16	43.6641
3W	0.1	3W_BSA re21	single	1143	outside	2	51.6607	0.00196154	0.0588462	0.0333333	0.968285	0.836467	3455.45	8477.8	45	291	0.154639	22941.2	4945.1	4.63918	7	0.0033821	0.0236747	34	17	17	43.6641
3W	0.1	3W_BSA re21	single	1143	outside	union_max																					43.6641	0.00924725	3	10.076	57	57	24	0.00390892	191.444	0.297737
3W	0.1	3W_BSA re21	single	1906	outside	0	141.57	0.00869501	0.0224387	0.3875	0.967203	0.92947	3448.33	25503.9	243	291	0.835052	27947.1	12968.6	2.15497	5	0.0151217	0.0756084	42	21	21	43.6641
3W	0.1	3W_BSA re21	single	1906	outside	1	57.7252	0.00589017	0.0462799	0.127273	0.967116	0.929386	3448.02	10581.2	107	291	0.367698	18165.9	6287.83	2.88905	8	0.00564607	0.0451686	44	22	22	43.6641
3W	0.1	3W_BSA re21	single	1906	outside	2	114.468	0.00617065	0.0437555	0.141026	0.967118	0.929389	3448.03	16808.9	174	291	0.597938	28198	6650.59	4.23993	9	0.00758288	0.0682459	40	20	20	43.6641
3W	0.1	3W_BSA re21	single	1906	outside	3	129.453	0.00841452	0.0294508	0.285714	0.967189	0.929457	3448.28	22501.1	228	291	0.783505	27096	9880.87	2.74227	4	0.0177287	0.0709147	48	24	24	43.6641
3W	0.1	3W_BSA re21	single	1906	outside	4	36.0416	0	0.0653528	0	0.967116	0.929386	3448.02	6919.4	0	291	0		4452.75		0	0	0	0	0	0	43.6641
3W	0.1	3W_BSA re21	single	1906	outside	5	58.5617	0.00224387	0.053292	0.0421053	0.967116	0.929387	3448.02	9706.64	62	291	0.213058	27630.8	5460.48	5.06014	5	0.00518292	0.0259146	34	17	17	43.6641
3W	0.1	3W_BSA re21	single	1906	outside	union_max																					43.6641	0.0314142	4	7.58285	105	105	24	0.00808645	199.05	0.527506
3W	0.1	3W_BSA re21	single	2100	outside	0	65.1852	0.00395465	0.0550826	0.0717949	0.973262	0.614168	3445.48	10312.8	90	291	0.309278	22758	5282.97	4.30781	11	0.00267555	0.0294311	46	23	23	43.6641
3W	0.1	3W_BSA re21	single	2100	outside	1	19.3766	0	0.10734	0	0.973262	0.614168	3445.48	3769.95	0	291	0		2711		0	0	0	0	0	0	43.6641
3W	0.1	3W_BSA re21	single	2100	outside	union_max																					43.6641	0.00395465	2	8.97183	23	23	11	0.00369167	103.176	0.22292
3W	0.1	3W_BSA re21	single	2279	outside	0	36.1905	0	0.0706295	0	0.958333	1.5036	3392.12	6348.4	0	291	0		4120.09		0	0	0	0	0	0	43.6641
3W	0.1	3W_BSA re21	single	2279	outside	1	56.0698	0.00254266	0.0751498	0.0338346	0.958333	1.5036	3392.12	7582.08	63	291	0.216495	24777.2	3872.27	6.39863	8	0.0039498	0.0315984	35	18	17	43.6641
3W	0.1	3W_BSA re21	single	2279	outside	union_max																					43.6641	0.00254266	1	3.84802	18	18	8	0.00306061	69.2644	0.259874
3W	0.1	3W_BSA re22	multiple switches	537	outside	0	7.98476	0	0.20512	0	0.97269	0.587112	3452.22	1287.32	0	291	0		1418.68		0	0	0	0	0	0	43.6641
3W	0.1	3W_BSA re22	multiple switches	537	outside	1	13.8609	0	0.159475	0	0.972351	0.586907	3451.01	2201.69	0	291	0		1824.74		0	0	0	0	0	0	43.6641
3W	0.1	3W_BSA re22	multiple switches	537	outside	union_max																					43.6641	0	0	0	0	0	0	0	0	0.234747
3W	0.1	3W_BSA re22	single	116	outside	0	300.796	0.00623773	0.0158779	0.392857	0.952363	2.1112	3358.91	50353.1	266	291	0.914089	42643.7	18327.4	2.32677	3	0.0193624	0.0580872	19	10	9	43.6641
3W	0.1	3W_BSA re22	single	116	outside	1	182.925	0.00680479	0.0238168	0.285714	0.951204	2.10863	3354.83	31477.5	244	291	0.838488	35857.1	12218.3	2.93471	3	0.0259529	0.0778587	26	13	13	43.6641
3W	0.1	3W_BSA re22	single	116	outside	2	120.32	0.00907306	0.0272192	0.333333	0.950346	2.10672	3351.8	20865.5	238	291	0.817869	26231.5	10691	2.45361	6	0.0148178	0.0889065	31	15	16	43.6641
3W	0.1	3W_BSA re22	single	116	outside	3	146.899	0.00907306	0.0238168	0.380952	0.950354	2.10674	3351.83	25009.8	264	291	0.907216	29097.1	12218.3	2.38144	2	0.0622409	0.124482	18	9	9	43.6641
3W	0.1	3W_BSA re22	single	116	outside	4	194.593	0.00850599	0.0189967	0.447761	0.950315	2.10666	3351.69	30921.1	263	291	0.90378	30919.4	15318.4	2.01844	2	0.080646	0.161292	19	10	9	43.6641
3W	0.1	3W_BSA re22	single	116	outside	5	77.5915	0.00793893	0.0399782	0.198582	0.950346	2.10672	3351.8	14001.1	183	291	0.628866	23051	7278.97	3.16679	6	0.0195745	0.117447	29	14	15	43.6641
3W	0.1	3W_BSA re22	single	116	outside	union_max																					43.6641	0.0175791	1	1.09532	72	72	11	0.0219357	78.863	0.912975
3W	0.1	3W_BSA re22	single	327	outside	0	22.0636	0	0.0976526	0	0.962007	1.21817	3398.71	3917.29	0	291	0		2979.95		0	0	0	0	0	0	43.6641
3W	0.1	3W_BSA re22	single	327	outside	union_max																					43.6641	0	0	0	0	0	0	0	0	0.23598
3W	0.1	3W_BSA re22	single	366	outside	0	38.8749	0	0.0694106	0	0.960257	1.34957	3361.77	6787.99	0	291	0		4192.44		0	0	0	0	0	0	43.6641
3W	0.1	3W_BSA re22	single	366	outside	1	22.6742	0	0.103402	0	0.960257	1.34957	3361.77	4065.95	0	291	0		2814.26		0	0	0	0	0	0	43.6641
3W	0.1	3W_BSA re22	single	366	outside	2	28.7334	0	0.115113	0	0.960257	1.34957	3361.77	4086.36	0	291	0		2527.95		0	0	0	0	0	0	43.6641
3W	0.1	3W_BSA re22	single	366	outside	3	45.7341	0.000571281	0.076266	0.00749064	0.960257	1.34957	3361.77	7259.13	12	291	0.0412371	21005.4	3815.59	5.50515	5	0.0022297	0.0111485	12	6	6	43.6641
3W	0.1	3W_BSA re22	single	366	outside	4	75.1813	0.00514153	0.0499871	0.102857	0.960255	1.34956	3361.76	11290.2	119	291	0.408935	23144.9	5821.51	3.97575	13	0.00689962	0.089695	49	24	25	43.6641
3W	0.1	3W_BSA re22	single	366	outside	5	69.8026	0.00628409	0.043703	0.143791	0.960257	1.34957	3361.77	11572.6	137	291	0.47079	21801.1	6658.58	3.27413	11	0.00474365	0.0521801	58	29	29	43.6641
3W	0.1	3W_BSA re22	single	366	outside	union_max																					43.6641	0.0119969	2	3.05174	60	60	0	0	91.5522	0.655364
3W	0.1	3W_BSA re22	single	371	inside	0	53.978	0.0019782	0.0542592	0.0364583	0.960792	1.31981	3399.83	9499.17	49	291	0.168385	24770	5363.14	4.61856	9	0.00228222	0.02054	44	22	22	43.6641
3W	0.1	3W_BSA re22	single	371	inside	1	54.7876	0.0022608	0.0655632	0.0344828	0.960792	1.31981	3399.83	8480.92	58	291	0.199313	25654.6	4438.46	5.78007	9	0.00314607	0.0283146	38	19	19	43.6641
3W	0.1	3W_BSA re22	single	371	inside	2	125.308	0.0073476	0.0415422	0.176871	0.960831	1.31986	3399.97	18586.2	179	291	0.61512	24361.7	7004.92	3.4778	7	0.0119491	0.0836439	35	17	18	43.6641
3W	0.1	3W_BSA re22	single	371	inside	union_max																					43.6641	0.0115866	4	12.324	59	59	25	0.00449336	181.78	0.324569
3W	0.1	3W_BSA re22	single	558	inside	0	291.613	0.00618972	0.0120981	0.511628	0.962203	0.95104	3419.94	51875.4	284	291	0.975945	45882.5	24053.4	1.90753	1			10	5	5	43.6641
3W	0.1	3W_BSA re22	single	558	inside	1	257.349	0.00618972	0.02082	0.297297	0.967164	0.955943	3437.57	38767.6	249	291	0.85567	40228	13977	2.87816	5	0.0101802	0.0509011	30	15	15	43.6641
3W	0.1	3W_BSA re22	single	558	inside	2	62.7332	0.00253216	0.0765275	0.0330882	0.966908	0.95569	3436.66	9044.21	96	291	0.329897	37912.3	3802.56	9.97022	3	0.0071532	0.0214596	19	9	10	43.6641
3W	0.1	3W_BSA re22	single	558	inside	union_max																					43.6641	0.00928458	1	3.052	29	30	7		88.5079	0.327654
3W	0.1	3W_BSA re22	single	559	inside	0	256.336	0.0067816	0.0158237	0.428571	0.967921	1.39815	3425.46	45145	267	291	0.917526	39371.2	18390.1	2.14089	2	0.0274663	0.0549326	18	9	9	43.6641
3W	0.1	3W_BSA re22	single	559	inside	1	36.6944	0	0.115287	0	0.96	1.38671	3397.43	5519.22	0	291	0		2524.13		0	0	0	0	0	0	43.6641
3W	0.1	3W_BSA re22	single	559	inside	union_max																					43.6641	0.0067816	1	5.24534	9	9	2	0.0376444	47.2081	0.190645
3W	0.1	3W_BSA re22	single	588	inside	0	319.37	0.00624836	0.0144848	0.431373	0.951447	1.90015	3349.97	51007.7	270	291	0.927835	43211.3	20090	2.15089	1	0.0836219	0.0836219	17	9	8	43.6641
3W	0.1	3W_BSA re22	single	588	inside	1	379.537	0.00539632	0.0110766	0.487179	0.953554	1.90436	3357.39	64377	273	291	0.938144	50590.1	26271.5	1.92566	2	0.0414432	0.0828863	19	9	10	43.6641
3W	0.1	3W_BSA re22	single	588	inside	2	202.201	0.00738443	0.0156209	0.472727	0.952264	1.90178	3352.85	38251.5	267	291	0.917526	36157.2	18628.9	1.94092	1	0.0944346	0.0944346	36	18	18	43.6641
3W	0.1	3W_BSA re22	single	588	inside	3	288.088	0.00596435	0.0156209	0.381818	0.948987	1.89524	3341.31	50378.9	264	291	0.907216	44263	18628.9	2.37604	1	0.0897683	0.0897683	31	15	16	43.6641
3W	0.1	3W_BSA re22	single	588	inside	4	250.149	0.0068164	0.017893	0.380952	0.952752	1.90276	3354.57	38195.1	255	291	0.876289	37409.8	16263.3	2.30026	2	0.04152	0.08304	46	23	23	43.6641
3W	0.1	3W_BSA re22	single	588	inside	5	146.566	0.00823648	0.0232894	0.353659	0.952897	1.90305	3355.08	26004.3	252	291	0.865979	30595.6	12495	2.44863	2	0.0415923	0.0831845	40	20	20	43.6641
3W	0.1	3W_BSA re22	single	588	inside	6	155.019	0.00823648	0.0232894	0.353659	0.952944	1.90314	3355.24	25368	250	291	0.859107	30352.8	12495	2.4292	3	0.0292309	0.0876927	44	22	22	43.6641
3W	0.1	3W_BSA re22	single	588	inside	7	242.945	0.00596435	0.0144848	0.411765	0.957212	1.91167	3370.27	44840.9	272	291	0.934708	45604.3	20090	2.27	1	0.0917554	0.0917554	27	13	14	43.6641
3W	0.1	3W_BSA re22	single	588	inside	8	255.006	0.0068164	0.017041	0.4	0.952647	1.90255	3354.19	40893.6	264	291	0.907216	38730.1	17076.5	2.26804	2	0.037405	0.0748099	26	13	13	43.6641
3W	0.1	3W_BSA re22	single	588	inside	9	177.023	0.00795246	0.0252775	0.314607	0.953091	1.90344	3355.76	26092.8	229	291	0.786942	28796.1	11512.2	2.50135	5	0.0164139	0.0820693	47	24	23	43.6641
3W	0.1	3W_BSA re22	single	588	inside	union_max																					43.6641	0.0286857	1	1.08156	169	169	2	0.125973	182.783	0.924592
3W	0.1	3W_BSA re22	single	944	outside	0	91.2729	0.00674149	0.0382018	0.176471	0.970346	0.770228	3454.47	13816.2	152	291	0.522337	22547	7617.45	2.95991	8			55	27	28	43.6641
3W	0.1	3W_BSA re22	single	944	outside	1	22.1745	0	0.104493	0	0.970346	0.770228	3454.47	4136.68	0	291	0		2784.87		0	0	0	0	0	0	43.6641
3W	0.1	3W_BSA re22	single	944	outside	union_max																					43.6641	0.00674149	1	1.64683	27	28	8		44.4643	0.607229
3W	0.1	3W_BSA re22	single	973	outside	0	51.6566	0.0014153	0.0631224	0.0224215	0.962007	1.21814	3398.6	8116.97	36	291	0.123711	25436.3	4610.09	5.51753	5	0.00370434	0.0185217	24	12	12	43.6641
3W	0.1	3W_BSA re22	single	973	outside	union_max																					43.6641	0.0014153	1	4.0572	12	12	5	0.00290021	48.6864	0.246475
3W	0.1	3W_BSA re22	single	1376	inside	0	30.0092	0	0.0818582	0	0.967389	0.910536	3379.91	5517.7	0	291	0		3554.93		0	0	0	0	0	0	43.6641
3W	0.1	3W_BSA re22	single	1376	inside	1	58.9321	0.00543813	0.0558124	0.0974359	0.967403	0.910549	3379.96	9880.16	98	291	0.33677	18020.9	5213.9	3.45632	13	0.00809441	0.105227	52	26	26	43.6641
3W	0.1	3W_BSA re22	single	1376	inside	2	41.6048	0	0.0761338	0	0.967403	0.910549	3379.96	6397.22	0	291	0		3822.22		0	0	0	0	0	0	43.6641
3W	0.1	3W_BSA re22	single	1376	inside	3	30.7915	0	0.0875825	0	0.967403	0.910549	3379.96	5598.76	0	291	0		3322.58		0	0	0	0	0	0	43.6641
3W	0.1	3W_BSA re22	single	1376	inside	4	54.3204	0.00286217	0.0560986	0.0510204	0.967403	0.910549	3379.96	9497.29	63	291	0.216495	22011.2	5187.3	4.2433	8	0.0101824	0.081459	48	24	24	43.6641
3W	0.1	3W_BSA re22	single	1376	inside	union_max																					43.6641	0.0083003	3	3.29483	50	50	14	0.00319824	54.9138	0.910518
3W	0.1	3W_BSA re22	single	2155	outside	0	47.2361	0.00144028	0.0547306	0.0263158	0.959583	1.38802	3331.24	8906.03	28	291	0.0962199	19440.7	5316.95	3.65636	11	0.00161778	0.0177956	32	16	16	43.6641
3W	0.1	3W_BSA re22	single	2155	outside	1	29.9726	0	0.0858406	0	0.959583	1.38802	3331.24	4926.22	0	291	0		3390		0	0	0	0	0	0	43.6641
3W	0.1	3W_BSA re22	single	2155	outside	2	63.6285	0.00403278	0.0521381	0.0773481	0.959583	1.38802	3331.24	10169.5	82	291	0.281787	20333.4	5581.33	3.6431	10	0.0062891	0.062891	36	18	18	43.6641
3W	0.1	3W_BSA re22	single	2155	outside	3	40.0644	0	0.0708617	0	0.959583	1.38802	3331.24	6247.76	0	291	0		4106.59		0	0	0	0	0	0	43.6641
3W	0.1	3W_BSA re22	single	2155	outside	4	45.1752	0.000864167	0.0760467	0.0113636	0.959583	1.38802	3331.24	6444.27	16	291	0.0549828	18514.9	3826.59	4.83849	6	0.00235207	0.0141124	18	9	9	43.6641
3W	0.1	3W_BSA re22	single	2155	outside	5	58.4741	0.00403278	0.0512739	0.0786517	0.959583	1.38802	3331.24	9731.57	72	291	0.247423	17853.7	5675.4	3.1458	10	0.00465163	0.0465163	40	20	20	43.6641
3W	0.1	3W_BSA re22	single	2155	outside	6	42.4778	0	0.06222	0	0.959583	1.38802	3331.24	7797.49	0	291	0		4676.95		0	0	0	0	0	0	43.6641
3W	0.1	3W_BSA re22	single	2155	outside	7	134.938	0.00662528	0.0394636	0.167883	0.959583	1.38802	3331.24	19555.4	189	291	0.649485	28527.1	7373.88	3.86867	6	0.0115247	0.0691483	49	25	24	43.6641
3W	0.1	3W_BSA re22	single	2155	outside	8	115.208	0.00864167	0.0339906	0.254237	0.959583	1.38802	3331.24	17573.4	199	291	0.683849	23027.9	8561.19	2.68981	6	0.0131928	0.0791565	62	31	31	43.6641
3W	0.1	3W_BSA re22	single	2155	outside	9	154.439	0.00835362	0.0290936	0.287129	0.95958	1.38801	3331.23	23131	221	291	0.75945	26455.6	10002.2	2.64498	3	0.0224959	0.0674878	48	24	24	43.6641
3W	0.1	3W_BSA re22	single	2155	outside	10	90.1414	0.00691334	0.0434964	0.15894	0.959583	1.38802	3331.24	13530.9	153	291	0.525773	22131.1	6690.21	3.30799	10	0.00635156	0.0635156	56	28	28	43.6641
3W	0.1	3W_BSA re22	single	2155	outside	11	73.8567	0.00345667	0.0538664	0.0641711	0.959583	1.38802	3331.24	10189.7	87	291	0.298969	25168.7	5402.25	4.65893	4	0.0074943	0.0299772	30	15	15	43.6641
3W	0.1	3W_BSA re22	single	2155	outside	12	157.074	0.00720139	0.0267892	0.268817	0.959576	1.38801	3331.22	23500.2	211	291	0.725086	29299.9	10862.6	2.69732	7	0.00939484	0.0657638	39	20	19	43.6641
3W	0.1	3W_BSA re22	single	2155	outside	13	60.4202	0.00489695	0.0547306	0.0894737	0.959583	1.38802	3331.24	10478.2	121	291	0.415808	24709.3	5316.95	4.64726	11	0.00399168	0.0439084	51	25	26	43.6641
3W	0.1	3W_BSA re22	single	2155	outside	14	146.941	0.00835362	0.0267892	0.311828	0.95955	1.38797	3331.12	23883.9	234	291	0.804124	28011.8	10862.6	2.57874	8	0.00972201	0.077776	38	19	19	43.6641
3W	0.1	3W_BSA re22	single	2155	outside	union_max																					43.6641	0.0420561	3	1.98462	250	250	21	0.0021896	165.385	1.51162
3W	0.1	3W_BSA re22	single	2212	outside	0	259.802	0.00626556	0.0131007	0.478261	0.951844	2.1988	3342.17	48142.9	275	291	0.945017	43890.7	22212.5	1.97595	2			16	8	8	43.6641
3W	0.1	3W_BSA re22	single	2212	outside	1	244.509	0.00541117	0.0210751	0.256757	0.949747	2.19395	3334.8	41497.6	247	291	0.848797	45646.3	13807.8	3.30584	3	0.0343338	0.103001	33	17	16	43.6641
3W	0.1	3W_BSA re22	single	2212	outside	2	136.402	0.00882875	0.0273406	0.322917	0.949379	2.1931	3333.51	22372.6	236	291	0.810997	26730.9	10643.5	2.51147	7	0.013087	0.0916087	45	23	22	43.6641
3W	0.1	3W_BSA re22	single	2212	outside	3	292.331	0.00626556	0.0202207	0.309859	0.946812	2.18717	3324.5	42840.2	243	291	0.835052	38783.4	14391.2	2.69494	4	0.0229374	0.0917497	42	21	21	43.6641
3W	0.1	3W_BSA re22	single	2212	outside	4	259.649	0.00711996	0.0187967	0.378788	0.949716	2.19388	3334.69	37970.6	263	291	0.90378	36938.4	15481.4	2.38598	1	0.092939	0.092939	36	18	18	43.6641
3W	0.1	3W_BSA re22	single	2212	outside	5	268.681	0.00626556	0.0150943	0.415094	0.94989	2.19428	3335.31	47358	270	291	0.927835	43092.7	19278.8	2.23524	1	0.0895982	0.0895982	34	17	17	43.6641
3W	0.1	3W_BSA re22	single	2212	outside	6	195.191	0.00740476	0.0182271	0.40625	0.950799	2.19638	3338.5	37337.4	246	291	0.845361	33221.9	15965.2	2.08089	3	0.0312463	0.0937388	43	21	22	43.6641
3W	0.1	3W_BSA re22	single	2212	outside	7	291.18	0.00598077	0.0150943	0.396226	0.948872	2.19193	3331.73	49167.4	269	291	0.924399	44977.5	19278.8	2.33301	1	0.0890508	0.0890508	33	17	16	43.6641
3W	0.1	3W_BSA re22	single	2212	outside	8	277.092	0.00598077	0.0125311	0.477273	0.951748	2.19857	3341.83	48573.5	276	291	0.948454	46147.9	23222.2	1.98724	1	0.0942386	0.0942386	27	14	13	43.6641
3W	0.1	3W_BSA re22	single	2212	outside	9	268.229	0.00655036	0.0156639	0.418182	0.950334	2.19531	3336.87	44457.2	259	291	0.890034	39539.8	18577.7	2.12834	2	0.0466062	0.0932124	42	21	21	43.6641
3W	0.1	3W_BSA re22	single	2212	outside	10	302.884	0.00626556	0.0168031	0.372881	0.949344	2.19302	3333.39	47561.3	261	291	0.896907	41656.3	17318.2	2.40534	3	0.0280705	0.0842115	32	16	16	43.6641
3W	0.1	3W_BSA re22	single	2212	outside	11	321.609	0.00626556	0.0139551	0.44898	0.948067	2.19007	3328.91	49969.5	273	291	0.938144	43571.5	20852.6	2.0895	1	0.0874291	0.0874291	28	14	14	43.6641
3W	0.1	3W_BSA re22	single	2212	outside	12	267.913	0.00768956	0.0193663	0.397059	0.949058	2.19236	3332.39	39488.6	258	291	0.886598	33552	15026.1	2.23291	4	0.020125	0.0805002	34	17	17	43.6641
3W	0.1	3W_BSA re22	single	2212	outside	13	270.606	0.00683516	0.0153791	0.444444	0.948248	2.19049	3329.54	45474.1	267	291	0.917526	39062.7	18921.8	2.06443	2	0.0426218	0.0852436	34	17	17	43.6641
3W	0.1	3W_BSA re22	single	2212	outside	union_max																					43.6641	0.0273406	1	0.795128	241	242	14		191.626	1.25766
3W	0.1	3W_BSA re22	single	2324	outside	0	83.6779	0.00543773	0.0420709	0.129252	0.945946	2.48141	3305.23	13983	158	291	0.542955	29056.2	6916.9	4.20076	7	0.0116028	0.0812194	37	19	18	43.6641
3W	0.1	3W_BSA re22	single	2324	outside	1	149.677	0.00944449	0.0200338	0.471429	0.945804	2.48103	3304.74	26803.5	268	291	0.920962	28376.3	14525.5	1.95356	3	0.0743579	0.223074	20	10	10	43.6641
3W	0.1	3W_BSA re22	single	2324	outside	union_max																					43.6641	0.0108755	2	5.51739	29	29	9	0.0144493	80.0022	0.36249
3W	0.1	3W_BSA re23	multiple switches	1645	inside	0	94.3183	0.00591169	0.0419448	0.14094	0.954546	1.79219	3390.82	13976.6	151	291	0.5189	25542.6	6937.68	3.68172	9			49	24	25	43.6641
3W	0.1	3W_BSA re23	multiple switches	1645	inside	1	80.0519	0.00534867	0.0472935	0.113095	0.954545	1.79219	3390.82	11788.5	117	291	0.402062	21874.6	6153.07	3.55507	10	0.00403141	0.0403141	46	23	23	43.6641
3W	0.1	3W_BSA re23	multiple switches	1645	inside	2	41.8505	0	0.0532052	0	0.954545	1.79219	3390.82	8278.29	0	291	0		5469.39		0	0	0	0	0	0	43.6641
3W	0.1	3W_BSA re23	multiple switches	1645	outside	3	93.1023	0.00816376	0.0402558	0.202797	0.954545	1.79219	3390.82	14908.3	178	291	0.611684	21803.7	7228.78	3.01623	9	0.00547971	0.0493174	50	25	25	43.6641
3W	0.1	3W_BSA re23	multiple switches	1645	outside	4	85.6502	0.00591169	0.0433524	0.136364	0.954541	1.79218	3390.8	13034.1	152	291	0.522337	25711.8	6712.43	3.83047	9	0.00499008	0.0449107	52	26	26	43.6641
3W	0.1	3W_BSA re23	multiple switches	1645	outside	5	50.0105	0.000844527	0.0700957	0.0120482	0.954545	1.79219	3390.82	6975.35	40	291	0.137457	47363.8	4151.47	11.4089	7	0.00301601	0.0211121	30	15	15	43.6641
3W	0.1	3W_BSA re23	multiple switches	1645	outside	6	39.897	0	0.0588354	0	0.954545	1.79219	3390.82	7203.83	0	291	0		4946		0	0	0	0	0	0	43.6641
3W	0.1	3W_BSA re23	multiple switches	1645	outside	7	54.8102	0.0030966	0.0532052	0.0582011	0.954545	1.79219	3390.82	9283.79	76	291	0.261168	24543.1	5469.39	4.48735	14	0.00232101	0.0324941	54	27	27	43.6641
3W	0.1	3W_BSA re23	multiple switches	1645	outside	8	48.101	0.00112604	0.0599614	0.0187793	0.954545	1.79219	3390.82	8373.73	27	291	0.0927835	23977.9	4853.12	4.94072	11	0.00139623	0.0153586	25	12	13	43.6641
3W	0.1	3W_BSA re23	multiple switches	1645	inside	9	63.9439	0.00450414	0.0478565	0.0941176	0.954545	1.79219	3390.82	11698	115	291	0.395189	25532	6080.68	4.19888	15	0.00281257	0.0421885	62	31	31	43.6641
3W	0.1	3W_BSA re23	multiple switches	1645	outside	10	49.0486	0.00112604	0.063058	0.0178571	0.954545	1.79219	3390.82	7970.73	23	291	0.0790378	20425.6	4614.8	4.42612	10	0.00207808	0.0207808	26	13	13	43.6641
3W	0.1	3W_BSA re23	multiple switches	1645	outside	union_max																					43.6641	0.0267433	3	3.42399	197	198	23		224.842	0.876171
3W	0.1	3W_BSA re23	single	500	outside	0	63.0163	0.00626448	0.0461294	0.135802	0.962406	1.21011	3379.84	11544.4	120	291	0.412371	19155.6	6308.35	3.03655	15			61	30	31	43.6641
3W	0.1	3W_BSA re23	single	500	outside	1	27.0912	0	0.0800145	0	0.962406	1.21011	3379.84	5045.95	0	291	0		3636.84		0	0	0	0	0	0	43.6641
3W	0.1	3W_BSA re23	single	500	outside	2	84.0818	0.00569498	0.0475531	0.11976	0.962406	1.21011	3379.84	12409.8	137	291	0.47079	24056.3	6119.47	3.9311	6	0.00680469	0.0408281	43	22	21	43.6641
3W	0.1	3W_BSA re23	single	500	outside	3	41.2543	0	0.0723263	0	0.962406	1.21011	3379.84	6496.99	0	291	0		4023.43		0	0	0	0	0	0	43.6641
3W	0.1	3W_BSA re23	single	500	outside	union_max																					43.6641	0.0116747	1	3.14276	52	53	21		163.424	0.318191
3W	0.1	3W_BSA re23	single	712	outside	0	38.2666	0	0.0655186	0	0.975441	0.507944	3454.02	6509.73	0	291	0		4441.49		0	0	0	0	0	0	43.6641
3W	0.1	3W_BSA re23	single	712	outside	1	44.9247	0.000564815	0.0782269	0.00722022	0.975441	0.507944	3454.02	6353.08	13	291	0.0446735	23016.4	3719.95	6.18729	6	0.00100207	0.0060124	14	7	7	43.6641
3W	0.1	3W_BSA re23	single	712	outside	2	15.0412	0	0.130472	0	0.975289	0.507865	3453.48	2680.7	0	291	0		2230.36		0	0	0	0	0	0	43.6641
3W	0.1	3W_BSA re23	single	712	outside	3	49.7115	0.00169445	0.0674954	0.0251046	0.975441	0.507944	3454.02	7531.38	37	291	0.127148	21836	4311.4	5.06472	9	0.00212746	0.0191471	30	15	15	43.6641
3W	0.1	3W_BSA re23	single	712	outside	4	39.7455	0	0.0818982	0	0.975441	0.507944	3454.02	5779.84	0	291	0		3553.19		0	0	0	0	0	0	43.6641
3W	0.1	3W_BSA re23	single	712	outside	5	24.0471	0	0.0957362	0	0.975441	0.507944	3454.02	4277.16	0	291	0		3039.6		0	0	0	0	0	0	43.6641
3W	0.1	3W_BSA re23	single	712	outside	6	33.8534	0	0.0773797	0	0.975441	0.507944	3454.02	5685.72	0	291	0		3760.68		0	0	0	0	0	0	43.6641
3W	0.1	3W_BSA re23	single	712	outside	7	44.4786	0.000282408	0.061	0.00462963	0.975441	0.507944	3454.02	7414.21	10	291	0.0343643	35409.8	4770.49	7.42268	6	0.00219617	0.013177	14	7	7	43.6641
3W	0.1	3W_BSA re23	single	712	outside	8	32.0404	0	0.0926297	0	0.975441	0.507944	3454.02	4959.56	0	291	0		3141.54		0	0	0	0	0	0	43.6641
3W	0.1	3W_BSA re23	single	712	outside	9	82.0296	0.00875464	0.0409491	0.213793	0.975441	0.507944	3454.02	13852.5	183	291	0.628866	20903.2	7106.38	2.94147	11	0.0052644	0.0579083	76	38	38	43.6641
3W	0.1	3W_BSA re23	single	712	outside	union_max																					43.6641	0.0112963	3	3.63249	67	67	10	0.00173773	81.1256	0.82588
3W	0.1	3W_BSA re23	single	916	outside	0	63.7802	0.00565341	0.04975	0.113636	0.95788	1.53473	3388.68	10475.6	107	291	0.367698	18926.6	5849.25	3.23574	12	0.00323004	0.0387605	62	31	31	43.6641
3W	0.1	3W_BSA re23	single	916	outside	1	65.9281	0.00197869	0.0483366	0.0409357	0.95788	1.53473	3388.68	9985.5	54	291	0.185567	27290.7	6020.28	4.53314	7	0.00260629	0.018244	30	15	15	43.6641
3W	0.1	3W_BSA re23	single	916	outside	2	63.8086	0.00537074	0.0449446	0.119497	0.95788	1.53473	3388.68	10397.2	92	291	0.316151	17129.9	6474.64	2.64569	16	0.00198215	0.0317144	50	25	25	43.6641
3W	0.1	3W_BSA re23	single	916	outside	3	64.0846	0.00508807	0.0455099	0.111801	0.95788	1.53473	3388.68	10561.5	97	291	0.333333	19064.2	6394.21	2.98148	12	0.00329224	0.0395068	51	25	26	43.6641
3W	0.1	3W_BSA re23	single	916	outside	4	70.2869	0.00367472	0.0554034	0.0663265	0.95788	1.53473	3388.68	9812.38	76	291	0.261168	20681.9	5252.38	3.93762	10	0.00312152	0.0312152	43	21	22	43.6641
3W	0.1	3W_BSA re23	single	916	outside	union_max																					43.6641	0.0169602	1	2.92594	119	119	38	0.00320847	348.187	0.341771
3W	0.1	3W_BSA re23	single	1326	outside	0	11.1439	0	0.169877	0	0.973649	0.585263	3461.83	1920.04	0	291	0		1713.01		0	0	0	0	0	0	43.6641
3W	0.1	3W_BSA re23	single	1326	outside	1	10.8753	0	0.173252	0	0.973762	0.585331	3462.23	1916.44	0	291	0		1679.64		0	0	0	0	0	0	43.6641
3W	0.1	3W_BSA re23	single	1326	outside	union_max																					43.6641	0	0	0	0	0	0	0	0	0.320298
3W	0.1	3W_BSA re23	single	1660	outside	0	152.684	0.0073455	0.03701	0.198473	0.959178	1.42891	3395.09	22094.9	214	291	0.735395	29133.5	7862.74	3.70526	5	0.0103395	0.0516973	43	22	21	43.6641
3W	0.1	3W_BSA re23	single	1660	outside	1	86.6682	0.00847557	0.036445	0.232558	0.959175	1.42891	3395.08	14398.8	170	291	0.584192	20057.6	7984.64	2.51203	14	0.00382205	0.0535086	76	38	38	43.6641
3W	0.1	3W_BSA re23	single	1660	outside	2	245.217	0.00678046	0.0234491	0.289157	0.959321	1.42912	3395.6	36124.3	230	291	0.790378	33921	12409.9	2.73339	4	0.0160609	0.0642438	40	20	20	43.6641
3W	0.1	3W_BSA re23	single	1660	outside	3	83.4746	0.00536786	0.0477457	0.112426	0.959175	1.42891	3395.08	13096.8	144	291	0.494845	26826.3	6094.79	4.40152	11	0.00395062	0.0434568	46	23	23	43.6641
3W	0.1	3W_BSA re23	single	1660	outside	4	175.397	0.00791054	0.0240141	0.329412	0.959007	1.42866	3394.49	28586.9	233	291	0.800687	29454.4	12117.9	2.43066	7	0.0121981	0.0853864	51	25	26	43.6641
3W	0.1	3W_BSA re23	single	1660	outside	5	141.151	0.00791054	0.0282519	0.28	0.959157	1.42888	3395.01	24100.9	222	291	0.762887	28063.8	10300.2	2.72459	6	0.0134984	0.0809901	46	23	23	43.6641
3W	0.1	3W_BSA re23	single	1660	outside	6	121.413	0.00819305	0.0307946	0.266055	0.959175	1.42891	3395.08	18777.6	210	291	0.721649	25631.5	9449.71	2.71241	9	0.00874264	0.0786837	48	24	24	43.6641
3W	0.1	3W_BSA re23	single	1660	outside	7	40.0567	0	0.058764	0	0.959175	1.42891	3395.08	7879.83	0	291	0		4952.01		0	0	0	0	0	0	43.6641
3W	0.1	3W_BSA re23	single	1660	outside	8	156.518	0.00847557	0.0237316	0.357143	0.959088	1.42878	3394.77	25310.4	245	291	0.841924	28906.6	12262.1	2.35739	3	0.0240009	0.0720028	41	21	20	43.6641
3W	0.1	3W_BSA re23	single	1660	outside	9	141.037	0.00875809	0.0285344	0.306931	0.959177	1.42891	3395.09	22622.6	233	291	0.800687	26604	10198.2	2.60869	4	0.0147737	0.0590947	47	24	23	43.6641
3W	0.1	3W_BSA re23	single	1660	outside	union_max																					43.6641	0.0395527	2	2.5732	222	222	28	0.00767336	285.625	0.777242
3W	0.1	3W_BSA re23	single	2836	outside	0	100.728	0.00810684	0.0379284	0.21374	0.955419	1.67168	3299.89	17239.5	190	291	0.652921	23437	7672.34	3.05474	11			54	27	27	43.6641
3W	0.1	3W_BSA re23	single	2836	outside	1	70.944	0.00492201	0.0587746	0.0837438	0.95542	1.67168	3299.9	10117	102	291	0.350515	20723.2	4951.12	4.18557	9	0.00503606	0.0453245	45	22	23	43.6641
3W	0.1	3W_BSA re23	single	2836	outside	union_max																					43.6641	0.0112917	1	5.17009	49	50	19		253.334	0.19342
3W	0.1	3W_BSA re23	single	2838	outside	0	20.0237	0	0.122729	0	0.964518	1.08076	3442.21	3209.84	0	291	0		2371.08		0	0	0	0	0	0	43.6641
3W	0.1	3W_BSA re23	single	2838	outside	1	36.7183	0	0.0784569	0	0.964521	1.08076	3442.22	5951.08	0	291	0		3709.04		0	0	0	0	0	0	43.6641
3W	0.1	3W_BSA re23	single	2838	outside	union_max																					43.6641	0	0	0	0	0	0	0	0	0.135531
3W	0.1	3W_BSA re23	single	3499	outside	0	46.5461	0.000850074	0.0697061	0.0121951	0.954004	1.82185	3366.78	7300.61	19	291	0.0652921	22351	4174.67	5.35395	10	0.00134327	0.0134327	32	16	16	43.6641
3W	0.1	3W_BSA re23	single	3499	outside	1	59.154	0.00453373	0.0524212	0.0864865	0.954004	1.82185	3366.78	9597.69	89	291	0.305842	19630.6	5551.18	3.5363	14	0.00375707	0.052599	71	36	35	43.6641
3W	0.1	3W_BSA re23	single	3499	outside	2	50.9313	0.00170015	0.0620554	0.0273973	0.954004	1.82185	3366.78	7799.32	33	291	0.113402	19410.1	4689.36	4.13918	11	0.00217704	0.0239474	30	15	15	43.6641
3W	0.1	3W_BSA re23	single	3499	outside	union_max																					43.6641	0.00708395	4	15.509	67	67	35	0.00223309	259.775	0.257915
3W	0.1	3W_BSA re23	single	3538	outside	0	98.9968	0.00807465	0.0322986	0.25	0.956908	1.57113	3318.22	17557	203	291	0.697595	25140.4	9009.68	2.79038	8			49	24	25	43.6641
3W	0.1	3W_BSA re23	single	3538	outside	1	79.9782	0.00605599	0.0458525	0.132075	0.956913	1.57113	3318.23	12582.1	133	291	0.457045	21961.7	6346.44	3.46048	7	0.00768848	0.0538194	58	29	29	43.6641
3W	0.1	3W_BSA re23	single	3538	outside	union_max																					43.6641	0.0141306	2	7.42706	53	54	15		196.817	0.269285
3W	0.1	3W_BSA re24	multiple switches	2832	inside	0	20.8306	0	0.10417	0	0.966611	0.955517	3405.46	3810.84	0	291	0		2793.52		0	0	0	0	0	0	43.6641
3W	0.1	3W_BSA re24	multiple switches	2832	inside	1	124.448	0.00794756	0.0309387	0.256881	0.96661	0.955516	3405.46	22635.4	225	291	0.773196	28310.6	9405.7	3.00994	5	0.0163905	0.0819524	43	22	21	43.6641
3W	0.1	3W_BSA re24	multiple switches	2832	inside	2	26.3584	0	0.0942353	0	0.966611	0.955517	3405.46	4376.75	0	291	0		3088.01		0	0	0	0	0	0	43.6641
3W	0.1	3W_BSA re24	multiple switches	2832	outside	3	41.6093	0	0.0780564	0	0.966611	0.955517	3405.46	6247.45	0	291	0		3728.08		0	0	0	0	0	0	43.6641
3W	0.1	3W_BSA re24	multiple switches	2832	inside	union_max																					43.6641	0.00794756	1	3.00805	22	22	5	0.0143019	66.177	0.332442
3W	0.1	3W_BSA re24	single	153	outside	0	70.0396	0.00786316	0.0483022	0.162791	0.973693	0.604048	3467.24	11733.5	146	291	0.501718	18567.6	6024.56	3.08198	6	0.009949	0.059694	57	29	28	43.6641
3W	0.1	3W_BSA re24	single	153	outside	1	69.2909	0.00449323	0.0525147	0.0855615	0.973695	0.604049	3467.24	10366	90	291	0.309278	20030.1	5541.31	3.61469	8	0.00459397	0.0367517	34	17	17	43.6641
3W	0.1	3W_BSA re24	single	153	outside	2	85.3239	0.00645902	0.0491447	0.131429	0.973693	0.604048	3467.24	12794	143	291	0.491409	22139.6	5921.29	3.73898	10	0.00471272	0.0471272	50	25	25	43.6641
3W	0.1	3W_BSA re24	single	153	outside	3	112.745	0.0073015	0.0393158	0.185714	0.973693	0.604048	3467.23	16160.3	178	291	0.611684	24378.5	7401.61	3.29368	7	0.0085385	0.0597695	61	30	31	43.6641
3W	0.1	3W_BSA re24	single	153	outside	4	80.8433	0.00617819	0.0485831	0.127168	0.973693	0.604048	3467.24	12209.4	136	291	0.467354	22012.9	5989.74	3.6751	11	0.00592556	0.0651811	51	26	25	43.6641
3W	0.1	3W_BSA re24	single	153	outside	5	65.2034	0.00477406	0.0634669	0.0752212	0.973693	0.604048	3467.24	9426.8	89	291	0.305842	18642.4	4585.07	4.0659	9	0.00495862	0.0446275	40	20	20	43.6641
3W	0.1	3W_BSA re24	single	153	outside	6	17.1749	0	0.130304	0	0.973676	0.604037	3467.17	2890.26	0	291	0		2233.24		0	0	0	0	0	0	43.6641
3W	0.1	3W_BSA re24	single	153	outside	union_max																					43.6641	0.0261169	3	4.02511	148	148	26	0.00620551	198.572	0.745321
3W	0.1	3W_BSA re24	single	658	outside	0	95.5707	0.00676438	0.039177	0.172662	0.953801	1.83918	3384.09	14685.5	154	291	0.52921	22766.3	7427.82	3.06501	13			40	20	20	43.6641
3W	0.1	3W_BSA re24	single	658	outside	1	150.594	0.00676438	0.0253664	0.266667	0.95391	1.83939	3384.47	27494.9	233	291	0.800687	34445.2	11471.9	3.00258	5	0.0231129	0.115565	52	26	26	43.6641
3W	0.1	3W_BSA re24	single	658	outside	2	102.796	0.00789177	0.0343856	0.229508	0.953804	1.83918	3384.1	17118.6	193	291	0.66323	24455.8	8462.85	2.88979	7	0.0175157	0.12261	57	28	29	43.6641
3W	0.1	3W_BSA re24	single	658	outside	3	182.035	0.00732807	0.0290305	0.252427	0.953753	1.83908	3383.92	24942.7	216	291	0.742268	29475.7	10024	2.94052	8	0.0135133	0.108106	40	20	20	43.6641
3W	0.1	3W_BSA re24	single	658	outside	4	179.767	0.00732807	0.0256483	0.285714	0.953793	1.83916	3384.05	27326.6	231	291	0.793814	31522.6	11345.8	2.77835	5	0.019336	0.0966802	32	16	16	43.6641
3W	0.1	3W_BSA re24	single	658	outside	5	141.344	0.00817362	0.0253664	0.322222	0.953803	1.83918	3384.09	22996.4	241	291	0.828179	29485.1	11471.9	2.57021	4	0.0347381	0.138952	45	22	23	43.6641
3W	0.1	3W_BSA re24	single	658	outside	union_max																					43.6641	0.0250846	1	1.17216	133	134	27		155.898	0.853123
3W	0.1	3W_BSA re24	single	953	outside	0	50.2507	0.00112522	0.07117	0.0158103	0.966146	0.993785	3434.52	7149.37	29	291	0.0996564	25772.8	4088.8	6.30326	7	0.00202087	0.0141461	22	11	11	43.6641
3W	0.1	3W_BSA re24	single	953	outside	1	62.4754	0.00590739	0.0523226	0.112903	0.966146	0.993785	3434.52	10394.5	104	291	0.357388	17605.1	5561.65	3.16544	16	0.00239782	0.0383652	56	28	28	43.6641
3W	0.1	3W_BSA re24	single	953	outside	union_max																					43.6641	0.0067513	1	4.95423	39	39	23	0.00288595	193.215	0.201848
3W	0.1	3W_BSA re24	single	957	outside	0	49.6953	0.00143616	0.084446	0.0170068	0.955882	1.63133	3327.92	7119.59	45	291	0.154639	31333.6	3445.99	9.09278	10	0.00206037	0.0206037	34	17	17	43.6641
3W	0.1	3W_BSA re24	single	957	outside	1	61.4222	0.00402124	0.072095	0.0557769	0.955882	1.63133	3327.92	8775.38	84	291	0.28866	20889.1	4036.34	5.17526	8	0.0033199	0.0265592	38	19	19	43.6641
3W	0.1	3W_BSA re24	single	957	outside	union_max																					43.6641	0.00545739	2	11.0571	36	36	18	0.003538	199.028	0.180879
3W	0.1	3W_BSA re24	single	961	outside	0	15.283	0	0.135008	0	0.974794	0.545203	3472.94	2737.56	0	291	0		2155.42		0	0	0	0	0	0	43.6641
3W	0.1	3W_BSA re24	single	961	outside	1	34.4415	0	0.0819593	0	0.974882	0.545252	3473.25	5695.99	0	291	0		3550.54		0	0	0	0	0	0	43.6641
3W	0.1	3W_BSA re24	single	961	outside	2	59.2922	0.00308751	0.0620309	0.0497738	0.974882	0.545252	3473.26	8819.43	63	291	0.216495	20404.8	4691.21	4.34958	8	0.00328567	0.0262853	32	16	16	43.6641
3W	0.1	3W_BSA re24	single	961	outside	3	40.5134	0	0.0721354	0	0.974882	0.545252	3473.26	6685.56	0	291	0		4034.08		0	0	0	0	0	0	43.6641
3W	0.1	3W_BSA re24	single	961	outside	union_max																					43.6641	0.00308751	1	2.33224	16	16	8	0.00326381	37.3159	0.428772
3W	0.1	3W_BSA re24	single	1003	outside	0	160.854	0.00821654	0.0269162	0.305263	0.955285	1.71324	3371.65	24807.5	226	291	0.776632	27505.5	10811.3	2.54414	6	0.0171923	0.103154	42	21	21	43.6641
3W	0.1	3W_BSA re24	single	1003	outside	1	323.579	0.00736655	0.0152998	0.481481	0.956758	1.71588	3376.85	45703.5	270	291	0.927835	36652.2	19019.9	1.92704	1	0.086402	0.086402	27	14	13	43.6641
3W	0.1	3W_BSA re24	single	1003	outside	2	170.962	0.00736655	0.0218163	0.337662	0.955532	1.71368	3372.52	29204	248	291	0.852234	33665.7	13338.6	2.52392	3	0.0278677	0.083603	43	22	21	43.6641
3W	0.1	3W_BSA re24	single	1003	outside	3	157.195	0.00708322	0.0260663	0.271739	0.955358	1.71337	3371.91	26186.9	221	291	0.75945	31200.5	11163.9	2.79478	5	0.0147858	0.073929	43	21	22	43.6641
3W	0.1	3W_BSA re24	single	1003	outside	4	191.471	0.00764988	0.0209663	0.364865	0.955633	1.71386	3372.88	31105.9	254	291	0.872852	33203.1	13879.4	2.39226	4	0.0206539	0.0826155	38	19	19	43.6641
3W	0.1	3W_BSA re24	single	1003	outside	5	82.6842	0.00736655	0.0478826	0.153846	0.955285	1.71323	3371.65	12905.5	169	291	0.580756	22941.5	6077.37	3.77491	9	0.0059037	0.0531333	53	26	27	43.6641
3W	0.1	3W_BSA re24	single	1003	outside	6	118	0.00934985	0.0291829	0.320388	0.955285	1.71324	3371.65	19682.2	232	291	0.797251	24813.2	9971.6	2.48839	5	0.0154301	0.0771505	38	19	19	43.6641
3W	0.1	3W_BSA re24	single	1003	outside	7	143.071	0.00793321	0.0294662	0.269231	0.954943	1.71262	3370.44	24213.4	226	291	0.776632	28487.9	9875.72	2.88463	4	0.017817	0.0712682	45	22	23	43.6641
3W	0.1	3W_BSA re24	single	1003	outside	8	192.546	0.00651656	0.0269162	0.242105	0.955281	1.71323	3371.63	29340.4	224	291	0.769759	34374	10811.3	3.17944	5	0.0135452	0.0677261	40	20	20	43.6641
3W	0.1	3W_BSA re24	single	1003	outside	9	182.107	0.00736655	0.0271996	0.270833	0.954966	1.71266	3370.52	27521.4	223	291	0.766323	30272	10698.7	2.8295	6	0.0119884	0.0719302	35	17	18	43.6641
3W	0.1	3W_BSA re24	single	1003	outside	10	99.8544	0.00708322	0.0345661	0.204918	0.955269	1.71321	3371.59	16010.7	169	291	0.580756	23859.2	8418.65	2.83409	13	0.00581294	0.0755683	62	31	31	43.6641
3W	0.1	3W_BSA re24	single	1003	outside	11	117.325	0.00906652	0.0260663	0.347826	0.955257	1.71319	3371.55	20956.6	242	291	0.831615	26691.6	11163.9	2.39089	3	0.038757	0.116271	54	27	27	43.6641
3W	0.1	3W_BSA re24	single	1003	outside	union_max																					43.6641	0.038816	1	0.952537	263	263	11	0.022158	250.517	1.04983
3W	0.1	3W_BSA re24	single	2198	outside	0	30.6309	0	0.0961045	0	0.970365	0.771673	3463.27	4774.56	0	291	0		3027.96		0	0	0	0	0	0	43.6641
3W	0.1	3W_BSA re24	single	2198	outside	1	10.9049	0	0.159707	0	0.970066	0.771434	3462.2	2180.1	0	291	0		1822.09		0	0	0	0	0	0	43.6641
3W	0.1	3W_BSA re24	single	2198	outside	2	30.7511	0	0.0832158	0	0.970365	0.771673	3463.27	5429.29	0	291	0		3496.93		0	0	0	0	0	0	43.6641
3W	0.1	3W_BSA re24	single	2198	outside	3	43.1424	0	0.0647234	0	0.970365	0.771673	3463.27	6836.14	0	291	0		4496.06		0	0	0	0	0	0	43.6641
3W	0.1	3W_BSA re24	single	2198	outside	union_max																					43.6641	0	0	0	0	0	0	0	0	0.553236
WT	0.1	WT_BSA 06	multiple switches	687	outside	0	21.5943	0	0.12711	0	0.968498	0.866011	3436.33	3459.86	0	291	0		2289.35		0	0	0	0	0	0	43.6641
WT	0.1	WT_BSA 06	multiple switches	687	outside	1	63.5509	0.00366393	0.0673599	0.0543933	0.968498	0.866011	3436.33	8640.56	82	291	0.281787	22380.3	4320.08	5.18054	7	0.00469045	0.0328331	38	19	19	43.6641
WT	0.1	WT_BSA 06	multiple switches	687	outside	union_max																					43.6641	0.00366393	1	4.2567	19	19	7	0.00497631	80.8773	0.234924
WT	0.1	WT_BSA 06	multiple switches	1110	outside	0	21.636	0	0.136834	0	0.979758	0.356881	3508.5	3427.08	0	291	0		2126.67		0	0	0	0	0	0	43.6641
WT	0.1	WT_BSA 06	multiple switches	1110	outside	1	63.9387	0.00558506	0.0488693	0.114286	0.979758	0.356881	3508.5	10645.6	111	291	0.381443	19874.5	5954.66	3.33763	11	0.00564603	0.0621063	58	29	29	43.6641
WT	0.1	WT_BSA 06	multiple switches	1110	outside	2	21.4186	0	0.104161	0	0.979758	0.356881	3508.5	3842.77	0	291	0		2793.74		0	0	0	0	0	0	43.6641
WT	0.1	WT_BSA 06	multiple switches	1110	outside	3	50.2262	0.00167552	0.076236	0.021978	0.979758	0.356881	3508.5	7536.87	45	291	0.154639	26857.4	3817.09	7.03608	12	0.00208042	0.0249651	37	19	18	43.6641
WT	0.1	WT_BSA 06	multiple switches	1110	outside	4	55.9109	0.00586431	0.0502655	0.116667	0.979758	0.356881	3508.5	10223.6	96	291	0.329897	16370.2	5789.26	2.82769	13	0.00370544	0.0481707	61	30	31	43.6641
WT	0.1	WT_BSA 06	multiple switches	1110	outside	5	29.3979	0	0.100531	0	0.979758	0.356881	3508.5	4557.81	0	291	0		2894.63		0	0	0	0	0	0	43.6641
WT	0.1	WT_BSA 06	multiple switches	1110	outside	6	17.9671	0	0.129573	0	0.979758	0.356881	3508.5	3161.93	0	291	0		2245.83		0	0	0	0	0	0	43.6641
WT	0.1	WT_BSA 06	multiple switches	1110	outside	7	16.2944	0	0.130411	0	0.979757	0.356881	3508.5	2834.56	0	291	0		2231.41		0	0	0	0	0	0	43.6641
WT	0.1	WT_BSA 06	multiple switches	1110	outside	8	16.7818	0	0.128456	0	0.979758	0.356881	3508.5	2989.15	0	291	0		2265.36		0	0	0	0	0	0	43.6641
WT	0.1	WT_BSA 06	multiple switches	1110	outside	9	19.5785	0	0.116169	0	0.979758	0.356881	3508.5	3526.16	0	291	0		2504.97		0	0	0	0	0	0	43.6641
WT	0.1	WT_BSA 06	multiple switches	1110	inside	10	47.5675	0.00167552	0.0667414	0.0251046	0.979763	0.356883	3508.52	7849.08	36	291	0.123711	21485.9	4360.11	4.92784	10	0.0022033	0.022033	30	15	15	43.6641
WT	0.1	WT_BSA 06	multiple switches	1110	inside	11	32.3425	0	0.117286	0	0.979747	0.356877	3508.46	4732.16	0	291	0		2481.11		0	0	0	0	0	0	43.6641
WT	0.1	WT_BSA 06	multiple switches	1110	outside	union_max																					43.6641	0.0131249	3	2.45776	93	93	11	0.00446308	76.1904	1.22063
WT	0.1	WT_BSA 06	single	378	outside	0	30.4611	0	0.0933058	0	0.967343	0.880704	3452.36	4885.44	0	291	0		3118.78		0	0	0	0	0	0	43.6641
WT	0.1	WT_BSA 06	single	378	outside	1	52.0107	0.00112079	0.0565999	0.019802	0.967347	0.880708	3452.37	8760.06	45	291	0.154639	40150.2	5141.35	7.80928	7	0.00328604	0.0230023	43	21	22	43.6641
WT	0.1	WT_BSA 06	single	378	outside	2	86.7432	0.00728514	0.0473534	0.153846	0.967347	0.880708	3452.37	13675.3	158	291	0.542955	21688	6145.28	3.52921	11	0.00528517	0.0581369	53	26	27	43.6641
WT	0.1	WT_BSA 06	single	378	outside	3	99.8819	0.00756533	0.0403484	0.1875	0.967347	0.880708	3452.38	14677.6	161	291	0.553265	21281.3	7212.17	2.95074	8	0.00860585	0.0688468	50	25	25	43.6641
WT	0.1	WT_BSA 06	single	378	outside	4	96.5003	0.0100871	0.0280198	0.36	0.967348	0.880709	3452.38	18074.7	233	291	0.800687	23098.8	10385.5	2.22413	4	0.0184573	0.0738293	69	35	34	43.6641
WT	0.1	WT_BSA 06	single	378	outside	5	130.933	0.00896632	0.0299811	0.299065	0.967336	0.880698	3452.34	20725.3	215	291	0.738832	23978.6	9706.1	2.47047	8	0.0087696	0.0701568	59	29	30	43.6641
WT	0.1	WT_BSA 06	single	378	outside	6	110.489	0.00616435	0.0403484	0.152778	0.967347	0.880708	3452.37	15199.4	145	291	0.498282	23522.4	7212.17	3.26148	12	0.00431699	0.0518039	60	30	30	43.6641
WT	0.1	WT_BSA 06	single	378	outside	7	174.863	0.00756533	0.0224158	0.3375	0.967356	0.880716	3452.41	28782.4	239	291	0.821306	31591.5	12981.9	2.4335	3	0.0225516	0.0676548	60	30	30	43.6641
WT	0.1	WT_BSA 06	single	378	outside	8	120.737	0.00812573	0.0319425	0.254386	0.96735	0.880711	3452.39	19378.3	198	291	0.680412	24367	9110.11	2.67472	9	0.00726926	0.0654233	51	26	25	43.6641
WT	0.1	WT_BSA 06	single	378	outside	9	45.002	0.00112079	0.0608029	0.0184332	0.967347	0.880708	3452.37	8477.01	10	291	0.0343643	8922.28	4785.96	1.86426	5	0.00290928	0.0145464	18	9	9	43.6641
WT	0.1	WT_BSA 06	single	378	outside	union_max																					43.6641	0.0319425	3	3.39562	234	234	22	0.00377792	264.858	0.883492
WT	0.1	WT_BSA 06	single	997	outside	0	31.4966	0	0.0894726	0	0.975249	0.466262	3466.19	5064.31	0	291	0		3252.39		0	0	0	0	0	0	43.6641
WT	0.1	WT_BSA 06	single	997	outside	1	21.2846	0	0.103822	0	0.975249	0.466262	3466.19	3834.11	0	291	0		2802.87		0	0	0	0	0	0	43.6641
WT	0.1	WT_BSA 06	single	997	outside	union_max																					43.6641	0	0	0	0	0	0	0	0	0.243212
WT	0.1	WT_BSA 06	single	1018	outside	0	32.1096	0	0.120296	0	0.96793	0.826906	3403.55	4430.06	0	291	0		2419.03		0	0	0	0	0	0	43.6641
WT	0.1	WT_BSA 06	single	1018	outside	1	8.97848	0	0.184284	0	0.965291	0.824652	3394.27	1688.97	0	291	0		1579.09		0	0	0	0	0	0	43.6641
WT	0.1	WT_BSA 06	single	1018	outside	union_max																					43.6641	0	0	0	0	0	0	0	0	0.227018
WT	0.1	WT_BSA 06	single	1077	outside	0	87.5244	0.00788851	0.0431051	0.183007	0.976596	0.480044	3466.4	12943.8	139	291	0.477663	17620.6	6750.95	2.61009	9	0.00793903	0.0714512	58	29	29	43.6641
WT	0.1	WT_BSA 06	single	1077	outside	1	53.9429	0.00281732	0.0605725	0.0465116	0.976596	0.480044	3466.4	8732.27	45	291	0.154639	15972.6	4804.16	3.32474	10	0.00315818	0.0315818	34	17	17	43.6641
WT	0.1	WT_BSA 06	single	1077	outside	2	25.8866	0	0.111566	0	0.976593	0.480042	3466.38	3920.95	0	291	0		2608.32		0	0	0	0	0	0	43.6641
WT	0.1	WT_BSA 06	single	1077	outside	3	92.0167	0.00817024	0.0374704	0.218045	0.976596	0.480044	3466.4	14608.4	169	291	0.580756	20684.8	7766.13	2.66347	7	0.0094961	0.0664727	75	37	38	43.6641
WT	0.1	WT_BSA 06	single	1077	outside	4	36.3453	0	0.100578	0	0.976596	0.480044	3466.4	5659.08	0	291	0		2893.26		0	0	0	0	0	0	43.6641
WT	0.1	WT_BSA 06	single	1077	outside	5	72.3078	0.00704331	0.0408512	0.172414	0.9766	0.480046	3466.41	12476.5	145	291	0.498282	20586.9	7123.41	2.89003	9	0.00597064	0.0537358	79	40	39	43.6641
WT	0.1	WT_BSA 06	single	1077	outside	6	67.8038	0.00732504	0.0402877	0.181818	0.976596	0.480044	3466.4	12220	147	291	0.505155	20068.1	7223.04	2.77835	11	0.00536937	0.0590631	58	29	29	43.6641
WT	0.1	WT_BSA 06	single	1077	outside	7	53.9496	0.00338079	0.060009	0.056338	0.976596	0.480044	3466.4	8778.01	65	291	0.223368	19226.3	4849.27	3.96478	8	0.00329539	0.0263631	48	24	24	43.6641
WT	0.1	WT_BSA 06	single	1077	outside	8	50.6742	0.00281732	0.0619811	0.0454545	0.976596	0.480044	3466.4	8922.97	63	291	0.216495	22361.6	4694.98	4.76289	9	0.00344087	0.0309678	50	25	25	43.6641
WT	0.1	WT_BSA 06	single	1077	outside	9	18.593	0	0.141993	0	0.976557	0.480025	3466.26	2862.78	0	291	0		2049.39		0	0	0	0	0	0	43.6641
WT	0.1	WT_BSA 06	single	1077	outside	10	47.4452	0.000845197	0.0718418	0.0117647	0.976596	0.480044	3466.4	6982.34	23	291	0.0790378	27212.6	4050.57	6.71821	9	0.00296349	0.0266714	30	15	15	43.6641
WT	0.1	WT_BSA 06	single	1077	outside	union_max																					43.6641	0.0352166	5	4.67836	217	217	22	0.00461162	203.041	1.06875
WT	0.1	WT_BSA 06	single	1367	outside	0	10.8726	0	0.167095	0	0.975793	0.481737	3439.6	1995.04	0	291	0		1741.52		0	0	0	0	0	0	43.6641
WT	0.1	WT_BSA 06	single	1367	outside	1	84.8118	0.00510648	0.0487953	0.104651	0.97605	0.481864	3440.51	11692.2	106	291	0.364261	20757.9	5963.69	3.48072	13	0.00590281	0.0767365	40	20	20	43.6641
WT	0.1	WT_BSA 06	single	1367	outside	2	35.2113	0	0.0967395	0	0.97605	0.481864	3440.51	5213.19	0	291	0		3008.08		0	0	0	0	0	0	43.6641
WT	0.1	WT_BSA 06	single	1367	outside	3	26.05	0	0.104399	0	0.97605	0.481864	3440.51	4116.73	0	291	0		2787.38		0	0	0	0	0	0	43.6641
WT	0.1	WT_BSA 06	single	1367	outside	4	38.7184	0	0.0706397	0	0.97605	0.481864	3440.51	6609.09	0	291	0		4119.5		0	0	0	0	0	0	43.6641
WT	0.1	WT_BSA 06	single	1367	outside	5	33.7477	0	0.0868102	0	0.97605	0.481864	3440.51	5717.86	0	291	0		3352.14		0	0	0	0	0	0	43.6641
WT	0.1	WT_BSA 06	single	1367	outside	6	91.0297	0.00822711	0.0377312	0.218045	0.97605	0.481864	3440.51	14215.8	159	291	0.546392	19326.3	7712.44	2.50587	12	0.00455189	0.0546227	63	31	32	43.6641
WT	0.1	WT_BSA 06	single	1367	outside	7	48.6967	0.00085108	0.0780157	0.0109091	0.97605	0.481864	3440.51	7119.96	30	291	0.103093	35249.3	3730.02	9.45017	8	0.00232549	0.0186039	36	18	18	43.6641
WT	0.1	WT_BSA 06	single	1367	outside	8	38.2917	0	0.0695049	0	0.97605	0.481864	3440.51	6682.48	0	291	0		4186.75		0	0	0	0	0	0	43.6641
WT	0.1	WT_BSA 06	single	1367	outside	9	64.8428	0.00822711	0.0448236	0.183544	0.97605	0.481864	3440.51	11749.1	147	291	0.505155	17867.8	6492.12	2.75222	11	0.00682766	0.0751042	72	36	36	43.6641
WT	0.1	WT_BSA 06	single	1367	outside	10	97.1627	0.0085108	0.0320574	0.265487	0.976052	0.481865	3440.52	16539.7	191	291	0.656357	22442.1	9077.48	2.47228	9	0.00913789	0.082241	55	28	27	43.6641
WT	0.1	WT_BSA 06	single	1367	outside	11	55.919	0.00482279	0.0536181	0.0899471	0.97605	0.481864	3440.51	10474.6	106	291	0.364261	21979	5427.27	4.04973	13	0.00694297	0.0902585	70	35	35	43.6641
WT	0.1	WT_BSA 06	single	1367	outside	12	71.5243	0.00397171	0.0567387	0.07	0.97605	0.481864	3440.51	10638.7	115	291	0.395189	28954.8	5128.77	5.64556	9	0.00625237	0.0562713	66	33	33	43.6641
WT	0.1	WT_BSA 06	single	1367	outside	13	492.276	0.00482279	0.0104967	0.459459	0.979307	0.483472	3451.99	76317.2	276	291	0.948454	57228.3	27723.1	2.06428	1	0.0953718	0.0953718	26	13	13	43.6641
WT	0.1	WT_BSA 06	single	1367	outside	14	500.237	0.0045391	0.00936189	0.484848	0.975978	0.481828	3440.26	92125.8	280	291	0.962199	61686.3	31083.5	1.98454	1	0.101534	0.101534	18	9	9	43.6641
WT	0.1	WT_BSA 06	single	1367	outside	15	504.618	0.0045391	0.0107804	0.421053	0.9737	0.480704	3432.22	81291.4	272	291	0.934708	59923.8	26993.6	2.21993	1	0.0983293	0.0983293	28	14	14	43.6641
WT	0.1	WT_BSA 06	single	1367	outside	16	461.652	0.00482279	0.0107804	0.447368	0.968949	0.478359	3415.48	83691.7	277	291	0.95189	57435.6	26993.6	2.12775	1	0.104157	0.104157	22	11	11	43.6641
WT	0.1	WT_BSA 06	single	1367	outside	17	398.419	0.00482279	0.0113477	0.425	0.979673	0.483653	3453.28	67196.7	276	291	0.948454	57228.3	25643.9	2.23166	2	0.0482403	0.0964805	20	10	10	43.6641
WT	0.1	WT_BSA 06	single	1367	outside	18	336.516	0.00595756	0.013901	0.428571	0.972178	0.479953	3426.86	56725.5	265	291	0.910653	44481.3	20933.8	2.12486	1	0.0943404	0.0943404	38	19	19	43.6641
WT	0.1	WT_BSA 06	single	1367	outside	19	381.571	0.00482279	0.0104967	0.459459	0.978112	0.482882	3447.78	71524.2	278	291	0.955326	57643	27723.1	2.07924	1	0.116467	0.116467	19	10	9	43.6641
WT	0.1	WT_BSA 06	single	1367	outside	20	347.059	0.00482279	0.0136173	0.354167	0.970795	0.47927	3421.99	62987.3	264	291	0.907216	54740.1	21369.9	2.56155	2	0.0413244	0.0826489	38	19	19	43.6641
WT	0.1	WT_BSA 06	single	1367	outside	21	331.185	0.00680864	0.0141847	0.48	0.975587	0.481635	3438.88	51151.2	266	291	0.914089	39068	20515.1	1.90435	1	0.0760364	0.0760364	40	20	20	43.6641
WT	0.1	WT_BSA 06	single	1367	outside	union_max																					43.6641	0.0487953	8	3.3928	328	328	13	0.00350391	139.105	2.35793
WT	0.1	WT_BSA 06	single	1570	outside	0	50.1446	0.00366874	0.0584177	0.0628019	0.971429	0.712672	3442.21	9048.4	62	291	0.213058	16899.5	4981.37	3.39255	13	0.00247193	0.032135	48	24	24	43.6641
WT	0.1	WT_BSA 06	single	1570	outside	1	23.6857	0	0.12502	0	0.971427	0.712671	3442.2	3619.48	0	291	0		2327.64		0	0	0	0	0	0	43.6641
WT	0.1	WT_BSA 06	single	1570	outside	2	39.7508	0	0.0680129	0	0.971429	0.712672	3442.21	6799.11	0	291	0		4278.6		0	0	0	0	0	0	43.6641
WT	0.1	WT_BSA 06	single	1570	outside	3	57.432	0.00310432	0.0609576	0.0509259	0.971429	0.712672	3442.21	8983.94	71	291	0.243986	22871.3	4773.81	4.791	11	0.00287485	0.0316234	45	23	22	43.6641
WT	0.1	WT_BSA 06	single	1570	outside	union_max																					43.6641	0.00677307	2	5.70017	47	47	18	0.00237661	133.954	0.350867
WT	0.1	WT_BSA 06	single	1705	outside	0	14.0578	0	0.134196	0	0.969544	0.798625	3410.13	2760.05	0	291	0		2168.47		0	0	0	0	0	0	43.6641
WT	0.1	WT_BSA 06	single	1705	outside	1	28.2943	0	0.0858625	0	0.969555	0.798634	3410.17	5098.15	0	291	0		3389.14		0	0	0	0	0	0	43.6641
WT	0.1	WT_BSA 06	single	1705	outside	2	143.154	0.00710783	0.0338332	0.210084	0.969549	0.798629	3410.15	23251.1	220	291	0.756014	30951.8	8601.01	3.59863	4	0.0163772	0.0655086	51	26	25	43.6641
WT	0.1	WT_BSA 06	single	1705	outside	3	115.476	0.00767645	0.0341176	0.225	0.969555	0.798634	3410.17	18044	196	291	0.67354	25532.6	8529.33	2.99351	8	0.0080412	0.0643296	60	30	30	43.6641
WT	0.1	WT_BSA 06	single	1705	outside	4	38.1203	0	0.0946762	0	0.969555	0.798634	3410.17	5476.88	0	291	0		3073.63		0	0	0	0	0	0	43.6641
WT	0.1	WT_BSA 06	single	1705	outside	5	23.5163	0	0.107186	0	0.969555	0.798634	3410.17	3988.95	0	291	0		2714.91		0	0	0	0	0	0	43.6641
WT	0.1	WT_BSA 06	single	1705	outside	6	35.2199	0	0.088137	0	0.969554	0.798633	3410.16	5597.94	0	291	0		3301.68		0	0	0	0	0	0	43.6641
WT	0.1	WT_BSA 06	single	1705	outside	7	23.8323	0	0.0966664	0	0.969555	0.798634	3410.17	4380.84	0	291	0		3010.35		0	0	0	0	0	0	43.6641
WT	0.1	WT_BSA 06	single	1705	outside	8	54.1623	0.00170588	0.0628332	0.0271493	0.969555	0.798634	3410.17	7764.96	42	291	0.14433	24620.8	4631.31	5.31615	8	0.00255901	0.0204721	24	12	12	43.6641
WT	0.1	WT_BSA 06	single	1705	outside	9	34.6397	0	0.079892	0	0.969555	0.798634	3410.17	5693.98	0	291	0		3642.42		0	0	0	0	0	0	43.6641
WT	0.1	WT_BSA 06	single	1705	outside	10	41.5956	0	0.0696567	0	0.969555	0.798634	3410.17	6875.18	0	291	0		4177.63		0	0	0	0	0	0	43.6641
WT	0.1	WT_BSA 06	single	1705	outside	union_max																					43.6641	0.0164902	3	3.07122	68	68	6	0.0151055	69.6143	0.97681
WT	0.1	WT_BSA 06	single	1841	outside	0	19.9318	0	0.109633	0	0.964976	1.03114	3415.13	3678.47	0	291	0		2654.32		0	0	0	0	0	0	43.6641
WT	0.1	WT_BSA 06	single	1841	outside	union_max																					43.6641	0	0	0	0	0	0	0	0	0.236965
WT	0.1	WT_BSA 07	multiple switches	787	inside	0	23.1517	0	0.0888696	0	0.970312	0.767698	3439.29	4515.81	0	291	0		3274.46		0	0	0	0	0	0	43.6641
WT	0.1	WT_BSA 07	multiple switches	787	inside	1	36.5264	0	0.0789952	0	0.970312	0.767699	3439.29	6490.81	0	291	0		3683.77		0	0	0	0	0	0	43.6641
WT	0.1	WT_BSA 07	multiple switches	787	inside	union_max																					43.6641	0	0	0	0	0	0	0	0	0.374305
WT	0.1	WT_BSA 07	multiple switches	1289	inside	0	44.3171	0.000282781	0.0777647	0.00363636	0.967403	0.921615	3421.03	6402.36	10	291	0.0343643	35363.1	3742.06	9.45017	6	0.00231281	0.0138769	16	8	8	43.6641
WT	0.1	WT_BSA 07	multiple switches	1289	inside	1	12.8407	0	0.152984	0	0.967375	0.921588	3420.93	2226.92	0	291	0		1902.15		0	0	0	0	0	0	43.6641
WT	0.1	WT_BSA 07	multiple switches	1289	inside	union_max																					43.6641	0.000282781	0	0	8	8	6	0.00131055	24.7919	0.322685
WT	0.1	WT_BSA 07	multiple switches	1597	inside	0	18.3672	0	0.121631	0	0.968343	0.841121	3423.36	3304.03	0	291	0		2392.48		0	0	0	0	0	0	43.6641
WT	0.1	WT_BSA 07	multiple switches	1597	outside	1	58.6482	0.00480868	0.0492182	0.0977011	0.96855	0.841301	3424.09	10666.6	101	291	0.347079	21003.7	5912.45	3.55246	6	0.00531771	0.0319062	58	29	29	43.6641
WT	0.1	WT_BSA 07	multiple switches	1597	outside	union_max																					43.6641	0.00480868	1	5.69128	29	29	6	0.00634896	165.047	0.175707
WT	0.1	WT_BSA 07	multiple switches	2519	outside	0	39.3565	0	0.0733194	0	0.959902	1.39277	3403.93	6157.86	0	291	0		3968.94		0	0	0	0	0	0	43.6641
WT	0.1	WT_BSA 07	multiple switches	2519	outside	1	84.3488	0.00817793	0.0380697	0.214815	0.959902	1.39277	3403.93	14580.3	182	291	0.62543	22255	7643.88	2.91148	8	0.0103191	0.0825528	69	34	35	43.6641
WT	0.1	WT_BSA 07	multiple switches	2519	inside	2	96.181	0.00733194	0.0386337	0.189781	0.959902	1.39277	3403.94	14860.1	166	291	0.570447	22640.7	7532.29	3.00582	7	0.0105165	0.0736155	62	31	31	43.6641
WT	0.1	WT_BSA 07	multiple switches	2519	inside	3	140.654	0.00930592	0.0250978	0.370787	0.960047	1.39298	3404.45	25049.8	237	291	0.814433	25467.6	11594.6	2.1965	4	0.0219207	0.087683	60	30	30	43.6641
WT	0.1	WT_BSA 07	multiple switches	2519	inside	4	167.727	0.00817793	0.0239698	0.341176	0.959969	1.39287	3404.17	26418.5	241	291	0.828179	29469.5	12140.3	2.42742	4	0.0212368	0.0849473	43	22	21	43.6641
WT	0.1	WT_BSA 07	multiple switches	2519	inside	5	223.83	0.00761394	0.0172019	0.442623	0.959896	1.39276	3403.92	34465	256	291	0.879725	33622.5	16916.8	1.98753	1	0.0892542	0.0892542	48	24	24	43.6641
WT	0.1	WT_BSA 07	multiple switches	2519	inside	6	247.904	0.00704994	0.0186118	0.378788	0.959865	1.39272	3403.8	37635.6	255	291	0.876289	36170.5	15635.2	2.3134	3	0.0301751	0.0905252	45	23	22	43.6641
WT	0.1	WT_BSA 07	multiple switches	2519	inside	7	232.949	0.00733194	0.0203038	0.361111	0.960555	1.39372	3406.25	36967.2	248	291	0.852234	33824.6	14332.3	2.36003	3	0.0304222	0.0912665	40	20	20	43.6641
WT	0.1	WT_BSA 07	multiple switches	2519	inside	8	65.5483	0.00620395	0.0417357	0.148649	0.959902	1.39277	3403.93	11800.8	130	291	0.446735	20954.4	6972.45	3.00531	15	0.00385864	0.0578796	58	29	29	43.6641
WT	0.1	WT_BSA 07	multiple switches	2519	inside	union_max																					43.6641	0.0262258	1	1.10695	215	215	17	0.00864979	237.993	0.903386
WT	0.1	WT_BSA 07	multiple switches	2555	inside	0	20.9706	0	0.133236	0	0.977694	0.427155	3485.58	3253.71	0	291	0		2184.1		0	0	0	0	0	0	43.6641
WT	0.1	WT_BSA 07	multiple switches	2555	inside	1	47.9999	0.00084149	0.0560993	0.015	0.977819	0.427209	3486.03	8176.14	21	291	0.0721649	24955.7	5187.23	4.811	8	0.0015278	0.0122224	22	11	11	43.6641
WT	0.1	WT_BSA 07	multiple switches	2555	inside	2	15.3225	0	0.132114	0	0.977819	0.427209	3486.03	2730.6	0	291	0		2202.64		0	0	0	0	0	0	43.6641
WT	0.1	WT_BSA 07	multiple switches	2555	inside	3	24.4254	0	0.0953689	0	0.977819	0.427209	3486.03	4204.89	0	291	0		3051.31		0	0	0	0	0	0	43.6641
WT	0.1	WT_BSA 07	multiple switches	2555	outside	4	26.4939	0	0.116967	0	0.977819	0.427209	3486.03	3961.76	0	291	0		2487.88		0	0	0	0	0	0	43.6641
WT	0.1	WT_BSA 07	multiple switches	2555	inside	union_max																					43.6641	0.00084149	1	1.86455	11	11	8	0.0018388	20.5101	0.536321
WT	0.1	WT_BSA 07	multiple switches	2940	outside	0	28.6473	0	0.0832875	0	0.957049	1.545	3309.38	5248.46	0	291	0		3493.92		0	0	0	0	0	0	43.6641
WT	0.1	WT_BSA 07	multiple switches	2940	outside	union_max																					43.6641	0	0	0	0	0	0	0	0	0.141959
WT	0.1	WT_BSA 07	multiple switches	3071	outside	0	45.6186	0.000570698	0.079327	0.00719424	0.964503	1.08093	3380.08	6790.35	15	291	0.0515464	26283.6	3668.36	7.16495	8	0.00158409	0.0126727	24	12	12	43.6641
WT	0.1	WT_BSA 07	multiple switches	3071	outside	1	27.5033	0	0.099016	0	0.964503	1.08093	3380.08	4213.81	0	291	0		2938.92		0	0	0	0	0	0	43.6641
WT	0.1	WT_BSA 07	multiple switches	3071	outside	union_max																					43.6641	0.000570698	1	5.54309	12	12	8	0.00135279	66.517	0.180405
WT	0.1	WT_BSA 07	single	142	outside	0	74.004	0.00746521	0.0410586	0.181818	0.959902	1.36791	3343.17	12954.4	157	291	0.539519	21030.9	7087.42	2.96735	9	0.00525242	0.0472717	48	24	24	43.6641
WT	0.1	WT_BSA 07	single	142	outside	1	30.6424	0	0.0689096	0	0.959902	1.36791	3343.17	6105.26	0	291	0		4222.92		0	0	0	0	0	0	43.6641
WT	0.1	WT_BSA 07	single	142	outside	2	55.8219	0.00401973	0.0602959	0.0666667	0.959902	1.36791	3343.17	9064.83	81	291	0.278351	20150.6	4826.2	4.17526	16	0.00213286	0.0341258	57	29	28	43.6641
WT	0.1	WT_BSA 07	single	142	outside	union_max																					43.6641	0.0103364	1	4.95716	53	53	25	0.00379735	262.729	0.201729
WT	0.1	WT_BSA 07	single	436	inside	0	26.91	0	0.11308	0	0.961908	1.2615	3411.1	4028.78	0	291	0		2573.41		0	0	0	0	0	0	43.6641
WT	0.1	WT_BSA 07	single	436	inside	1	22.4402	0	0.0975699	0	0.961908	1.2615	3411.1	4124.13	0	291	0		2982.48		0	0	0	0	0	0	43.6641
WT	0.1	WT_BSA 07	single	436	inside	2	14.9987	0	0.153405	0	0.961881	1.26146	3411	2728.6	0	291	0		1896.94		0	0	0	0	0	0	43.6641
WT	0.1	WT_BSA 07	single	436	inside	3	34.2186	0	0.0865721	0	0.961908	1.2615	3411.1	5128.21	0	291	0		3361.36		0	0	0	0	0	0	43.6641
WT	0.1	WT_BSA 07	single	436	inside	4	36.5308	0	0.0789583	0	0.961908	1.2615	3411.1	5768.55	0	291	0		3685.49		0	0	0	0	0	0	43.6641
WT	0.1	WT_BSA 07	single	436	inside	5	32.4031	0	0.0744464	0	0.961908	1.2615	3411.1	5480.76	0	291	0		3908.85		0	0	0	0	0	0	43.6641
WT	0.1	WT_BSA 07	single	436	inside	6	27.0766	0	0.109696	0	0.961908	1.2615	3411.1	4267.43	0	291	0		2652.8		0	0	0	0	0	0	43.6641
WT	0.1	WT_BSA 07	single	436	inside	union_max																					43.6641	0	0	0	0	0	0	0	0	0.586803
WT	0.1	WT_BSA 07	single	838	outside	0	32.8822	0	0.0840315	0	0.969388	0.805273	3472.34	5773.29	0	291	0		3462.99		0	0	0	0	0	0	43.6641
WT	0.1	WT_BSA 07	single	838	outside	1	52.1833	0.00195422	0.0577891	0.0338164	0.969388	0.805273	3472.34	8470.13	36	291	0.123711	18421.7	5035.55	3.65832	7	0.00321546	0.0225082	36	18	18	43.6641
WT	0.1	WT_BSA 07	single	838	outside	2	56.8696	0.0022334	0.0734229	0.0304183	0.969388	0.805273	3472.34	7813.46	66	291	0.226804	29551.4	3963.34	7.45619	11	0.00451341	0.0496475	31	16	15	43.6641
WT	0.1	WT_BSA 07	single	838	outside	3	42.8186	0	0.0762146	0	0.969388	0.805273	3472.34	6098.02	0	291	0		3818.16		0	0	0	0	0	0	43.6641
WT	0.1	WT_BSA 07	single	838	outside	union_max																					43.6641	0.00418762	2	4.98307	34	34	18	0.00286991	84.7122	0.401359
WT	0.1	WT_BSA 07	single	960	outside	0	54.3863	0.00284272	0.0557174	0.0510204	0.955853	1.66788	3362.45	9182.58	63	291	0.216495	22161.8	5222.79	4.2433	13			45	22	23	43.6641
WT	0.1	WT_BSA 07	single	960	outside	1	39.4133	0	0.0750479	0	0.955853	1.66788	3362.45	6230.18	0	291	0		3877.52		0	0	0	0	0	0	43.6641
WT	0.1	WT_BSA 07	single	960	outside	union_max																					43.6641	0.00284272	1	5.61296	22	23	13		123.485	0.178159
WT	0.1	WT_BSA 07	single	1148	outside	0	28.6089	0	0.0811492	0	0.966173	0.958615	3428.97	5125.43	0	291	0		3585.99		0	0	0	0	0	0	43.6641
WT	0.1	WT_BSA 07	single	1148	outside	1	30.781	0	0.0822762	0	0.966173	0.958615	3428.97	5330.58	0	291	0		3536.87		0	0	0	0	0	0	43.6641
WT	0.1	WT_BSA 07	single	1148	outside	2	42.1699	0	0.0650884	0	0.966173	0.958615	3428.97	7198.87	0	291	0		4470.84		0	0	0	0	0	0	43.6641
WT	0.1	WT_BSA 07	single	1148	outside	3	64.7712	0.00535359	0.0518453	0.103261	0.966173	0.958615	3428.97	10448.8	115	291	0.395189	21480.9	5612.85	3.82709	9	0.00473292	0.0425963	48	24	24	43.6641
WT	0.1	WT_BSA 07	single	1148	outside	4	46.5978	0.000845304	0.0676243	0.0125	0.966173	0.958615	3428.97	7127.91	19	291	0.0652921	22477.1	4303.19	5.22337	6	0.00250663	0.0150398	23	11	12	43.6641
WT	0.1	WT_BSA 07	single	1148	outside	5	30.0849	0	0.102282	0	0.966173	0.958615	3428.97	4788.89	0	291	0		2845.08		0	0	0	0	0	0	43.6641
WT	0.1	WT_BSA 07	single	1148	outside	6	96.6625	0.00760773	0.0422652	0.18	0.966173	0.958615	3428.97	14476.9	164	291	0.563574	21557	6885.1	3.13097	8	0.00704768	0.0563815	59	30	29	43.6641
WT	0.1	WT_BSA 07	single	1148	outside	7	73.3475	0.00648066	0.0543812	0.119171	0.966173	0.958615	3428.97	11269.1	125	291	0.429553	19288.1	5351.11	3.60451	11	0.00478748	0.0526622	53	26	27	43.6641
WT	0.1	WT_BSA 07	single	1148	outside	union_max																					43.6641	0.0188785	3	3.43046	92	92	2	0.00295125	105.201	0.874518
WT	0.1	WT_BSA 07	single	1295	outside	0	54.796	0.00197588	0.0575828	0.0343137	0.969186	0.826568	3433.56	8167.83	47	291	0.161512	23786.9	5053.59	4.70692	7	0.00293139	0.0205197	28	14	14	43.6641
WT	0.1	WT_BSA 07	single	1295	outside	1	34.5281	0	0.100205	0	0.969186	0.826568	3433.56	5008.28	0	291	0		2904.04		0	0	0	0	0	0	43.6641
WT	0.1	WT_BSA 07	single	1295	outside	2	22.7428	0	0.138876	0	0.969183	0.826565	3433.55	3172.01	0	291	0		2095.39		0	0	0	0	0	0	43.6641
WT	0.1	WT_BSA 07	single	1295	outside	union_max																					43.6641	0.00197588	1	2.53167	14	14	7	0.00328904	35.4434	0.394996
WT	0.1	WT_BSA 07	single	1726	inside	0	37.1511	0	0.0857655	0	0.962237	1.24252	3421.91	5801.73	0	291	0		3392.97		0	0	0	0	0	0	43.6641
WT	0.1	WT_BSA 07	single	1726	inside	1	36.8589	0	0.0767672	0	0.962237	1.24252	3421.91	5545.59	0	291	0		3790.68		0	0	0	0	0	0	43.6641
WT	0.1	WT_BSA 07	single	1726	inside	2	17.1609	0	0.134413	0	0.962237	1.24252	3421.91	2810.89	0	291	0		2164.97		0	0	0	0	0	0	43.6641
WT	0.1	WT_BSA 07	single	1726	inside	union_max																					43.6641	0	0	0	0	0	0	0	0	0.278067
WT	0.1	WT_BSA 07	single	1792	inside	0	23.9529	0	0.114404	0	0.961538	1.27086	3370.32	4156.8	0	291	0		2543.62		0	0	0	0	0	0	43.6641
WT	0.1	WT_BSA 07	single	1792	inside	1	22.3181	0	0.0910094	0	0.961538	1.27086	3370.32	4671.86	0	291	0		3197.47		0	0	0	0	0	0	43.6641
WT	0.1	WT_BSA 07	single	1792	inside	2	20.8018	0	0.138939	0	0.961538	1.27086	3370.32	3143.88	0	291	0		2094.44		0	0	0	0	0	0	43.6641
WT	0.1	WT_BSA 07	single	1792	inside	3	21.3984	0	0.112977	0	0.961538	1.27086	3370.32	3842.45	0	291	0		2575.74		0	0	0	0	0	0	43.6641
WT	0.1	WT_BSA 07	single	1792	inside	4	25.9538	0	0.113263	0	0.961538	1.27086	3370.32	3906.21	0	291	0		2569.25		0	0	0	0	0	0	43.6641
WT	0.1	WT_BSA 07	single	1792	inside	union_max																					43.6641	0	0	0	0	0	0	0	0	0.487867
WT	0.1	WT_BSA 07	single	1855	inside	0	11.9852	0	0.165653	0	0.961885	1.26315	3414.3	1965.5	0	291	0		1756.69		0	0	0	0	0	0	43.6641
WT	0.1	WT_BSA 07	single	1855	inside	1	46.1801	0.00140861	0.0563444	0.025	0.961894	1.26317	3414.34	8424.97	35	291	0.120275	24847.2	5164.66	4.811	11	0.00221558	0.0243713	40	20	20	43.6641
WT	0.1	WT_BSA 07	single	1855	inside	2	18.117	0	0.126775	0	0.961894	1.26317	3414.34	3049.37	0	291	0		2295.41		0	0	0	0	0	0	43.6641
WT	0.1	WT_BSA 07	single	1855	inside	3	28.7396	0	0.0898694	0	0.961894	1.26317	3414.34	4836.11	0	291	0		3238.03		0	0	0	0	0	0	43.6641
WT	0.1	WT_BSA 07	single	1855	inside	union_max																					43.6641	0.00140861	1	2.39368	20	20	11	0.00230827	47.8736	0.417767
WT	0.1	WT_BSA 07	single	1865	outside	0	39.0136	0	0.0872702	0	0.979899	0.349326	3458.33	5834.52	0	291	0		3334.47		0	0	0	0	0	0	43.6641
WT	0.1	WT_BSA 07	single	1865	outside	1	27.3863	0	0.112205	0	0.979899	0.349326	3458.33	4001.62	0	291	0		2593.48		0	0	0	0	0	0	43.6641
WT	0.1	WT_BSA 07	single	1865	outside	2	22.5977	0	0.134589	0	0.979811	0.349295	3458.02	3196.27	0	291	0		2162.14		0	0	0	0	0	0	43.6641
WT	0.1	WT_BSA 07	single	1865	outside	3	8.16494	0	0.189841	0	0.97989	0.349323	3458.29	1457.86	0	291	0		1532.86		0	0	0	0	0	0	43.6641
WT	0.1	WT_BSA 07	single	1865	outside	union_max																					43.6641	0	0	0	0	0	0	0	0	0.450205
WT	0.1	WT_BSA 07	single	1890	outside	0	28.23	0	0.087504	0	0.970473	0.743358	3449.18	4598.3	0	291	0		3325.56		0	0	0	0	0	0	43.6641
WT	0.1	WT_BSA 07	single	1890	outside	1	28.706	0	0.0891921	0	0.970474	0.743359	3449.19	4842.54	0	291	0		3262.62		0	0	0	0	0	0	43.6641
WT	0.1	WT_BSA 07	single	1890	outside	2	52.5178	0.00196954	0.062744	0.0313901	0.970474	0.743359	3449.19	8093.19	37	291	0.127148	18786.1	4637.89	4.05056	8	0.00263802	0.0211041	24	12	12	43.6641
WT	0.1	WT_BSA 07	single	1890	outside	union_max																					43.6641	0.00196954	1	2.66328	12	12	8	0.00226039	31.9593	0.375477
WT	0.1	WT_BSA 07	single	1917	inside	0	22.7942	0	0.121999	0	0.959583	1.40923	3382.16	3389.91	0	291	0		2385.26		0	0	0	0	0	0	43.6641
WT	0.1	WT_BSA 07	single	1917	inside	1	14.0373	0	0.140157	0	0.959583	1.40923	3382.16	2558.78	0	291	0		2076.24		0	0	0	0	0	0	43.6641
WT	0.1	WT_BSA 07	single	1917	inside	2	43.8805	0.000283719	0.0686601	0.00413223	0.959583	1.40923	3382.16	6903.67	10	291	0.0343643	35246.1	4238.27	8.31615	7	0.00200684	0.0140478	16	8	8	43.6641
WT	0.1	WT_BSA 07	single	1917	inside	union_max																					43.6641	0.000283719	0	0	8	8	7	0.00129244	18.0383	0.443502
WT	0.1	WT_BSA 07	single	2156	outside	0	123.863	0.00705008	0.0313024	0.225225	0.952273	1.94181	3376.81	18705.6	191	291	0.656357	27091.9	9296.42	2.91423	8	0.0133657	0.106926	41	21	20	43.6641
WT	0.1	WT_BSA 07	single	2156	outside	1	243.227	0.00535806	0.0197402	0.271429	0.937759	1.91222	3325.35	51706.4	252	291	0.865979	47031.9	14741.5	3.19045	1	0.213017	0.213017	22	11	11	43.6641
WT	0.1	WT_BSA 07	single	2156	outside	union_max																					43.6641	0.0124081	2	4.29874	32	32	9	0.01521	68.7798	0.465253
WT	0.1	WT_BSA 07	single	2625	outside	0	193.345	0.00549938	0.0219975	0.25	0.956881	1.55064	3305.96	34090.3	229	291	0.786942	41641	13228.8	3.14777	5	0.0121267	0.0606337	41	21	20	43.6641
WT	0.1	WT_BSA 07	single	2625	outside	1	45.7123	0.00115777	0.0509417	0.0227273	0.956848	1.55058	3305.84	8802.81	22	291	0.0756014	19002.1	5712.42	3.32646	12	0.00122175	0.014661	31	16	15	43.6641
WT	0.1	WT_BSA 07	single	2625	outside	2	79.3922	0.00607827	0.0466	0.130435	0.956848	1.55058	3305.84	12410.1	144	291	0.494845	23691	6244.63	3.79381	9	0.00533728	0.0480355	46	23	23	43.6641
WT	0.1	WT_BSA 07	single	2625	outside	3	104.939	0.00694659	0.0370485	0.1875	0.95685	1.55059	3305.85	15609.1	166	291	0.570447	23896.6	7854.57	3.04238	10	0.00525161	0.0525161	44	22	22	43.6641
WT	0.1	WT_BSA 07	single	2625	outside	union_max																					43.6641	0.017077	3	8.93792	82	82	31	0.00493677	244.303	0.335649
WT	0.1	WT_BSA 07	single	3206	outside	0	58.9339	0.00475429	0.0520175	0.0913978	0.97313	0.559878	3479.64	10281.8	94	291	0.323024	19771.6	5594.27	3.53426	14	0.00394149	0.0551808	78	39	39	43.6641
WT	0.1	WT_BSA 07	single	3206	outside	1	28.8797	0	0.0964841	0	0.97313	0.559878	3479.64	4514.41	0	291	0		3016.04		0	0	0	0	0	0	43.6641
WT	0.1	WT_BSA 07	single	3206	outside	2	13.1897	0	0.178705	0	0.973115	0.559869	3479.59	1977.32	0	291	0		1628.38		0	0	0	0	0	0	43.6641
WT	0.1	WT_BSA 07	single	3206	outside	3	44.7218	0.000279664	0.0791449	0.00353357	0.97313	0.559878	3479.64	6534.01	10	291	0.0343643	35757.2	3676.8	9.72509	4	0.001519	0.006076	11	6	5	43.6641
WT	0.1	WT_BSA 07	single	3206	outside	union_max																					43.6641	0.00503395	2	5.16656	45	45	15	0.00343976	116.248	0.387104
WT	0.1	WT_BSA 08	multiple switches	494	outside	0	18.8039	0	0.1384	0	0.961894	1.2702	3433.36	2821.93	0	291	0		2102.6		0	0	0	0	0	0	43.6641
WT	0.1	WT_BSA 08	multiple switches	494	inside	1	13.6099	0	0.147085	0	0.961894	1.2702	3433.36	2577.73	0	291	0		1978.45		0	0	0	0	0	0	43.6641
WT	0.1	WT_BSA 08	multiple switches	494	inside	2	22.5697	0	0.112065	0	0.961894	1.2702	3433.36	3760.14	0	291	0		2596.72		0	0	0	0	0	0	43.6641
WT	0.1	WT_BSA 08	multiple switches	494	inside	union_max																					43.6641	0	0	0	0	0	0	0	0	0.352098
WT	0.1	WT_BSA 08	multiple switches	514	outside	0	11.9748	0	0.151757	0	0.965366	1.00422	3422.37	2273.36	0	291	0		1917.54		0	0	0	0	0	0	43.6641
WT	0.1	WT_BSA 08	multiple switches	514	inside	1	31.7105	0	0.106907	0	0.965376	1.00423	3422.4	4578.26	0	291	0		2722		0	0	0	0	0	0	43.6641
WT	0.1	WT_BSA 08	multiple switches	514	inside	2	29.5907	0	0.101265	0	0.965376	1.00423	3422.4	4735.76	0	291	0		2873.65		0	0	0	0	0	0	43.6641
WT	0.1	WT_BSA 08	multiple switches	514	inside	union_max																					43.6641	0	0	0	0	0	0	0	0	0.407995
WT	0.1	WT_BSA 08	multiple switches	528	outside	0	22.254	0	0.102303	0	0.961252	1.25329	3363.82	4061.39	0	291	0		2844.5		0	0	0	0	0	0	43.6641
WT	0.1	WT_BSA 08	multiple switches	528	outside	1	36.0554	0	0.0931585	0	0.961252	1.25329	3363.82	5332.6	0	291	0		3123.71		0	0	0	0	0	0	43.6641
WT	0.1	WT_BSA 08	multiple switches	528	outside	union_max																					43.6641	0	0	0	0	0	0	0	0	0.280666
WT	0.1	WT_BSA 08	multiple switches	669	inside	0	26.825	0	0.0921808	0	0.965177	1.05511	3423.85	4700.47	0	291	0		3156.84		0	0	0	0	0	0	43.6641
WT	0.1	WT_BSA 08	multiple switches	669	outside	1	27.7525	0	0.0952817	0	0.965177	1.05511	3423.85	4571.45	0	291	0		3054.1		0	0	0	0	0	0	43.6641
WT	0.1	WT_BSA 08	multiple switches	669	outside	union_max																					43.6641	0	0	0	0	0	0	0	0	0.170801
WT	0.1	WT_BSA 08	multiple switches	1310	inside	0	50.4976	0.0022656	0.0560735	0.040404	0.957895	1.48351	3382.4	8397.11	51	291	0.175258	22510.6	5189.62	4.33763	13	0.00396658	0.0515656	40	20	20	43.6641
WT	0.1	WT_BSA 08	multiple switches	1310	inside	union_max																					43.6641	0.0022656	1	3.84028	20	20	13	0.0022124	76.8057	0.260397
WT	0.1	WT_BSA 08	single	313	outside	0	24.5757	0	0.0993089	0	0.962989	1.19073	3442.4	4370.93	0	291	0		2930.25		0	0	0	0	0	0	43.6641
WT	0.1	WT_BSA 08	single	313	outside	1	11.3585	0	0.149103	0	0.962989	1.19073	3442.4	2235.56	0	291	0		1951.67		0	0	0	0	0	0	43.6641
WT	0.1	WT_BSA 08	single	313	outside	union_max																					43.6641	0	0	0	0	0	0	0	0	0.217563
WT	0.1	WT_BSA 08	single	431	outside	0	41.3097	0	0.0758812	0	0.959079	1.44925	3399.95	6940.26	0	291	0		3834.94		0	0	0	0	0	0	43.6641
WT	0.1	WT_BSA 08	single	431	outside	union_max																					43.6641	0	0	0	0	0	0	0	0	0.260782
WT	0.1	WT_BSA 08	single	574	inside	0	33.2743	0	0.0967391	0	0.959079	1.4326	3360.87	5141.67	0	291	0		3008.09		0	0	0	0	0	0	43.6641
WT	0.1	WT_BSA 08	single	574	inside	1	27.4166	0	0.0881781	0	0.959079	1.4326	3360.87	4775.25	0	291	0		3300.14		0	0	0	0	0	0	43.6641
WT	0.1	WT_BSA 08	single	574	inside	union_max																					43.6641	0	0	0	0	0	0	0	0	0.420299
WT	0.1	WT_BSA 08	single	789	outside	0	33.0111	0	0.0783811	0	0.957727	1.54957	3409.06	5421.23	0	291	0		3712.63		0	0	0	0	0	0	43.6641
WT	0.1	WT_BSA 08	single	789	outside	1	36.0488	0	0.069953	0	0.957727	1.54957	3409.06	6331.7	0	291	0		4159.94		0	0	0	0	0	0	43.6641
WT	0.1	WT_BSA 08	single	789	outside	union_max																					43.6641	0	0	0	0	0	0	0	0	0.187962
WT	0.1	WT_BSA 08	single	1113	outside	0	30.9568	0	0.0855272	0	0.961483	1.22549	3372.55	5234.72	0	291	0		3402.42		0	0	0	0	0	0	43.6641
WT	0.1	WT_BSA 08	single	1113	outside	1	38.6626	0	0.0858123	0	0.961483	1.22549	3372.55	5478	0	291	0		3391.12		0	0	0	0	0	0	43.6641
WT	0.1	WT_BSA 08	single	1113	outside	union_max																					43.6641	0	0	0	0	0	0	0	0	0.218901
WT	0.1	WT_BSA 08	single	1214	inside	0	28.3546	0	0.100395	0	0.963293	1.16852	3406.25	4210.64	0	291	0		2898.56		0	0	0	0	0	0	43.6641
WT	0.1	WT_BSA 08	single	1214	inside	1	14.3859	0	0.139704	0	0.963293	1.16852	3406.25	2719.08	0	291	0		2082.97		0	0	0	0	0	0	43.6641
WT	0.1	WT_BSA 08	single	1214	inside	2	18.0553	0	0.142532	0	0.963293	1.16852	3406.25	2783.2	0	291	0		2041.64		0	0	0	0	0	0	43.6641
WT	0.1	WT_BSA 08	single	1214	inside	3	20.8613	0	0.110858	0	0.963293	1.16852	3406.24	3594.52	0	291	0		2624.97		0	0	0	0	0	0	43.6641
WT	0.1	WT_BSA 08	single	1214	inside	4	18.7343	0	0.132069	0	0.963293	1.16852	3406.25	3123.43	0	291	0		2203.4		0	0	0	0	0	0	43.6641
WT	0.1	WT_BSA 08	single	1214	inside	union_max																					43.6641	0	0	0	0	0	0	0	0	0.42086
WT	0.1	WT_BSA 08	single	1568	outside	0	47.1651	0.000564565	0.0753694	0.00749064	0.965774	1.01824	3421.3	7096.44	27	291	0.0927835	47824.4	3860.98	12.3866	4	0.00231749	0.00926997	10	5	5	43.6641
WT	0.1	WT_BSA 08	single	1568	outside	1	31.9747	0	0.0973874	0	0.965774	1.01824	3421.3	4639.46	0	291	0		2988.06		0	0	0	0	0	0	43.6641
WT	0.1	WT_BSA 08	single	1568	outside	union_max																					43.6641	0.000564565	1	4.44021	5	5	4	0.00277637	22.201	0.225215
WT	0.1	WT_BSA 08	single	1570	outside	0	34.0393	0	0.0939745	0	0.963211	1.13467	3392.65	5329.36	0	291	0		3096.58		0	0	0	0	0	0	43.6641
WT	0.1	WT_BSA 08	single	1570	outside	union_max																					43.6641	0	0	0	0	0	0	0	0	0.144657
WT	0.1	WT_BSA 08	single	1635	outside	0	18.9104	0	0.110708	0	0.96637	0.95603	3413.03	3513.77	0	291	0		2628.53		0	0	0	0	0	0	43.6641
WT	0.1	WT_BSA 08	single	1635	outside	1	16.5834	0	0.122034	0	0.966387	0.956046	3413.09	3102.79	0	291	0		2384.58		0	0	0	0	0	0	43.6641
WT	0.1	WT_BSA 08	single	1635	outside	union_max																					43.6641	0	0	0	0	0	0	0	0	0.192551
WT	0.1	WT_BSA 08	single	2791	outside	0	38.2723	0	0.0648871	0	0.969231	0.800828	3435.55	6933.15	0	291	0		4484.71		0	0	0	0	0	0	43.6641
WT	0.1	WT_BSA 08	single	2791	outside	1	76.5428	0.00648871	0.0428819	0.151316	0.969231	0.800828	3435.55	13014.6	148	291	0.508591	22808.8	6786.07	3.36112	13	0.00538612	0.0700196	57	29	28	43.6641
WT	0.1	WT_BSA 08	single	2791	outside	2	13.6406	0	0.145291	0	0.96923	0.800827	3435.55	2478.68	0	291	0		2002.88		0	0	0	0	0	0	43.6641
WT	0.1	WT_BSA 08	single	2791	outside	union_max																					43.6641	0.00648871	1	2.27185	29	29	13	0.0044252	65.8837	0.44017
WT	0.1	WT_BSA 08	single	3085	outside	0	17.0051	0	0.132382	0	0.966608	0.966995	3446.37	2833.7	0	291	0		2198.18		0	0	0	0	0	0	43.6641
WT	0.1	WT_BSA 08	single	3085	outside	1	21.8464	0	0.0962017	0	0.966611	0.966998	3446.38	4096.65	0	291	0		3024.9		0	0	0	0	0	0	43.6641
WT	0.1	WT_BSA 08	single	3085	outside	union_max																					43.6641	0	0	0	0	0	0	0	0	0.185168
WT	0.1	WT_BSA 08	single	5360	outside	0	56.3913	0.00557005	0.0534724	0.104167	0.964116	1.09933	3461.79	9867.66	105	291	0.360825	18850.8	5442.06	3.46392	14	0.00310092	0.0434129	53	27	26	43.6641
WT	0.1	WT_BSA 08	single	5360	outside	1	65.9518	0.00334203	0.065448	0.0510638	0.964116	1.09933	3461.79	8800.3	75	291	0.257732	22441.5	4446.28	5.04725	8	0.00490248	0.0392198	34	17	17	43.6641
WT	0.1	WT_BSA 08	single	5360	outside	union_max																					43.6641	0.00891207	2	6.56998	44	44	22	0.00361305	144.54	0.304415
WT	0.1	WT_BSA 09	multiple switches	368	outside	0	53.325	0.00171902	0.0601657	0.0285714	0.956811	1.58501	3339.62	8638.22	38	291	0.130584	22105.6	4836.65	4.57045	7	0.00251296	0.0175907	24	12	12	43.6641
WT	0.1	WT_BSA 09	multiple switches	368	outside	1	50.4712	0.00200552	0.0676147	0.029661	0.956811	1.58501	3339.62	8381.99	46	291	0.158076	22936.7	4303.79	5.32941	10	0.00304122	0.0304122	36	18	18	43.6641
WT	0.1	WT_BSA 09	multiple switches	368	outside	union_max																					43.6641	0.00372454	2	8.06538	30	30	17	0.00240407	120.981	0.247973
WT	0.1	WT_BSA 09	multiple switches	419	outside	0	23.0244	0	0.118747	0	0.983762	0.215742	3520.91	3635.84	0	291	0		2450.58		0	0	0	0	0	0	43.6641
WT	0.1	WT_BSA 09	multiple switches	419	outside	1	35.0874	0	0.0743218	0	0.983762	0.215742	3520.91	5828.16	0	291	0		3915.4		0	0	0	0	0	0	43.6641
WT	0.1	WT_BSA 09	multiple switches	419	outside	2	34.6425	0	0.0894097	0	0.983762	0.215742	3520.91	5671	0	291	0		3254.68		0	0	0	0	0	0	43.6641
WT	0.1	WT_BSA 09	multiple switches	419	outside	3	27.0442	0	0.120424	0	0.983762	0.215742	3520.91	4050.21	0	291	0		2416.47		0	0	0	0	0	0	43.6641
WT	0.1	WT_BSA 09	multiple switches	419	inside	4	62.9829	0.00363227	0.0614692	0.0590909	0.983762	0.215742	3520.91	10319	99	291	0.340206	27255.7	4734.08	5.75734	10	0.0044645	0.044645	44	22	22	43.6641
WT	0.1	WT_BSA 09	multiple switches	419	inside	5	35.9236	0	0.0835422	0	0.983762	0.215742	3520.91	5993.79	0	291	0		3483.27		0	0	0	0	0	0	43.6641
WT	0.1	WT_BSA 09	multiple switches	419	inside	6	26.8411	0	0.110645	0	0.983762	0.215742	3520.91	4075.86	0	291	0		2630.04		0	0	0	0	0	0	43.6641
WT	0.1	WT_BSA 09	multiple switches	419	inside	7	29.5447	0	0.106453	0	0.983762	0.215742	3520.91	4531.94	0	291	0		2733.59		0	0	0	0	0	0	43.6641
WT	0.1	WT_BSA 09	multiple switches	419	outside	8	51.1028	0.00167643	0.0611898	0.0273973	0.983763	0.215742	3520.91	7923.06	37	291	0.127148	22070.7	4755.7	4.64089	11	0.0025197	0.0277167	32	16	16	43.6641
WT	0.1	WT_BSA 09	multiple switches	419	outside	9	78.5903	0.00922038	0.0382785	0.240876	0.983762	0.215742	3520.91	14632.8	190	291	0.652921	20606.5	7602.17	2.71061	11	0.00750492	0.0825541	49	25	24	43.6641
WT	0.1	WT_BSA 09	multiple switches	419	outside	10	20.7808	0	0.138585	0	0.983762	0.215742	3520.91	2956.8	0	291	0		2099.79		0	0	0	0	0	0	43.6641
WT	0.1	WT_BSA 09	multiple switches	419	outside	11	40.0205	0	0.0642633	0	0.983762	0.215742	3520.91	7189.63	0	291	0		4528.25		0	0	0	0	0	0	43.6641
WT	0.1	WT_BSA 09	multiple switches	419	outside	12	43.39	0	0.0751601	0	0.983762	0.215742	3520.91	6687.43	0	291	0		3871.74		0	0	0	0	0	0	43.6641
WT	0.1	WT_BSA 09	multiple switches	419	outside	13	47.0791	0.00111762	0.069572	0.0160643	0.983762	0.215742	3520.91	6993.31	15	291	0.0515464	13421.4	4182.72	3.20876	8	0.00160321	0.0128256	22	11	11	43.6641
WT	0.1	WT_BSA 09	multiple switches	419	outside	14	25.7377	0	0.109806	0	0.983762	0.215742	3520.91	3842.32	0	291	0		2650.12		0	0	0	0	0	0	43.6641
WT	0.1	WT_BSA 09	multiple switches	419	outside	15	20.7524	0	0.0991889	0	0.983762	0.215742	3520.91	4078.07	0	291	0		2933.8		0	0	0	0	0	0	43.6641
WT	0.1	WT_BSA 09	multiple switches	419	outside	union_max																					43.6641	0.0139703	3	1.87862	74	74	0	0	46.3394	1.59691
WT	0.1	WT_BSA 09	multiple switches	525	inside	0	43.9588	0.000282795	0.0726783	0.00389105	0.96262	1.2118	3403.95	7004.76	16	291	0.0549828	56578.1	4003.95	14.1306	7	0.00130361	0.0091253	20	10	10	43.6641
WT	0.1	WT_BSA 09	multiple switches	525	inside	1	42.0253	0	0.0913427	0	0.96262	1.2118	3403.95	6128.45	0	291	0		3185.8		0	0	0	0	0	0	43.6641
WT	0.1	WT_BSA 09	multiple switches	525	inside	2	47.2575	0.00197956	0.0698503	0.0283401	0.96262	1.2118	3403.95	7811.51	28	291	0.0962199	14144.5	4166.05	3.39519	11	0.00149378	0.0164315	33	16	17	43.6641
WT	0.1	WT_BSA 09	multiple switches	525	inside	3	25.5252	0	0.115663	0	0.96262	1.2118	3403.95	4093.59	0	291	0		2515.93		0	0	0	0	0	0	43.6641
WT	0.1	WT_BSA 09	multiple switches	525	inside	4	40.7488	0	0.0639116	0	0.96262	1.2118	3403.95	7234.16	0	291	0		4553.16		0	0	0	0	0	0	43.6641
WT	0.1	WT_BSA 09	multiple switches	525	inside	5	28.3534	0	0.101806	0	0.96262	1.2118	3403.95	4340.87	0	291	0		2858.37		0	0	0	0	0	0	43.6641
WT	0.1	WT_BSA 09	multiple switches	525	inside	6	16.4162	0	0.142246	0	0.96262	1.2118	3403.95	2894.95	0	291	0		2045.75		0	0	0	0	0	0	43.6641
WT	0.1	WT_BSA 09	multiple switches	525	inside	7	19.985	0	0.143377	0	0.962613	1.21179	3403.93	3160.25	0	291	0		2029.61		0	0	0	0	0	0	43.6641
WT	0.1	WT_BSA 09	multiple switches	525	inside	8	16.1764	0	0.128106	0	0.96262	1.2118	3403.95	2892.29	0	291	0		2271.56		0	0	0	0	0	0	43.6641
WT	0.1	WT_BSA 09	multiple switches	525	outside	9	150.043	0.00650428	0.0311074	0.209091	0.962613	1.21179	3403.93	23289.7	210	291	0.721649	32286.4	9354.68	3.45137	5	0.0126738	0.0633692	39	20	19	43.6641
WT	0.1	WT_BSA 09	multiple switches	525	outside	10	78.7471	0.00763546	0.0449644	0.169811	0.96262	1.2118	3403.95	12881	154	291	0.52921	20169.1	6471.79	3.11646	8	0.00753082	0.0602466	47	23	24	43.6641
WT	0.1	WT_BSA 09	multiple switches	525	inside	union_max																					43.6641	0.0121602	2	2.332	70	70	18	0.0016151	81.6201	0.857632
WT	0.1	WT_BSA 09	multiple switches	896	outside	0	48.0074	0.00113265	0.074472	0.0152091	0.969397	0.805898	3423.45	6979.77	24	291	0.0824742	21189.2	3907.51	5.42268	9	0.00173755	0.015638	24	12	12	43.6641
WT	0.1	WT_BSA 09	multiple switches	896	outside	1	36.7251	0	0.0673929	0	0.969397	0.805898	3423.45	6636.67	0	291	0		4317.96		0	0	0	0	0	0	43.6641
WT	0.1	WT_BSA 09	multiple switches	896	outside	2	34.6677	0	0.0959925	0	0.969397	0.805898	3423.45	4995.67	0	291	0		3031.49		0	0	0	0	0	0	43.6641
WT	0.1	WT_BSA 09	multiple switches	896	outside	3	33.2842	0	0.0874975	0	0.969397	0.805898	3423.45	5263.48	0	291	0		3325.81		0	0	0	0	0	0	43.6641
WT	0.1	WT_BSA 09	multiple switches	896	outside	union_max																					43.6641	0.00113265	1	2.44511	12	12	9	0.00179124	29.3414	0.408979
WT	0.1	WT_BSA 09	multiple switches	965	inside	0	47.3119	0.00140893	0.0605841	0.0232558	0.974675	0.561512	3458.91	8313.45	33	291	0.113402	23422	4803.24	4.87629	11	0.00208537	0.0229391	44	22	22	43.6641
WT	0.1	WT_BSA 09	multiple switches	965	inside	1	63.0572	0.00281787	0.0749552	0.037594	0.974675	0.561512	3458.91	8194.42	76	291	0.261168	26970.8	3882.32	6.94708	9	0.003379	0.030411	32	16	16	43.6641
WT	0.1	WT_BSA 09	multiple switches	965	inside	2	48.0642	0.00084536	0.0890445	0.00949367	0.974675	0.561512	3458.91	6881.1	43	291	0.147766	50865.9	3268.03	15.5647	9	0.00192682	0.0173413	30	15	15	43.6641
WT	0.1	WT_BSA 09	multiple switches	965	outside	3	33.3749	0	0.0867903	0	0.974675	0.561512	3458.91	5433.26	0	291	0		3352.91		0	0	0	0	0	0	43.6641
WT	0.1	WT_BSA 09	multiple switches	965	inside	union_max																					43.6641	0.00507216	2	4.62244	53	53	29	0.00251795	122.495	0.432672
WT	0.1	WT_BSA 09	multiple switches	1255	outside	0	10.0604	0	0.175982	0	0.972236	0.669295	3452.89	1813.74	0	291	0		1653.58		0	0	0	0	0	0	43.6641
WT	0.1	WT_BSA 09	multiple switches	1255	outside	1	21.3759	0	0.0991131	0	0.972281	0.669327	3453.06	4071.78	0	291	0		2936.04		0	0	0	0	0	0	43.6641
WT	0.1	WT_BSA 09	multiple switches	1255	outside	union_max																					43.6641	0	0	0	0	0	0	0	0	0.374444
WT	0.1	WT_BSA 09	multiple switches	1577	inside	0	89.7441	0.00480849	0.0602475	0.0798122	0.960792	1.31863	3396.8	12084.8	122	291	0.419244	25371.8	4830.08	5.25288	4	0.00921564	0.0368626	31	16	15	43.6641
WT	0.1	WT_BSA 09	multiple switches	1577	inside	1	107.844	0.00905127	0.030548	0.296296	0.960792	1.31863	3396.8	17803.1	218	291	0.749141	24085	9525.98	2.52835	10	0.00746491	0.0746491	56	28	28	43.6641
WT	0.1	WT_BSA 09	multiple switches	1577	outside	2	39.4701	0	0.0834414	0	0.960792	1.31863	3396.8	5938.88	0	291	0		3487.48		0	0	0	0	0	0	43.6641
WT	0.1	WT_BSA 09	multiple switches	1577	outside	3	72.3144	0.00480849	0.0582675	0.0825243	0.960792	1.31863	3396.8	10461.3	110	291	0.378007	22876.2	4994.2	4.58055	7	0.00673156	0.0471209	28	14	14	43.6641
WT	0.1	WT_BSA 09	multiple switches	1577	outside	union_max																					43.6641	0.0155569	2	4.91604	58	58	16	0.00799667	142.565	0.406831
WT	0.1	WT_BSA 09	single	258	outside	0	43.2435	0	0.0751516	0	0.958479	1.46046	3341.53	6484.26	0	291	0		3872.17		0	0	0	0	0	0	43.6641
WT	0.1	WT_BSA 09	single	258	outside	1	59.8102	0.0022947	0.0762989	0.0300752	0.958479	1.46046	3341.53	7637.49	61	291	0.209622	26582.9	3813.95	6.96993	9	0.00370934	0.033384	24	12	12	43.6641
WT	0.1	WT_BSA 09	single	258	outside	union_max																					43.6641	0.0022947	1	4.49165	12	12	9	0.00307895	53.8998	0.222635
WT	0.1	WT_BSA 09	single	284	outside	0	73.4142	0.00652647	0.0405776	0.160839	0.952917	1.90481	3358.18	12747	144	291	0.494845	22064	7171.44	3.07665	7	0.0054618	0.0382326	32	16	16	43.6641
WT	0.1	WT_BSA 09	single	284	outside	1	149.699	0.00652647	0.0326324	0.2	0.952928	1.90483	3358.22	24322.2	207	291	0.71134	31717	8917.53	3.5567	3	0.0257895	0.0773685	15	8	7	43.6641
WT	0.1	WT_BSA 09	single	284	outside	2	382.521	0.00595895	0.0144717	0.411765	0.954109	1.9072	3362.39	60813.7	263	291	0.90378	44135.3	20108.2	2.19489	4	0.0347028	0.138811	17	8	9	43.6641
WT	0.1	WT_BSA 09	single	284	outside	3	383.109	0.00567519	0.014188	0.4	0.950652	1.90028	3350.2	62389.4	272	291	0.934708	47927.9	20510.3	2.33677	3	0.0663784	0.199135	19	9	10	43.6641
WT	0.1	WT_BSA 09	single	284	outside	4	465.258	0.00539143	0.00993159	0.542857	0.953795	1.90657	3361.28	70162.4	279	291	0.958763	51748.8	29300.5	1.76614	1	0.309092	0.309092	16	8	8	43.6641
WT	0.1	WT_BSA 09	single	284	outside	union_max																					43.6641	0.0161743	3	2.96038	51	51	14	0.0144195	50.3265	1.01338
WT	0.1	WT_BSA 09	single	326	outside	0	142.287	0.00706075	0.0310673	0.227273	0.95122	2.05365	3367.98	22449.3	215	291	0.738832	30450	9366.76	3.25086	3	0.0244621	0.0733864	31	16	15	43.6641
WT	0.1	WT_BSA 09	single	326	outside	1	253.365	0.00677832	0.0180755	0.375	0.951106	2.0534	3367.58	42098.8	260	291	0.893471	38357.6	16099.1	2.38259	4	0.0380261	0.152104	18	9	9	43.6641
WT	0.1	WT_BSA 09	single	326	outside	union_max																					43.6641	0.00932019	1	2.87976	25	25	6	0.0236532	71.9939	0.347251
WT	0.1	WT_BSA 09	single	533	outside	0	15.1419	0	0.142782	0	0.968655	0.862367	3466.71	2580.96	0	291	0		2038.08		0	0	0	0	0	0	43.6641
WT	0.1	WT_BSA 09	single	533	outside	1	17.6712	0	0.152841	0	0.968657	0.862368	3466.72	2399.84	0	291	0		1903.94		0	0	0	0	0	0	43.6641
WT	0.1	WT_BSA 09	single	533	outside	union_max																					43.6641	0	0	0	0	0	0	0	0	0.351776
WT	0.1	WT_BSA 09	single	716	outside	0	21.39	0	0.121572	0	0.970319	0.745536	3416.05	3780.92	0	291	0		2393.64		0	0	0	0	0	0	43.6641
WT	0.1	WT_BSA 09	single	716	outside	1	21.249	0	0.122424	0	0.970319	0.745536	3416.05	3516.72	0	291	0		2376.98		0	0	0	0	0	0	43.6641
WT	0.1	WT_BSA 09	single	716	outside	union_max																					43.6641	0	0	0	0	0	0	0	0	0.270131
WT	0.1	WT_BSA 09	single	751	outside	0	51.6801	0.00169137	0.0583523	0.0289855	0.958696	1.47865	3400.9	9116.84	58	291	0.199313	34291.7	4986.95	6.87629	13	0.00229475	0.0298318	50	25	25	43.6641
WT	0.1	WT_BSA 09	single	751	outside	1	55.5308	0.00366464	0.0560971	0.0653266	0.958696	1.47865	3400.9	8872.27	71	291	0.243986	19374.4	5187.43	3.73487	11	0.00292677	0.0321944	48	24	24	43.6641
WT	0.1	WT_BSA 09	single	751	outside	2	22.3958	0	0.105993	0	0.958696	1.47865	3400.9	4085.9	0	291	0		2745.48		0	0	0	0	0	0	43.6641
WT	0.1	WT_BSA 09	single	751	outside	union_max																					43.6641	0.00451032	2	6.90316	49	49	24	0.00287474	169.127	0.289722
WT	0.1	WT_BSA 09	single	769	outside	0	75.2422	0.00588433	0.0392289	0.15	0.964503	1.10077	3442.12	14221.3	160	291	0.549828	27190.9	7418.01	3.66552	6	0.00747767	0.044866	24	12	12	43.6641
WT	0.1	WT_BSA 09	single	769	outside	1	28.2588	0	0.107319	0	0.964503	1.10077	3442.12	4576.15	0	291	0		2711.54		0	0	0	0	0	0	43.6641
WT	0.1	WT_BSA 09	single	769	outside	2	42.7477	0	0.0947097	0	0.964503	1.10077	3442.12	6161.09	0	291	0		3072.55		0	0	0	0	0	0	43.6641
WT	0.1	WT_BSA 09	single	769	outside	union_max																					43.6641	0.00588433	1	2.57008	12	12	6	0.00809203	30.8409	0.389093
WT	0.1	WT_BSA 09	single	937	outside	0	36.1547	0	0.087841	0	0.979716	0.355186	3502.13	5640.67	0	291	0		3312.8		0	0	0	0	0	0	43.6641
WT	0.1	WT_BSA 09	single	937	outside	1	51.148	0.00251774	0.0702169	0.0358566	0.979716	0.355186	3502.13	7882.3	53	291	0.182131	21050.6	4144.3	5.07942	8	0.0026149	0.0209192	25	13	12	43.6641
WT	0.1	WT_BSA 09	single	937	outside	2	52.6457	0.00167849	0.0690979	0.0242915	0.979716	0.355186	3502.13	9009.65	63	291	0.216495	37533.7	4211.42	8.91237	4	0.00887154	0.0354862	24	12	12	43.6641
WT	0.1	WT_BSA 09	single	937	outside	3	21.3539	0	0.118054	0	0.979716	0.355186	3502.13	4017.58	0	291	0		2464.98		0	0	0	0	0	0	43.6641
WT	0.1	WT_BSA 09	single	937	outside	4	14.4184	0	0.143231	0	0.979716	0.355186	3502.13	2517.17	0	291	0		2031.68		0	0	0	0	0	0	43.6641
WT	0.1	WT_BSA 09	single	937	outside	5	15.7919	0	0.135678	0	0.979716	0.355186	3502.13	2768.9	0	291	0		2144.78		0	0	0	0	0	0	43.6641
WT	0.1	WT_BSA 09	single	937	outside	6	30.4169	0	0.099031	0	0.979716	0.355186	3502.13	4840.13	0	291	0		2938.47		0	0	0	0	0	0	43.6641
WT	0.1	WT_BSA 09	single	937	outside	7	21.2833	0	0.112459	0	0.979716	0.355186	3502.13	3911.69	0	291	0		2587.61		0	0	0	0	0	0	43.6641
WT	0.1	WT_BSA 09	single	937	outside	8	58.2652	0.00251774	0.0551105	0.0456853	0.979716	0.355186	3502.13	9194.41	56	291	0.19244	22242.2	5280.3	4.21229	2	0.0281964	0.0563927	10	5	5	43.6641
WT	0.1	WT_BSA 09	single	937	outside	union_max																					43.6641	0.00671397	3	2.21016	30	30	12	0.00370111	22.1016	1.35737
WT	0.1	WT_BSA 09	single	947	outside	0	29.1761	0	0.111318	0	0.966488	0.965779	3429.48	4389.2	0	291	0		2614.13		0	0	0	0	0	0	43.6641
WT	0.1	WT_BSA 09	single	947	outside	1	49.7801	0.00197272	0.0727089	0.0271318	0.966488	0.965779	3429.48	7681.25	43	291	0.147766	21797.3	4002.26	5.44624	15	0.00234912	0.0352367	40	20	20	43.6641
WT	0.1	WT_BSA 09	single	947	outside	2	48.6933	0.000845453	0.0698908	0.0120968	0.966488	0.965779	3429.48	7209.53	29	291	0.0996564	34301.1	4163.64	8.23826	10	0.00240873	0.0240873	38	19	19	43.6641
WT	0.1	WT_BSA 09	single	947	outside	3	42.8677	0	0.0645362	0	0.966488	0.965779	3429.48	7091.17	0	291	0		4509.1		0	0	0	0	0	0	43.6641
WT	0.1	WT_BSA 09	single	947	outside	4	37.3311	0	0.0746817	0	0.966488	0.965779	3429.48	6128.4	0	291	0		3896.54		0	0	0	0	0	0	43.6641
WT	0.1	WT_BSA 09	single	947	outside	5	52.9766	0.00253636	0.0642544	0.0394737	0.966488	0.965779	3429.48	8134.98	45	291	0.154639	17742	4528.87	3.91753	7	0.00403147	0.0282203	34	17	17	43.6641
WT	0.1	WT_BSA 09	single	947	outside	6	25.7524	0	0.109063	0	0.966488	0.965779	3429.48	4109.54	0	291	0		2668.17		0	0	0	0	0	0	43.6641
WT	0.1	WT_BSA 09	single	947	outside	7	50.0452	0.00253636	0.0588999	0.0430622	0.966488	0.965779	3429.48	8264.44	47	291	0.161512	18530.5	4940.59	3.75067	12	0.00222457	0.0266949	38	19	19	43.6641
WT	0.1	WT_BSA 09	single	947	outside	8	79.4546	0.00507272	0.0518544	0.0978261	0.966488	0.965779	3429.48	11496.8	120	291	0.412371	23656	5611.86	4.21535	10	0.00470156	0.0470156	44	22	22	43.6641
WT	0.1	WT_BSA 09	single	947	outside	9	43.2867	0	0.0670726	0	0.966488	0.965779	3429.48	6996.69	1	291	0.00343643		4338.58		0	0	0	2	1	1	43.6641
WT	0.1	WT_BSA 09	single	947	outside	10	44.3918	0.000563635	0.0673544	0.0083682	0.966498	0.965789	3429.52	7277.92	7	291	0.024055	12419.4	4320.43	2.87457	4	0.00173404	0.00693615	12	6	6	43.6641
WT	0.1	WT_BSA 09	single	947	outside	11	33.9299	0	0.0853907	0	0.966488	0.965779	3429.48	5348.25	0	291	0		3407.86		0	0	0	0	0	0	43.6641
WT	0.1	WT_BSA 09	single	947	outside	12	39.0869	0	0.0667908	0	0.966488	0.965779	3429.48	6768.92	0	291	0		4356.89		0	0	0	0	0	0	43.6641
WT	0.1	WT_BSA 09	single	947	outside	union_max																					43.6641	0.0118363	3	2.49874	104	104	25	0.00176704	86.6231	1.2006
WT	0.1	WT_BSA 09	single	973	outside	0	67.6435	0.00615075	0.0461306	0.133333	0.966234	0.99741	3456.02	11046.2	119	291	0.408935	19347.2	6308.17	3.06701	12	0.00258327	0.0309992	44	22	22	43.6641
WT	0.1	WT_BSA 09	single	973	outside	1	40.5101	0	0.0657012	0	0.966234	0.99741	3456.02	7668.65	0	291	0		4429.14		0	0	0	0	0	0	43.6641
WT	0.1	WT_BSA 09	single	973	outside	2	38.5694	0	0.0654216	0	0.966234	0.99741	3456.02	7036.89	0	291	0		4448.07		0	0	0	0	0	0	43.6641
WT	0.1	WT_BSA 09	single	973	outside	3	123.68	0.00726907	0.029915	0.242991	0.966234	0.99741	3456.03	19425.2	186	291	0.639175	25587.9	9727.56	2.63045	11	0.00420214	0.0462235	40	20	20	43.6641
WT	0.1	WT_BSA 09	single	973	outside	4	50.661	0.0013979	0.0531201	0.0263158	0.966234	0.99741	3456.02	9310.12	30	291	0.103093	21460.8	5478.15	3.91753	4	0.00217302	0.0086921	14	7	7	43.6641
WT	0.1	WT_BSA 09	single	973	outside	5	73.7632	0.00587117	0.0455715	0.128834	0.966234	0.99741	3456.03	12085.9	132	291	0.453608	22482.7	6385.58	3.52086	6	0.00525683	0.031541	40	20	20	43.6641
WT	0.1	WT_BSA 09	single	973	outside	6	60.3025	0.00195706	0.0612279	0.0319635	0.966234	0.99741	3456.02	8939.19	66	291	0.226804	33724.1	4752.73	7.09573	5	0.00480743	0.0240372	35	18	17	43.6641
WT	0.1	WT_BSA 09	single	973	outside	7	107.23	0.00810781	0.0315925	0.256637	0.966035	0.997204	3455.31	19170.3	219	291	0.752577	27011	9211.05	2.93246	6	0.0100863	0.0605177	47	23	24	43.6641
WT	0.1	WT_BSA 09	single	973	outside	8	29.7059	0	0.0819168	0	0.966234	0.99741	3456.02	5680.45	0	291	0		3552.38		0	0	0	0	0	0	43.6641
WT	0.1	WT_BSA 09	single	973	outside	9	86.5212	0.00782823	0.0478081	0.163743	0.966234	0.99741	3456.02	13704.9	173	291	0.594502	22099.5	6086.83	3.63071	4	0.0137994	0.0551977	65	33	32	43.6641
WT	0.1	WT_BSA 09	single	973	outside	10	75.8183	0.00587117	0.0464102	0.126506	0.966234	0.99741	3456.02	12315.9	139	291	0.477663	23675	6270.17	3.77581	10	0.00556977	0.0556977	72	36	36	43.6641
WT	0.1	WT_BSA 09	single	973	outside	11	87.5523	0.00643033	0.0500447	0.128492	0.966234	0.99741	3456.02	13057.3	141	291	0.484536	21927.3	5814.8	3.77095	9	0.00463094	0.0416785	43	21	22	43.6641
WT	0.1	WT_BSA 09	single	973	outside	12	88.5069	0.0100649	0.0366249	0.274809	0.96623	0.997406	3456.01	14909.1	202	291	0.694158	20069.8	7945.41	2.52596	8	0.00858914	0.0687131	64	32	32	43.6641
WT	0.1	WT_BSA 09	single	973	outside	union_max																					43.6641	0.0483673	3	3.22341	234	234	15	0.00435765	251.426	0.930691
WT	0.1	WT_BSA 09	single	993	outside	0	33.8651	0	0.0691867	0	0.95936	1.40029	3411.1	6152.42	0	291	0		4206.01		0	0	0	0	0	0	43.6641
WT	0.1	WT_BSA 09	single	993	outside	1	43.6752	0.000281247	0.0762179	0.00369004	0.95936	1.40029	3411.1	6878.56	3	291	0.0103093	10666.8	3818	2.79381	3	0.00176403	0.0052921	6	3	3	43.6641
WT	0.1	WT_BSA 09	single	993	outside	union_max																					43.6641	0.000281247	0	0	3	3	3	0.0009324	16.8233	0.178325
WT	0.1	WT_BSA 09	single	1029	outside	0	32.6974	0	0.0908241	0	0.966234	0.979419	3393.69	4998.76	0	291	0		3203.99		0	0	0	0	0	0	43.6641
WT	0.1	WT_BSA 09	single	1029	outside	1	24.6467	0	0.097942	0	0.966234	0.979419	3393.69	4564.97	0	291	0		2971.15		0	0	0	0	0	0	43.6641
WT	0.1	WT_BSA 09	single	1029	outside	2	36.2534	0	0.0825674	0	0.966234	0.979419	3393.69	5917.4	0	291	0		3524.39		0	0	0	0	0	0	43.6641
WT	0.1	WT_BSA 09	single	1029	outside	union_max																					43.6641	0	0	0	0	0	0	0	0	0.293675
WT	0.1	WT_BSA 09	single	1101	outside	0	37.3387	0	0.0701818	0	0.962007	1.21352	3385.72	6339.09	0	291	0		4146.37		0	0	0	0	0	0	43.6641
WT	0.1	WT_BSA 09	single	1101	outside	1	45.2471	0.000568274	0.0761487	0.00746269	0.962007	1.21352	3385.72	6488.97	9	291	0.0309278	15837.4	3821.47	4.14433	5	0.00118642	0.00593208	10	5	5	43.6641
WT	0.1	WT_BSA 09	single	1101	outside	union_max																					43.6641	0.000568274	1	4.77685	5	5	5	0.00125372	23.8842	0.209343
WT	0.1	WT_BSA 09	single	1305	outside	0	104.844	0.00784395	0.0327765	0.239316	0.956395	1.65406	3413.98	17232.3	187	291	0.642612	23840	8878.31	2.6852	9	0.00497736	0.0447962	35	18	17	43.6641
WT	0.1	WT_BSA 09	single	1305	outside	1	188.5	0.00840423	0.0187695	0.447761	0.956433	1.65412	3414.11	33134.5	265	291	0.910653	31531.7	15503.9	2.03379	3	0.0250038	0.0750114	20	10	10	43.6641
WT	0.1	WT_BSA 09	single	1305	outside	2	147.852	0.00924465	0.0232517	0.39759	0.956315	1.65392	3413.69	25258.8	243	291	0.835052	26285.5	12515.2	2.10028	4	0.022207	0.0888281	21	11	10	43.6641
WT	0.1	WT_BSA 09	single	1305	outside	3	166.341	0.00896451	0.0207304	0.432432	0.956355	1.65399	3413.83	27937.6	256	291	0.879725	28557	14037.3	2.03436	2	0.0528077	0.105615	23	12	11	43.6641
WT	0.1	WT_BSA 09	single	1305	outside	4	284.095	0.0061631	0.0176489	0.349206	0.954131	1.65014	3405.89	47859.6	261	291	0.896907	42348.8	16488.3	2.56842	3	0.0446712	0.134014	21	10	11	43.6641
WT	0.1	WT_BSA 09	single	1305	outside	5	136.072	0.00896451	0.0268935	0.333333	0.956446	1.65415	3414.16	20398.7	221	291	0.75945	24652.8	10820.4	2.27835	5	0.0279378	0.139689	37	19	18	43.6641
WT	0.1	WT_BSA 09	single	1305	outside	6	102.298	0.00700353	0.0355779	0.19685	0.956395	1.65406	3413.98	15947.6	176	291	0.604811	25130.2	8179.23	3.07244	8	0.0206512	0.16521	29	15	14	43.6641
WT	0.1	WT_BSA 09	single	1305	outside	union_max																					43.6641	0.021851	1	0.872884	95	95	16	0.0142642	82.9239	1.14563
WT	0.1	WT_BSA 09	single	1343	outside	0	30.3813	0	0.0969198	0	0.958789	1.4269	3393.16	4730.49	0	291	0		3002.48		0	0	0	0	0	0	43.6641
WT	0.1	WT_BSA 09	single	1343	outside	1	71.2417	0.0048036	0.0534048	0.0899471	0.95879	1.4269	3393.17	10670.1	110	291	0.378007	22899.5	5448.95	4.20255	9	0.00544257	0.0489831	37	19	18	43.6641
WT	0.1	WT_BSA 09	single	1343	outside	2	53.7531	0.00254308	0.0604689	0.0420561	0.958791	1.4269	3393.17	8302.24	53	291	0.182131	20840.8	4812.39	4.33066	10	0.00356572	0.0356572	26	13	13	43.6641
WT	0.1	WT_BSA 09	single	1343	outside	3	31.4106	0	0.0808136	0	0.958789	1.4269	3393.16	5666.86	0	291	0		3600.88		0	0	0	0	0	0	43.6641
WT	0.1	WT_BSA 09	single	1343	outside	union_max																					43.6641	0.00734669	1	2.32059	32	32	20	0.00324852	74.2589	0.430925
WT	0.1	WT_BSA 09	single	1523	outside	0	162.069	0.0076467	0.0317196	0.241071	0.954477	1.76358	3370.2	23114	220	291	0.756014	28770.6	9174.13	3.13606	4	0.0280402	0.112161	44	22	22	43.6641
WT	0.1	WT_BSA 09	single	1523	outside	1	93.8352	0.00934596	0.0356846	0.261905	0.954474	1.76357	3370.19	15605.9	189	291	0.649485	20222.6	8154.78	2.47985	6	0.0261087	0.156652	71	36	35	43.6641
WT	0.1	WT_BSA 09	single	1523	outside	2	141.804	0.00877954	0.0209576	0.418919	0.954486	1.7636	3370.23	25884.6	252	291	0.865979	28703.1	13885.2	2.06718	2	0.104145	0.208291	47	23	24	43.6641
WT	0.1	WT_BSA 09	single	1523	outside	3	204.048	0.00708027	0.020108	0.352113	0.954439	1.76351	3370.07	33604.2	248	291	0.852234	35026.9	14471.9	2.42034	4	0.0469183	0.187673	38	19	19	43.6641
WT	0.1	WT_BSA 09	single	1523	outside	union_max																					43.6641	0.0203912	2	2.3318	101	101	14	0.0163658	117.756	0.857707
WT	0.1	WT_BSA 09	single	1756	outside	0	43.741	0.00028021	0.0764973	0.003663	0.97094	0.740394	3465.04	6385.17	6	291	0.0206186	21412.5	3804.05	5.62887	5	0.00125067	0.00625335	12	6	6	43.6641
WT	0.1	WT_BSA 09	single	1756	outside	1	37.4518	0	0.0778984	0	0.97094	0.740394	3465.04	6148.06	0	291	0		3735.64		0	0	0	0	0	0	43.6641
WT	0.1	WT_BSA 09	single	1756	outside	2	56.983	0.00252189	0.0669702	0.0376569	0.97094	0.740394	3465.04	8160.38	53	291	0.182131	21016	4345.22	4.83658	7	0.0058982	0.0412874	44	22	22	43.6641
WT	0.1	WT_BSA 09	single	1756	outside	3	60.8404	0.00392294	0.0552014	0.071066	0.97094	0.740394	3465.04	10052	91	291	0.312715	23196.9	5271.61	4.40034	14	0.00273577	0.0383007	52	26	26	43.6641
WT	0.1	WT_BSA 09	single	1756	outside	4	85.9896	0.0056042	0.0481961	0.116279	0.97094	0.740394	3465.04	12618.8	130	291	0.446735	23196.9	6037.83	3.84192	8	0.00595625	0.04765	46	23	23	43.6641
WT	0.1	WT_BSA 09	single	1756	outside	5	72.4102	0.00700525	0.0420315	0.166667	0.97094	0.740394	3465.04	12281.2	132	291	0.453608	18843	6923.38	2.72165	13	0.00383284	0.049827	57	28	29	43.6641
WT	0.1	WT_BSA 09	single	1756	outside	6	52.114	0.0028021	0.0594045	0.0471698	0.97094	0.740394	3465.04	8292.61	53	291	0.182131	18914.4	4898.62	3.86117	11	0.00240722	0.0264794	44	22	22	43.6641
WT	0.1	WT_BSA 09	single	1756	outside	7	24.0017	0	0.0983537	0	0.97094	0.740394	3465.04	4245.44	0	291	0		2958.71		0	0	0	0	0	0	43.6641
WT	0.1	WT_BSA 09	single	1756	outside	8	49.7291	0.00252189	0.0644483	0.0391304	0.97094	0.740394	3465.04	8193.6	36	291	0.123711	14275	4515.25	3.16151	11	0.00186631	0.0205294	37	19	18	43.6641
WT	0.1	WT_BSA 09	single	1756	outside	union_max																					43.6641	0.0221366	5	6.30667	147	147	18	0.00255657	185.416	0.792811
WT	0.1	WT_BSA 09	single	1948	outside	0	18.3631	0	0.155289	0	0.968655	0.845665	3399.57	2572.59	0	291	0		1873.92		0	0	0	0	0	0	43.6641
WT	0.1	WT_BSA 09	single	1948	outside	1	15.6065	0	0.146171	0	0.968656	0.845665	3399.58	2561.2	0	291	0		1990.81		0	0	0	0	0	0	43.6641
WT	0.1	WT_BSA 09	single	1948	outside	union_max																					43.6641	0	0	0	0	0	0	0	0	0.542341
WT	0.1	WT_BSA 09	single	2240	outside	0	52.5947	0.00281937	0.0614623	0.0458716	0.962411	1.21048	3413.56	7920.85	46	291	0.158076	16315.7	4734.61	3.44605	11	0.0024381	0.026819	48	24	24	43.6641
WT	0.1	WT_BSA 09	single	2240	outside	1	53.194	0.00281937	0.0606165	0.0465116	0.962411	1.21048	3413.56	8292.33	54	291	0.185567	19153.2	4800.67	3.98969	8	0.00417561	0.0334049	40	20	20	43.6641
WT	0.1	WT_BSA 09	single	2240	outside	union_max																					43.6641	0.00563875	2	8.30463	44	44	20	0.00263831	182.702	0.240829
WT	0.1	WT_BSA 09	single	2294	outside	0	20.6763	0	0.119721	0	0.975797	0.513621	3480.3	3691.77	0	291	0		2430.65		0	0	0	0	0	0	43.6641
WT	0.1	WT_BSA 09	single	2294	outside	1	25.4188	0	0.113833	0	0.975797	0.513621	3480.3	3835.11	0	291	0		2556.37		0	0	0	0	0	0	43.6641
WT	0.1	WT_BSA 09	single	2294	outside	2	10.3548	0	0.180002	0	0.975796	0.513621	3480.3	1946.73	0	291	0		1616.65		0	0	0	0	0	0	43.6641
WT	0.1	WT_BSA 09	single	2294	outside	3	13.6006	0	0.1486	0	0.975796	0.513621	3480.29	2619.59	0	291	0		1958.28		0	0	0	0	0	0	43.6641
WT	0.1	WT_BSA 09	single	2294	outside	union_max																					43.6641	0	0	0	0	0	0	0	0	0.402013
WT	0.1	WT_BSA 09	single	3256	outside	0	38.4959	0	0.0762408	0	0.969816	0.797225	3459.95	5786.38	0	291	0		3816.85		0	0	0	0	0	0	43.6641
WT	0.1	WT_BSA 09	single	3256	outside	1	32.3769	0	0.0854906	0	0.969816	0.797225	3459.95	5076.2	0	291	0		3403.88		0	0	0	0	0	0	43.6641
WT	0.1	WT_BSA 09	single	3256	outside	union_max																					43.6641	0	0	0	0	0	0	0	0	0.365811
WT	0.1	WT_BSA 09	single	3324	outside	0	57.867	0.00538518	0.0459157	0.117284	0.958696	1.47064	3382.47	10565.2	111	291	0.381443	20612.1	6337.7	3.25231	10	0.00495505	0.0495505	64	32	32	43.6641
WT	0.1	WT_BSA 09	single	3324	outside	1	38.6197	0	0.0802108	0	0.958696	1.47064	3382.47	6128.7	0	291	0		3627.94		0	0	0	0	0	0	43.6641
WT	0.1	WT_BSA 09	single	3324	outside	union_max																					43.6641	0.00538518	1	5.2418	32	32	10	0.00465565	167.737	0.190774
WT	0.1	WT_BSA 09	single	3626	outside	0	10.6112	0	0.170637	0	0.970206	0.762944	3405.78	2081.54	0	291	0		1705.37		0	0	0	0	0	0	43.6641
WT	0.1	WT_BSA 09	single	3626	outside	1	22.6926	0	0.10996	0	0.970206	0.762944	3405.78	3746.02	0	291	0		2646.42		0	0	0	0	0	0	43.6641
WT	0.1	WT_BSA 09	single	3626	outside	union_max																					43.6641	0	0	0	0	0	0	0	0	0.432097
WT	0.1	WT_BSA 10	multiple switches	217	inside	0	15.687	0	0.135237	0	0.972602	0.652197	3452.08	2859.36	0	291	0		2151.78		0	0	0	0	0	0	43.6641
WT	0.1	WT_BSA 10	multiple switches	217	inside	1	63.2092	0.00338093	0.0569123	0.0594059	0.972605	0.652199	3452.09	9592.02	88	291	0.302405	26028.4	5113.13	5.09049	12	0.0059404	0.0712848	35	18	17	43.6641
WT	0.1	WT_BSA 10	multiple switches	217	outside	2	15.0466	0	0.129884	0	0.972605	0.652199	3452.09	3049.12	0	291	0		2240.46		0	0	0	0	0	0	43.6641
WT	0.1	WT_BSA 10	multiple switches	217	outside	3	19.3081	0	0.14059	0	0.972605	0.652199	3452.09	3083.88	0	291	0		2069.85		0	0	0	0	0	0	43.6641
WT	0.1	WT_BSA 10	multiple switches	217	outside	union_max																					43.6641	0.00338093	2	2.56304	18	18	13	0.00285393	23.0673	0.780324
WT	0.1	WT_BSA 10	multiple switches	243	inside	0	44.2252	0.000281822	0.0882103	0.00319489	0.967164	0.931296	3431.83	6197.53	11	291	0.0378007	39031.7	3298.94	11.8316	7	0.000883071	0.0061815	14	7	7	43.6641
WT	0.1	WT_BSA 10	multiple switches	243	inside	1	45.5944	0.000845466	0.056928	0.0148515	0.967164	0.931296	3431.83	8461.19	13	291	0.0446735	15376.1	5111.72	3.00802	7	0.00107714	0.00754	14	7	7	43.6641
WT	0.1	WT_BSA 10	multiple switches	243	outside	2	25.6972	0	0.104838	0	0.967142	0.931275	3431.75	4148.65	0	291	0		2775.72		0	0	0	0	0	0	43.6641
WT	0.1	WT_BSA 10	multiple switches	243	outside	3	64.0423	0.0050728	0.0549553	0.0923077	0.967164	0.931296	3431.83	9697.11	96	291	0.329897	18924.5	5295.21	3.57388	12	0.00447276	0.0536731	46	23	23	43.6641
WT	0.1	WT_BSA 10	multiple switches	243	outside	4	52.7106	0.00338186	0.0603099	0.0560748	0.967164	0.931296	3431.83	8752.27	59	291	0.202749	17446	4825.08	3.61569	13	0.00320652	0.0416848	49	24	25	43.6641
WT	0.1	WT_BSA 10	multiple switches	243	outside	5	69.6212	0.00450915	0.0510098	0.0883978	0.967164	0.931296	3431.83	10080.4	98	291	0.33677	21733.6	5704.79	3.80971	7	0.00539239	0.0377467	36	18	18	43.6641
WT	0.1	WT_BSA 10	multiple switches	243	outside	union_max																					43.6641	0.0118365	3	4.91459	80	80	18	0.0018358	131.056	0.610427
WT	0.1	WT_BSA 10	multiple switches	290	inside	0	31.6007	0	0.0724537	0	0.968354	0.829628	3408.11	6069.1	0	291	0		4016.36		0	0	0	0	0	0	43.6641
WT	0.1	WT_BSA 10	multiple switches	290	inside	1	45.7183	0.000568264	0.0934795	0.00607903	0.968354	0.829628	3408.11	6268.9	22	291	0.0756014	38714.4	3112.98	12.4364	6	0.00129747	0.00778485	14	7	7	43.6641
WT	0.1	WT_BSA 10	multiple switches	290	inside	2	16.7102	0	0.137804	0	0.968354	0.829628	3408.11	2872.48	0	291	0		2111.69		0	0	0	0	0	0	43.6641
WT	0.1	WT_BSA 10	multiple switches	290	inside	3	61.0119	0.00369372	0.057963	0.0637255	0.968354	0.829628	3408.11	9723.05	76	291	0.261168	20575.5	5020.45	4.09833	7	0.00322319	0.0225623	36	18	18	43.6641
WT	0.1	WT_BSA 10	multiple switches	290	inside	4	18.4248	0	0.171332	0	0.968354	0.829628	3408.11	2509.42	0	291	0		1698.46		0	0	0	0	0	0	43.6641
WT	0.1	WT_BSA 10	multiple switches	290	inside	union_max																					43.6641	0.00426198	3	8.64076	25	25	9	0.00348481	72.0063	0.347192
WT	0.1	WT_BSA 10	multiple switches	775	inside	0	48.8106	0.00113556	0.0669979	0.0169492	0.962963	1.1852	3392.04	7664.38	33	291	0.113402	29060.6	4343.42	6.69072	5	0.00298303	0.0149151	17	9	8	43.6641
WT	0.1	WT_BSA 10	multiple switches	775	inside	union_max																					43.6641	0.00113556	1	4.59592	9	9	5	0.00318694	41.3632	0.217584
WT	0.1	WT_BSA 10	single	118	outside	0	32.2034	0	0.075412	0	0.957722	1.45736	3378.16	5931.22	0	291	0		3858.8		0	0	0	0	0	0	43.6641
WT	0.1	WT_BSA 10	single	118	outside	union_max																					43.6641	0	0	0	0	0	0	0	0	0.375449
WT	0.1	WT_BSA 10	single	236	inside	0	35.1463	0	0.108219	0	0.96661	0.978124	3456.69	5051.47	0	291	0		2689		0	0	0	0	0	0	43.6641
WT	0.1	WT_BSA 10	single	236	inside	1	19.4343	0	0.148766	0	0.966596	0.978111	3456.64	2891.75	0	291	0		1956.1		0	0	0	0	0	0	43.6641
WT	0.1	WT_BSA 10	single	236	inside	2	51.4707	0.00223708	0.0824922	0.0271186	0.96661	0.978124	3456.69	7166.31	47	291	0.161512	21009.6	3527.61	5.95576	11	0.00468886	0.0515774	42	21	21	43.6641
WT	0.1	WT_BSA 10	single	236	inside	3	25.1373	0	0.100668	0	0.96661	0.978124	3456.69	4083.58	0	291	0		2890.68		0	0	0	0	0	0	43.6641
WT	0.1	WT_BSA 10	single	236	inside	4	29.1941	0	0.0813736	0	0.96661	0.978124	3456.69	5095.31	0	291	0		3576.1		0	0	0	0	0	0	43.6641
WT	0.1	WT_BSA 10	single	236	inside	5	18.7973	0	0.128073	0	0.96661	0.978124	3456.69	3335.04	0	291	0		2272.15		0	0	0	0	0	0	43.6641
WT	0.1	WT_BSA 10	single	236	inside	6	21.3837	0	0.12276	0	0.96661	0.978124	3456.69	3389.86	0	291	0		2370.49		0	0	0	0	0	0	43.6641
WT	0.1	WT_BSA 10	single	236	inside	7	22.3557	0	0.100948	0	0.96661	0.978124	3456.69	4238.46	0	291	0		2882.67		0	0	0	0	0	0	43.6641
WT	0.1	WT_BSA 10	single	236	inside	8	20.1879	0	0.137301	0	0.96661	0.978124	3456.69	2916.49	0	291	0		2119.44		0	0	0	0	0	0	43.6641
WT	0.1	WT_BSA 10	single	236	inside	9	21.8148	0	0.110735	0	0.96661	0.978124	3456.69	3509.41	0	291	0		2627.89		0	0	0	0	0	0	43.6641
WT	0.1	WT_BSA 10	single	236	inside	10	32.4063	0	0.0897627	0	0.96661	0.978124	3456.69	5206.14	0	291	0		3241.88		0	0	0	0	0	0	43.6641
WT	0.1	WT_BSA 10	single	236	inside	union_max																					43.6641	0.00223708	1	0.63213	21	21	11	0.00235743	13.2747	1.58195
WT	0.1	WT_BSA 10	single	258	outside	0	42.1458	0	0.0819494	0	0.95811	1.48488	3332.07	6420.24	0	291	0		3550.97		0	0	0	0	0	0	43.6641
WT	0.1	WT_BSA 10	single	258	outside	union_max																					43.6641	0	0	0	0	0	0	0	0	0.167675
WT	0.1	WT_BSA 10	single	360	inside	0	18.2766	0	0.126513	0	0.95978	1.40028	3413.88	3377.43	0	291	0		2300.16		0	0	0	0	0	0	43.6641
WT	0.1	WT_BSA 10	single	360	inside	union_max																					43.6641	0	0	0	0	0	0	0	0	0.143772
WT	0.1	WT_BSA 10	single	379	outside	0	36.0831	0	0.0740504	0	0.958606	1.48349	3404.62	6302.71	0	291	0		3929.76		0	0	0	0	0	0	43.6641
WT	0.1	WT_BSA 10	single	379	outside	1	81.6459	0.00534965	0.0436419	0.122581	0.958606	1.48349	3404.62	12047.9	114	291	0.391753	21309.8	6667.91	3.19588	11	0.00473128	0.0520441	48	24	24	43.6641
WT	0.1	WT_BSA 10	single	379	outside	union_max																					43.6641	0.00534965	1	3.32582	24	24	11	0.00445255	79.8197	0.300678
WT	0.1	WT_BSA 10	single	403	inside	0	13.9056	0	0.15997	0	0.97001	0.772985	3432.06	2448.71	0	291	0		1819.09		0	0	0	0	0	0	43.6641
WT	0.1	WT_BSA 10	single	403	inside	1	45.1172	0.000282632	0.0672665	0.00420168	0.970045	0.773013	3432.18	7756.14	12	291	0.0412371	42458	4326.08	9.81443	7	0.00193331	0.0135332	16	8	8	43.6641
WT	0.1	WT_BSA 10	single	403	inside	2	28.8248	0	0.0958124	0	0.970045	0.773013	3432.18	4643.32	0	291	0		3037.19		0	0	0	0	0	0	43.6641
WT	0.1	WT_BSA 10	single	403	inside	union_max																					43.6641	0.000282632	0	0	8	8	7	0.00124444	16.4739	0.485617
WT	0.1	WT_BSA 10	single	561	outside	0	20.2172	0	0.114777	0	0.981363	0.300989	3488.47	3546.93	0	291	0		2535.35		0	0	0	0	0	0	43.6641
WT	0.1	WT_BSA 10	single	561	outside	1	53.9558	0.00309448	0.0627336	0.0493274	0.981363	0.300989	3488.47	8550.23	54	291	0.185567	17450.4	4638.66	3.76195	6	0.00307113	0.0184268	26	13	13	43.6641
WT	0.1	WT_BSA 10	single	561	outside	2	14.1822	0	0.158663	0	0.981363	0.300989	3488.47	2335.29	0	291	0		1834.08		0	0	0	0	0	0	43.6641
WT	0.1	WT_BSA 10	single	561	outside	3	26.4383	0	0.0995861	0	0.981363	0.300989	3488.47	4247.38	0	291	0		2922.1		0	0	0	0	0	0	43.6641
WT	0.1	WT_BSA 10	single	561	outside	4	80.1185	0.0067516	0.049793	0.135593	0.981363	0.300989	3488.47	12824	145	291	0.498282	21476.4	5844.19	3.67483	7	0.00827482	0.0579237	42	21	21	43.6641
[truncated: 967 more rows]
