# Supplementary material for: Membrane bridges and nanodomain partitioning govern membrane protein targeting to lipid droplets
Source: Nat Cell Biol. 2026 May 26;28(6):1235–43. doi: 10.1038/s41556-026-01963-3 (PMC13278972; doi:10.1038/s41556-026-01963-3)
Supplement: Supplementary file 11 — Statistical source data. [file 41556_2026_1963_MOESM11_ESM.xlsx]

## Sheet: livedrop_seipin_tracks_info_v2
filename	particle_name	track_id	Relation_to_LD	Length_track	ratio_restricted	ratio_inside	unique_mask_value	segmentlength_mask_value	changepoint_mask_value	mask_value	segmentlength_diffusion	changepoint_diffusion	mask_value_diffusion	Classes of diffusion switches	Sequence of LD relation	Sequence of LD relation simple
50pM dmhp seipin extra001/	p3911_p	3911	Inside	104	1	0	0	[104]	[231.0]	[0]	[104]	[231.0]	['Restricted']	Only Restricted	ER	Only ER
50pM dmhp seipin extra001/	p3914_p	3914	Inside	17	0.411765	0	0	[17]	[231.0]	[0]	[10 7]	[231.0, 242.0]	['Free', 'Restricted']	Free to Restricted	ER	Only ER
50pM dmhp seipin extra001/	p3916_p	3916	Inside	19	0.631579	0	0	[19]	[231.0]	[0]	[3 1 9 6]	[231.0, 234.0, 235.0, 244.0]	['Restricted', 'Free', 'Restricted', 'Free']	Multiple switches	ER	Only ER
50pM dmhp seipin extra001/	p3918_p	3918	Outside	40	0	0.275	170	[11 29]	[231.0, 245.0]	[170 0]	[40]	[231.0]	['Free']	Only Free	LD ER	LD to ER
50pM dmhp seipin extra001/	p3921_p	3921	Inside	19	0.0526316	0	0	[19]	[232.0]	[0]	[ 1 18]	[232.0, 233.0]	['Restricted', 'Free']	Restricted to Free	ER	Only ER
50pM dmhp seipin extra001/	p3924_p	3924	Inside	54	0.425926	0	0	[54]	[232.0]	[0]	[23 31]	[232.0, 255.0]	['Restricted', 'Free']	Restricted to Free	ER	Only ER
50pM dmhp seipin extra001/	p3925_p	3925	Outside	21	0.380952	0.571429	95	[12 9]	[232.0, 244.0]	[95 0]	[ 8 13]	[232.0, 240.0]	['Restricted', 'Free']	Restricted to Free	LD ER	LD to ER
50pM dmhp seipin extra001/	p3936_p	3936	Inside	27	0.666667	0	0	[27]	[236.0]	[0]	[ 6 14 3 4]	[236.0, 242.0, 257.0, 261.0]	['Free', 'Restricted', 'Free', 'Restricted']	Multiple switches	ER	Only ER
50pM dmhp seipin extra001/	p3941_p	3941	Outside	67	0.0298507	0.119403	36	[43 8 16]	[234.0, 277.0, 285.0]	[ 0 36 0]	[15 2 50]	[234.0, 249.0, 251.0]	['Free', 'Restricted', 'Free']	Multiple switches	ER LD ER	Multiple switches
50pM dmhp seipin extra001/	p3947_p	3947	Inside	26	0.576923	0	0	[26]	[234.0]	[0]	[10 1 1 14]	[234.0, 246.0, 247.0, 248.0]	['Free', 'Restricted', 'Free', 'Restricted']	Multiple switches	ER	Only ER
50pM dmhp seipin extra001/	p3951_p	3951	Inside	11	1	0	0	[11]	[236.0]	[0]	[11]	[236.0]	['Restricted']	Only Restricted	ER	Only ER
50pM dmhp seipin extra001/	p3952_p	3952	Inside	21	0	0	0	[21]	[235.0]	[0]	[21]	[235.0]	['Free']	Only Free	ER	Only ER
50pM dmhp seipin extra001/	p3957_p	3957	Inside	14	0.428571	0	0	[14]	[233.0]	[0]	[8 6]	[233.0, 241.0]	['Free', 'Restricted']	Free to Restricted	ER	Only ER
50pM dmhp seipin extra001/	p3959_p	3959	Outside	14	0.571429	0.5	92	[7 7]	[234.0, 242.0]	[92 0]	[8 6]	[234.0, 245.0]	['Restricted', 'Free']	Restricted to Free	LD ER	LD to ER
50pM dmhp seipin extra001/	p3960_p	3960	Outside	33	0.0606061	0.424242	79	[14 19]	[236.0, 256.0]	[79 0]	[27 1 4 1]	[236.0, 269.0, 270.0, 274.0]	['Free', 'Restricted', 'Free', 'Restricted']	Multiple switches	LD ER	LD to ER
50pM dmhp seipin extra001/	p3961_p	3961		11	0	1	61	[11]	[235.0]	[61]	[11]	[235.0]	['Free']	Only Free	LD	Only LD
50pM dmhp seipin extra001/	p3962_p	3962		22	0.590909	1	141	[22]	[233.0]	[141]	[ 1 9 12]	[233.0, 234.0, 243.0]	['Restricted', 'Free', 'Restricted']	Multiple switches	LD	Only LD
50pM dmhp seipin extra001/	p3969_p	3969	Inside	13	0	0	0	[13]	[237.0]	[0]	[13]	[237.0]	['Free']	Only Free	ER	Only ER
50pM dmhp seipin extra001/	p3971_p	3971		12	0	1	156	[12]	[234.0]	[156]	[12]	[234.0]	['Free']	Only Free	LD	Only LD
50pM dmhp seipin extra001/	p3973_p	3973	Inside	15	0.0666667	0	0	[15]	[237.0]	[0]	[ 1 14]	[237.0, 238.0]	['Restricted', 'Free']	Restricted to Free	ER	Only ER
50pM dmhp seipin extra001/	p3999_p	3999	Inside	43	0.139535	0	0	[43]	[238.0]	[0]	[37 6]	[238.0, 280.0]	['Free', 'Restricted']	Free to Restricted	ER	Only ER
50pM dmhp seipin extra001/	p4000_p	4000	Inside	14	0.428571	0	0	[14]	[239.0]	[0]	[6 6 2]	[239.0, 246.0, 252.0]	['Free', 'Restricted', 'Free']	Multiple switches	ER	Only ER
50pM dmhp seipin extra001/	p4001_p	4001	Inside	26	0.461538	0	0	[26]	[238.0]	[0]	[ 2 1 1 2 11 9]	[238.0, 240.0, 241.0, 242.0, 244.0, 255.0]	['Free', 'Restricted', 'Free', 'Restricted', 'Free', 'Restricted']	Multiple switches	ER	Only ER
50pM dmhp seipin extra001/	p4005_p	4005		12	1	1	190	[12]	[240.0]	[190]	[12]	[240.0]	['Restricted']	Only Restricted	LD	Only LD
50pM dmhp seipin extra001/	p4008_p	4008	Outside	9	0	0.444444	100	[4 5]	[240.0, 244.0]	[100 0]	[9]	[240.0]	['Free']	Only Free	LD ER	LD to ER
50pM dmhp seipin extra001/	p4009_p	4009	Inside	14	0	0	0	[14]	[238.0]	[0]	[14]	[238.0]	['Free']	Only Free	ER	Only ER
50pM dmhp seipin extra001/	p4014_p	4014	Inside	10	0	0	0	[10]	[239.0]	[0]	[10]	[239.0]	['Free']	Only Free	ER	Only ER
50pM dmhp seipin extra001/	p4016_p	4016		11	0	1	153	[11]	[238.0]	[153]	[11]	[238.0]	['Free']	Only Free	LD	Only LD
50pM dmhp seipin extra001/	p4020_p	4020	Inside	8	0.25	0	0	[8]	[240.0]	[0]	[2 6]	[240.0, 244.0]	['Restricted', 'Free']	Restricted to Free	ER	Only ER
50pM dmhp seipin extra001/	p4026_p	4026	Inside	20	0.4	0	0	[20]	[239.0]	[0]	[ 1 12 7]	[239.0, 240.0, 259.0]	['Restricted', 'Free', 'Restricted']	Multiple switches	ER	Only ER
50pM dmhp seipin extra001/	p4034_p	4034	Inside	10	1	0	0	[10]	[241.0]	[0]	[10]	[241.0]	['Restricted']	Only Restricted	ER	Only ER
50pM dmhp seipin extra001/	p4035_p	4035		17	1	1	2	[17]	[241.0]	[2]	[17]	[241.0]	['Restricted']	Only Restricted	LD	Only LD
50pM dmhp seipin extra001/	p4037_p	4037	Inside	21	0.857143	0	0	[21]	[241.0]	[0]	[15 3 3]	[241.0, 256.0, 259.0]	['Restricted', 'Free', 'Restricted']	Multiple switches	ER	Only ER
50pM dmhp seipin extra001/	p4039_p	4039	Inside	24	0.125	0	0	[24]	[241.0]	[0]	[11 3 10]	[241.0, 252.0, 256.0]	['Free', 'Restricted', 'Free']	Multiple switches	ER	Only ER
50pM dmhp seipin extra001/	p4044_p	4044		33	0.363636	1	143	[33]	[241.0]	[143]	[10 12 11]	[241.0, 251.0, 263.0]	['Free', 'Restricted', 'Free']	Multiple switches	LD	Only LD
50pM dmhp seipin extra001/	p4049_p	4049	Inside	18	0.333333	0	0	[18]	[242.0]	[0]	[12 6]	[242.0, 254.0]	['Free', 'Restricted']	Free to Restricted	ER	Only ER
50pM dmhp seipin extra001/	p4050_p	4050	Inside	19	0.736842	0	0	[19]	[238.0]	[0]	[ 5 14]	[238.0, 245.0]	['Free', 'Restricted']	Free to Restricted	ER	Only ER
50pM dmhp seipin extra001/	p4051_p	4051	Inside	8	0	0	0	[8]	[238.0]	[0]	[8]	[238.0]	['Free']	Only Free	ER	Only ER
50pM dmhp seipin extra001/	p4056_p	4056	Inside	12	0	0	0	[12]	[242.0]	[0]	[12]	[242.0]	['Free']	Only Free	ER	Only ER
50pM dmhp seipin extra001/	p4060_p	4060	Inside	18	0	0	0	[18]	[243.0]	[0]	[18]	[243.0]	['Free']	Only Free	ER	Only ER
50pM dmhp seipin extra001/	p4063_p	4063	Inside	8	0	0	0	[8]	[242.0]	[0]	[8]	[242.0]	['Free']	Only Free	ER	Only ER
50pM dmhp seipin extra001/	p4070_p	4070	Outside	67	0	0.358209	131	[25 10 18 14]	[244.0, 270.0, 280.0, 298.0]	[ 0 131 0 131]	[67]	[244.0]	['Free']	Only Free	ER LD ER LD	Multiple switches
50pM dmhp seipin extra001/	p4076_p	4076		8	0	1	10	[8]	[244.0]	[10]	[8]	[244.0]	['Free']	Only Free	LD	Only LD
50pM dmhp seipin extra001/	p4081_p	4081	Inside	30	0.166667	0	0	[30]	[246.0]	[0]	[12 5 13]	[246.0, 265.0, 270.0]	['Free', 'Restricted', 'Free']	Multiple switches	ER	Only ER
50pM dmhp seipin extra001/	p4085_p	4085	Outside	31	0.83871	1	15	[ 5 26]	[245.0, 250.0]	[ 15 140]	[26 5]	[245.0, 275.0]	['Restricted', 'Free']	Restricted to Free	LD LD	Multiple switches
50pM dmhp seipin extra001/	p4086_p	4086	Outside	64	0.71875	0.921875	31	[ 9 5 50]	[246.0, 258.0, 263.0]	[98 0 31]	[18 46]	[246.0, 268.0]	['Free', 'Restricted']	Free to Restricted	LD ER LD	Multiple switches
50pM dmhp seipin extra001/	p4091_p	4091	Outside	63	0.174603	0.507937	125	[14 13 18 18]	[246.0, 263.0, 278.0, 301.0]	[125 0 125 0]	[52 11]	[246.0, 308.0]	['Free', 'Restricted']	Free to Restricted	LD ER LD ER	Multiple switches
50pM dmhp seipin extra001/	p4094_p	4094	Inside	8	0.25	0	0	[8]	[245.0]	[0]	[1 6 1]	[245.0, 246.0, 252.0]	['Restricted', 'Free', 'Restricted']	Multiple switches	ER	Only ER
50pM dmhp seipin extra001/	p4099_p	4099	Inside	13	1	0	0	[13]	[238.0]	[0]	[13]	[238.0]	['Restricted']	Only Restricted	ER	Only ER
50pM dmhp seipin extra001/	p4109_p	4109	Inside	10	0	0	0	[10]	[249.0]	[0]	[10]	[249.0]	['Free']	Only Free	ER	Only ER
50pM dmhp seipin extra001/	p4111_p	4111		14	1	1	156	[14]	[249.0]	[156]	[14]	[249.0]	['Restricted']	Only Restricted	LD	Only LD
50pM dmhp seipin extra001/	p4112_p	4112	Inside	11	0	0	0	[11]	[248.0]	[0]	[11]	[248.0]	['Free']	Only Free	ER	Only ER
50pM dmhp seipin extra001/	p4124_p	4124	Inside	11	0.454545	0	0	[11]	[248.0]	[0]	[5 6]	[248.0, 253.0]	['Restricted', 'Free']	Restricted to Free	ER	Only ER
50pM dmhp seipin extra001/	p4125_p	4125	Inside	11	1	0	0	[11]	[247.0]	[0]	[11]	[247.0]	['Restricted']	Only Restricted	ER	Only ER
50pM dmhp seipin extra001/	p4126_p	4126	Outside	15	0	0.6	61	[9 6]	[247.0, 256.0]	[61 0]	[15]	[247.0]	['Free']	Only Free	LD ER	LD to ER
50pM dmhp seipin extra001/	p4133_p	4133	Inside	8	0	0	0	[8]	[247.0]	[0]	[8]	[247.0]	['Free']	Only Free	ER	Only ER
50pM dmhp seipin extra001/	p4135_p	4135	Inside	13	1	0	0	[13]	[248.0]	[0]	[13]	[248.0]	['Restricted']	Only Restricted	ER	Only ER
50pM dmhp seipin extra001/	p4138_p	4138		11	0.454545	1	95	[11]	[248.0]	[95]	[6 5]	[248.0, 257.0]	['Free', 'Restricted']	Free to Restricted	LD	Only LD
50pM dmhp seipin extra001/	p4144_p	4144	Inside	8	1	0	0	[8]	[250.0]	[0]	[8]	[250.0]	['Restricted']	Only Restricted	ER	Only ER
50pM dmhp seipin extra001/	p4147_p	4147	Inside	51	0	0	0	[51]	[250.0]	[0]	[51]	[250.0]	['Free']	Only Free	ER	Only ER
50pM dmhp seipin extra001/	p4148_p	4148	Inside	9	0.111111	0	0	[9]	[250.0]	[0]	[1 8]	[250.0, 251.0]	['Restricted', 'Free']	Restricted to Free	ER	Only ER
50pM dmhp seipin extra001/	p4160_p	4160	Inside	8	1	0	0	[8]	[252.0]	[0]	[8]	[252.0]	['Restricted']	Only Restricted	ER	Only ER
50pM dmhp seipin extra001/	p4161_p	4161		37	0.837838	1	104	[37]	[253.0]	[104]	[24 6 7]	[253.0, 282.0, 291.0]	['Restricted', 'Free', 'Restricted']	Multiple switches	LD	Only LD
50pM dmhp seipin extra001/	p4162_p	4162		14	0.928571	1	137	[14]	[252.0]	[137]	[4 1 9]	[252.0, 257.0, 258.0]	['Restricted', 'Free', 'Restricted']	Multiple switches	LD	Only LD
50pM dmhp seipin extra001/	p4164_p	4164	Outside	61	0.47541	0.147541	58	[ 6 9 46]	[252.0, 258.0, 267.0]	[ 0 58 0]	[29 32]	[252.0, 284.0]	['Restricted', 'Free']	Restricted to Free	ER LD ER	Multiple switches
50pM dmhp seipin extra001/	p4165_p	4165		20	0.65	1	161	[20]	[253.0]	[161]	[ 7 13]	[253.0, 260.0]	['Free', 'Restricted']	Free to Restricted	LD	Only LD
50pM dmhp seipin extra001/	p4169_p	4169	Inside	8	1	0	0	[8]	[252.0]	[0]	[8]	[252.0]	['Restricted']	Only Restricted	ER	Only ER
50pM dmhp seipin extra001/	p4170_p	4170	Outside	31	0.612903	1	54	[21 10]	[251.0, 275.0]	[84 54]	[ 9 11 1 1 9]	[251.0, 263.0, 274.0, 275.0, 276.0]	['Restricted', 'Free', 'Restricted', 'Free', 'Restricted']	Multiple switches	LD LD	Multiple switches
50pM dmhp seipin extra001/	p4172_p	4172		17	0.352941	1	136	[17]	[253.0]	[136]	[4 6 7]	[253.0, 257.0, 265.0]	['Free', 'Restricted', 'Free']	Multiple switches	LD	Only LD
50pM dmhp seipin extra001/	p4173_p	4173	Inside	11	0	0	0	[11]	[253.0]	[0]	[11]	[253.0]	['Free']	Only Free	ER	Only ER
50pM dmhp seipin extra001/	p4176_p	4176	Outside	12	0	0.416667	17	[5 7]	[253.0, 259.0]	[17 0]	[12]	[253.0]	['Free']	Only Free	LD ER	LD to ER
50pM dmhp seipin extra001/	p4190_p	4190	Inside	19	0	0	0	[19]	[256.0]	[0]	[19]	[256.0]	['Free']	Only Free	ER	Only ER
50pM dmhp seipin extra001/	p4196_p	4196	Inside	10	1	0	0	[10]	[257.0]	[0]	[10]	[257.0]	['Restricted']	Only Restricted	ER	Only ER
50pM dmhp seipin extra001/	p4197_p	4197	Inside	23	0	0	0	[23]	[257.0]	[0]	[23]	[257.0]	['Free']	Only Free	ER	Only ER
50pM dmhp seipin extra001/	p4200_p	4200	Inside	16	0.1875	0	0	[16]	[257.0]	[0]	[ 3 13]	[257.0, 260.0]	['Restricted', 'Free']	Restricted to Free	ER	Only ER
50pM dmhp seipin extra001/	p4202_p	4202	Inside	8	0.125	0	0	[8]	[257.0]	[0]	[1 7]	[257.0, 258.0]	['Restricted', 'Free']	Restricted to Free	ER	Only ER
50pM dmhp seipin extra001/	p4203_p	4203	Inside	15	0.333333	0	0	[15]	[257.0]	[0]	[ 5 10]	[257.0, 265.0]	['Restricted', 'Free']	Restricted to Free	ER	Only ER
50pM dmhp seipin extra001/	p4205_p	4205	Inside	8	0.25	0	0	[8]	[254.0]	[0]	[2 6]	[254.0, 256.0]	['Restricted', 'Free']	Restricted to Free	ER	Only ER
50pM dmhp seipin extra001/	p4207_p	4207	Inside	38	0.105263	0	0	[38]	[255.0]	[0]	[27 4 7]	[255.0, 284.0, 288.0]	['Free', 'Restricted', 'Free']	Multiple switches	ER	Only ER
50pM dmhp seipin extra001/	p4208_p	4208	Outside	16	0.625	0.6875	55	[11 5]	[254.0, 266.0]	[55 0]	[10 6]	[254.0, 265.0]	['Restricted', 'Free']	Restricted to Free	LD ER	LD to ER
50pM dmhp seipin extra001/	p4223_p	4223	Inside	13	0.538462	0	0	[13]	[255.0]	[0]	[7 6]	[255.0, 265.0]	['Restricted', 'Free']	Restricted to Free	ER	Only ER
50pM dmhp seipin extra001/	p4227_p	4227	Inside	14	0.5	0	0	[14]	[256.0]	[0]	[7 7]	[256.0, 266.0]	['Free', 'Restricted']	Free to Restricted	ER	Only ER
50pM dmhp seipin extra001/	p4235_p	4235	Outside	64	0.09375	0.25	62	[48 16]	[259.0, 312.0]	[ 0 62]	[25 6 33]	[259.0, 287.0, 294.0]	['Free', 'Restricted', 'Free']	Multiple switches	ER LD	ER to LD
50pM dmhp seipin extra001/	p4236_p	4236	Inside	8	1	0	0	[8]	[262.0]	[0]	[8]	[262.0]	['Restricted']	Only Restricted	ER	Only ER
50pM dmhp seipin extra001/	p4238_p	4238		22	0.272727	1	153	[22]	[258.0]	[153]	[ 6 6 10]	[258.0, 264.0, 271.0]	['Free', 'Restricted', 'Free']	Multiple switches	LD	Only LD
50pM dmhp seipin extra001/	p4239_p	4239	Inside	8	1	0	0	[8]	[260.0]	[0]	[8]	[260.0]	['Restricted']	Only Restricted	ER	Only ER
50pM dmhp seipin extra001/	p4240_p	4240	Inside	20	0.65	0	0	[20]	[255.0]	[0]	[ 7 13]	[255.0, 263.0]	['Free', 'Restricted']	Free to Restricted	ER	Only ER
50pM dmhp seipin extra001/	p4241_p	4241	Inside	33	0	0	0	[33]	[258.0]	[0]	[33]	[258.0]	['Free']	Only Free	ER	Only ER
50pM dmhp seipin extra001/	p4242_p	4242	Inside	8	0.625	0	0	[8]	[261.0]	[0]	[5 3]	[261.0, 266.0]	['Restricted', 'Free']	Restricted to Free	ER	Only ER
50pM dmhp seipin extra001/	p4243_p	4243		18	0.611111	1	11	[18]	[258.0]	[11]	[11 7]	[258.0, 269.0]	['Restricted', 'Free']	Restricted to Free	LD	Only LD
50pM dmhp seipin extra001/	p4244_p	4244	Inside	22	0.0454545	0	0	[22]	[260.0]	[0]	[ 3 1 18]	[260.0, 263.0, 264.0]	['Free', 'Restricted', 'Free']	Multiple switches	ER	Only ER
50pM dmhp seipin extra001/	p4246_p	4246	Inside	9	0	0	0	[9]	[261.0]	[0]	[9]	[261.0]	['Free']	Only Free	ER	Only ER
50pM dmhp seipin extra001/	p4249_p	4249	Inside	17	0	0	0	[17]	[261.0]	[0]	[17]	[261.0]	['Free']	Only Free	ER	Only ER
50pM dmhp seipin extra001/	p4250_p	4250		11	0.636364	1	117	[11]	[254.0]	[117]	[3 3 1 4]	[254.0, 260.0, 263.0, 265.0]	['Free', 'Restricted', 'Free', 'Restricted']	Multiple switches	LD	Only LD
50pM dmhp seipin extra001/	p4251_p	4251	Inside	8	0.75	0	0	[8]	[261.0]	[0]	[2 6]	[261.0, 263.0]	['Free', 'Restricted']	Free to Restricted	ER	Only ER
50pM dmhp seipin extra001/	p4253_p	4253	Inside	12	0.5	0	0	[12]	[254.0]	[0]	[6 6]	[254.0, 263.0]	['Restricted', 'Free']	Restricted to Free	ER	Only ER
50pM dmhp seipin extra001/	p4254_p	4254	Inside	13	1	0	0	[13]	[262.0]	[0]	[13]	[262.0]	['Restricted']	Only Restricted	ER	Only ER
50pM dmhp seipin extra001/	p4256_p	4256		30	1	1	154	[30]	[259.0]	[154]	[30]	[259.0]	['Restricted']	Only Restricted	LD	Only LD
50pM dmhp seipin extra001/	p4258_p	4258	Inside	9	0.555556	0	0	[9]	[261.0]	[0]	[2 5 2]	[261.0, 263.0, 270.0]	['Free', 'Restricted', 'Free']	Multiple switches	ER	Only ER
50pM dmhp seipin extra001/	p4261_p	4261	Inside	8	1	0	0	[8]	[260.0]	[0]	[8]	[260.0]	['Restricted']	Only Restricted	ER	Only ER
50pM dmhp seipin extra001/	p4282_p	4282	Inside	14	0.571429	0	0	[14]	[263.0]	[0]	[8 6]	[263.0, 274.0]	['Restricted', 'Free']	Restricted to Free	ER	Only ER
50pM dmhp seipin extra001/	p4283_p	4283		14	0	1	102	[14]	[263.0]	[102]	[14]	[263.0]	['Free']	Only Free	LD	Only LD
50pM dmhp seipin extra001/	p4285_p	4285		19	0.684211	1	141	[19]	[261.0]	[141]	[13 6]	[261.0, 276.0]	['Restricted', 'Free']	Restricted to Free	LD	Only LD
50pM dmhp seipin extra001/	p4291_p	4291	Outside	39	0.102564	0.230769	183	[30 9]	[259.0, 293.0]	[ 0 183]	[ 4 35]	[259.0, 264.0]	['Restricted', 'Free']	Restricted to Free	ER LD	ER to LD
50pM dmhp seipin extra001/	p4304_p	4304	Inside	8	0.125	0	0	[8]	[258.0]	[0]	[1 7]	[258.0, 259.0]	['Restricted', 'Free']	Restricted to Free	ER	Only ER
50pM dmhp seipin extra001/	p4307_p	4307	Inside	28	0.321429	0	0	[28]	[265.0]	[0]	[ 9 19]	[265.0, 274.0]	['Restricted', 'Free']	Restricted to Free	ER	Only ER
50pM dmhp seipin extra001/	p4308_p	4308	Inside	9	0.555556	0	0	[9]	[265.0]	[0]	[4 5]	[265.0, 271.0]	['Free', 'Restricted']	Free to Restricted	ER	Only ER
50pM dmhp seipin extra001/	p4309_p	4309	Outside	24	0.416667	0.708333	145	[ 7 17]	[266.0, 273.0]	[ 0 145]	[14 10]	[266.0, 280.0]	['Free', 'Restricted']	Free to Restricted	ER LD	ER to LD
50pM dmhp seipin extra001/	p4314_p	4314		16	1	1	133	[16]	[266.0]	[133]	[16]	[266.0]	['Restricted']	Only Restricted	LD	Only LD
50pM dmhp seipin extra001/	p4315_p	4315	Outside	29	0.586207	0.827586	144	[24 5]	[265.0, 293.0]	[144 0]	[17 12]	[265.0, 286.0]	['Restricted', 'Free']	Restricted to Free	LD ER	LD to ER
50pM dmhp seipin extra001/	p4317_p	4317		12	0.5	1	105	[12]	[266.0]	[105]	[6 6]	[266.0, 272.0]	['Restricted', 'Free']	Restricted to Free	LD	Only LD
50pM dmhp seipin extra001/	p4325_p	4325	Inside	9	0	0	0	[9]	[265.0]	[0]	[9]	[265.0]	['Free']	Only Free	ER	Only ER
50pM dmhp seipin extra001/	p4327_p	4327		19	1	1	134	[19]	[266.0]	[134]	[19]	[266.0]	['Restricted']	Only Restricted	LD	Only LD
50pM dmhp seipin extra001/	p4329_p	4329	Inside	8	0	0	0	[8]	[266.0]	[0]	[8]	[266.0]	['Free']	Only Free	ER	Only ER
50pM dmhp seipin extra001/	p4331_p	4331	Inside	10	0.4	0	0	[10]	[266.0]	[0]	[4 6]	[266.0, 271.0]	['Restricted', 'Free']	Restricted to Free	ER	Only ER
50pM dmhp seipin extra001/	p4341_p	4341	Inside	13	0	0	0	[13]	[267.0]	[0]	[13]	[267.0]	['Free']	Only Free	ER	Only ER
50pM dmhp seipin extra001/	p4343_p	4343	Inside	12	1	0	0	[12]	[268.0]	[0]	[12]	[268.0]	['Restricted']	Only Restricted	ER	Only ER
50pM dmhp seipin extra001/	p4344_p	4344	Inside	17	0.176471	0	0	[17]	[268.0]	[0]	[6 2 1 1 7]	[268.0, 274.0, 276.0, 277.0, 279.0]	['Free', 'Restricted', 'Free', 'Restricted', 'Free']	Multiple switches	ER	Only ER
50pM dmhp seipin extra001/	p4347_p	4347	Outside	90	1	0.366667	44	[40 9 5 5 12 19]	[264.0, 310.0, 323.0, 331.0, 338.0, 356.0]	[ 0 44 0 44 0 44]	[90]	[264.0]	['Restricted']	Only Restricted	ER LD ER LD ER LD	Multiple switches
50pM dmhp seipin extra001/	p4348_p	4348	Inside	8	1	0	0	[8]	[268.0]	[0]	[8]	[268.0]	['Restricted']	Only Restricted	ER	Only ER
50pM dmhp seipin extra001/	p4357_p	4357	Inside	10	0	0	0	[10]	[267.0]	[0]	[10]	[267.0]	['Free']	Only Free	ER	Only ER
50pM dmhp seipin extra001/	p4361_p	4361	Inside	58	0	0	0	[58]	[267.0]	[0]	[58]	[267.0]	['Free']	Only Free	ER	Only ER
50pM dmhp seipin extra001/	p4362_p	4362		11	1	1	2	[11]	[267.0]	[2]	[11]	[267.0]	['Restricted']	Only Restricted	LD	Only LD
50pM dmhp seipin extra001/	p4364_p	4364	Inside	8	0.25	0	0	[8]	[267.0]	[0]	[2 6]	[267.0, 269.0]	['Restricted', 'Free']	Restricted to Free	ER	Only ER
50pM dmhp seipin extra001/	p4367_p	4367	Inside	18	0.722222	0	0	[18]	[270.0]	[0]	[6 5 7]	[270.0, 277.0, 285.0]	['Restricted', 'Free', 'Restricted']	Multiple switches	ER	Only ER
50pM dmhp seipin extra001/	p4368_p	4368	Inside	8	0	0	0	[8]	[265.0]	[0]	[8]	[265.0]	['Free']	Only Free	ER	Only ER
50pM dmhp seipin extra001/	p4369_p	4369	Inside	17	0.647059	0	0	[17]	[269.0]	[0]	[11 6]	[269.0, 280.0]	['Restricted', 'Free']	Restricted to Free	ER	Only ER
50pM dmhp seipin extra001/	p4377_p	4377	Inside	10	0	0	0	[10]	[269.0]	[0]	[10]	[269.0]	['Free']	Only Free	ER	Only ER
50pM dmhp seipin extra001/	p4380_p	4380	Inside	8	0.125	0	0	[8]	[269.0]	[0]	[1 7]	[269.0, 270.0]	['Restricted', 'Free']	Restricted to Free	ER	Only ER
50pM dmhp seipin extra001/	p4381_p	4381		15	1	1	135	[15]	[270.0]	[135]	[15]	[270.0]	['Restricted']	Only Restricted	LD	Only LD
50pM dmhp seipin extra001/	p4388_p	4388		56	1	1	136	[56]	[270.0]	[136]	[56]	[270.0]	['Restricted']	Only Restricted	LD	Only LD
50pM dmhp seipin extra001/	p4395_p	4395	Inside	9	0	0	0	[9]	[271.0]	[0]	[9]	[271.0]	['Free']	Only Free	ER	Only ER
50pM dmhp seipin extra001/	p4396_p	4396	Inside	11	0.181818	0	0	[11]	[271.0]	[0]	[2 9]	[271.0, 273.0]	['Restricted', 'Free']	Restricted to Free	ER	Only ER
50pM dmhp seipin extra001/	p4421_p	4421	Inside	30	0.0333333	0	0	[30]	[273.0]	[0]	[10 1 19]	[273.0, 284.0, 285.0]	['Free', 'Restricted', 'Free']	Multiple switches	ER	Only ER
50pM dmhp seipin extra001/	p4424_p	4424	Inside	10	0.2	0	0	[10]	[272.0]	[0]	[2 8]	[272.0, 274.0]	['Restricted', 'Free']	Restricted to Free	ER	Only ER
50pM dmhp seipin extra001/	p4426_p	4426	Inside	133	1	0	0	[133]	[276.0]	[0]	[133]	[276.0]	['Restricted']	Only Restricted	ER	Only ER
50pM dmhp seipin extra001/	p4427_p	4427	Inside	8	1	0	0	[8]	[276.0]	[0]	[8]	[276.0]	['Restricted']	Only Restricted	ER	Only ER
50pM dmhp seipin extra001/	p4428_p	4428	Inside	16	0	0	0	[16]	[273.0]	[0]	[16]	[273.0]	['Free']	Only Free	ER	Only ER
50pM dmhp seipin extra001/	p4429_p	4429	Inside	13	0.230769	0	0	[13]	[274.0]	[0]	[ 3 10]	[274.0, 277.0]	['Restricted', 'Free']	Restricted to Free	ER	Only ER
50pM dmhp seipin extra001/	p4430_p	4430	Inside	13	0	0	0	[13]	[273.0]	[0]	[13]	[273.0]	['Free']	Only Free	ER	Only ER
50pM dmhp seipin extra001/	p4431_p	4431	Outside	21	0	0.666667	179	[ 7 14]	[273.0, 282.0]	[ 0 179]	[21]	[273.0]	['Free']	Only Free	ER LD	ER to LD
50pM dmhp seipin extra001/	p4435_p	4435	Inside	16	0.5	0	0	[16]	[276.0]	[0]	[8 8]	[276.0, 284.0]	['Restricted', 'Free']	Restricted to Free	ER	Only ER
50pM dmhp seipin extra001/	p4436_p	4436	Inside	8	0	0	0	[8]	[276.0]	[0]	[8]	[276.0]	['Free']	Only Free	ER	Only ER
50pM dmhp seipin extra001/	p4439_p	4439	Inside	13	0.538462	0	0	[13]	[276.0]	[0]	[7 6]	[276.0, 289.0]	['Restricted', 'Free']	Restricted to Free	ER	Only ER
50pM dmhp seipin extra001/	p4443_p	4443		8	0.875	1	59	[8]	[272.0]	[59]	[1 1 6]	[272.0, 273.0, 274.0]	['Restricted', 'Free', 'Restricted']	Multiple switches	LD	Only LD
50pM dmhp seipin extra001/	p4444_p	4444	Inside	8	0.125	0	0	[8]	[274.0]	[0]	[1 7]	[274.0, 275.0]	['Restricted', 'Free']	Restricted to Free	ER	Only ER
50pM dmhp seipin extra001/	p4445_p	4445	Inside	9	0	0	0	[9]	[275.0]	[0]	[9]	[275.0]	['Free']	Only Free	ER	Only ER
50pM dmhp seipin extra001/	p4447_p	4447	Inside	22	0	0	0	[22]	[273.0]	[0]	[22]	[273.0]	['Free']	Only Free	ER	Only ER
50pM dmhp seipin extra001/	p4449_p	4449	Inside	41	0	0	0	[41]	[272.0]	[0]	[41]	[272.0]	['Free']	Only Free	ER	Only ER
50pM dmhp seipin extra001/	p4455_p	4455	Inside	10	0.7	0	0	[10]	[273.0]	[0]	[1 7 2]	[273.0, 274.0, 284.0]	['Free', 'Restricted', 'Free']	Multiple switches	ER	Only ER
50pM dmhp seipin extra001/	p4456_p	4456	Inside	8	0	0	0	[8]	[272.0]	[0]	[8]	[272.0]	['Free']	Only Free	ER	Only ER
50pM dmhp seipin extra001/	p4460_p	4460		11	1	1	137	[11]	[273.0]	[137]	[11]	[273.0]	['Restricted']	Only Restricted	LD	Only LD
50pM dmhp seipin extra001/	p4464_p	4464		15	1	1	156	[15]	[275.0]	[156]	[15]	[275.0]	['Restricted']	Only Restricted	LD	Only LD
50pM dmhp seipin extra001/	p4466_p	4466	Inside	8	0.375	0	0	[8]	[275.0]	[0]	[3 5]	[275.0, 279.0]	['Restricted', 'Free']	Restricted to Free	ER	Only ER
50pM dmhp seipin extra001/	p4485_p	4485		11	0	1	166	[11]	[278.0]	[166]	[11]	[278.0]	['Free']	Only Free	LD	Only LD
50pM dmhp seipin extra001/	p4495_p	4495	Outside	64	1	0.078125	158	[49 5 10]	[278.0, 332.0, 340.0]	[ 0 158 0]	[64]	[278.0]	['Restricted']	Only Restricted	ER LD ER	Multiple switches
50pM dmhp seipin extra001/	p4499_p	4499		19	0.684211	1	95	[19]	[277.0]	[95]	[ 1 5 1 1 11]	[277.0, 278.0, 283.0, 284.0, 285.0]	['Restricted', 'Free', 'Restricted', 'Free', 'Restricted']	Multiple switches	LD	Only LD
50pM dmhp seipin extra001/	p4500_p	4500	Inside	35	0	0	0	[35]	[280.0]	[0]	[35]	[280.0]	['Free']	Only Free	ER	Only ER
50pM dmhp seipin extra001/	p4503_p	4503	Outside	9	1	0.444444	130	[4 5]	[279.0, 284.0]	[130 0]	[9]	[279.0]	['Restricted']	Only Restricted	LD ER	LD to ER
50pM dmhp seipin extra001/	p4509_p	4509	Inside	20	0.7	0	0	[20]	[278.0]	[0]	[ 6 14]	[278.0, 285.0]	['Free', 'Restricted']	Free to Restricted	ER	Only ER
50pM dmhp seipin extra001/	p4510_p	4510	Inside	8	0	0	0	[8]	[277.0]	[0]	[8]	[277.0]	['Free']	Only Free	ER	Only ER
50pM dmhp seipin extra001/	p4511_p	4511	Inside	43	0.27907	0	0	[43]	[281.0]	[0]	[12 31]	[281.0, 294.0]	['Restricted', 'Free']	Restricted to Free	ER	Only ER
50pM dmhp seipin extra001/	p4513_p	4513		11	1	1	138	[11]	[282.0]	[138]	[11]	[282.0]	['Restricted']	Only Restricted	LD	Only LD
50pM dmhp seipin extra001/	p4514_p	4514	Inside	12	0.333333	0	0	[12]	[281.0]	[0]	[6 1 2 3]	[281.0, 287.0, 288.0, 290.0]	['Free', 'Restricted', 'Free', 'Restricted']	Multiple switches	ER	Only ER
50pM dmhp seipin extra001/	p4522_p	4522	Inside	12	0.416667	0	0	[12]	[282.0]	[0]	[7 5]	[282.0, 292.0]	['Free', 'Restricted']	Free to Restricted	ER	Only ER
50pM dmhp seipin extra001/	p4524_p	4524		16	1	1	139	[16]	[282.0]	[139]	[16]	[282.0]	['Restricted']	Only Restricted	LD	Only LD
50pM dmhp seipin extra001/	p4527_p	4527	Inside	17	0.588235	0	0	[17]	[282.0]	[0]	[10 7]	[282.0, 296.0]	['Restricted', 'Free']	Restricted to Free	ER	Only ER
50pM dmhp seipin extra001/	p4531_p	4531	Inside	8	0	0	0	[8]	[282.0]	[0]	[8]	[282.0]	['Free']	Only Free	ER	Only ER
50pM dmhp seipin extra001/	p4550_p	4550	Inside	8	0	0	0	[8]	[281.0]	[0]	[8]	[281.0]	['Free']	Only Free	ER	Only ER
50pM dmhp seipin extra001/	p4560_p	4560	Inside	9	0	0	0	[9]	[283.0]	[0]	[9]	[283.0]	['Free']	Only Free	ER	Only ER
50pM dmhp seipin extra001/	p4562_p	4562		17	0.764706	1	140	[17]	[286.0]	[140]	[ 1 4 12]	[286.0, 287.0, 291.0]	['Restricted', 'Free', 'Restricted']	Multiple switches	LD	Only LD
50pM dmhp seipin extra001/	p4564_p	4564	Inside	15	0	0	0	[15]	[286.0]	[0]	[15]	[286.0]	['Free']	Only Free	ER	Only ER
50pM dmhp seipin extra001/	p4565_p	4565	Inside	38	0	0	0	[38]	[281.0]	[0]	[38]	[281.0]	['Free']	Only Free	ER	Only ER
50pM dmhp seipin extra001/	p4568_p	4568		45	1	1	92	[45]	[286.0]	[92]	[45]	[286.0]	['Restricted']	Only Restricted	LD	Only LD
50pM dmhp seipin extra001/	p4569_p	4569		33	1	1	141	[33]	[286.0]	[141]	[33]	[286.0]	['Restricted']	Only Restricted	LD	Only LD
50pM dmhp seipin extra001/	p4573_p	4573	Inside	9	0.111111	0	0	[9]	[283.0]	[0]	[1 8]	[283.0, 284.0]	['Restricted', 'Free']	Restricted to Free	ER	Only ER
50pM dmhp seipin extra001/	p4574_p	4574	Inside	13	0	0	0	[13]	[285.0]	[0]	[13]	[285.0]	['Free']	Only Free	ER	Only ER
50pM dmhp seipin extra001/	p4576_p	4576	Inside	15	0.6	0	0	[15]	[284.0]	[0]	[3 6 6]	[284.0, 287.0, 297.0]	['Restricted', 'Free', 'Restricted']	Multiple switches	ER	Only ER
50pM dmhp seipin extra001/	p4578_p	4578	Inside	8	1	0	0	[8]	[283.0]	[0]	[8]	[283.0]	['Restricted']	Only Restricted	ER	Only ER
50pM dmhp seipin extra001/	p4579_p	4579	Inside	10	0	0	0	[10]	[284.0]	[0]	[10]	[284.0]	['Free']	Only Free	ER	Only ER
50pM dmhp seipin extra001/	p4586_p	4586	Inside	8	0	0	0	[8]	[284.0]	[0]	[8]	[284.0]	['Free']	Only Free	ER	Only ER
50pM dmhp seipin extra001/	p4587_p	4587	Inside	8	0	0	0	[8]	[283.0]	[0]	[8]	[283.0]	['Free']	Only Free	ER	Only ER
50pM dmhp seipin extra001/	p4596_p	4596	Inside	28	1	0	0	[28]	[284.0]	[0]	[28]	[284.0]	['Restricted']	Only Restricted	ER	Only ER
50pM dmhp seipin extra001/	p4614_p	4614	Inside	20	0.15	0	0	[20]	[288.0]	[0]	[ 2 1 1 16]	[288.0, 290.0, 291.0, 292.0]	['Restricted', 'Free', 'Restricted', 'Free']	Multiple switches	ER	Only ER
50pM dmhp seipin extra001/	p4615_p	4615	Inside	27	0	0	0	[27]	[290.0]	[0]	[27]	[290.0]	['Free']	Only Free	ER	Only ER
50pM dmhp seipin extra001/	p4617_p	4617	Inside	23	0.0869565	0	0	[23]	[287.0]	[0]	[ 1 17 1 4]	[287.0, 288.0, 308.0, 309.0]	['Restricted', 'Free', 'Restricted', 'Free']	Multiple switches	ER	Only ER
50pM dmhp seipin extra001/	p4618_p	4618	Inside	8	1	0	0	[8]	[287.0]	[0]	[8]	[287.0]	['Restricted']	Only Restricted	ER	Only ER
50pM dmhp seipin extra001/	p4619_p	4619	Inside	37	0	0	0	[37]	[288.0]	[0]	[37]	[288.0]	['Free']	Only Free	ER	Only ER
50pM dmhp seipin extra001/	p4624_p	4624	Inside	9	0	0	0	[9]	[287.0]	[0]	[9]	[287.0]	['Free']	Only Free	ER	Only ER
50pM dmhp seipin extra001/	p4627_p	4627	Outside	20	0.3	0.6	105	[ 8 12]	[289.0, 299.0]	[ 0 105]	[14 6]	[289.0, 305.0]	['Free', 'Restricted']	Free to Restricted	ER LD	ER to LD
50pM dmhp seipin extra001/	p4630_p	4630	Inside	29	0.37931	0	0	[29]	[287.0]	[0]	[ 1 4 17 7]	[287.0, 288.0, 292.0, 310.0]	['Free', 'Restricted', 'Free', 'Restricted']	Multiple switches	ER	Only ER
50pM dmhp seipin extra001/	p4631_p	4631		16	1	1	143	[16]	[289.0]	[143]	[16]	[289.0]	['Restricted']	Only Restricted	LD	Only LD
50pM dmhp seipin extra001/	p4642_p	4642	Inside	9	0.222222	0	0	[9]	[287.0]	[0]	[2 7]	[287.0, 289.0]	['Restricted', 'Free']	Restricted to Free	ER	Only ER
50pM dmhp seipin extra001/	p4643_p	4643	Outside	24	0.166667	0.458333	135	[11 13]	[291.0, 302.0]	[135 0]	[ 6 4 14]	[291.0, 297.0, 301.0]	['Free', 'Restricted', 'Free']	Multiple switches	LD ER	LD to ER
50pM dmhp seipin extra001/	p4645_p	4645	Inside	9	0.111111	0	0	[9]	[293.0]	[0]	[8 1]	[293.0, 304.0]	['Free', 'Restricted']	Free to Restricted	ER	Only ER
50pM dmhp seipin extra001/	p4647_p	4647	Inside	15	0.4	0	0	[15]	[292.0]	[0]	[6 9]	[292.0, 298.0]	['Restricted', 'Free']	Restricted to Free	ER	Only ER
50pM dmhp seipin extra001/	p4648_p	4648	Inside	8	0.125	0	0	[8]	[292.0]	[0]	[1 7]	[292.0, 293.0]	['Restricted', 'Free']	Restricted to Free	ER	Only ER
50pM dmhp seipin extra001/	p4650_p	4650	Outside	16	0	0.4375	14	[7 9]	[291.0, 299.0]	[14 0]	[16]	[291.0]	['Free']	Only Free	LD ER	LD to ER
50pM dmhp seipin extra001/	p4652_p	4652	Inside	8	0	0	0	[8]	[292.0]	[0]	[8]	[292.0]	['Free']	Only Free	ER	Only ER
50pM dmhp seipin extra001/	p4653_p	4653	Inside	11	0.181818	0	0	[11]	[293.0]	[0]	[2 2 7]	[293.0, 295.0, 297.0]	['Free', 'Restricted', 'Free']	Multiple switches	ER	Only ER
50pM dmhp seipin extra001/	p4654_p	4654		57	1	1	154	[57]	[293.0]	[154]	[57]	[293.0]	['Restricted']	Only Restricted	LD	Only LD
50pM dmhp seipin extra001/	p4656_p	4656	Inside	10	0.6	0	0	[10]	[292.0]	[0]	[5 1 1 3]	[292.0, 297.0, 298.0, 299.0]	['Restricted', 'Free', 'Restricted', 'Free']	Multiple switches	ER	Only ER
50pM dmhp seipin extra001/	p4668_p	4668		17	0	1	54	[17]	[289.0]	[54]	[17]	[289.0]	['Free']	Only Free	LD	Only LD
50pM dmhp seipin extra001/	p4677_p	4677	Inside	23	0.26087	0	0	[23]	[287.0]	[0]	[ 1 1 1 2 4 14]	[287.0, 288.0, 289.0, 291.0, 294.0, 298.0]	['Restricted', 'Free', 'Restricted', 'Free', 'Restricted', 'Free']	Multiple switches	ER	Only ER
50pM dmhp seipin extra001/	p4690_p	4690	Outside	17	0.647059	0.647059	108	[11 6]	[292.0, 305.0]	[108 0]	[11 6]	[292.0, 305.0]	['Restricted', 'Free']	Restricted to Free	LD ER	LD to ER
50pM dmhp seipin extra001/	p4695_p	4695	Outside	55	0.0727273	0.381818	102	[21 34]	[295.0, 318.0]	[102 0]	[50 1 1 3]	[295.0, 353.0, 354.0, 355.0]	['Free', 'Restricted', 'Free', 'Restricted']	Multiple switches	LD ER	LD to ER
50pM dmhp seipin extra001/	p4698_p	4698	Inside	27	0.333333	0	0	[27]	[295.0]	[0]	[ 9 18]	[295.0, 305.0]	['Restricted', 'Free']	Restricted to Free	ER	Only ER
50pM dmhp seipin extra001/	p4699_p	4699	Outside	8	0	0.5	73	[4 4]	[295.0, 302.0]	[73 0]	[8]	[295.0]	['Free']	Only Free	LD ER	LD to ER
50pM dmhp seipin extra001/	p4701_p	4701	Inside	12	0.416667	0	0	[12]	[292.0]	[0]	[5 7]	[292.0, 298.0]	['Restricted', 'Free']	Restricted to Free	ER	Only ER
50pM dmhp seipin extra001/	p4703_p	4703	Outside	29	0.344828	0.344828	7	[15 10 4]	[295.0, 310.0, 320.0]	[0 7 0]	[ 1 10 18]	[295.0, 296.0, 306.0]	['Free', 'Restricted', 'Free']	Multiple switches	ER LD ER	Multiple switches
50pM dmhp seipin extra001/	p4707_p	4707	Inside	19	0.421053	0	0	[19]	[294.0]	[0]	[11 8]	[294.0, 308.0]	['Free', 'Restricted']	Free to Restricted	ER	Only ER
50pM dmhp seipin extra001/	p4722_p	4722	Inside	23	0.0869565	0	0	[23]	[299.0]	[0]	[14 2 7]	[299.0, 314.0, 316.0]	['Free', 'Restricted', 'Free']	Multiple switches	ER	Only ER
50pM dmhp seipin extra001/	p4723_p	4723	Inside	9	0.666667	0	0	[9]	[300.0]	[0]	[3 6]	[300.0, 303.0]	['Free', 'Restricted']	Free to Restricted	ER	Only ER
50pM dmhp seipin extra001/	p4724_p	4724	Inside	76	0	0	0	[76]	[297.0]	[0]	[76]	[297.0]	['Free']	Only Free	ER	Only ER
50pM dmhp seipin extra001/	p4725_p	4725	Inside	9	0.111111	0	0	[9]	[297.0]	[0]	[1 8]	[297.0, 298.0]	['Restricted', 'Free']	Restricted to Free	ER	Only ER
50pM dmhp seipin extra001/	p4727_p	4727	Inside	22	0	0	0	[22]	[299.0]	[0]	[22]	[299.0]	['Free']	Only Free	ER	Only ER
50pM dmhp seipin extra001/	p4733_p	4733		73	1	1	144	[73]	[297.0]	[144]	[73]	[297.0]	['Restricted']	Only Restricted	LD	Only LD
50pM dmhp seipin extra001/	p4738_p	4738		43	1	1	38	[43]	[300.0]	[38]	[43]	[300.0]	['Restricted']	Only Restricted	LD	Only LD
50pM dmhp seipin extra001/	p4739_p	4739	Inside	9	1	0	0	[9]	[300.0]	[0]	[9]	[300.0]	['Restricted']	Only Restricted	ER	Only ER
50pM dmhp seipin extra001/	p4740_p	4740	Inside	16	0.5625	0	0	[16]	[300.0]	[0]	[7 9]	[300.0, 307.0]	['Free', 'Restricted']	Free to Restricted	ER	Only ER
50pM dmhp seipin extra001/	p4741_p	4741	Inside	18	1	0	0	[18]	[299.0]	[0]	[18]	[299.0]	['Restricted']	Only Restricted	ER	Only ER
50pM dmhp seipin extra001/	p4743_p	4743		14	1	1	145	[14]	[297.0]	[145]	[14]	[297.0]	['Restricted']	Only Restricted	LD	Only LD
50pM dmhp seipin extra001/	p4746_p	4746		30	1	1	146	[30]	[297.0]	[146]	[30]	[297.0]	['Restricted']	Only Restricted	LD	Only LD
50pM dmhp seipin extra001/	p4748_p	4748	Inside	20	0.5	0	0	[20]	[297.0]	[0]	[5 2 1 1 2 1 2 6]	[297.0, 302.0, 304.0, 305.0, 306.0, 308.0, 309.0, 312.0]	['Restricted', 'Free', 'Restricted', 'Free', 'Restricted', 'Free', 'Restricted', 'Free']	Multiple switches	ER	Only ER
50pM dmhp seipin extra001/	p4750_p	4750	Inside	35	0	0	0	[35]	[296.0]	[0]	[35]	[296.0]	['Free']	Only Free	ER	Only ER
50pM dmhp seipin extra001/	p4773_p	4773	Outside	8	0.125	0.5	117	[4 4]	[297.0, 304.0]	[117 0]	[1 7]	[297.0, 298.0]	['Restricted', 'Free']	Restricted to Free	LD ER	LD to ER
50pM dmhp seipin extra001/	p4780_p	4780	Inside	29	0.0344828	0	0	[29]	[303.0]	[0]	[ 9 1 19]	[303.0, 315.0, 316.0]	['Free', 'Restricted', 'Free']	Multiple switches	ER	Only ER
50pM dmhp seipin extra001/	p4781_p	4781		8	1	1	133	[8]	[302.0]	[133]	[8]	[302.0]	['Restricted']	Only Restricted	LD	Only LD
50pM dmhp seipin extra001/	p4785_p	4785		32	1	1	147	[32]	[301.0]	[147]	[32]	[301.0]	['Restricted']	Only Restricted	LD	Only LD
50pM dmhp seipin extra001/	p4787_p	4787	Inside	22	0.0909091	0	0	[22]	[301.0]	[0]	[ 1 1 3 1 16]	[301.0, 302.0, 303.0, 309.0, 311.0]	['Free', 'Restricted', 'Free', 'Restricted', 'Free']	Multiple switches	ER	Only ER
50pM dmhp seipin extra001/	p4791_p	4791	Inside	8	1	0	0	[8]	[302.0]	[0]	[8]	[302.0]	['Restricted']	Only Restricted	ER	Only ER
50pM dmhp seipin extra001/	p4792_p	4792	Inside	20	0	0	0	[20]	[301.0]	[0]	[20]	[301.0]	['Free']	Only Free	ER	Only ER
50pM dmhp seipin extra001/	p4798_p	4798	Inside	18	0.166667	0	0	[18]	[302.0]	[0]	[6 1 2 2 7]	[302.0, 308.0, 309.0, 311.0, 314.0]	['Free', 'Restricted', 'Free', 'Restricted', 'Free']	Multiple switches	ER	Only ER
50pM dmhp seipin extra001/	p4800_p	4800	Inside	8	0	0	0	[8]	[301.0]	[0]	[8]	[301.0]	['Free']	Only Free	ER	Only ER
50pM dmhp seipin extra001/	p4802_p	4802	Inside	15	0.6	0	0	[15]	[301.0]	[0]	[1 1 8 5]	[301.0, 302.0, 303.0, 314.0]	['Restricted', 'Free', 'Restricted', 'Free']	Multiple switches	ER	Only ER
50pM dmhp seipin extra001/	p4805_p	4805	Inside	15	0	0	0	[15]	[302.0]	[0]	[15]	[302.0]	['Free']	Only Free	ER	Only ER
50pM dmhp seipin extra001/	p4813_p	4813		26	1	1	148	[26]	[301.0]	[148]	[26]	[301.0]	['Restricted']	Only Restricted	LD	Only LD
50pM dmhp seipin extra001/	p4821_p	4821	Inside	9	0	0	0	[9]	[304.0]	[0]	[9]	[304.0]	['Free']	Only Free	ER	Only ER
50pM dmhp seipin extra001/	p4832_p	4832	Outside	13	0.538462	0.538462	179	[7 6]	[304.0, 311.0]	[179 0]	[7 6]	[304.0, 311.0]	['Restricted', 'Free']	Restricted to Free	LD ER	LD to ER
50pM dmhp seipin extra001/	p4834_p	4834	Inside	12	0.5	0	0	[12]	[304.0]	[0]	[6 6]	[304.0, 310.0]	['Restricted', 'Free']	Restricted to Free	ER	Only ER
50pM dmhp seipin extra001/	p4835_p	4835	Outside	15	0.0666667	0.4	97	[6 9]	[305.0, 313.0]	[97 0]	[ 1 14]	[305.0, 306.0]	['Restricted', 'Free']	Restricted to Free	LD ER	LD to ER
50pM dmhp seipin extra001/	p4838_p	4838	Inside	8	0	0	0	[8]	[309.0]	[0]	[8]	[309.0]	['Free']	Only Free	ER	Only ER
50pM dmhp seipin extra001/	p4839_p	4839	Inside	8	0	0	0	[8]	[311.0]	[0]	[8]	[311.0]	['Free']	Only Free	ER	Only ER
50pM dmhp seipin extra001/	p4843_p	4843	Inside	8	0	0	0	[8]	[311.0]	[0]	[8]	[311.0]	['Free']	Only Free	ER	Only ER
50pM dmhp seipin extra001/	p4845_p	4845	Inside	16	0	0	0	[16]	[308.0]	[0]	[16]	[308.0]	['Free']	Only Free	ER	Only ER
50pM dmhp seipin extra001/	p4846_p	4846	Outside	18	0	0.444444	191	[10 8]	[309.0, 320.0]	[ 0 191]	[18]	[309.0]	['Free']	Only Free	ER LD	ER to LD
50pM dmhp seipin extra001/	p4848_p	4848	Inside	21	0.047619	0	0	[21]	[312.0]	[0]	[ 1 20]	[312.0, 313.0]	['Restricted', 'Free']	Restricted to Free	ER	Only ER
50pM dmhp seipin extra001/	p4851_p	4851	Outside	42	0.642857	0.809524	181	[ 4 8 30]	[307.0, 312.0, 320.0]	[181 0 181]	[ 8 1 1 7 18 7]	[307.0, 316.0, 317.0, 318.0, 326.0, 346.0]	['Restricted', 'Free', 'Restricted', 'Free', 'Restricted', 'Free']	Multiple switches	LD ER LD	Multiple switches
50pM dmhp seipin extra001/	p4852_p	4852		11	1	1	2	[11]	[313.0]	[2]	[11]	[313.0]	['Restricted']	Only Restricted	LD	Only LD
50pM dmhp seipin extra001/	p4853_p	4853	Inside	11	0.454545	0	0	[11]	[313.0]	[0]	[5 6]	[313.0, 318.0]	['Restricted', 'Free']	Restricted to Free	ER	Only ER
50pM dmhp seipin extra001/	p4854_p	4854	Outside	74	0.837838	0.635135	54	[ 8 10 4 9 5 12 11 6 5 4]	[309.0, 318.0, 329.0, 333.0, 342.0, 347.0, 360.0, 371.0, 377.0, 382.0]	[ 0 54 0 54 0 84 54 0 54 0]	[12 62]	[309.0, 323.0]	['Free', 'Restricted']	Free to Restricted	ER LD ER LD ER LD LD ER LD ER	Multiple switches
50pM dmhp seipin extra001/	p4856_p	4856	Inside	8	1	0	0	[8]	[310.0]	[0]	[8]	[310.0]	['Restricted']	Only Restricted	ER	Only ER
50pM dmhp seipin extra001/	p4859_p	4859	Inside	9	0.111111	0	0	[9]	[313.0]	[0]	[1 8]	[313.0, 314.0]	['Restricted', 'Free']	Restricted to Free	ER	Only ER
50pM dmhp seipin extra001/	p4860_p	4860	Inside	71	0.0704225	0	0	[71]	[306.0]	[0]	[59 5 7]	[306.0, 369.0, 374.0]	['Free', 'Restricted', 'Free']	Multiple switches	ER	Only ER
50pM dmhp seipin extra001/	p4864_p	4864		47	1	1	149	[47]	[306.0]	[149]	[47]	[306.0]	['Restricted']	Only Restricted	LD	Only LD
50pM dmhp seipin extra001/	p4865_p	4865	Inside	23	0.391304	0	0	[23]	[306.0]	[0]	[14 9]	[306.0, 323.0]	['Free', 'Restricted']	Free to Restricted	ER	Only ER
50pM dmhp seipin extra001/	p4867_p	4867	Outside	16	0	0.3125	141	[ 5 11]	[313.0, 318.0]	[141 0]	[16]	[313.0]	['Free']	Only Free	LD ER	LD to ER
50pM dmhp seipin extra001/	p4868_p	4868	Inside	135	0	0	0	[135]	[313.0]	[0]	[135]	[313.0]	['Free']	Only Free	ER	Only ER
50pM dmhp seipin extra001/	p4879_p	4879	Inside	9	1	0	0	[9]	[304.0]	[0]	[9]	[304.0]	['Restricted']	Only Restricted	ER	Only ER
50pM dmhp seipin extra001/	p4881_p	4881	Inside	33	0	0	0	[33]	[307.0]	[0]	[33]	[307.0]	['Free']	Only Free	ER	Only ER
50pM dmhp seipin extra001/	p4882_p	4882	Inside	8	0	0	0	[8]	[310.0]	[0]	[8]	[310.0]	['Free']	Only Free	ER	Only ER
50pM dmhp seipin extra001/	p4906_p	4906	Inside	16	0	0	0	[16]	[315.0]	[0]	[16]	[315.0]	['Free']	Only Free	ER	Only ER
50pM dmhp seipin extra001/	p4907_p	4907	Inside	49	0.265306	0	0	[49]	[315.0]	[0]	[11 13 25]	[315.0, 330.0, 344.0]	['Free', 'Restricted', 'Free']	Multiple switches	ER	Only ER
50pM dmhp seipin extra001/	p4917_p	4917	Inside	129	0.0387597	0	0	[129]	[315.0]	[0]	[88 5 36]	[315.0, 412.0, 417.0]	['Free', 'Restricted', 'Free']	Multiple switches	ER	Only ER
50pM dmhp seipin extra001/	p4918_p	4918	Outside	11	0.454545	0.545455	143	[5 6]	[312.0, 318.0]	[ 0 143]	[5 6]	[312.0, 318.0]	['Restricted', 'Free']	Restricted to Free	ER LD	ER to LD
50pM dmhp seipin extra001/	p4920_p	4920	Inside	9	0.111111	0	0	[9]	[316.0]	[0]	[6 1 2]	[316.0, 323.0, 324.0]	['Free', 'Restricted', 'Free']	Multiple switches	ER	Only ER
50pM dmhp seipin extra001/	p4924_p	4924	Inside	12	0.416667	0	0	[12]	[316.0]	[0]	[5 7]	[316.0, 322.0]	['Restricted', 'Free']	Restricted to Free	ER	Only ER
50pM dmhp seipin extra001/	p4928_p	4928	Inside	15	0.466667	0	0	[15]	[316.0]	[0]	[3 2 4 6]	[316.0, 319.0, 321.0, 327.0]	['Restricted', 'Free', 'Restricted', 'Free']	Multiple switches	ER	Only ER
50pM dmhp seipin extra001/	p4929_p	4929	Inside	11	0	0	0	[11]	[316.0]	[0]	[11]	[316.0]	['Free']	Only Free	ER	Only ER
50pM dmhp seipin extra001/	p4930_p	4930	Inside	10	0.3	0	0	[10]	[316.0]	[0]	[7 3]	[316.0, 323.0]	['Free', 'Restricted']	Free to Restricted	ER	Only ER
50pM dmhp seipin extra001/	p4932_p	4932	Inside	8	0.875	0	0	[8]	[316.0]	[0]	[2 1 5]	[316.0, 318.0, 319.0]	['Restricted', 'Free', 'Restricted']	Multiple switches	ER	Only ER
50pM dmhp seipin extra001/	p4943_p	4943	Inside	8	1	0	0	[8]	[317.0]	[0]	[8]	[317.0]	['Restricted']	Only Restricted	ER	Only ER
50pM dmhp seipin extra001/	p4944_p	4944	Outside	55	0.436364	0.890909	9	[ 4 6 16 29]	[317.0, 324.0, 335.0, 354.0]	[142 0 9 180]	[31 24]	[317.0, 360.0]	['Free', 'Restricted']	Free to Restricted	LD ER LD LD	Multiple switches
50pM dmhp seipin extra001/	p4950_p	4950	Inside	10	0	0	0	[10]	[317.0]	[0]	[10]	[317.0]	['Free']	Only Free	ER	Only ER
50pM dmhp seipin extra001/	p4952_p	4952	Inside	34	0	0	0	[34]	[318.0]	[0]	[34]	[318.0]	['Free']	Only Free	ER	Only ER
50pM dmhp seipin extra001/	p4953_p	4953	Inside	12	0.416667	0	0	[12]	[318.0]	[0]	[7 5]	[318.0, 325.0]	['Free', 'Restricted']	Free to Restricted	ER	Only ER
50pM dmhp seipin extra001/	p4954_p	4954	Inside	12	1	0	0	[12]	[318.0]	[0]	[12]	[318.0]	['Restricted']	Only Restricted	ER	Only ER
50pM dmhp seipin extra001/	p4959_p	4959	Outside	10	0.4	0.6	110	[4 6]	[318.0, 323.0]	[ 0 110]	[4 6]	[318.0, 323.0]	['Restricted', 'Free']	Restricted to Free	ER LD	ER to LD
50pM dmhp seipin extra001/	p4966_p	4966	Inside	10	0.5	0	0	[10]	[319.0]	[0]	[5 5]	[319.0, 324.0]	['Free', 'Restricted']	Free to Restricted	ER	Only ER
50pM dmhp seipin extra001/	p4967_p	4967	Inside	10	1	0	0	[10]	[324.0]	[0]	[10]	[324.0]	['Restricted']	Only Restricted	ER	Only ER
50pM dmhp seipin extra001/	p4970_p	4970	Inside	8	0.125	0	0	[8]	[323.0]	[0]	[1 7]	[323.0, 324.0]	['Restricted', 'Free']	Restricted to Free	ER	Only ER
50pM dmhp seipin extra001/	p4971_p	4971	Inside	8	1	0	0	[8]	[324.0]	[0]	[8]	[324.0]	['Restricted']	Only Restricted	ER	Only ER
50pM dmhp seipin extra001/	p4974_p	4974	Inside	12	0.5	0	0	[12]	[322.0]	[0]	[6 6]	[322.0, 329.0]	['Restricted', 'Free']	Restricted to Free	ER	Only ER
50pM dmhp seipin extra001/	p4977_p	4977	Outside	91	0.846154	1	15	[43 5 30 13]	[321.0, 373.0, 379.0, 421.0]	[140 15 140 15]	[77 14]	[321.0, 420.0]	['Restricted', 'Free']	Restricted to Free	LD LD LD LD	Multiple switches
50pM dmhp seipin extra001/	p4979_p	4979	Outside	14	0.571429	0.285714	15	[ 4 10]	[320.0, 324.0]	[15 0]	[8 6]	[320.0, 331.0]	['Restricted', 'Free']	Restricted to Free	LD ER	LD to ER
50pM dmhp seipin extra001/	p4982_p	4982	Inside	14	1	0	0	[14]	[320.0]	[0]	[14]	[320.0]	['Restricted']	Only Restricted	ER	Only ER
50pM dmhp seipin extra001/	p4984_p	4984	Inside	16	0.1875	0	0	[16]	[321.0]	[0]	[2 2 4 1 7]	[321.0, 323.0, 325.0, 330.0, 332.0]	['Free', 'Restricted', 'Free', 'Restricted', 'Free']	Multiple switches	ER	Only ER
50pM dmhp seipin extra001/	p4988_p	4988	Outside	11	0	0.636364	82	[4 7]	[324.0, 329.0]	[ 0 82]	[11]	[324.0]	['Free']	Only Free	ER LD	ER to LD
50pM dmhp seipin extra001/	p4998_p	4998	Inside	9	0	0	0	[9]	[322.0]	[0]	[9]	[322.0]	['Free']	Only Free	ER	Only ER
50pM dmhp seipin extra001/	p5004_p	5004	Inside	11	0	0	0	[11]	[323.0]	[0]	[11]	[323.0]	['Free']	Only Free	ER	Only ER
50pM dmhp seipin extra001/	p5006_p	5006		11	1	1	97	[11]	[322.0]	[97]	[11]	[322.0]	['Restricted']	Only Restricted	LD	Only LD
50pM dmhp seipin extra001/	p5010_p	5010	Inside	14	0.428571	0	0	[14]	[323.0]	[0]	[8 6]	[323.0, 334.0]	['Free', 'Restricted']	Free to Restricted	ER	Only ER
50pM dmhp seipin extra001/	p5019_p	5019	Inside	12	0.5	0	0	[12]	[319.0]	[0]	[6 6]	[319.0, 328.0]	['Free', 'Restricted']	Free to Restricted	ER	Only ER
50pM dmhp seipin extra001/	p5020_p	5020	Inside	9	1	0	0	[9]	[320.0]	[0]	[9]	[320.0]	['Restricted']	Only Restricted	ER	Only ER
50pM dmhp seipin extra001/	p5027_p	5027	Inside	18	0	0	0	[18]	[321.0]	[0]	[18]	[321.0]	['Free']	Only Free	ER	Only ER
50pM dmhp seipin extra001/	p5029_p	5029		22	0.727273	1	141	[22]	[326.0]	[141]	[15 6 1]	[326.0, 343.0, 349.0]	['Restricted', 'Free', 'Restricted']	Multiple switches	LD	Only LD
50pM dmhp seipin extra001/	p5032_p	5032	Outside	41	0.390244	0.609756	7	[25 16]	[326.0, 351.0]	[7 0]	[16 25]	[326.0, 342.0]	['Restricted', 'Free']	Restricted to Free	LD ER	LD to ER
50pM dmhp seipin extra001/	p5035_p	5035	Inside	8	0.625	0	0	[8]	[325.0]	[0]	[2 1 1 1 2 1]	[325.0, 327.0, 328.0, 329.0, 333.0, 335.0]	['Restricted', 'Free', 'Restricted', 'Free', 'Restricted', 'Free']	Multiple switches	ER	Only ER
50pM dmhp seipin extra001/	p5037_p	5037	Inside	15	0.2	0	0	[15]	[326.0]	[0]	[ 3 12]	[326.0, 329.0]	['Restricted', 'Free']	Restricted to Free	ER	Only ER
50pM dmhp seipin extra001/	p5038_p	5038	Outside	23	0	0.608696	164	[ 9 14]	[325.0, 335.0]	[ 0 164]	[23]	[325.0]	['Free']	Only Free	ER LD	ER to LD
50pM dmhp seipin extra001/	p5039_p	5039	Inside	8	1	0	0	[8]	[326.0]	[0]	[8]	[326.0]	['Restricted']	Only Restricted	ER	Only ER
50pM dmhp seipin extra001/	p5041_p	5041		19	0.947368	1	151	[19]	[326.0]	[151]	[ 1 18]	[326.0, 327.0]	['Free', 'Restricted']	Free to Restricted	LD	Only LD
50pM dmhp seipin extra001/	p5044_p	5044	Outside	14	1	0.285714	26	[ 4 10]	[325.0, 329.0]	[26 0]	[14]	[325.0]	['Restricted']	Only Restricted	LD ER	LD to ER
50pM dmhp seipin extra001/	p5046_p	5046	Inside	10	1	0	0	[10]	[325.0]	[0]	[10]	[325.0]	['Restricted']	Only Restricted	ER	Only ER
50pM dmhp seipin extra001/	p5047_p	5047	Inside	9	1	0	0	[9]	[326.0]	[0]	[9]	[326.0]	['Restricted']	Only Restricted	ER	Only ER
50pM dmhp seipin extra001/	p5048_p	5048	Inside	16	0	0	0	[16]	[326.0]	[0]	[16]	[326.0]	['Free']	Only Free	ER	Only ER
50pM dmhp seipin extra001/	p5049_p	5049	Inside	30	1	0	0	[30]	[326.0]	[0]	[30]	[326.0]	['Restricted']	Only Restricted	ER	Only ER
50pM dmhp seipin extra001/	p5069_p	5069		13	1	1	139	[13]	[330.0]	[139]	[13]	[330.0]	['Restricted']	Only Restricted	LD	Only LD
50pM dmhp seipin extra001/	p5071_p	5071	Inside	17	0	0	0	[17]	[327.0]	[0]	[17]	[327.0]	['Free']	Only Free	ER	Only ER
50pM dmhp seipin extra001/	p5072_p	5072	Inside	13	0.384615	0	0	[13]	[327.0]	[0]	[5 8]	[327.0, 332.0]	['Restricted', 'Free']	Restricted to Free	ER	Only ER
50pM dmhp seipin extra001/	p5074_p	5074	Inside	10	1	0	0	[10]	[327.0]	[0]	[10]	[327.0]	['Restricted']	Only Restricted	ER	Only ER
50pM dmhp seipin extra001/	p5075_p	5075	Inside	12	0.416667	0	0	[12]	[330.0]	[0]	[7 5]	[330.0, 337.0]	['Free', 'Restricted']	Free to Restricted	ER	Only ER
50pM dmhp seipin extra001/	p5076_p	5076	Inside	11	0	0	0	[11]	[327.0]	[0]	[11]	[327.0]	['Free']	Only Free	ER	Only ER
50pM dmhp seipin extra001/	p5077_p	5077	Inside	8	0	0	0	[8]	[330.0]	[0]	[8]	[330.0]	['Free']	Only Free	ER	Only ER
50pM dmhp seipin extra001/	p5083_p	5083		8	0	1	133	[8]	[328.0]	[133]	[8]	[328.0]	['Free']	Only Free	LD	Only LD
50pM dmhp seipin extra001/	p5086_p	5086		11	0.454545	1	31	[11]	[329.0]	[31]	[5 6]	[329.0, 334.0]	['Restricted', 'Free']	Restricted to Free	LD	Only LD
50pM dmhp seipin extra001/	p5096_p	5096		14	0	1	121	[14]	[328.0]	[121]	[14]	[328.0]	['Free']	Only Free	LD	Only LD
50pM dmhp seipin extra001/	p5097_p	5097	Inside	35	0.0285714	0	0	[35]	[328.0]	[0]	[ 1 34]	[328.0, 329.0]	['Restricted', 'Free']	Restricted to Free	ER	Only ER
50pM dmhp seipin extra001/	p5099_p	5099	Inside	8	1	0	0	[8]	[331.0]	[0]	[8]	[331.0]	['Restricted']	Only Restricted	ER	Only ER
50pM dmhp seipin extra001/	p5101_p	5101		11	1	1	152	[11]	[331.0]	[152]	[11]	[331.0]	['Restricted']	Only Restricted	LD	Only LD
50pM dmhp seipin extra001/	p5107_p	5107	Inside	27	0.592593	0	0	[27]	[328.0]	[0]	[16 11]	[328.0, 346.0]	['Restricted', 'Free']	Restricted to Free	ER	Only ER
50pM dmhp seipin extra001/	p5112_p	5112	Inside	9	1	0	0	[9]	[328.0]	[0]	[9]	[328.0]	['Restricted']	Only Restricted	ER	Only ER
50pM dmhp seipin extra001/	p5119_p	5119	Inside	34	0	0	0	[34]	[332.0]	[0]	[34]	[332.0]	['Free']	Only Free	ER	Only ER
50pM dmhp seipin extra001/	p5123_p	5123	Outside	22	0.681818	0.545455	116	[ 5 10 7]	[332.0, 337.0, 347.0]	[116 0 116]	[ 5 1 10 6]	[332.0, 337.0, 338.0, 348.0]	['Restricted', 'Free', 'Restricted', 'Free']	Multiple switches	LD ER LD	Multiple switches
50pM dmhp seipin extra001/	p5124_p	5124	Outside	44	0.5	0.75	112	[11 33]	[332.0, 345.0]	[ 0 112]	[ 4 22 18]	[332.0, 337.0, 361.0]	['Restricted', 'Free', 'Restricted']	Multiple switches	ER LD	ER to LD
50pM dmhp seipin extra001/	p5125_p	5125	Inside	22	0	0	0	[22]	[332.0]	[0]	[22]	[332.0]	['Free']	Only Free	ER	Only ER
50pM dmhp seipin extra001/	p5130_p	5130	Outside	16	0.75	0.3125	166	[11 5]	[332.0, 355.0]	[ 0 166]	[12 4]	[332.0, 356.0]	['Restricted', 'Free']	Restricted to Free	ER LD	ER to LD
50pM dmhp seipin extra001/	p5137_p	5137	Inside	9	1	0	0	[9]	[333.0]	[0]	[9]	[333.0]	['Restricted']	Only Restricted	ER	Only ER
50pM dmhp seipin extra001/	p5138_p	5138	Inside	30	0.1	0	0	[30]	[335.0]	[0]	[13 3 14]	[335.0, 355.0, 358.0]	['Free', 'Restricted', 'Free']	Multiple switches	ER	Only ER
50pM dmhp seipin extra001/	p5141_p	5141	Inside	8	1	0	0	[8]	[337.0]	[0]	[8]	[337.0]	['Restricted']	Only Restricted	ER	Only ER
50pM dmhp seipin extra001/	p5144_p	5144	Inside	99	0.858586	0	0	[99]	[335.0]	[0]	[14 85]	[335.0, 351.0]	['Free', 'Restricted']	Free to Restricted	ER	Only ER
50pM dmhp seipin extra001/	p5146_p	5146	Inside	33	0	0	0	[33]	[335.0]	[0]	[33]	[335.0]	['Free']	Only Free	ER	Only ER
50pM dmhp seipin extra001/	p5147_p	5147	Inside	124	0	0	0	[124]	[333.0]	[0]	[124]	[333.0]	['Free']	Only Free	ER	Only ER
50pM dmhp seipin extra001/	p5148_p	5148		19	1	1	146	[19]	[334.0]	[146]	[19]	[334.0]	['Restricted']	Only Restricted	LD	Only LD
50pM dmhp seipin extra001/	p5150_p	5150	Inside	9	0.222222	0	0	[9]	[336.0]	[0]	[2 7]	[336.0, 338.0]	['Restricted', 'Free']	Restricted to Free	ER	Only ER
50pM dmhp seipin extra001/	p5152_p	5152	Inside	8	1	0	0	[8]	[337.0]	[0]	[8]	[337.0]	['Restricted']	Only Restricted	ER	Only ER
50pM dmhp seipin extra001/	p5153_p	5153		18	0.777778	1	136	[18]	[337.0]	[136]	[ 4 14]	[337.0, 342.0]	['Free', 'Restricted']	Free to Restricted	LD	Only LD
50pM dmhp seipin extra001/	p5164_p	5164		13	1	1	137	[13]	[334.0]	[137]	[13]	[334.0]	['Restricted']	Only Restricted	LD	Only LD
50pM dmhp seipin extra001/	p5169_p	5169	Inside	24	0.25	0	0	[24]	[334.0]	[0]	[18 6]	[334.0, 353.0]	['Free', 'Restricted']	Free to Restricted	ER	Only ER
50pM dmhp seipin extra001/	p5174_p	5174	Inside	21	0	0	0	[21]	[336.0]	[0]	[21]	[336.0]	['Free']	Only Free	ER	Only ER
50pM dmhp seipin extra001/	p5191_p	5191		13	0	1	97	[13]	[340.0]	[97]	[13]	[340.0]	['Free']	Only Free	LD	Only LD
50pM dmhp seipin extra001/	p5197_p	5197	Outside	27	0	0.185185	26	[ 9 5 13]	[342.0, 351.0, 357.0]	[ 0 26 0]	[27]	[342.0]	['Free']	Only Free	ER LD ER	Multiple switches
50pM dmhp seipin extra001/	p5200_p	5200	Inside	15	0.333333	0	0	[15]	[342.0]	[0]	[ 5 10]	[342.0, 351.0]	['Restricted', 'Free']	Restricted to Free	ER	Only ER
50pM dmhp seipin extra001/	p5202_p	5202	Outside	35	0.171429	0.428571	118	[16 4 4 11]	[342.0, 363.0, 370.0, 374.0]	[ 0 118 0 118]	[ 8 6 21]	[342.0, 350.0, 359.0]	['Free', 'Restricted', 'Free']	Multiple switches	ER LD ER LD	Multiple switches
50pM dmhp seipin extra001/	p5209_p	5209	Inside	12	1	0	0	[12]	[342.0]	[0]	[12]	[342.0]	['Restricted']	Only Restricted	ER	Only ER
50pM dmhp seipin extra001/	p5210_p	5210	Inside	12	0	0	0	[12]	[341.0]	[0]	[12]	[341.0]	['Free']	Only Free	ER	Only ER
50pM dmhp seipin extra001/	p5213_p	5213	Inside	10	1	0	0	[10]	[341.0]	[0]	[10]	[341.0]	['Restricted']	Only Restricted	ER	Only ER
50pM dmhp seipin extra001/	p5214_p	5214	Inside	19	0.105263	0	0	[19]	[338.0]	[0]	[16 1 1 1]	[338.0, 355.0, 356.0, 357.0]	['Free', 'Restricted', 'Free', 'Restricted']	Multiple switches	ER	Only ER
50pM dmhp seipin extra001/	p5216_p	5216	Inside	16	0.6875	0	0	[16]	[342.0]	[0]	[ 5 11]	[342.0, 348.0]	['Free', 'Restricted']	Free to Restricted	ER	Only ER
50pM dmhp seipin extra001/	p5217_p	5217	Outside	40	0.8	0.3	205	[ 5 5 10 7 13]	[339.0, 344.0, 350.0, 362.0, 370.0]	[ 0 205 0 205 0]	[32 8]	[339.0, 375.0]	['Restricted', 'Free']	Restricted to Free	ER LD ER LD ER	Multiple switches
50pM dmhp seipin extra001/	p5218_p	5218	Inside	18	0.611111	0	0	[18]	[342.0]	[0]	[ 7 11]	[342.0, 350.0]	['Free', 'Restricted']	Free to Restricted	ER	Only ER
50pM dmhp seipin extra001/	p5222_p	5222	Inside	10	0.4	0	0	[10]	[339.0]	[0]	[4 1 2 3]	[339.0, 344.0, 347.0, 349.0]	['Free', 'Restricted', 'Free', 'Restricted']	Multiple switches	ER	Only ER
50pM dmhp seipin extra001/	p5256_p	5256		8	0	1	171	[8]	[349.0]	[171]	[8]	[349.0]	['Free']	Only Free	LD	Only LD
50pM dmhp seipin extra001/	p5260_p	5260		14	0	1	122	[14]	[344.0]	[122]	[14]	[344.0]	['Free']	Only Free	LD	Only LD
50pM dmhp seipin extra001/	p5262_p	5262	Inside	10	0	0	0	[10]	[345.0]	[0]	[10]	[345.0]	['Free']	Only Free	ER	Only ER
50pM dmhp seipin extra001/	p5265_p	5265	Inside	9	0	0	0	[9]	[347.0]	[0]	[9]	[347.0]	['Free']	Only Free	ER	Only ER
50pM dmhp seipin extra001/	p5268_p	5268	Inside	8	1	0	0	[8]	[348.0]	[0]	[8]	[348.0]	['Restricted']	Only Restricted	ER	Only ER
50pM dmhp seipin extra001/	p5271_p	5271	Inside	28	0.642857	0	0	[28]	[348.0]	[0]	[10 18]	[348.0, 358.0]	['Free', 'Restricted']	Free to Restricted	ER	Only ER
50pM dmhp seipin extra001/	p5272_p	5272	Inside	9	0.111111	0	0	[9]	[348.0]	[0]	[1 8]	[348.0, 349.0]	['Restricted', 'Free']	Restricted to Free	ER	Only ER
50pM dmhp seipin extra001/	p5273_p	5273	Inside	16	0.125	0	0	[16]	[346.0]	[0]	[ 2 14]	[346.0, 348.0]	['Restricted', 'Free']	Restricted to Free	ER	Only ER
50pM dmhp seipin extra001/	p5279_p	5279	Inside	9	0.555556	0	0	[9]	[344.0]	[0]	[2 1 2 1 1 2]	[344.0, 347.0, 348.0, 350.0, 351.0, 355.0]	['Restricted', 'Free', 'Restricted', 'Free', 'Restricted', 'Free']	Multiple switches	ER	Only ER
50pM dmhp seipin extra001/	p5281_p	5281		19	1	1	153	[19]	[346.0]	[153]	[19]	[346.0]	['Restricted']	Only Restricted	LD	Only LD
50pM dmhp seipin extra001/	p5282_p	5282	Outside	46	0	0.456522	113	[11 25 10]	[346.0, 357.0, 382.0]	[113 0 113]	[46]	[346.0]	['Free']	Only Free	LD ER LD	Multiple switches
50pM dmhp seipin extra001/	p5284_p	5284	Inside	16	0.5625	0	0	[16]	[344.0]	[0]	[7 9]	[344.0, 351.0]	['Free', 'Restricted']	Free to Restricted	ER	Only ER
50pM dmhp seipin extra001/	p5290_p	5290		19	1	1	131	[19]	[344.0]	[131]	[19]	[344.0]	['Restricted']	Only Restricted	LD	Only LD
50pM dmhp seipin extra001/	p5296_p	5296	Outside	59	0	0.847458	73	[ 5 5 4 45]	[344.0, 352.0, 358.0, 362.0]	[ 0 176 0 73]	[59]	[344.0]	['Free']	Only Free	ER LD ER LD	Multiple switches
50pM dmhp seipin extra001/	p5298_p	5298	Outside	21	0	1	146	[ 6 15]	[346.0, 354.0]	[170 146]	[21]	[346.0]	['Free']	Only Free	LD LD	Multiple switches
50pM dmhp seipin extra001/	p5305_p	5305	Inside	18	0.611111	0	0	[18]	[351.0]	[0]	[11 7]	[351.0, 368.0]	['Restricted', 'Free']	Restricted to Free	ER	Only ER
50pM dmhp seipin extra001/	p5311_p	5311	Inside	12	0	0	0	[12]	[351.0]	[0]	[12]	[351.0]	['Free']	Only Free	ER	Only ER
50pM dmhp seipin extra001/	p5319_p	5319	Inside	10	0.4	0	0	[10]	[352.0]	[0]	[4 6]	[352.0, 357.0]	['Restricted', 'Free']	Restricted to Free	ER	Only ER
50pM dmhp seipin extra001/	p5323_p	5323	Outside	40	0.15	0.175	58	[ 7 33]	[352.0, 359.0]	[58 0]	[ 6 34]	[352.0, 358.0]	['Restricted', 'Free']	Restricted to Free	LD ER	LD to ER
50pM dmhp seipin extra001/	p5326_p	5326	Inside	22	0	0	0	[22]	[352.0]	[0]	[22]	[352.0]	['Free']	Only Free	ER	Only ER
50pM dmhp seipin extra001/	p5332_p	5332		37	0	1	149	[37]	[353.0]	[149]	[37]	[353.0]	['Free']	Only Free	LD	Only LD
50pM dmhp seipin extra001/	p5334_p	5334	Outside	16	0.375	0.5	38	[8 8]	[353.0, 367.0]	[38 0]	[10 6]	[353.0, 369.0]	['Free', 'Restricted']	Free to Restricted	LD ER	LD to ER
50pM dmhp seipin extra001/	p5335_p	5335		14	0.428571	1	121	[14]	[353.0]	[121]	[1 6 7]	[353.0, 354.0, 360.0]	['Free', 'Restricted', 'Free']	Multiple switches	LD	Only LD
50pM dmhp seipin extra001/	p5341_p	5341		11	0.0909091	1	62	[11]	[353.0]	[62]	[9 1 1]	[353.0, 362.0, 363.0]	['Free', 'Restricted', 'Free']	Multiple switches	LD	Only LD
50pM dmhp seipin extra001/	p5344_p	5344	Outside	17	0.647059	0.235294	59	[ 4 13]	[354.0, 359.0]	[59 0]	[11 6]	[354.0, 367.0]	['Restricted', 'Free']	Restricted to Free	LD ER	LD to ER
50pM dmhp seipin extra001/	p5348_p	5348	Outside	31	0.419355	0.870968	68	[ 5 4 22]	[354.0, 361.0, 365.0]	[ 68 0 137]	[18 13]	[354.0, 384.0]	['Free', 'Restricted']	Free to Restricted	LD ER LD	Multiple switches
50pM dmhp seipin extra001/	p5355_p	5355		36	1	1	142	[36]	[354.0]	[142]	[36]	[354.0]	['Restricted']	Only Restricted	LD	Only LD
50pM dmhp seipin extra001/	p5371_p	5371		14	1	1	130	[14]	[359.0]	[130]	[14]	[359.0]	['Restricted']	Only Restricted	LD	Only LD
50pM dmhp seipin extra001/	p5376_p	5376	Inside	8	1	0	0	[8]	[359.0]	[0]	[8]	[359.0]	['Restricted']	Only Restricted	ER	Only ER
50pM dmhp seipin extra001/	p5377_p	5377	Inside	8	1	0	0	[8]	[357.0]	[0]	[8]	[357.0]	['Restricted']	Only Restricted	ER	Only ER
50pM dmhp seipin extra001/	p5379_p	5379	Inside	19	0.210526	0	0	[19]	[359.0]	[0]	[ 4 15]	[359.0, 363.0]	['Restricted', 'Free']	Restricted to Free	ER	Only ER
50pM dmhp seipin extra001/	p5381_p	5381	Inside	8	0.125	0	0	[8]	[355.0]	[0]	[1 7]	[355.0, 356.0]	['Restricted', 'Free']	Restricted to Free	ER	Only ER
50pM dmhp seipin extra001/	p5382_p	5382	Inside	8	1	0	0	[8]	[357.0]	[0]	[8]	[357.0]	['Restricted']	Only Restricted	ER	Only ER
50pM dmhp seipin extra001/	p5391_p	5391		36	1	1	116	[36]	[355.0]	[116]	[36]	[355.0]	['Restricted']	Only Restricted	LD	Only LD
50pM dmhp seipin extra001/	p5392_p	5392		44	1	1	141	[44]	[356.0]	[141]	[44]	[356.0]	['Restricted']	Only Restricted	LD	Only LD
50pM dmhp seipin extra001/	p5394_p	5394	Inside	15	0.6	0	0	[15]	[360.0]	[0]	[9 6]	[360.0, 369.0]	['Restricted', 'Free']	Restricted to Free	ER	Only ER
50pM dmhp seipin extra001/	p5416_p	5416	Inside	10	1	0	0	[10]	[363.0]	[0]	[10]	[363.0]	['Restricted']	Only Restricted	ER	Only ER
50pM dmhp seipin extra001/	p5417_p	5417		29	0.689655	1	136	[29]	[362.0]	[136]	[17 1 1 1 2 7]	[362.0, 380.0, 381.0, 382.0, 383.0, 385.0]	['Restricted', 'Free', 'Restricted', 'Free', 'Restricted', 'Free']	Multiple switches	LD	Only LD
50pM dmhp seipin extra001/	p5420_p	5420	Inside	17	0.529412	0	0	[17]	[362.0]	[0]	[9 8]	[362.0, 371.0]	['Restricted', 'Free']	Restricted to Free	ER	Only ER
50pM dmhp seipin extra001/	p5422_p	5422	Inside	27	0.37037	0	0	[27]	[362.0]	[0]	[12 10 5]	[362.0, 378.0, 389.0]	['Free', 'Restricted', 'Free']	Multiple switches	ER	Only ER
50pM dmhp seipin extra001/	p5424_p	5424	Inside	16	0.25	0	0	[16]	[363.0]	[0]	[10 4 2]	[363.0, 377.0, 381.0]	['Free', 'Restricted', 'Free']	Multiple switches	ER	Only ER
50pM dmhp seipin extra001/	p5425_p	5425	Inside	9	1	0	0	[9]	[362.0]	[0]	[9]	[362.0]	['Restricted']	Only Restricted	ER	Only ER
50pM dmhp seipin extra001/	p5430_p	5430	Inside	23	0	0	0	[23]	[361.0]	[0]	[23]	[361.0]	['Free']	Only Free	ER	Only ER
50pM dmhp seipin extra001/	p5432_p	5432	Inside	10	0.1	0	0	[10]	[363.0]	[0]	[1 9]	[363.0, 364.0]	['Restricted', 'Free']	Restricted to Free	ER	Only ER
50pM dmhp seipin extra001/	p5433_p	5433	Inside	11	0	0	0	[11]	[363.0]	[0]	[11]	[363.0]	['Free']	Only Free	ER	Only ER
50pM dmhp seipin extra001/	p5434_p	5434	Inside	8	0.125	0	0	[8]	[363.0]	[0]	[1 7]	[363.0, 364.0]	['Restricted', 'Free']	Restricted to Free	ER	Only ER
50pM dmhp seipin extra001/	p5442_p	5442	Inside	15	0.6	0	0	[15]	[361.0]	[0]	[9 6]	[361.0, 374.0]	['Restricted', 'Free']	Restricted to Free	ER	Only ER
50pM dmhp seipin extra001/	p5450_p	5450		12	1	1	106	[12]	[364.0]	[106]	[12]	[364.0]	['Restricted']	Only Restricted	LD	Only LD
50pM dmhp seipin extra001/	p5455_p	5455		101	0.554455	1	154	[101]	[364.0]	[154]	[51 19 5 26]	[364.0, 428.0, 450.0, 457.0]	['Restricted', 'Free', 'Restricted', 'Free']	Multiple switches	LD	Only LD
50pM dmhp seipin extra001/	p5460_p	5460	Inside	10	1	0	0	[10]	[366.0]	[0]	[10]	[366.0]	['Restricted']	Only Restricted	ER	Only ER
50pM dmhp seipin extra001/	p5462_p	5462	Inside	8	0	0	0	[8]	[367.0]	[0]	[8]	[367.0]	['Free']	Only Free	ER	Only ER
50pM dmhp seipin extra001/	p5464_p	5464	Inside	16	0.0625	0	0	[16]	[365.0]	[0]	[ 1 15]	[365.0, 366.0]	['Restricted', 'Free']	Restricted to Free	ER	Only ER
50pM dmhp seipin extra001/	p5465_p	5465	Inside	8	0	0	0	[8]	[367.0]	[0]	[8]	[367.0]	['Free']	Only Free	ER	Only ER
50pM dmhp seipin extra001/	p5468_p	5468	Outside	17	0	0.647059	131	[11 6]	[367.0, 378.0]	[131 0]	[17]	[367.0]	['Free']	Only Free	LD ER	LD to ER
50pM dmhp seipin extra001/	p5473_p	5473		19	1	1	107	[19]	[366.0]	[107]	[19]	[366.0]	['Restricted']	Only Restricted	LD	Only LD
50pM dmhp seipin extra001/	p5479_p	5479	Outside	29	0.206897	0.172414	179	[16 5 8]	[365.0, 385.0, 392.0]	[ 0 179 0]	[ 6 23]	[365.0, 373.0]	['Restricted', 'Free']	Restricted to Free	ER LD ER	Multiple switches
50pM dmhp seipin extra001/	p5480_p	5480	Inside	59	0.610169	0	0	[59]	[368.0]	[0]	[20 4 3 32]	[368.0, 394.0, 401.0, 405.0]	['Free', 'Restricted', 'Free', 'Restricted']	Multiple switches	ER	Only ER
50pM dmhp seipin extra001/	p5481_p	5481	Inside	12	0.5	0	0	[12]	[369.0]	[0]	[6 6]	[369.0, 375.0]	['Free', 'Restricted']	Free to Restricted	ER	Only ER
50pM dmhp seipin extra001/	p5485_p	5485	Inside	10	0.1	0	0	[10]	[368.0]	[0]	[1 1 8]	[368.0, 369.0, 370.0]	['Free', 'Restricted', 'Free']	Multiple switches	ER	Only ER
50pM dmhp seipin extra001/	p5490_p	5490	Inside	9	0.111111	0	0	[9]	[369.0]	[0]	[1 8]	[369.0, 370.0]	['Restricted', 'Free']	Restricted to Free	ER	Only ER
50pM dmhp seipin extra001/	p5491_p	5491	Inside	12	0	0	0	[12]	[369.0]	[0]	[12]	[369.0]	['Free']	Only Free	ER	Only ER
50pM dmhp seipin extra001/	p5493_p	5493	Inside	17	0.470588	0	0	[17]	[365.0]	[0]	[9 8]	[365.0, 379.0]	['Free', 'Restricted']	Free to Restricted	ER	Only ER
50pM dmhp seipin extra001/	p5500_p	5500	Inside	9	1	0	0	[9]	[370.0]	[0]	[9]	[370.0]	['Restricted']	Only Restricted	ER	Only ER
50pM dmhp seipin extra001/	p5511_p	5511	Inside	16	0	0	0	[16]	[371.0]	[0]	[16]	[371.0]	['Free']	Only Free	ER	Only ER
50pM dmhp seipin extra001/	p5513_p	5513	Outside	56	0.785714	0.517857	158	[12 22 17 5]	[368.0, 381.0, 403.0, 420.0]	[158 0 158 0]	[12 44]	[368.0, 381.0]	['Free', 'Restricted']	Free to Restricted	LD ER LD ER	Multiple switches
50pM dmhp seipin extra001/	p5530_p	5530	Inside	15	0.466667	0	0	[15]	[373.0]	[0]	[8 7]	[373.0, 383.0]	['Free', 'Restricted']	Free to Restricted	ER	Only ER
50pM dmhp seipin extra001/	p5533_p	5533	Inside	39	0	0	0	[39]	[373.0]	[0]	[39]	[373.0]	['Free']	Only Free	ER	Only ER
50pM dmhp seipin extra001/	p5535_p	5535		11	0.181818	1	146	[11]	[374.0]	[146]	[2 9]	[374.0, 376.0]	['Restricted', 'Free']	Restricted to Free	LD	Only LD
50pM dmhp seipin extra001/	p5536_p	5536	Inside	9	0	0	0	[9]	[374.0]	[0]	[9]	[374.0]	['Free']	Only Free	ER	Only ER
50pM dmhp seipin extra001/	p5538_p	5538	Inside	9	0	0	0	[9]	[374.0]	[0]	[9]	[374.0]	['Free']	Only Free	ER	Only ER
50pM dmhp seipin extra001/	p5550_p	5550	Inside	8	1	0	0	[8]	[372.0]	[0]	[8]	[372.0]	['Restricted']	Only Restricted	ER	Only ER
50pM dmhp seipin extra001/	p5554_p	5554	Inside	12	1	0	0	[12]	[377.0]	[0]	[12]	[377.0]	['Restricted']	Only Restricted	ER	Only ER
50pM dmhp seipin extra001/	p5557_p	5557	Inside	13	0	0	0	[13]	[376.0]	[0]	[13]	[376.0]	['Free']	Only Free	ER	Only ER
50pM dmhp seipin extra001/	p5559_p	5559	Inside	29	0.172414	0	0	[29]	[377.0]	[0]	[24 5]	[377.0, 405.0]	['Free', 'Restricted']	Free to Restricted	ER	Only ER
50pM dmhp seipin extra001/	p5561_p	5561		9	1	1	2	[9]	[375.0]	[2]	[9]	[375.0]	['Restricted']	Only Restricted	LD	Only LD
50pM dmhp seipin extra001/	p5562_p	5562	Outside	71	0	0.323944	62	[ 4 13 44 10]	[376.0, 380.0, 395.0, 443.0]	[ 0 62 0 102]	[71]	[376.0]	['Free']	Only Free	ER LD ER LD	Multiple switches
50pM dmhp seipin extra001/	p5563_p	5563	Inside	47	0.617021	0	0	[47]	[376.0]	[0]	[18 29]	[376.0, 394.0]	['Free', 'Restricted']	Free to Restricted	ER	Only ER
50pM dmhp seipin extra001/	p5566_p	5566	Inside	56	0.0178571	0	0	[56]	[377.0]	[0]	[ 1 55]	[377.0, 378.0]	['Restricted', 'Free']	Restricted to Free	ER	Only ER
50pM dmhp seipin extra001/	p5568_p	5568	Inside	60	0	0	0	[60]	[377.0]	[0]	[60]	[377.0]	['Free']	Only Free	ER	Only ER
50pM dmhp seipin extra001/	p5580_p	5580	Outside	9	0	0.444444	183	[4 5]	[378.0, 382.0]	[183 0]	[9]	[378.0]	['Free']	Only Free	LD ER	LD to ER
50pM dmhp seipin extra001/	p5583_p	5583		16	1	1	108	[16]	[381.0]	[108]	[16]	[381.0]	['Restricted']	Only Restricted	LD	Only LD
50pM dmhp seipin extra001/	p5588_p	5588	Inside	22	1	0	0	[22]	[381.0]	[0]	[22]	[381.0]	['Restricted']	Only Restricted	ER	Only ER
50pM dmhp seipin extra001/	p5589_p	5589	Inside	37	1	0	0	[37]	[381.0]	[0]	[37]	[381.0]	['Restricted']	Only Restricted	ER	Only ER
50pM dmhp seipin extra001/	p5591_p	5591		13	1	1	110	[13]	[378.0]	[110]	[13]	[378.0]	['Restricted']	Only Restricted	LD	Only LD
50pM dmhp seipin extra001/	p5592_p	5592	Inside	8	1	0	0	[8]	[375.0]	[0]	[8]	[375.0]	['Restricted']	Only Restricted	ER	Only ER
50pM dmhp seipin extra001/	p5597_p	5597	Inside	8	0	0	0	[8]	[382.0]	[0]	[8]	[382.0]	['Free']	Only Free	ER	Only ER
50pM dmhp seipin extra001/	p5598_p	5598	Inside	28	0.75	0	0	[28]	[382.0]	[0]	[ 1 8 6 13]	[382.0, 383.0, 392.0, 398.0]	['Free', 'Restricted', 'Free', 'Restricted']	Multiple switches	ER	Only ER
50pM dmhp seipin extra001/	p5599_p	5599	Inside	18	0.388889	0	0	[18]	[382.0]	[0]	[ 7 11]	[382.0, 391.0]	['Restricted', 'Free']	Restricted to Free	ER	Only ER
50pM dmhp seipin extra001/	p5602_p	5602	Inside	44	0.159091	0	0	[44]	[382.0]	[0]	[37 7]	[382.0, 423.0]	['Free', 'Restricted']	Free to Restricted	ER	Only ER
50pM dmhp seipin extra001/	p5603_p	5603	Outside	23	0.304348	0.391304	13	[ 9 14]	[382.0, 392.0]	[13 0]	[16 7]	[382.0, 400.0]	['Free', 'Restricted']	Free to Restricted	LD ER	LD to ER
50pM dmhp seipin extra001/	p5607_p	5607	Inside	10	0	0	0	[10]	[380.0]	[0]	[10]	[380.0]	['Free']	Only Free	ER	Only ER
50pM dmhp seipin extra001/	p5612_p	5612	Inside	10	1	0	0	[10]	[379.0]	[0]	[10]	[379.0]	['Restricted']	Only Restricted	ER	Only ER
50pM dmhp seipin extra001/	p5620_p	5620	Inside	11	0.454545	0	0	[11]	[383.0]	[0]	[6 5]	[383.0, 390.0]	['Free', 'Restricted']	Free to Restricted	ER	Only ER
50pM dmhp seipin extra001/	p5628_p	5628	Inside	18	0	0	0	[18]	[384.0]	[0]	[18]	[384.0]	['Free']	Only Free	ER	Only ER
50pM dmhp seipin extra001/	p5632_p	5632	Inside	55	0.181818	0	0	[55]	[384.0]	[0]	[39 10 6]	[384.0, 428.0, 438.0]	['Free', 'Restricted', 'Free']	Multiple switches	ER	Only ER
50pM dmhp seipin extra001/	p5633_p	5633	Inside	10	0.9	0	0	[10]	[385.0]	[0]	[1 9]	[385.0, 386.0]	['Free', 'Restricted']	Free to Restricted	ER	Only ER
50pM dmhp seipin extra001/	p5641_p	5641		9	0.555556	1	153	[9]	[385.0]	[153]	[4 5]	[385.0, 389.0]	['Free', 'Restricted']	Free to Restricted	LD	Only LD
50pM dmhp seipin extra001/	p5642_p	5642	Inside	38	0	0	0	[38]	[385.0]	[0]	[38]	[385.0]	['Free']	Only Free	ER	Only ER
50pM dmhp seipin extra001/	p5648_p	5648	Inside	12	0.416667	0	0	[12]	[386.0]	[0]	[7 5]	[386.0, 394.0]	['Free', 'Restricted']	Free to Restricted	ER	Only ER
50pM dmhp seipin extra001/	p5654_p	5654		131	1	1	111	[131]	[386.0]	[111]	[131]	[386.0]	['Restricted']	Only Restricted	LD	Only LD
50pM dmhp seipin extra001/	p5657_p	5657	Outside	29	0	0.206897	11	[23 6]	[386.0, 415.0]	[ 0 11]	[29]	[386.0]	['Free']	Only Free	ER LD	ER to LD
50pM dmhp seipin extra001/	p5662_p	5662		20	0.95	1	112	[20]	[386.0]	[112]	[ 6 1 13]	[386.0, 392.0, 395.0]	['Restricted', 'Free', 'Restricted']	Multiple switches	LD	Only LD
50pM dmhp seipin extra001/	p5680_p	5680	Inside	20	0.7	0	0	[20]	[391.0]	[0]	[14 6]	[391.0, 406.0]	['Restricted', 'Free']	Restricted to Free	ER	Only ER
50pM dmhp seipin extra001/	p5681_p	5681	Outside	36	0.805556	0.777778	54	[ 4 8 24]	[388.0, 392.0, 400.0]	[54 0 84]	[ 7 29]	[388.0, 395.0]	['Free', 'Restricted']	Free to Restricted	LD ER LD	Multiple switches
50pM dmhp seipin extra001/	p5682_p	5682	Inside	8	1	0	0	[8]	[389.0]	[0]	[8]	[389.0]	['Restricted']	Only Restricted	ER	Only ER
50pM dmhp seipin extra001/	p5683_p	5683	Inside	16	0.625	0	0	[16]	[391.0]	[0]	[10 6]	[391.0, 408.0]	['Restricted', 'Free']	Restricted to Free	ER	Only ER
50pM dmhp seipin extra001/	p5684_p	5684		14	1	1	113	[14]	[391.0]	[113]	[14]	[391.0]	['Restricted']	Only Restricted	LD	Only LD
50pM dmhp seipin extra001/	p5685_p	5685	Outside	33	0	0.69697	105	[ 5 7 5 16]	[390.0, 395.0, 404.0, 411.0]	[ 0 105 0 105]	[33]	[390.0]	['Free']	Only Free	ER LD ER LD	Multiple switches
50pM dmhp seipin extra001/	p5686_p	5686	Outside	17	0.117647	0.470588	118	[9 8]	[391.0, 403.0]	[ 0 118]	[13 2 2]	[391.0, 410.0, 414.0]	['Free', 'Restricted', 'Free']	Multiple switches	ER LD	ER to LD
50pM dmhp seipin extra001/	p5688_p	5688	Inside	13	0.0769231	0	0	[13]	[390.0]	[0]	[ 1 12]	[390.0, 391.0]	['Restricted', 'Free']	Restricted to Free	ER	Only ER
50pM dmhp seipin extra001/	p5690_p	5690	Outside	9	0.111111	0.555556	128	[4 5]	[391.0, 398.0]	[ 0 128]	[1 8]	[391.0, 392.0]	['Restricted', 'Free']	Restricted to Free	ER LD	ER to LD
50pM dmhp seipin extra001/	p5691_p	5691	Outside	31	0	0.258065	131	[10 8 13]	[388.0, 398.0, 407.0]	[ 0 131 0]	[31]	[388.0]	['Free']	Only Free	ER LD ER	Multiple switches
50pM dmhp seipin extra001/	p5693_p	5693		10	1	1	149	[10]	[388.0]	[149]	[10]	[388.0]	['Restricted']	Only Restricted	LD	Only LD
50pM dmhp seipin extra001/	p5694_p	5694	Inside	13	0	0	0	[13]	[388.0]	[0]	[13]	[388.0]	['Free']	Only Free	ER	Only ER
50pM dmhp seipin extra001/	p5700_p	5700	Inside	21	0.666667	0	0	[21]	[391.0]	[0]	[14 7]	[391.0, 409.0]	['Restricted', 'Free']	Restricted to Free	ER	Only ER
50pM dmhp seipin extra001/	p5707_p	5707	Inside	14	0.571429	0	0	[14]	[388.0]	[0]	[8 6]	[388.0, 397.0]	['Restricted', 'Free']	Restricted to Free	ER	Only ER
50pM dmhp seipin extra001/	p5711_p	5711	Inside	8	1	0	0	[8]	[389.0]	[0]	[8]	[389.0]	['Restricted']	Only Restricted	ER	Only ER
50pM dmhp seipin extra001/	p5712_p	5712	Inside	23	0.782609	0	0	[23]	[388.0]	[0]	[ 5 18]	[388.0, 396.0]	['Free', 'Restricted']	Free to Restricted	ER	Only ER
50pM dmhp seipin extra001/	p5718_p	5718	Inside	18	0.222222	0	0	[18]	[388.0]	[0]	[ 4 14]	[388.0, 395.0]	['Restricted', 'Free']	Restricted to Free	ER	Only ER
50pM dmhp seipin extra001/	p5721_p	5721	Outside	31	0.709677	0.83871	110	[26 5]	[392.0, 420.0]	[110 0]	[22 9]	[392.0, 416.0]	['Restricted', 'Free']	Restricted to Free	LD ER	LD to ER
50pM dmhp seipin extra001/	p5726_p	5726		23	0	1	44	[23]	[395.0]	[44]	[23]	[395.0]	['Free']	Only Free	LD	Only LD
50pM dmhp seipin extra001/	p5733_p	5733	Inside	25	0	0	0	[25]	[394.0]	[0]	[25]	[394.0]	['Free']	Only Free	ER	Only ER
50pM dmhp seipin extra001/	p5734_p	5734	Inside	11	0	0	0	[11]	[395.0]	[0]	[11]	[395.0]	['Free']	Only Free	ER	Only ER
50pM dmhp seipin extra001/	p5735_p	5735		113	1	1	114	[113]	[393.0]	[114]	[113]	[393.0]	['Restricted']	Only Restricted	LD	Only LD
50pM dmhp seipin extra001/	p5736_p	5736		13	1	1	136	[13]	[393.0]	[136]	[13]	[393.0]	['Restricted']	Only Restricted	LD	Only LD
50pM dmhp seipin extra001/	p5738_p	5738	Inside	16	1	0	0	[16]	[394.0]	[0]	[16]	[394.0]	['Restricted']	Only Restricted	ER	Only ER
50pM dmhp seipin extra001/	p5741_p	5741	Inside	8	0	0	0	[8]	[392.0]	[0]	[8]	[392.0]	['Free']	Only Free	ER	Only ER
50pM dmhp seipin extra001/	p5744_p	5744	Inside	21	0.142857	0	0	[21]	[395.0]	[0]	[17 2 1 1]	[395.0, 416.0, 418.0, 419.0]	['Free', 'Restricted', 'Free', 'Restricted']	Multiple switches	ER	Only ER
50pM dmhp seipin extra001/	p5746_p	5746	Inside	42	0	0	0	[42]	[393.0]	[0]	[42]	[393.0]	['Free']	Only Free	ER	Only ER
50pM dmhp seipin extra001/	p5749_p	5749		13	0	1	149	[13]	[396.0]	[149]	[13]	[396.0]	['Free']	Only Free	LD	Only LD
50pM dmhp seipin extra001/	p5758_p	5758		11	1	1	146	[11]	[398.0]	[146]	[11]	[398.0]	['Restricted']	Only Restricted	LD	Only LD
50pM dmhp seipin extra001/	p5759_p	5759	Inside	57	0	0	0	[57]	[397.0]	[0]	[57]	[397.0]	['Free']	Only Free	ER	Only ER
50pM dmhp seipin extra001/	p5760_p	5760	Inside	43	0.674419	0	0	[43]	[398.0]	[0]	[20 1 1 2 2 11 6]	[398.0, 418.0, 419.0, 420.0, 422.0, 425.0, 439.0]	['Restricted', 'Free', 'Restricted', 'Free', 'Restricted', 'Free', 'Restricted']	Multiple switches	ER	Only ER
50pM dmhp seipin extra001/	p5764_p	5764	Outside	30	0	0.8	106	[24 6]	[397.0, 423.0]	[106 0]	[30]	[397.0]	['Free']	Only Free	LD ER	LD to ER
50pM dmhp seipin extra001/	p5773_p	5773	Inside	12	1	0	0	[12]	[393.0]	[0]	[12]	[393.0]	['Restricted']	Only Restricted	ER	Only ER
50pM dmhp seipin extra001/	p5775_p	5775	Inside	13	0.0769231	0	0	[13]	[400.0]	[0]	[ 1 12]	[400.0, 401.0]	['Restricted', 'Free']	Restricted to Free	ER	Only ER
50pM dmhp seipin extra001/	p5784_p	5784	Inside	8	1	0	0	[8]	[401.0]	[0]	[8]	[401.0]	['Restricted']	Only Restricted	ER	Only ER
50pM dmhp seipin extra001/	p5788_p	5788	Inside	87	0.977011	0	0	[87]	[401.0]	[0]	[40 2 45]	[401.0, 442.0, 444.0]	['Restricted', 'Free', 'Restricted']	Multiple switches	ER	Only ER
50pM dmhp seipin extra001/	p5789_p	5789	Inside	11	0.545455	0	0	[11]	[401.0]	[0]	[6 5]	[401.0, 407.0]	['Restricted', 'Free']	Restricted to Free	ER	Only ER
50pM dmhp seipin extra001/	p5790_p	5790	Inside	29	0.0344828	0	0	[29]	[401.0]	[0]	[ 1 28]	[401.0, 402.0]	['Restricted', 'Free']	Restricted to Free	ER	Only ER
50pM dmhp seipin extra001/	p5791_p	5791		10	1	1	2	[10]	[401.0]	[2]	[10]	[401.0]	['Restricted']	Only Restricted	LD	Only LD
50pM dmhp seipin extra001/	p5792_p	5792	Inside	9	0	0	0	[9]	[401.0]	[0]	[9]	[401.0]	['Free']	Only Free	ER	Only ER
50pM dmhp seipin extra001/	p5796_p	5796	Inside	49	1	0	0	[49]	[402.0]	[0]	[49]	[402.0]	['Restricted']	Only Restricted	ER	Only ER
50pM dmhp seipin extra001/	p5800_p	5800	Inside	49	0.77551	0	0	[49]	[402.0]	[0]	[38 11]	[402.0, 444.0]	['Restricted', 'Free']	Restricted to Free	ER	Only ER
50pM dmhp seipin extra001/	p5806_p	5806	Inside	11	0.454545	0	0	[11]	[403.0]	[0]	[5 6]	[403.0, 409.0]	['Restricted', 'Free']	Restricted to Free	ER	Only ER
50pM dmhp seipin extra001/	p5807_p	5807		85	1	1	149	[85]	[403.0]	[149]	[85]	[403.0]	['Restricted']	Only Restricted	LD	Only LD
50pM dmhp seipin extra001/	p5823_p	5823		11	0	1	62	[11]	[405.0]	[62]	[11]	[405.0]	['Free']	Only Free	LD	Only LD
50pM dmhp seipin extra001/	p5824_p	5824	Inside	9	1	0	0	[9]	[406.0]	[0]	[9]	[406.0]	['Restricted']	Only Restricted	ER	Only ER
50pM dmhp seipin extra001/	p5830_p	5830	Inside	8	0	0	0	[8]	[405.0]	[0]	[8]	[405.0]	['Free']	Only Free	ER	Only ER
50pM dmhp seipin extra001/	p5832_p	5832	Inside	8	0	0	0	[8]	[402.0]	[0]	[8]	[402.0]	['Free']	Only Free	ER	Only ER
50pM dmhp seipin extra001/	p5833_p	5833	Inside	15	0.533333	0	0	[15]	[404.0]	[0]	[7 8]	[404.0, 412.0]	['Free', 'Restricted']	Free to Restricted	ER	Only ER
50pM dmhp seipin extra001/	p5836_p	5836		11	1	1	115	[11]	[405.0]	[115]	[11]	[405.0]	['Restricted']	Only Restricted	LD	Only LD
50pM dmhp seipin extra001/	p5837_p	5837	Inside	9	0	0	0	[9]	[407.0]	[0]	[9]	[407.0]	['Free']	Only Free	ER	Only ER
50pM dmhp seipin extra001/	p5838_p	5838	Inside	9	0	0	0	[9]	[405.0]	[0]	[9]	[405.0]	['Free']	Only Free	ER	Only ER
50pM dmhp seipin extra001/	p5842_p	5842		12	0.5	1	116	[12]	[405.0]	[116]	[6 6]	[405.0, 412.0]	['Free', 'Restricted']	Free to Restricted	LD	Only LD
50pM dmhp seipin extra001/	p5847_p	5847		15	0.133333	1	137	[15]	[406.0]	[137]	[ 2 13]	[406.0, 410.0]	['Restricted', 'Free']	Restricted to Free	LD	Only LD
50pM dmhp seipin extra001/	p5859_p	5859	Outside	17	0	0.352941	202	[5 6 6]	[409.0, 414.0, 420.0]	[ 0 202 0]	[17]	[409.0]	['Free']	Only Free	ER LD ER	Multiple switches
50pM dmhp seipin extra001/	p5861_p	5861		47	0.914894	1	141	[47]	[408.0]	[141]	[38 1 1 2 4 1]	[408.0, 449.0, 450.0, 451.0, 453.0, 457.0]	['Restricted', 'Free', 'Restricted', 'Free', 'Restricted', 'Free']	Multiple switches	LD	Only LD
50pM dmhp seipin extra001/	p5863_p	5863	Inside	20	0.3	0	0	[20]	[409.0]	[0]	[8 6 6]	[409.0, 418.0, 425.0]	['Free', 'Restricted', 'Free']	Multiple switches	ER	Only ER
50pM dmhp seipin extra001/	p5867_p	5867		13	0.846154	1	117	[13]	[408.0]	[117]	[2 2 9]	[408.0, 410.0, 412.0]	['Restricted', 'Free', 'Restricted']	Multiple switches	LD	Only LD
50pM dmhp seipin extra001/	p5870_p	5870		35	1	1	146	[35]	[408.0]	[146]	[35]	[408.0]	['Restricted']	Only Restricted	LD	Only LD
50pM dmhp seipin extra001/	p5872_p	5872		9	1	1	161	[9]	[412.0]	[161]	[9]	[412.0]	['Restricted']	Only Restricted	LD	Only LD
50pM dmhp seipin extra001/	p5873_p	5873		10	1	1	205	[10]	[409.0]	[205]	[10]	[409.0]	['Restricted']	Only Restricted	LD	Only LD
50pM dmhp seipin extra001/	p5874_p	5874	Outside	23	0.217391	0.173913	148	[ 4 19]	[409.0, 413.0]	[148 0]	[18 5]	[409.0, 427.0]	['Free', 'Restricted']	Free to Restricted	LD ER	LD to ER
50pM dmhp seipin extra001/	p5885_p	5885	Outside	29	0	0.517241	58	[14 15]	[409.0, 425.0]	[ 0 58]	[29]	[409.0]	['Free']	Only Free	ER LD	ER to LD
50pM dmhp seipin extra001/	p5900_p	5900		8	0	1	7	[8]	[414.0]	[7]	[8]	[414.0]	['Free']	Only Free	LD	Only LD
50pM dmhp seipin extra001/	p5901_p	5901	Inside	8	0	0	0	[8]	[414.0]	[0]	[8]	[414.0]	['Free']	Only Free	ER	Only ER
50pM dmhp seipin extra001/	p5903_p	5903		78	0.461538	1	153	[78]	[414.0]	[153]	[42 36]	[414.0, 462.0]	['Free', 'Restricted']	Free to Restricted	LD	Only LD
50pM dmhp seipin extra001/	p5905_p	5905		8	0.125	1	136	[8]	[415.0]	[136]	[1 7]	[415.0, 416.0]	['Restricted', 'Free']	Restricted to Free	LD	Only LD
50pM dmhp seipin extra001/	p5906_p	5906	Outside	19	0.157895	1	32	[ 5 14]	[414.0, 419.0]	[ 32 116]	[ 3 16]	[414.0, 417.0]	['Restricted', 'Free']	Restricted to Free	LD LD	Multiple switches
50pM dmhp seipin extra001/	p5911_p	5911		10	1	1	199	[10]	[415.0]	[199]	[10]	[415.0]	['Restricted']	Only Restricted	LD	Only LD
50pM dmhp seipin extra001/	p5918_p	5918	Inside	13	0	0	0	[13]	[417.0]	[0]	[13]	[417.0]	['Free']	Only Free	ER	Only ER
50pM dmhp seipin extra001/	p5919_p	5919	Inside	49	0.265306	0	0	[49]	[417.0]	[0]	[12 13 24]	[417.0, 429.0, 443.0]	['Free', 'Restricted', 'Free']	Multiple switches	ER	Only ER
50pM dmhp seipin extra001/	p5922_p	5922		12	0.5	1	144	[12]	[417.0]	[144]	[6 6]	[417.0, 423.0]	['Restricted', 'Free']	Restricted to Free	LD	Only LD
50pM dmhp seipin extra001/	p5937_p	5937	Inside	23	0.173913	0	0	[23]	[413.0]	[0]	[18 4 1]	[413.0, 434.0, 439.0]	['Free', 'Restricted', 'Free']	Multiple switches	ER	Only ER
50pM dmhp seipin extra001/	p5940_p	5940		13	1	1	128	[13]	[422.0]	[128]	[13]	[422.0]	['Restricted']	Only Restricted	LD	Only LD
50pM dmhp seipin extra001/	p5941_p	5941	Inside	34	0.205882	0	0	[34]	[421.0]	[0]	[10 7 17]	[421.0, 431.0, 438.0]	['Free', 'Restricted', 'Free']	Multiple switches	ER	Only ER
50pM dmhp seipin extra001/	p5943_p	5943	Inside	17	1	0	0	[17]	[420.0]	[0]	[17]	[420.0]	['Restricted']	Only Restricted	ER	Only ER
50pM dmhp seipin extra001/	p5944_p	5944	Inside	8	1	0	0	[8]	[420.0]	[0]	[8]	[420.0]	['Restricted']	Only Restricted	ER	Only ER
50pM dmhp seipin extra001/	p5947_p	5947	Inside	24	0.416667	0	0	[24]	[419.0]	[0]	[14 10]	[419.0, 438.0]	['Free', 'Restricted']	Free to Restricted	ER	Only ER
50pM dmhp seipin extra001/	p5949_p	5949	Inside	27	0.555556	0	0	[27]	[423.0]	[0]	[15 12]	[423.0, 439.0]	['Restricted', 'Free']	Restricted to Free	ER	Only ER
50pM dmhp seipin extra001/	p5950_p	5950	Inside	18	0.444444	0	0	[18]	[419.0]	[0]	[10 8]	[419.0, 430.0]	['Free', 'Restricted']	Free to Restricted	ER	Only ER
50pM dmhp seipin extra001/	p5951_p	5951	Inside	13	0	0	0	[13]	[419.0]	[0]	[13]	[419.0]	['Free']	Only Free	ER	Only ER
50pM dmhp seipin extra001/	p5960_p	5960	Inside	10	0.4	0	0	[10]	[419.0]	[0]	[4 6]	[419.0, 423.0]	['Restricted', 'Free']	Restricted to Free	ER	Only ER
50pM dmhp seipin extra001/	p5961_p	5961	Inside	8	0.75	0	0	[8]	[421.0]	[0]	[2 2 4]	[421.0, 423.0, 425.0]	['Restricted', 'Free', 'Restricted']	Multiple switches	ER	Only ER
50pM dmhp seipin extra001/	p5962_p	5962	Inside	47	0	0	0	[47]	[421.0]	[0]	[47]	[421.0]	['Free']	Only Free	ER	Only ER
50pM dmhp seipin extra001/	p5963_p	5963	Inside	12	1	0	0	[12]	[422.0]	[0]	[12]	[422.0]	['Restricted']	Only Restricted	ER	Only ER
50pM dmhp seipin extra001/	p5965_p	5965		10	1	1	143	[10]	[419.0]	[143]	[10]	[419.0]	['Restricted']	Only Restricted	LD	Only LD
50pM dmhp seipin extra001/	p5971_p	5971		13	1	1	118	[13]	[420.0]	[118]	[13]	[420.0]	['Restricted']	Only Restricted	LD	Only LD
50pM dmhp seipin extra001/	p5976_p	5976	Inside	9	0.222222	0	0	[9]	[421.0]	[0]	[2 7]	[421.0, 424.0]	['Restricted', 'Free']	Restricted to Free	ER	Only ER
50pM dmhp seipin extra001/	p5985_p	5985	Inside	10	1	0	0	[10]	[426.0]	[0]	[10]	[426.0]	['Restricted']	Only Restricted	ER	Only ER
50pM dmhp seipin extra001/	p5987_p	5987	Inside	28	0.178571	0	0	[28]	[424.0]	[0]	[ 5 23]	[424.0, 429.0]	['Restricted', 'Free']	Restricted to Free	ER	Only ER
50pM dmhp seipin extra001/	p5994_p	5994	Inside	21	0.047619	0	0	[21]	[425.0]	[0]	[ 5 1 15]	[425.0, 430.0, 431.0]	['Free', 'Restricted', 'Free']	Multiple switches	ER	Only ER
50pM dmhp seipin extra001/	p5997_p	5997	Outside	260	0.103846	0.357692	114	[21 7 38 13 44 17 6 16 22 7 24 10 12 23]	[424.0, 445.0, 452.0, 491.0, 505.0, 551.0, 570.0, 576.0, 595.0, 619.0, 626.0, 651.0, 661.0, 673.0]	[ 0 158 0 158 0 158 0 158 0 158 0 158 0 114]	[ 77 4 15 23 141]	[424.0, 503.0, 507.0, 523.0, 547.0]	['Free', 'Restricted', 'Free', 'Restricted', 'Free']	Multiple switches	ER LD ER LD ER LD ER LD ER LD ER LD ER LD	Multiple switches
50pM dmhp seipin extra001/	p6012_p	6012		11	1	1	2	[11]	[425.0]	[2]	[11]	[425.0]	['Restricted']	Only Restricted	LD	Only LD
50pM dmhp seipin extra001/	p6013_p	6013	Inside	20	0.35	0	0	[20]	[428.0]	[0]	[ 7 13]	[428.0, 437.0]	['Restricted', 'Free']	Restricted to Free	ER	Only ER
50pM dmhp seipin extra001/	p6014_p	6014	Inside	51	0.784314	0	0	[51]	[426.0]	[0]	[11 11 29]	[426.0, 439.0, 453.0]	['Restricted', 'Free', 'Restricted']	Multiple switches	ER	Only ER
50pM dmhp seipin extra001/	p6018_p	6018	Outside	19	0	0.210526	179	[ 4 15]	[428.0, 432.0]	[179 0]	[19]	[428.0]	['Free']	Only Free	LD ER	LD to ER
50pM dmhp seipin extra001/	p6019_p	6019	Inside	14	0.428571	0	0	[14]	[429.0]	[0]	[8 6]	[429.0, 437.0]	['Free', 'Restricted']	Free to Restricted	ER	Only ER
50pM dmhp seipin extra001/	p6021_p	6021		24	0.5	1	136	[24]	[429.0]	[136]	[11 12 1]	[429.0, 445.0, 461.0]	['Restricted', 'Free', 'Restricted']	Multiple switches	LD	Only LD
50pM dmhp seipin extra001/	p6022_p	6022	Inside	8	0.125	0	0	[8]	[428.0]	[0]	[1 7]	[428.0, 429.0]	['Restricted', 'Free']	Restricted to Free	ER	Only ER
50pM dmhp seipin extra001/	p6026_p	6026	Inside	17	0.470588	0	0	[17]	[430.0]	[0]	[9 8]	[430.0, 442.0]	['Free', 'Restricted']	Free to Restricted	ER	Only ER
50pM dmhp seipin extra001/	p6027_p	6027	Inside	13	0.538462	0	0	[13]	[430.0]	[0]	[6 7]	[430.0, 436.0]	['Free', 'Restricted']	Free to Restricted	ER	Only ER
50pM dmhp seipin extra001/	p6044_p	6044	Inside	11	0	0	0	[11]	[436.0]	[0]	[11]	[436.0]	['Free']	Only Free	ER	Only ER
50pM dmhp seipin extra001/	p6045_p	6045		14	1	1	119	[14]	[431.0]	[119]	[14]	[431.0]	['Restricted']	Only Restricted	LD	Only LD
50pM dmhp seipin extra001/	p6047_p	6047	Outside	17	0	1	54	[13 4]	[436.0, 449.0]	[84 54]	[17]	[436.0]	['Free']	Only Free	LD LD	Multiple switches
50pM dmhp seipin extra001/	p6051_p	6051	Inside	8	0	0	0	[8]	[435.0]	[0]	[8]	[435.0]	['Free']	Only Free	ER	Only ER
50pM dmhp seipin extra001/	p6056_p	6056		38	1	1	120	[38]	[433.0]	[120]	[38]	[433.0]	['Restricted']	Only Restricted	LD	Only LD
50pM dmhp seipin extra001/	p6058_p	6058		20	0.65	1	199	[20]	[433.0]	[199]	[13 7]	[433.0, 446.0]	['Restricted', 'Free']	Restricted to Free	LD	Only LD
50pM dmhp seipin extra001/	p6059_p	6059	Inside	9	0	0	0	[9]	[434.0]	[0]	[9]	[434.0]	['Free']	Only Free	ER	Only ER
50pM dmhp seipin extra001/	p6060_p	6060	Inside	12	1	0	0	[12]	[433.0]	[0]	[12]	[433.0]	['Restricted']	Only Restricted	ER	Only ER
50pM dmhp seipin extra001/	p6073_p	6073	Inside	12	0.5	0	0	[12]	[437.0]	[0]	[6 6]	[437.0, 447.0]	['Restricted', 'Free']	Restricted to Free	ER	Only ER
50pM dmhp seipin extra001/	p6075_p	6075	Inside	15	0	0	0	[15]	[435.0]	[0]	[15]	[435.0]	['Free']	Only Free	ER	Only ER
50pM dmhp seipin extra001/	p6080_p	6080	Inside	9	0.333333	0	0	[9]	[434.0]	[0]	[3 6]	[434.0, 439.0]	['Restricted', 'Free']	Restricted to Free	ER	Only ER
50pM dmhp seipin extra001/	p6085_p	6085	Inside	17	0.352941	0	0	[17]	[431.0]	[0]	[ 6 11]	[431.0, 439.0]	['Restricted', 'Free']	Restricted to Free	ER	Only ER
50pM dmhp seipin extra001/	p6091_p	6091	Outside	11	0	0.454545	158	[5 6]	[431.0, 439.0]	[158 0]	[11]	[431.0]	['Free']	Only Free	LD ER	LD to ER
50pM dmhp seipin extra001/	p6098_p	6098	Outside	48	0	0.229167	58	[11 37]	[439.0, 450.0]	[58 0]	[48]	[439.0]	['Free']	Only Free	LD ER	LD to ER
50pM dmhp seipin extra001/	p6101_p	6101	Outside	24	0.5	0.75	84	[14 6 4]	[441.0, 457.0, 465.0]	[178 0 84]	[12 12]	[441.0, 455.0]	['Restricted', 'Free']	Restricted to Free	LD ER LD	Multiple switches
50pM dmhp seipin extra001/	p6102_p	6102	Inside	20	0.35	0	0	[20]	[438.0]	[0]	[2 5 2 2 9]	[438.0, 440.0, 445.0, 447.0, 449.0]	['Free', 'Restricted', 'Free', 'Restricted', 'Free']	Multiple switches	ER	Only ER
50pM dmhp seipin extra001/	p6106_p	6106	Inside	16	0	0	0	[16]	[439.0]	[0]	[16]	[439.0]	['Free']	Only Free	ER	Only ER
50pM dmhp seipin extra001/	p6107_p	6107	Inside	18	1	0	0	[18]	[439.0]	[0]	[18]	[439.0]	['Restricted']	Only Restricted	ER	Only ER
50pM dmhp seipin extra001/	p6108_p	6108		11	1	1	116	[11]	[440.0]	[116]	[11]	[440.0]	['Restricted']	Only Restricted	LD	Only LD
50pM dmhp seipin extra001/	p6109_p	6109		8	1	1	164	[8]	[441.0]	[164]	[8]	[441.0]	['Restricted']	Only Restricted	LD	Only LD
50pM dmhp seipin extra001/	p6112_p	6112	Inside	14	0.571429	0	0	[14]	[441.0]	[0]	[8 6]	[441.0, 450.0]	['Restricted', 'Free']	Restricted to Free	ER	Only ER
50pM dmhp seipin extra001/	p6115_p	6115		12	1	1	121	[12]	[441.0]	[121]	[12]	[441.0]	['Restricted']	Only Restricted	LD	Only LD
50pM dmhp seipin extra001/	p6116_p	6116		14	0	1	23	[14]	[439.0]	[23]	[14]	[439.0]	['Free']	Only Free	LD	Only LD
50pM dmhp seipin extra001/	p6140_p	6140	Outside	23	0.173913	0.826087	127	[19 4]	[442.0, 464.0]	[127 0]	[ 8 4 11]	[442.0, 450.0, 454.0]	['Free', 'Restricted', 'Free']	Multiple switches	LD ER	LD to ER
50pM dmhp seipin extra001/	p6143_p	6143	Inside	11	0	0	0	[11]	[442.0]	[0]	[11]	[442.0]	['Free']	Only Free	ER	Only ER
50pM dmhp seipin extra001/	p6149_p	6149	Outside	27	0.037037	0.259259	9	[ 7 20]	[443.0, 453.0]	[9 0]	[22 1 4]	[443.0, 473.0, 474.0]	['Free', 'Restricted', 'Free']	Multiple switches	LD ER	LD to ER
50pM dmhp seipin extra001/	p6150_p	6150	Outside	15	0	0.666667	126	[ 5 10]	[442.0, 447.0]	[ 0 126]	[15]	[442.0]	['Free']	Only Free	ER LD	ER to LD
50pM dmhp seipin extra001/	p6152_p	6152	Outside	13	0.461538	0.538462	108	[6 7]	[444.0, 451.0]	[ 0 108]	[6 7]	[444.0, 451.0]	['Restricted', 'Free']	Restricted to Free	ER LD	ER to LD
50pM dmhp seipin extra001/	p6154_p	6154	Inside	13	0.384615	0	0	[13]	[443.0]	[0]	[3 4 5 1]	[443.0, 446.0, 454.0, 460.0]	['Free', 'Restricted', 'Free', 'Restricted']	Multiple switches	ER	Only ER
50pM dmhp seipin extra001/	p6155_p	6155	Inside	20	0.25	0	0	[20]	[443.0]	[0]	[9 5 6]	[443.0, 452.0, 458.0]	['Free', 'Restricted', 'Free']	Multiple switches	ER	Only ER
50pM dmhp seipin extra001/	p6157_p	6157	Inside	10	0.9	0	0	[10]	[444.0]	[0]	[5 1 4]	[444.0, 450.0, 451.0]	['Restricted', 'Free', 'Restricted']	Multiple switches	ER	Only ER
50pM dmhp seipin extra001/	p6172_p	6172	Inside	10	0.9	0	0	[10]	[445.0]	[0]	[1 9]	[445.0, 446.0]	['Free', 'Restricted']	Free to Restricted	ER	Only ER
50pM dmhp seipin extra001/	p6180_p	6180	Inside	26	0.769231	0	0	[26]	[446.0]	[0]	[ 6 20]	[446.0, 453.0]	['Free', 'Restricted']	Free to Restricted	ER	Only ER
50pM dmhp seipin extra001/	p6188_p	6188		12	1	1	122	[12]	[447.0]	[122]	[12]	[447.0]	['Restricted']	Only Restricted	LD	Only LD
50pM dmhp seipin extra001/	p6193_p	6193	Outside	26	0.230769	1	129	[11 15]	[447.0, 461.0]	[202 129]	[ 6 20]	[447.0, 453.0]	['Restricted', 'Free']	Restricted to Free	LD LD	Multiple switches
50pM dmhp seipin extra001/	p6195_p	6195	Inside	15	0.6	0	0	[15]	[448.0]	[0]	[9 6]	[448.0, 458.0]	['Restricted', 'Free']	Restricted to Free	ER	Only ER
50pM dmhp seipin extra001/	p6197_p	6197		10	0.3	1	144	[10]	[448.0]	[144]	[3 7]	[448.0, 451.0]	['Restricted', 'Free']	Restricted to Free	LD	Only LD
50pM dmhp seipin extra001/	p6199_p	6199	Inside	9	0	0	0	[9]	[448.0]	[0]	[9]	[448.0]	['Free']	Only Free	ER	Only ER
50pM dmhp seipin extra001/	p6201_p	6201	Outside	19	0	0.368421	88	[ 7 12]	[448.0, 457.0]	[88 0]	[19]	[448.0]	['Free']	Only Free	LD ER	LD to ER
50pM dmhp seipin extra001/	p6205_p	6205	Inside	8	0	0	0	[8]	[448.0]	[0]	[8]	[448.0]	['Free']	Only Free	ER	Only ER
50pM dmhp seipin extra001/	p6206_p	6206		13	0.153846	1	201	[13]	[448.0]	[201]	[4 2 7]	[448.0, 453.0, 455.0]	['Free', 'Restricted', 'Free']	Multiple switches	LD	Only LD
50pM dmhp seipin extra001/	p6213_p	6213	Inside	11	1	0	0	[11]	[451.0]	[0]	[11]	[451.0]	['Restricted']	Only Restricted	ER	Only ER
50pM dmhp seipin extra001/	p6215_p	6215		11	0.0909091	1	123	[11]	[449.0]	[123]	[6 1 4]	[449.0, 457.0, 458.0]	['Free', 'Restricted', 'Free']	Multiple switches	LD	Only LD
50pM dmhp seipin extra001/	p6217_p	6217	Inside	43	0	0	0	[43]	[450.0]	[0]	[43]	[450.0]	['Free']	Only Free	ER	Only ER
50pM dmhp seipin extra001/	p6223_p	6223	Inside	9	1	0	0	[9]	[452.0]	[0]	[9]	[452.0]	['Restricted']	Only Restricted	ER	Only ER
50pM dmhp seipin extra001/	p6228_p	6228	Inside	66	0	0	0	[66]	[449.0]	[0]	[66]	[449.0]	['Free']	Only Free	ER	Only ER
50pM dmhp seipin extra001/	p6237_p	6237	Inside	9	0.333333	0	0	[9]	[456.0]	[0]	[3 6]	[456.0, 462.0]	['Restricted', 'Free']	Restricted to Free	ER	Only ER
50pM dmhp seipin extra001/	p6239_p	6239		32	0.53125	1	124	[32]	[456.0]	[124]	[ 2 12 4 1 1 2 10]	[456.0, 458.0, 473.0, 479.0, 480.0, 481.0, 483.0]	['Restricted', 'Free', 'Restricted', 'Free', 'Restricted', 'Free', 'Restricted']	Multiple switches	LD	Only LD
50pM dmhp seipin extra001/	p6241_p	6241	Inside	11	0.454545	0	0	[11]	[454.0]	[0]	[5 6]	[454.0, 459.0]	['Restricted', 'Free']	Restricted to Free	ER	Only ER
50pM dmhp seipin extra001/	p6243_p	6243		10	1	1	2	[10]	[449.0]	[2]	[10]	[449.0]	['Restricted']	Only Restricted	LD	Only LD
50pM dmhp seipin extra001/	p6245_p	6245	Inside	11	1	0	0	[11]	[455.0]	[0]	[11]	[455.0]	['Restricted']	Only Restricted	ER	Only ER
50pM dmhp seipin extra001/	p6247_p	6247		35	1	1	146	[35]	[456.0]	[146]	[35]	[456.0]	['Restricted']	Only Restricted	LD	Only LD
50pM dmhp seipin extra001/	p6250_p	6250	Inside	19	0.631579	0	0	[19]	[454.0]	[0]	[12 7]	[454.0, 474.0]	['Restricted', 'Free']	Restricted to Free	ER	Only ER
50pM dmhp seipin extra001/	p6252_p	6252	Inside	18	0.111111	0	0	[18]	[453.0]	[0]	[12 2 4]	[453.0, 470.0, 472.0]	['Free', 'Restricted', 'Free']	Multiple switches	ER	Only ER
50pM dmhp seipin extra001/	p6253_p	6253	Inside	13	0	0	0	[13]	[454.0]	[0]	[13]	[454.0]	['Free']	Only Free	ER	Only ER
50pM dmhp seipin extra001/	p6267_p	6267	Inside	15	0.933333	0	0	[15]	[460.0]	[0]	[8 1 6]	[460.0, 468.0, 469.0]	['Restricted', 'Free', 'Restricted']	Multiple switches	ER	Only ER
50pM dmhp seipin extra001/	p6270_p	6270	Inside	26	0	0	0	[26]	[458.0]	[0]	[26]	[458.0]	['Free']	Only Free	ER	Only ER
50pM dmhp seipin extra001/	p6272_p	6272	Inside	9	0	0	0	[9]	[459.0]	[0]	[9]	[459.0]	['Free']	Only Free	ER	Only ER
50pM dmhp seipin extra001/	p6276_p	6276	Outside	79	0	0.329114	27	[ 9 12 24 14 20]	[460.0, 472.0, 486.0, 516.0, 533.0]	[ 0 188 0 27 0]	[79]	[460.0]	['Free']	Only Free	ER LD ER LD ER	Multiple switches
50pM dmhp seipin extra001/	p6280_p	6280	Inside	27	0	0	0	[27]	[457.0]	[0]	[27]	[457.0]	['Free']	Only Free	ER	Only ER
50pM dmhp seipin extra001/	p6282_p	6282	Inside	71	1	0	0	[71]	[460.0]	[0]	[71]	[460.0]	['Restricted']	Only Restricted	ER	Only ER
50pM dmhp seipin extra001/	p6283_p	6283	Inside	16	0.3125	0	0	[16]	[460.0]	[0]	[10 5 1]	[460.0, 470.0, 475.0]	['Free', 'Restricted', 'Free']	Multiple switches	ER	Only ER
50pM dmhp seipin extra001/	p6284_p	6284	Inside	11	0.818182	0	0	[11]	[458.0]	[0]	[4 2 5]	[458.0, 462.0, 464.0]	['Restricted', 'Free', 'Restricted']	Multiple switches	ER	Only ER
50pM dmhp seipin extra001/	p6287_p	6287		8	1	1	69	[8]	[455.0]	[69]	[8]	[455.0]	['Restricted']	Only Restricted	LD	Only LD
50pM dmhp seipin extra001/	p6289_p	6289	Inside	8	0.125	0	0	[8]	[459.0]	[0]	[1 7]	[459.0, 460.0]	['Restricted', 'Free']	Restricted to Free	ER	Only ER
50pM dmhp seipin extra001/	p6307_p	6307		9	0	1	178	[9]	[461.0]	[178]	[9]	[461.0]	['Free']	Only Free	LD	Only LD
50pM dmhp seipin extra001/	p6309_p	6309	Inside	12	0.416667	0	0	[12]	[462.0]	[0]	[7 5]	[462.0, 472.0]	['Free', 'Restricted']	Free to Restricted	ER	Only ER
50pM dmhp seipin extra001/	p6314_p	6314		8	1	1	184	[8]	[463.0]	[184]	[8]	[463.0]	['Restricted']	Only Restricted	LD	Only LD
50pM dmhp seipin extra001/	p6318_p	6318	Inside	56	1	0	0	[56]	[462.0]	[0]	[56]	[462.0]	['Restricted']	Only Restricted	ER	Only ER
50pM dmhp seipin extra001/	p6319_p	6319		13	0.461538	1	137	[13]	[463.0]	[137]	[7 6]	[463.0, 470.0]	['Free', 'Restricted']	Free to Restricted	LD	Only LD
50pM dmhp seipin extra001/	p6323_p	6323	Inside	8	0	0	0	[8]	[461.0]	[0]	[8]	[461.0]	['Free']	Only Free	ER	Only ER
50pM dmhp seipin extra001/	p6330_p	6330	Outside	18	0	0.277778	88	[ 5 13]	[466.0, 472.0]	[88 0]	[18]	[466.0]	['Free']	Only Free	LD ER	LD to ER
50pM dmhp seipin extra001/	p6333_p	6333		101	1	1	141	[101]	[465.0]	[141]	[101]	[465.0]	['Restricted']	Only Restricted	LD	Only LD
50pM dmhp seipin extra001/	p6335_p	6335	Inside	11	0.0909091	0	0	[11]	[461.0]	[0]	[ 1 10]	[461.0, 462.0]	['Restricted', 'Free']	Restricted to Free	ER	Only ER
50pM dmhp seipin extra001/	p6341_p	6341	Inside	11	0.454545	0	0	[11]	[465.0]	[0]	[6 5]	[465.0, 471.0]	['Free', 'Restricted']	Free to Restricted	ER	Only ER
50pM dmhp seipin extra001/	p6344_p	6344	Outside	27	0	0.851852	97	[ 4 4 19]	[466.0, 472.0, 478.0]	[97 0 97]	[27]	[466.0]	['Free']	Only Free	LD ER LD	Multiple switches
50pM dmhp seipin extra001/	p6345_p	6345	Inside	9	0	0	0	[9]	[466.0]	[0]	[9]	[466.0]	['Free']	Only Free	ER	Only ER
50pM dmhp seipin extra001/	p6351_p	6351	Outside	13	0.461538	1	67	[6 7]	[467.0, 473.0]	[ 67 155]	[6 7]	[467.0, 473.0]	['Restricted', 'Free']	Restricted to Free	LD LD	Multiple switches
50pM dmhp seipin extra001/	p6354_p	6354	Inside	12	0	0	0	[12]	[467.0]	[0]	[12]	[467.0]	['Free']	Only Free	ER	Only ER
50pM dmhp seipin extra001/	p6355_p	6355		8	0	1	2	[8]	[471.0]	[2]	[8]	[471.0]	['Free']	Only Free	LD	Only LD
50pM dmhp seipin extra001/	p6356_p	6356	Inside	31	0	0	0	[31]	[465.0]	[0]	[31]	[465.0]	['Free']	Only Free	ER	Only ER
50pM dmhp seipin extra001/	p6359_p	6359	Inside	15	0	0	0	[15]	[471.0]	[0]	[15]	[471.0]	['Free']	Only Free	ER	Only ER
50pM dmhp seipin extra001/	p6362_p	6362	Outside	18	0.388889	0.611111	106	[ 7 11]	[471.0, 479.0]	[ 0 106]	[11 7]	[471.0, 483.0]	['Free', 'Restricted']	Free to Restricted	ER LD	ER to LD
50pM dmhp seipin extra001/	p6366_p	6366	Inside	10	1	0	0	[10]	[471.0]	[0]	[10]	[471.0]	['Restricted']	Only Restricted	ER	Only ER
50pM dmhp seipin extra001/	p6369_p	6369	Inside	14	0.642857	0	0	[14]	[470.0]	[0]	[1 5 8]	[470.0, 471.0, 480.0]	['Restricted', 'Free', 'Restricted']	Multiple switches	ER	Only ER
50pM dmhp seipin extra001/	p6374_p	6374	Outside	29	0	0.37931	70	[ 4 11 14]	[469.0, 473.0, 490.0]	[ 0 70 0]	[29]	[469.0]	['Free']	Only Free	ER LD ER	Multiple switches
50pM dmhp seipin extra001/	p6375_p	6375	Outside	14	0	0.5	189	[7 7]	[470.0, 479.0]	[ 0 189]	[14]	[470.0]	['Free']	Only Free	ER LD	ER to LD
50pM dmhp seipin extra001/	p6381_p	6381	Inside	8	1	0	0	[8]	[472.0]	[0]	[8]	[472.0]	['Restricted']	Only Restricted	ER	Only ER
50pM dmhp seipin extra001/	p6387_p	6387	Inside	8	1	0	0	[8]	[468.0]	[0]	[8]	[468.0]	['Restricted']	Only Restricted	ER	Only ER
50pM dmhp seipin extra001/	p6389_p	6389	Inside	9	0	0	0	[9]	[473.0]	[0]	[9]	[473.0]	['Free']	Only Free	ER	Only ER
50pM dmhp seipin extra001/	p6390_p	6390	Inside	10	1	0	0	[10]	[473.0]	[0]	[10]	[473.0]	['Restricted']	Only Restricted	ER	Only ER
50pM dmhp seipin extra001/	p6397_p	6397	Outside	26	0	0.769231	37	[10 10 6]	[474.0, 487.0, 502.0]	[86 37 0]	[26]	[474.0]	['Free']	Only Free	LD LD ER	Multiple switches
50pM dmhp seipin extra001/	p6399_p	6399	Inside	8	0	0	0	[8]	[474.0]	[0]	[8]	[474.0]	['Free']	Only Free	ER	Only ER
50pM dmhp seipin extra001/	p6407_p	6407		15	0	1	125	[15]	[475.0]	[125]	[15]	[475.0]	['Free']	Only Free	LD	Only LD
50pM dmhp seipin extra001/	p6408_p	6408	Outside	103	0.106796	0.145631	102	[76 15 12]	[475.0, 557.0, 573.0]	[ 0 102 0]	[ 2 1 2 10 88]	[475.0, 477.0, 478.0, 480.0, 490.0]	['Free', 'Restricted', 'Free', 'Restricted', 'Free']	Multiple switches	ER LD ER	Multiple switches
50pM dmhp seipin extra001/	p6409_p	6409	Inside	8	0.375	0	0	[8]	[472.0]	[0]	[1 2 1 3 1]	[472.0, 473.0, 476.0, 477.0, 480.0]	['Restricted', 'Free', 'Restricted', 'Free', 'Restricted']	Multiple switches	ER	Only ER
50pM dmhp seipin extra001/	p6418_p	6418		9	0.222222	1	118	[9]	[476.0]	[118]	[2 7]	[476.0, 478.0]	['Restricted', 'Free']	Restricted to Free	LD	Only LD
50pM dmhp seipin extra001/	p6419_p	6419	Inside	15	1	0	0	[15]	[476.0]	[0]	[15]	[476.0]	['Restricted']	Only Restricted	ER	Only ER
50pM dmhp seipin extra001/	p6423_p	6423	Inside	14	0	0	0	[14]	[476.0]	[0]	[14]	[476.0]	['Free']	Only Free	ER	Only ER
50pM dmhp seipin extra001/	p6425_p	6425	Inside	9	0.444444	0	0	[9]	[476.0]	[0]	[5 4]	[476.0, 484.0]	['Free', 'Restricted']	Free to Restricted	ER	Only ER
50pM dmhp seipin extra001/	p6435_p	6435	Inside	16	0.6875	0	0	[16]	[479.0]	[0]	[ 1 5 10]	[479.0, 480.0, 486.0]	['Restricted', 'Free', 'Restricted']	Multiple switches	ER	Only ER
50pM dmhp seipin extra001/	p6437_p	6437	Inside	18	0.277778	0	0	[18]	[477.0]	[0]	[7 5 6]	[477.0, 484.0, 490.0]	['Free', 'Restricted', 'Free']	Multiple switches	ER	Only ER
50pM dmhp seipin extra001/	p6439_p	6439	Inside	10	0.1	0	0	[10]	[477.0]	[0]	[1 9]	[477.0, 478.0]	['Restricted', 'Free']	Restricted to Free	ER	Only ER
50pM dmhp seipin extra001/	p6443_p	6443	Outside	13	0	0.538462	117	[6 7]	[477.0, 485.0]	[ 0 117]	[13]	[477.0]	['Free']	Only Free	ER LD	ER to LD
50pM dmhp seipin extra001/	p6444_p	6444		34	0.794118	1	126	[34]	[477.0]	[126]	[ 4 1 3 26]	[477.0, 482.0, 483.0, 486.0]	['Free', 'Restricted', 'Free', 'Restricted']	Multiple switches	LD	Only LD
50pM dmhp seipin extra001/	p6445_p	6445	Inside	34	0	0	0	[34]	[478.0]	[0]	[34]	[478.0]	['Free']	Only Free	ER	Only ER
50pM dmhp seipin extra001/	p6446_p	6446	Inside	32	0.1875	0	0	[32]	[478.0]	[0]	[ 6 26]	[478.0, 487.0]	['Restricted', 'Free']	Restricted to Free	ER	Only ER
50pM dmhp seipin extra001/	p6447_p	6447	Inside	15	1	0	0	[15]	[477.0]	[0]	[15]	[477.0]	['Restricted']	Only Restricted	ER	Only ER
50pM dmhp seipin extra001/	p6451_p	6451	Outside	25	0.28	1	31	[ 8 17]	[477.0, 486.0]	[31 98]	[18 7]	[477.0, 499.0]	['Free', 'Restricted']	Free to Restricted	LD LD	Multiple switches
50pM dmhp seipin extra001/	p6455_p	6455		17	1	1	127	[17]	[478.0]	[127]	[17]	[478.0]	['Restricted']	Only Restricted	LD	Only LD
50pM dmhp seipin extra001/	p6459_p	6459	Outside	11	0.818182	0.545455	184	[6 5]	[477.0, 486.0]	[184 0]	[3 2 6]	[477.0, 482.0, 485.0]	['Restricted', 'Free', 'Restricted']	Multiple switches	LD ER	LD to ER
50pM dmhp seipin extra001/	p6464_p	6464	Inside	8	1	0	0	[8]	[477.0]	[0]	[8]	[477.0]	['Restricted']	Only Restricted	ER	Only ER
50pM dmhp seipin extra001/	p6469_p	6469	Inside	8	1	0	0	[8]	[483.0]	[0]	[8]	[483.0]	['Restricted']	Only Restricted	ER	Only ER
50pM dmhp seipin extra001/	p6473_p	6473	Inside	20	0.05	0	0	[20]	[481.0]	[0]	[ 1 19]	[481.0, 482.0]	['Restricted', 'Free']	Restricted to Free	ER	Only ER
50pM dmhp seipin extra001/	p6487_p	6487	Inside	31	0	0	0	[31]	[481.0]	[0]	[31]	[481.0]	['Free']	Only Free	ER	Only ER
50pM dmhp seipin extra001/	p6496_p	6496	Inside	8	0.125	0	0	[8]	[480.0]	[0]	[1 7]	[480.0, 481.0]	['Restricted', 'Free']	Restricted to Free	ER	Only ER
50pM dmhp seipin extra001/	p6498_p	6498	Outside	27	0.62963	0.666667	107	[ 9 18]	[484.0, 495.0]	[ 0 107]	[ 1 10 16]	[484.0, 485.0, 497.0]	['Restricted', 'Free', 'Restricted']	Multiple switches	ER LD	ER to LD
50pM dmhp seipin extra001/	p6501_p	6501		23	0.913043	1	149	[23]	[485.0]	[149]	[16 2 5]	[485.0, 501.0, 503.0]	['Restricted', 'Free', 'Restricted']	Multiple switches	LD	Only LD
50pM dmhp seipin extra001/	p6508_p	6508	Inside	21	0.47619	0	0	[21]	[486.0]	[0]	[11 10]	[486.0, 498.0]	['Free', 'Restricted']	Free to Restricted	ER	Only ER
50pM dmhp seipin extra001/	p6511_p	6511		33	0.545455	1	196	[33]	[485.0]	[196]	[15 18]	[485.0, 501.0]	['Free', 'Restricted']	Free to Restricted	LD	Only LD
50pM dmhp seipin extra001/	p6514_p	6514	Outside	52	0	0.615385	7	[26 20 6]	[486.0, 514.0, 535.0]	[7 0 7]	[52]	[486.0]	['Free']	Only Free	LD ER LD	Multiple switches
50pM dmhp seipin extra001/	p6515_p	6515	Inside	9	1	0	0	[9]	[486.0]	[0]	[9]	[486.0]	['Restricted']	Only Restricted	ER	Only ER
50pM dmhp seipin extra001/	p6524_p	6524		25	0	1	28	[25]	[484.0]	[28]	[25]	[484.0]	['Free']	Only Free	LD	Only LD
50pM dmhp seipin extra001/	p6531_p	6531	Inside	22	0.454545	0	0	[22]	[488.0]	[0]	[ 6 10 6]	[488.0, 495.0, 506.0]	['Free', 'Restricted', 'Free']	Multiple switches	ER	Only ER
50pM dmhp seipin extra001/	p6533_p	6533		11	0.636364	1	112	[11]	[489.0]	[112]	[3 6 1 1]	[489.0, 492.0, 500.0, 501.0]	['Free', 'Restricted', 'Free', 'Restricted']	Multiple switches	LD	Only LD
50pM dmhp seipin extra001/	p6534_p	6534	Inside	10	1	0	0	[10]	[487.0]	[0]	[10]	[487.0]	['Restricted']	Only Restricted	ER	Only ER
50pM dmhp seipin extra001/	p6536_p	6536	Inside	9	1	0	0	[9]	[487.0]	[0]	[9]	[487.0]	['Restricted']	Only Restricted	ER	Only ER
50pM dmhp seipin extra001/	p6540_p	6540	Inside	12	0.166667	0	0	[12]	[487.0]	[0]	[ 2 10]	[487.0, 489.0]	['Restricted', 'Free']	Restricted to Free	ER	Only ER
50pM dmhp seipin extra001/	p6541_p	6541	Inside	63	0.238095	0	0	[63]	[487.0]	[0]	[14 13 1 35]	[487.0, 502.0, 516.0, 517.0]	['Restricted', 'Free', 'Restricted', 'Free']	Multiple switches	ER	Only ER
50pM dmhp seipin extra001/	p6545_p	6545	Inside	14	0.5	0	0	[14]	[489.0]	[0]	[7 7]	[489.0, 497.0]	['Free', 'Restricted']	Free to Restricted	ER	Only ER
50pM dmhp seipin extra001/	p6549_p	6549	Outside	9	0.333333	0.444444	88	[5 4]	[488.0, 494.0]	[ 0 88]	[3 6]	[488.0, 491.0]	['Restricted', 'Free']	Restricted to Free	ER LD	ER to LD
50pM dmhp seipin extra001/	p6550_p	6550		15	0.6	1	136	[15]	[488.0]	[136]	[9 6]	[488.0, 501.0]	['Restricted', 'Free']	Restricted to Free	LD	Only LD
50pM dmhp seipin extra001/	p6551_p	6551	Inside	13	0.384615	0	0	[13]	[489.0]	[0]	[5 8]	[489.0, 496.0]	['Restricted', 'Free']	Restricted to Free	ER	Only ER
50pM dmhp seipin extra001/	p6552_p	6552	Inside	9	1	0	0	[9]	[488.0]	[0]	[9]	[488.0]	['Restricted']	Only Restricted	ER	Only ER
50pM dmhp seipin extra001/	p6553_p	6553	Inside	15	0.6	0	0	[15]	[488.0]	[0]	[6 9]	[488.0, 494.0]	['Free', 'Restricted']	Free to Restricted	ER	Only ER
50pM dmhp seipin extra001/	p6555_p	6555	Inside	8	0.25	0	0	[8]	[492.0]	[0]	[2 6]	[492.0, 494.0]	['Restricted', 'Free']	Restricted to Free	ER	Only ER
50pM dmhp seipin extra001/	p6557_p	6557		15	1	1	129	[15]	[492.0]	[129]	[15]	[492.0]	['Restricted']	Only Restricted	LD	Only LD
50pM dmhp seipin extra001/	p6558_p	6558	Outside	29	0.0344828	0.241379	116	[22 7]	[492.0, 515.0]	[ 0 116]	[ 1 28]	[492.0, 493.0]	['Restricted', 'Free']	Restricted to Free	ER LD	ER to LD
50pM dmhp seipin extra001/	p6560_p	6560	Inside	10	0.5	0	0	[10]	[491.0]	[0]	[5 5]	[491.0, 496.0]	['Free', 'Restricted']	Free to Restricted	ER	Only ER
50pM dmhp seipin extra001/	p6562_p	6562	Inside	13	0	0	0	[13]	[491.0]	[0]	[13]	[491.0]	['Free']	Only Free	ER	Only ER
50pM dmhp seipin extra001/	p6574_p	6574	Inside	25	0.84	0	0	[25]	[493.0]	[0]	[15 4 6]	[493.0, 508.0, 514.0]	['Restricted', 'Free', 'Restricted']	Multiple switches	ER	Only ER
50pM dmhp seipin extra001/	p6596_p	6596	Inside	22	0.5	0	0	[22]	[494.0]	[0]	[11 11]	[494.0, 505.0]	['Free', 'Restricted']	Free to Restricted	ER	Only ER
50pM dmhp seipin extra001/	p6597_p	6597	Inside	15	0.0666667	0	0	[15]	[495.0]	[0]	[13 1 1]	[495.0, 509.0, 510.0]	['Free', 'Restricted', 'Free']	Multiple switches	ER	Only ER
50pM dmhp seipin extra001/	p6599_p	6599	Inside	10	0.4	0	0	[10]	[495.0]	[0]	[4 6]	[495.0, 499.0]	['Restricted', 'Free']	Restricted to Free	ER	Only ER
50pM dmhp seipin extra001/	p6601_p	6601	Inside	12	0.0833333	0	0	[12]	[494.0]	[0]	[ 1 11]	[494.0, 495.0]	['Restricted', 'Free']	Restricted to Free	ER	Only ER
50pM dmhp seipin extra001/	p6607_p	6607	Inside	15	0	0	0	[15]	[495.0]	[0]	[15]	[495.0]	['Free']	Only Free	ER	Only ER
50pM dmhp seipin extra001/	p6608_p	6608		8	1	1	106	[8]	[496.0]	[106]	[8]	[496.0]	['Restricted']	Only Restricted	LD	Only LD
50pM dmhp seipin extra001/	p6617_p	6617	Inside	8	1	0	0	[8]	[498.0]	[0]	[8]	[498.0]	['Restricted']	Only Restricted	ER	Only ER
50pM dmhp seipin extra001/	p6618_p	6618	Inside	12	0.5	0	0	[12]	[498.0]	[0]	[6 6]	[498.0, 504.0]	['Restricted', 'Free']	Restricted to Free	ER	Only ER
50pM dmhp seipin extra001/	p6620_p	6620		30	1	1	154	[30]	[497.0]	[154]	[30]	[497.0]	['Restricted']	Only Restricted	LD	Only LD
50pM dmhp seipin extra001/	p6623_p	6623	Inside	8	0	0	0	[8]	[498.0]	[0]	[8]	[498.0]	['Free']	Only Free	ER	Only ER
50pM dmhp seipin extra001/	p6631_p	6631		11	1	1	155	[11]	[499.0]	[155]	[11]	[499.0]	['Restricted']	Only Restricted	LD	Only LD
50pM dmhp seipin extra001/	p6632_p	6632		8	1	1	86	[8]	[499.0]	[86]	[8]	[499.0]	['Restricted']	Only Restricted	LD	Only LD
50pM dmhp seipin extra001/	p6648_p	6648	Inside	31	0.225806	0	0	[31]	[500.0]	[0]	[ 1 24 6]	[500.0, 501.0, 529.0]	['Restricted', 'Free', 'Restricted']	Multiple switches	ER	Only ER
50pM dmhp seipin extra001/	p6650_p	6650	Outside	14	0.214286	0.428571	78	[6 8]	[500.0, 506.0]	[78 0]	[11 3]	[500.0, 516.0]	['Free', 'Restricted']	Free to Restricted	LD ER	LD to ER
50pM dmhp seipin extra001/	p6652_p	6652		11	1	1	184	[11]	[497.0]	[184]	[11]	[497.0]	['Restricted']	Only Restricted	LD	Only LD
50pM dmhp seipin extra001/	p6654_p	6654		9	1	1	2	[9]	[497.0]	[2]	[9]	[497.0]	['Restricted']	Only Restricted	LD	Only LD
50pM dmhp seipin extra001/	p6657_p	6657	Inside	8	0.125	0	0	[8]	[500.0]	[0]	[1 7]	[500.0, 501.0]	['Restricted', 'Free']	Restricted to Free	ER	Only ER
50pM dmhp seipin extra001/	p6659_p	6659		14	1	1	144	[14]	[501.0]	[144]	[14]	[501.0]	['Restricted']	Only Restricted	LD	Only LD
50pM dmhp seipin extra001/	p6666_p	6666	Inside	10	1	0	0	[10]	[502.0]	[0]	[10]	[502.0]	['Restricted']	Only Restricted	ER	Only ER
50pM dmhp seipin extra001/	p6668_p	6668	Inside	21	0.952381	0	0	[21]	[503.0]	[0]	[14 1 6]	[503.0, 523.0, 525.0]	['Restricted', 'Free', 'Restricted']	Multiple switches	ER	Only ER
50pM dmhp seipin extra001/	p6669_p	6669	Inside	80	0	0	0	[80]	[502.0]	[0]	[80]	[502.0]	['Free']	Only Free	ER	Only ER
50pM dmhp seipin extra001/	p6681_p	6681	Inside	8	1	0	0	[8]	[507.0]	[0]	[8]	[507.0]	['Restricted']	Only Restricted	ER	Only ER
50pM dmhp seipin extra001/	p6684_p	6684	Outside	32	0.03125	0.78125	11	[25 7]	[506.0, 537.0]	[11 0]	[22 1 9]	[506.0, 533.0, 534.0]	['Free', 'Restricted', 'Free']	Multiple switches	LD ER	LD to ER
50pM dmhp seipin extra001/	p6685_p	6685		14	1	1	128	[14]	[507.0]	[128]	[14]	[507.0]	['Restricted']	Only Restricted	LD	Only LD
50pM dmhp seipin extra001/	p6686_p	6686	Inside	14	1	0	0	[14]	[503.0]	[0]	[14]	[503.0]	['Restricted']	Only Restricted	ER	Only ER
50pM dmhp seipin extra001/	p6690_p	6690	Inside	24	0.0833333	0	0	[24]	[507.0]	[0]	[17 2 5]	[507.0, 525.0, 527.0]	['Free', 'Restricted', 'Free']	Multiple switches	ER	Only ER
50pM dmhp seipin extra001/	p6692_p	6692		69	1	1	149	[69]	[507.0]	[149]	[69]	[507.0]	['Restricted']	Only Restricted	LD	Only LD
50pM dmhp seipin extra001/	p6693_p	6693	Inside	33	0	0	0	[33]	[505.0]	[0]	[33]	[505.0]	['Free']	Only Free	ER	Only ER
50pM dmhp seipin extra001/	p6696_p	6696	Inside	8	1	0	0	[8]	[506.0]	[0]	[8]	[506.0]	['Restricted']	Only Restricted	ER	Only ER
50pM dmhp seipin extra001/	p6697_p	6697	Outside	10	0	0.4	102	[6 4]	[507.0, 513.0]	[ 0 102]	[10]	[507.0]	['Free']	Only Free	ER LD	ER to LD
50pM dmhp seipin extra001/	p6709_p	6709	Inside	8	0.125	0	0	[8]	[502.0]	[0]	[1 7]	[502.0, 503.0]	['Restricted', 'Free']	Restricted to Free	ER	Only ER
50pM dmhp seipin extra001/	p6710_p	6710		9	0	1	88	[9]	[502.0]	[88]	[9]	[502.0]	['Free']	Only Free	LD	Only LD
50pM dmhp seipin extra001/	p6715_p	6715	Inside	14	0	0	0	[14]	[511.0]	[0]	[14]	[511.0]	['Free']	Only Free	ER	Only ER
50pM dmhp seipin extra001/	p6716_p	6716	Inside	9	0.111111	0	0	[9]	[511.0]	[0]	[1 8]	[511.0, 512.0]	['Restricted', 'Free']	Restricted to Free	ER	Only ER
50pM dmhp seipin extra001/	p6719_p	6719	Inside	22	0.181818	0	0	[22]	[510.0]	[0]	[ 7 4 11]	[510.0, 517.0, 521.0]	['Free', 'Restricted', 'Free']	Multiple switches	ER	Only ER
50pM dmhp seipin extra001/	p6721_p	6721	Inside	13	0.384615	0	0	[13]	[508.0]	[0]	[5 8]	[508.0, 514.0]	['Restricted', 'Free']	Restricted to Free	ER	Only ER
50pM dmhp seipin extra001/	p6725_p	6725	Inside	11	1	0	0	[11]	[511.0]	[0]	[11]	[511.0]	['Restricted']	Only Restricted	ER	Only ER
50pM dmhp seipin extra001/	p6727_p	6727	Outside	94	1	0.425532	84	[ 7 4 5 9 9 8 11 5 8 28]	[509.0, 516.0, 520.0, 526.0, 535.0, 544.0, 552.0, 563.0, 568.0, 576.0]	[84 0 84 0 84 0 84 0 84 0]	[94]	[509.0]	['Restricted']	Only Restricted	LD ER LD ER LD ER LD ER LD ER	Multiple switches
50pM dmhp seipin extra001/	p6728_p	6728		26	0.423077	1	146	[26]	[512.0]	[146]	[5 2 4 9 6]	[512.0, 520.0, 523.0, 527.0, 537.0]	['Free', 'Restricted', 'Free', 'Restricted', 'Free']	Multiple switches	LD	Only LD
50pM dmhp seipin extra001/	p6730_p	6730	Outside	8	0	0.5	184	[4 4]	[512.0, 517.0]	[ 0 184]	[8]	[512.0]	['Free']	Only Free	ER LD	ER to LD
50pM dmhp seipin extra001/	p6731_p	6731	Outside	11	0	0.454545	106	[5 6]	[508.0, 513.0]	[106 0]	[11]	[508.0]	['Free']	Only Free	LD ER	LD to ER
50pM dmhp seipin extra001/	p6732_p	6732		55	0	1	114	[55]	[511.0]	[114]	[55]	[511.0]	['Free']	Only Free	LD	Only LD
50pM dmhp seipin extra001/	p6733_p	6733	Inside	8	0	0	0	[8]	[510.0]	[0]	[8]	[510.0]	['Free']	Only Free	ER	Only ER
50pM dmhp seipin extra001/	p6734_p	6734	Outside	13	0	0.307692	88	[9 4]	[512.0, 522.0]	[ 0 88]	[13]	[512.0]	['Free']	Only Free	ER LD	ER to LD
50pM dmhp seipin extra001/	p6738_p	6738	Inside	14	0.5	0	0	[14]	[509.0]	[0]	[7 7]	[509.0, 516.0]	['Restricted', 'Free']	Restricted to Free	ER	Only ER
50pM dmhp seipin extra001/	p6742_p	6742	Inside	12	0	0	0	[12]	[513.0]	[0]	[12]	[513.0]	['Free']	Only Free	ER	Only ER
50pM dmhp seipin extra001/	p6743_p	6743	Inside	36	1	0	0	[36]	[508.0]	[0]	[36]	[508.0]	['Restricted']	Only Restricted	ER	Only ER
50pM dmhp seipin extra001/	p6744_p	6744	Inside	15	0	0	0	[15]	[510.0]	[0]	[15]	[510.0]	['Free']	Only Free	ER	Only ER
50pM dmhp seipin extra001/	p6745_p	6745		11	0.454545	1	67	[11]	[513.0]	[67]	[6 5]	[513.0, 519.0]	['Free', 'Restricted']	Free to Restricted	LD	Only LD
50pM dmhp seipin extra001/	p6747_p	6747	Outside	13	0.538462	0.615385	98	[8 5]	[513.0, 522.0]	[98 0]	[7 6]	[513.0, 520.0]	['Restricted', 'Free']	Restricted to Free	LD ER	LD to ER
50pM dmhp seipin extra001/	p6751_p	6751	Inside	19	0.842105	0	0	[19]	[513.0]	[0]	[7 3 9]	[513.0, 520.0, 523.0]	['Restricted', 'Free', 'Restricted']	Multiple switches	ER	Only ER
50pM dmhp seipin extra001/	p6753_p	6753	Inside	8	0	0	0	[8]	[509.0]	[0]	[8]	[509.0]	['Free']	Only Free	ER	Only ER
50pM dmhp seipin extra001/	p6756_p	6756		14	1	1	166	[14]	[509.0]	[166]	[14]	[509.0]	['Restricted']	Only Restricted	LD	Only LD
50pM dmhp seipin extra001/	p6771_p	6771	Inside	9	1	0	0	[9]	[516.0]	[0]	[9]	[516.0]	['Restricted']	Only Restricted	ER	Only ER
50pM dmhp seipin extra001/	p6772_p	6772	Inside	12	0.5	0	0	[12]	[514.0]	[0]	[6 6]	[514.0, 520.0]	['Free', 'Restricted']	Free to Restricted	ER	Only ER
50pM dmhp seipin extra001/	p6773_p	6773	Inside	37	0.135135	0	0	[37]	[516.0]	[0]	[20 2 1 3 11]	[516.0, 536.0, 538.0, 539.0, 542.0]	['Free', 'Restricted', 'Free', 'Restricted', 'Free']	Multiple switches	ER	Only ER
50pM dmhp seipin extra001/	p6774_p	6774	Inside	25	0.52	0	0	[25]	[514.0]	[0]	[ 7 13 5]	[514.0, 521.0, 535.0]	['Free', 'Restricted', 'Free']	Multiple switches	ER	Only ER
50pM dmhp seipin extra001/	p6778_p	6778		21	0.761905	1	102	[21]	[515.0]	[102]	[10 5 6]	[515.0, 525.0, 530.0]	['Restricted', 'Free', 'Restricted']	Multiple switches	LD	Only LD
50pM dmhp seipin extra001/	p6779_p	6779		17	1	1	183	[17]	[514.0]	[183]	[17]	[514.0]	['Restricted']	Only Restricted	LD	Only LD
50pM dmhp seipin extra001/	p6783_p	6783	Outside	38	0.815789	0.763158	61	[25 9 4]	[516.0, 545.0, 555.0]	[61 0 61]	[ 5 1 2 30]	[516.0, 523.0, 524.0, 526.0]	['Free', 'Restricted', 'Free', 'Restricted']	Multiple switches	LD ER LD	Multiple switches
50pM dmhp seipin extra001/	p6784_p	6784	Inside	11	1	0	0	[11]	[516.0]	[0]	[11]	[516.0]	['Restricted']	Only Restricted	ER	Only ER
50pM dmhp seipin extra001/	p6786_p	6786	Inside	9	1	0	0	[9]	[514.0]	[0]	[9]	[514.0]	['Restricted']	Only Restricted	ER	Only ER
50pM dmhp seipin extra001/	p6790_p	6790		15	0.0666667	1	44	[15]	[515.0]	[44]	[ 1 14]	[515.0, 516.0]	['Restricted', 'Free']	Restricted to Free	LD	Only LD
50pM dmhp seipin extra001/	p6794_p	6794	Inside	12	0	0	0	[12]	[514.0]	[0]	[12]	[514.0]	['Free']	Only Free	ER	Only ER
50pM dmhp seipin extra001/	p6797_p	6797		13	0	1	68	[13]	[520.0]	[68]	[13]	[520.0]	['Free']	Only Free	LD	Only LD
50pM dmhp seipin extra001/	p6800_p	6800	Inside	9	1	0	0	[9]	[522.0]	[0]	[9]	[522.0]	['Restricted']	Only Restricted	ER	Only ER
50pM dmhp seipin extra001/	p6801_p	6801		36	0.0277778	1	153	[36]	[523.0]	[153]	[ 1 35]	[523.0, 524.0]	['Restricted', 'Free']	Restricted to Free	LD	Only LD
50pM dmhp seipin extra001/	p6804_p	6804	Inside	31	0	0	0	[31]	[522.0]	[0]	[31]	[522.0]	['Free']	Only Free	ER	Only ER
50pM dmhp seipin extra001/	p6805_p	6805	Outside	53	0.320755	0.132075	163	[23 7 23]	[520.0, 546.0, 554.0]	[ 0 163 0]	[36 17]	[520.0, 561.0]	['Free', 'Restricted']	Free to Restricted	ER LD ER	Multiple switches
50pM dmhp seipin extra001/	p6808_p	6808	Inside	9	0.222222	0	0	[9]	[523.0]	[0]	[2 7]	[523.0, 525.0]	['Restricted', 'Free']	Restricted to Free	ER	Only ER
50pM dmhp seipin extra001/	p6809_p	6809	Outside	54	0.574074	0.703704	135	[22 16 16]	[522.0, 544.0, 560.0]	[135 0 135]	[15 23 8 8]	[522.0, 537.0, 560.0, 568.0]	['Free', 'Restricted', 'Free', 'Restricted']	Multiple switches	LD ER LD	Multiple switches
50pM dmhp seipin extra001/	p6810_p	6810		10	0	1	193	[10]	[522.0]	[193]	[10]	[522.0]	['Free']	Only Free	LD	Only LD
50pM dmhp seipin extra001/	p6812_p	6812	Inside	41	0.097561	0	0	[41]	[523.0]	[0]	[ 4 37]	[523.0, 527.0]	['Restricted', 'Free']	Restricted to Free	ER	Only ER
50pM dmhp seipin extra001/	p6813_p	6813	Inside	77	0	0	0	[77]	[519.0]	[0]	[77]	[519.0]	['Free']	Only Free	ER	Only ER
50pM dmhp seipin extra001/	p6841_p	6841	Inside	12	1	0	0	[12]	[529.0]	[0]	[12]	[529.0]	['Restricted']	Only Restricted	ER	Only ER
50pM dmhp seipin extra001/	p6843_p	6843	Inside	10	0.1	0	0	[10]	[529.0]	[0]	[1 9]	[529.0, 530.0]	['Restricted', 'Free']	Restricted to Free	ER	Only ER
50pM dmhp seipin extra001/	p6851_p	6851	Inside	17	0.588235	0	0	[17]	[524.0]	[0]	[10 7]	[524.0, 534.0]	['Restricted', 'Free']	Restricted to Free	ER	Only ER
50pM dmhp seipin extra001/	p6852_p	6852	Inside	8	1	0	0	[8]	[529.0]	[0]	[8]	[529.0]	['Restricted']	Only Restricted	ER	Only ER
50pM dmhp seipin extra001/	p6855_p	6855	Inside	66	0.227273	0	0	[66]	[524.0]	[0]	[15 51]	[524.0, 541.0]	['Restricted', 'Free']	Restricted to Free	ER	Only ER
50pM dmhp seipin extra001/	p6861_p	6861	Inside	9	1	0	0	[9]	[525.0]	[0]	[9]	[525.0]	['Restricted']	Only Restricted	ER	Only ER
50pM dmhp seipin extra001/	p6862_p	6862		17	1	1	184	[17]	[527.0]	[184]	[17]	[527.0]	['Restricted']	Only Restricted	LD	Only LD
50pM dmhp seipin extra001/	p6863_p	6863	Inside	35	0.0285714	0	0	[35]	[530.0]	[0]	[ 1 34]	[530.0, 531.0]	['Restricted', 'Free']	Restricted to Free	ER	Only ER
50pM dmhp seipin extra001/	p6865_p	6865		27	0.592593	1	144	[27]	[526.0]	[144]	[16 11]	[526.0, 544.0]	['Restricted', 'Free']	Restricted to Free	LD	Only LD
50pM dmhp seipin extra001/	p6868_p	6868		18	0.611111	1	196	[18]	[524.0]	[196]	[11 7]	[524.0, 537.0]	['Restricted', 'Free']	Restricted to Free	LD	Only LD
50pM dmhp seipin extra001/	p6871_p	6871	Inside	16	1	0	0	[16]	[530.0]	[0]	[16]	[530.0]	['Restricted']	Only Restricted	ER	Only ER
50pM dmhp seipin extra001/	p6872_p	6872		21	1	1	185	[21]	[530.0]	[185]	[21]	[530.0]	['Restricted']	Only Restricted	LD	Only LD
50pM dmhp seipin extra001/	p6876_p	6876	Inside	8	0.125	0	0	[8]	[528.0]	[0]	[1 7]	[528.0, 529.0]	['Restricted', 'Free']	Restricted to Free	ER	Only ER
50pM dmhp seipin extra001/	p6891_p	6891	Inside	32	0	0	0	[32]	[533.0]	[0]	[32]	[533.0]	['Free']	Only Free	ER	Only ER
50pM dmhp seipin extra001/	p6892_p	6892	Outside	29	0	0.172414	58	[ 5 24]	[531.0, 536.0]	[58 0]	[29]	[531.0]	['Free']	Only Free	LD ER	LD to ER
50pM dmhp seipin extra001/	p6893_p	6893	Inside	13	1	0	0	[13]	[532.0]	[0]	[13]	[532.0]	['Restricted']	Only Restricted	ER	Only ER
50pM dmhp seipin extra001/	p6899_p	6899	Inside	13	0	0	0	[13]	[533.0]	[0]	[13]	[533.0]	['Free']	Only Free	ER	Only ER
50pM dmhp seipin extra001/	p6901_p	6901	Inside	21	0.809524	0	0	[21]	[533.0]	[0]	[ 5 2 1 2 11]	[533.0, 538.0, 540.0, 541.0, 543.0]	['Restricted', 'Free', 'Restricted', 'Free', 'Restricted']	Multiple switches	ER	Only ER
50pM dmhp seipin extra001/	p6908_p	6908	Inside	23	0.0434783	0	0	[23]	[536.0]	[0]	[ 1 22]	[536.0, 537.0]	['Restricted', 'Free']	Restricted to Free	ER	Only ER
50pM dmhp seipin extra001/	p6909_p	6909	Inside	77	0	0	0	[77]	[536.0]	[0]	[77]	[536.0]	['Free']	Only Free	ER	Only ER
50pM dmhp seipin extra001/	p6910_p	6910	Outside	21	0.142857	0.428571	126	[12 9]	[535.0, 547.0]	[ 0 126]	[1 9 2 9]	[535.0, 536.0, 545.0, 547.0]	['Restricted', 'Free', 'Restricted', 'Free']	Multiple switches	ER LD	ER to LD
50pM dmhp seipin extra001/	p6911_p	6911	Inside	24	0.0416667	0	0	[24]	[535.0]	[0]	[ 1 23]	[535.0, 536.0]	['Restricted', 'Free']	Restricted to Free	ER	Only ER
50pM dmhp seipin extra001/	p6912_p	6912	Inside	23	0.26087	0	0	[23]	[535.0]	[0]	[9 5 1 1 7]	[535.0, 546.0, 551.0, 552.0, 554.0]	['Free', 'Restricted', 'Free', 'Restricted', 'Free']	Multiple switches	ER	Only ER
50pM dmhp seipin extra001/	p6914_p	6914	Inside	14	0.571429	0	0	[14]	[536.0]	[0]	[8 6]	[536.0, 545.0]	['Restricted', 'Free']	Restricted to Free	ER	Only ER
50pM dmhp seipin extra001/	p6919_p	6919	Inside	12	0	0	0	[12]	[536.0]	[0]	[12]	[536.0]	['Free']	Only Free	ER	Only ER
50pM dmhp seipin extra001/	p6922_p	6922	Inside	8	1	0	0	[8]	[536.0]	[0]	[8]	[536.0]	['Restricted']	Only Restricted	ER	Only ER
50pM dmhp seipin extra001/	p6931_p	6931		9	0	1	114	[9]	[537.0]	[114]	[9]	[537.0]	['Free']	Only Free	LD	Only LD
50pM dmhp seipin extra001/	p6934_p	6934	Outside	26	0.653846	0.423077	193	[11 15]	[537.0, 550.0]	[193 0]	[ 1 17 8]	[537.0, 538.0, 558.0]	['Free', 'Restricted', 'Free']	Multiple switches	LD ER	LD to ER
50pM dmhp seipin extra001/	p6935_p	6935	Inside	28	0.214286	0	0	[28]	[537.0]	[0]	[ 1 7 1 2 4 13]	[537.0, 538.0, 545.0, 546.0, 548.0, 552.0]	['Restricted', 'Free', 'Restricted', 'Free', 'Restricted', 'Free']	Multiple switches	ER	Only ER
50pM dmhp seipin extra001/	p6936_p	6936	Inside	103	0.126214	0	0	[103]	[535.0]	[0]	[13 90]	[535.0, 549.0]	['Restricted', 'Free']	Restricted to Free	ER	Only ER
50pM dmhp seipin extra001/	p6938_p	6938	Inside	12	0	0	0	[12]	[537.0]	[0]	[12]	[537.0]	['Free']	Only Free	ER	Only ER
50pM dmhp seipin extra001/	p6940_p	6940	Inside	8	0.375	0	0	[8]	[538.0]	[0]	[4 3 1]	[538.0, 543.0, 546.0]	['Free', 'Restricted', 'Free']	Multiple switches	ER	Only ER
50pM dmhp seipin extra001/	p6942_p	6942	Inside	9	1	0	0	[9]	[538.0]	[0]	[9]	[538.0]	['Restricted']	Only Restricted	ER	Only ER
50pM dmhp seipin extra001/	p6944_p	6944		20	0.45	1	154	[20]	[541.0]	[154]	[9 4 2 5]	[541.0, 551.0, 556.0, 558.0]	['Free', 'Restricted', 'Free', 'Restricted']	Multiple switches	LD	Only LD
50pM dmhp seipin extra001/	p6952_p	6952	Inside	50	0	0	0	[50]	[540.0]	[0]	[50]	[540.0]	['Free']	Only Free	ER	Only ER
50pM dmhp seipin extra001/	p6954_p	6954	Inside	9	1	0	0	[9]	[540.0]	[0]	[9]	[540.0]	['Restricted']	Only Restricted	ER	Only ER
50pM dmhp seipin extra001/	p6955_p	6955	Inside	16	0.5	0	0	[16]	[539.0]	[0]	[8 8]	[539.0, 548.0]	['Restricted', 'Free']	Restricted to Free	ER	Only ER
50pM dmhp seipin extra001/	p6957_p	6957	Inside	13	0.0769231	0	0	[13]	[540.0]	[0]	[ 1 12]	[540.0, 541.0]	['Restricted', 'Free']	Restricted to Free	ER	Only ER
50pM dmhp seipin extra001/	p6958_p	6958	Inside	12	0.5	0	0	[12]	[541.0]	[0]	[6 6]	[541.0, 548.0]	['Restricted', 'Free']	Restricted to Free	ER	Only ER
50pM dmhp seipin extra001/	p6967_p	6967	Inside	15	0	0	0	[15]	[543.0]	[0]	[15]	[543.0]	['Free']	Only Free	ER	Only ER
50pM dmhp seipin extra001/	p6975_p	6975		8	0.125	1	117	[8]	[543.0]	[117]	[1 7]	[543.0, 544.0]	['Restricted', 'Free']	Restricted to Free	LD	Only LD
50pM dmhp seipin extra001/	p6978_p	6978	Inside	21	0.047619	0	0	[21]	[544.0]	[0]	[ 1 20]	[544.0, 545.0]	['Restricted', 'Free']	Restricted to Free	ER	Only ER
50pM dmhp seipin extra001/	p6979_p	6979	Inside	17	1	0	0	[17]	[544.0]	[0]	[17]	[544.0]	['Restricted']	Only Restricted	ER	Only ER
50pM dmhp seipin extra001/	p6980_p	6980	Outside	23	0.0434783	0.695652	68	[7 9 7]	[545.0, 553.0, 565.0]	[ 0 68 137]	[ 1 22]	[545.0, 546.0]	['Restricted', 'Free']	Restricted to Free	ER LD LD	Multiple switches
50pM dmhp seipin extra001/	p6981_p	6981	Inside	9	0.333333	0	0	[9]	[545.0]	[0]	[3 6]	[545.0, 548.0]	['Restricted', 'Free']	Restricted to Free	ER	Only ER
50pM dmhp seipin extra001/	p6992_p	6992		15	0.866667	1	76	[15]	[545.0]	[76]	[7 2 6]	[545.0, 555.0, 557.0]	['Restricted', 'Free', 'Restricted']	Multiple switches	LD	Only LD
50pM dmhp seipin extra001/	p6993_p	6993	Outside	26	0	0.346154	7	[ 5 13 4 4]	[545.0, 550.0, 564.0, 568.0]	[7 0 7 0]	[26]	[545.0]	['Free']	Only Free	LD ER LD ER	Multiple switches
50pM dmhp seipin extra001/	p6999_p	6999		12	1	1	155	[12]	[547.0]	[155]	[12]	[547.0]	['Restricted']	Only Restricted	LD	Only LD
50pM dmhp seipin extra001/	p7001_p	7001	Inside	21	0.333333	0	0	[21]	[546.0]	[0]	[9 7 5]	[546.0, 556.0, 563.0]	['Free', 'Restricted', 'Free']	Multiple switches	ER	Only ER
50pM dmhp seipin extra001/	p7010_p	7010	Outside	43	0	0.162791	196	[36 7]	[549.0, 597.0]	[ 0 196]	[43]	[549.0]	['Free']	Only Free	ER LD	ER to LD
50pM dmhp seipin extra001/	p7011_p	7011	Inside	10	0	0	0	[10]	[549.0]	[0]	[10]	[549.0]	['Free']	Only Free	ER	Only ER
50pM dmhp seipin extra001/	p7017_p	7017	Inside	10	0.4	0	0	[10]	[549.0]	[0]	[4 6]	[549.0, 553.0]	['Restricted', 'Free']	Restricted to Free	ER	Only ER
50pM dmhp seipin extra001/	p7019_p	7019	Inside	24	0	0	0	[24]	[550.0]	[0]	[24]	[550.0]	['Free']	Only Free	ER	Only ER
50pM dmhp seipin extra001/	p7021_p	7021	Inside	23	0.73913	0	0	[23]	[550.0]	[0]	[17 6]	[550.0, 572.0]	['Restricted', 'Free']	Restricted to Free	ER	Only ER
50pM dmhp seipin extra001/	p7024_p	7024	Inside	8	0	0	0	[8]	[546.0]	[0]	[8]	[546.0]	['Free']	Only Free	ER	Only ER
50pM dmhp seipin extra001/	p7025_p	7025	Inside	13	0.384615	0	0	[13]	[550.0]	[0]	[8 5]	[550.0, 558.0]	['Free', 'Restricted']	Free to Restricted	ER	Only ER
50pM dmhp seipin extra001/	p7028_p	7028	Inside	12	0.333333	0	0	[12]	[551.0]	[0]	[4 8]	[551.0, 556.0]	['Restricted', 'Free']	Restricted to Free	ER	Only ER
50pM dmhp seipin extra001/	p7031_p	7031		11	1	1	139	[11]	[551.0]	[139]	[11]	[551.0]	['Restricted']	Only Restricted	LD	Only LD
50pM dmhp seipin extra001/	p7032_p	7032	Inside	9	0.444444	0	0	[9]	[551.0]	[0]	[4 5]	[551.0, 555.0]	['Restricted', 'Free']	Restricted to Free	ER	Only ER
50pM dmhp seipin extra001/	p7050_p	7050	Inside	9	0.111111	0	0	[9]	[553.0]	[0]	[1 8]	[553.0, 554.0]	['Restricted', 'Free']	Restricted to Free	ER	Only ER
50pM dmhp seipin extra001/	p7052_p	7052	Outside	77	0	0.337662	15	[15 6 5 51]	[553.0, 572.0, 578.0, 584.0]	[ 15 140 15 0]	[77]	[553.0]	['Free']	Only Free	LD LD LD ER	Multiple switches
50pM dmhp seipin extra001/	p7057_p	7057	Outside	12	0	0.5	189	[6 6]	[553.0, 561.0]	[ 0 189]	[12]	[553.0]	['Free']	Only Free	ER LD	ER to LD
50pM dmhp seipin extra001/	p7065_p	7065	Inside	22	0	0	0	[22]	[555.0]	[0]	[22]	[555.0]	['Free']	Only Free	ER	Only ER
50pM dmhp seipin extra001/	p7069_p	7069	Inside	19	0.263158	0	0	[19]	[555.0]	[0]	[7 5 7]	[555.0, 565.0, 570.0]	['Free', 'Restricted', 'Free']	Multiple switches	ER	Only ER
50pM dmhp seipin extra001/	p7078_p	7078		12	1	1	136	[12]	[558.0]	[136]	[12]	[558.0]	['Restricted']	Only Restricted	LD	Only LD
50pM dmhp seipin extra001/	p7079_p	7079	Inside	8	0	0	0	[8]	[558.0]	[0]	[8]	[558.0]	['Free']	Only Free	ER	Only ER
50pM dmhp seipin extra001/	p7081_p	7081	Inside	79	1	0	0	[79]	[557.0]	[0]	[79]	[557.0]	['Restricted']	Only Restricted	ER	Only ER
50pM dmhp seipin extra001/	p7087_p	7087	Inside	33	0	0	0	[33]	[557.0]	[0]	[33]	[557.0]	['Free']	Only Free	ER	Only ER
50pM dmhp seipin extra001/	p7088_p	7088	Inside	9	0	0	0	[9]	[557.0]	[0]	[9]	[557.0]	['Free']	Only Free	ER	Only ER
50pM dmhp seipin extra001/	p7089_p	7089		15	0	1	201	[15]	[557.0]	[201]	[15]	[557.0]	['Free']	Only Free	LD	Only LD
50pM dmhp seipin extra001/	p7091_p	7091	Inside	74	0.77027	0	0	[74]	[559.0]	[0]	[57 17]	[559.0, 619.0]	['Restricted', 'Free']	Restricted to Free	ER	Only ER
50pM dmhp seipin extra001/	p7092_p	7092	Inside	9	0	0	0	[9]	[559.0]	[0]	[9]	[559.0]	['Free']	Only Free	ER	Only ER
50pM dmhp seipin extra001/	p7099_p	7099	Inside	9	0.222222	0	0	[9]	[559.0]	[0]	[2 7]	[559.0, 561.0]	['Restricted', 'Free']	Restricted to Free	ER	Only ER
50pM dmhp seipin extra001/	p7102_p	7102	Inside	26	1	0	0	[26]	[560.0]	[0]	[26]	[560.0]	['Restricted']	Only Restricted	ER	Only ER
50pM dmhp seipin extra001/	p7106_p	7106	Inside	9	1	0	0	[9]	[560.0]	[0]	[9]	[560.0]	['Restricted']	Only Restricted	ER	Only ER
50pM dmhp seipin extra001/	p7109_p	7109	Inside	29	0.931034	0	0	[29]	[560.0]	[0]	[ 5 1 6 1 16]	[560.0, 566.0, 567.0, 573.0, 574.0]	['Restricted', 'Free', 'Restricted', 'Free', 'Restricted']	Multiple switches	ER	Only ER
50pM dmhp seipin extra001/	p7111_p	7111		17	1	1	187	[17]	[561.0]	[187]	[17]	[561.0]	['Restricted']	Only Restricted	LD	Only LD
50pM dmhp seipin extra001/	p7114_p	7114	Inside	20	0	0	0	[20]	[561.0]	[0]	[20]	[561.0]	['Free']	Only Free	ER	Only ER
50pM dmhp seipin extra001/	p7115_p	7115	Inside	9	0.333333	0	0	[9]	[563.0]	[0]	[3 6]	[563.0, 567.0]	['Restricted', 'Free']	Restricted to Free	ER	Only ER
50pM dmhp seipin extra001/	p7122_p	7122		19	0	1	144	[19]	[561.0]	[144]	[19]	[561.0]	['Free']	Only Free	LD	Only LD
50pM dmhp seipin extra001/	p7126_p	7126	Inside	13	1	0	0	[13]	[561.0]	[0]	[13]	[561.0]	['Restricted']	Only Restricted	ER	Only ER
50pM dmhp seipin extra001/	p7128_p	7128		13	0.384615	1	114	[13]	[562.0]	[114]	[8 5]	[562.0, 573.0]	['Free', 'Restricted']	Free to Restricted	LD	Only LD
50pM dmhp seipin extra001/	p7133_p	7133		9	1	1	117	[9]	[565.0]	[117]	[9]	[565.0]	['Restricted']	Only Restricted	LD	Only LD
50pM dmhp seipin extra001/	p7134_p	7134	Inside	15	0	0	0	[15]	[566.0]	[0]	[15]	[566.0]	['Free']	Only Free	ER	Only ER
50pM dmhp seipin extra001/	p7135_p	7135	Outside	12	0	0.666667	44	[4 8]	[565.0, 569.0]	[ 0 44]	[12]	[565.0]	['Free']	Only Free	ER LD	ER to LD
50pM dmhp seipin extra001/	p7136_p	7136	Inside	8	0.5	0	0	[8]	[564.0]	[0]	[4 4]	[564.0, 568.0]	['Free', 'Restricted']	Free to Restricted	ER	Only ER
50pM dmhp seipin extra001/	p7137_p	7137	Inside	31	0	0	0	[31]	[564.0]	[0]	[31]	[564.0]	['Free']	Only Free	ER	Only ER
50pM dmhp seipin extra001/	p7138_p	7138	Inside	12	0	0	0	[12]	[564.0]	[0]	[12]	[564.0]	['Free']	Only Free	ER	Only ER
50pM dmhp seipin extra001/	p7139_p	7139	Inside	11	0.545455	0	0	[11]	[561.0]	[0]	[5 1 1 4]	[561.0, 567.0, 568.0, 570.0]	['Restricted', 'Free', 'Restricted', 'Free']	Multiple switches	ER	Only ER
50pM dmhp seipin extra001/	p7144_p	7144	Inside	9	1	0	0	[9]	[568.0]	[0]	[9]	[568.0]	['Restricted']	Only Restricted	ER	Only ER
50pM dmhp seipin extra001/	p7147_p	7147		8	1	1	153	[8]	[567.0]	[153]	[8]	[567.0]	['Restricted']	Only Restricted	LD	Only LD
50pM dmhp seipin extra001/	p7148_p	7148		12	1	1	188	[12]	[567.0]	[188]	[12]	[567.0]	['Restricted']	Only Restricted	LD	Only LD
50pM dmhp seipin extra001/	p7150_p	7150		42	1	1	154	[42]	[568.0]	[154]	[42]	[568.0]	['Restricted']	Only Restricted	LD	Only LD
50pM dmhp seipin extra001/	p7153_p	7153	Inside	9	0	0	0	[9]	[568.0]	[0]	[9]	[568.0]	['Free']	Only Free	ER	Only ER
50pM dmhp seipin extra001/	p7156_p	7156	Inside	10	1	0	0	[10]	[568.0]	[0]	[10]	[568.0]	['Restricted']	Only Restricted	ER	Only ER
50pM dmhp seipin extra001/	p7158_p	7158		13	0.615385	1	193	[13]	[569.0]	[193]	[5 8]	[569.0, 575.0]	['Free', 'Restricted']	Free to Restricted	LD	Only LD
50pM dmhp seipin extra001/	p7172_p	7172	Inside	9	0.222222	0	0	[9]	[571.0]	[0]	[2 7]	[571.0, 573.0]	['Restricted', 'Free']	Restricted to Free	ER	Only ER
50pM dmhp seipin extra001/	p7174_p	7174	Inside	10	1	0	0	[10]	[570.0]	[0]	[10]	[570.0]	['Restricted']	Only Restricted	ER	Only ER
50pM dmhp seipin extra001/	p7180_p	7180	Inside	28	0.321429	0	0	[28]	[570.0]	[0]	[ 1 2 18 7]	[570.0, 571.0, 573.0, 596.0]	['Free', 'Restricted', 'Free', 'Restricted']	Multiple switches	ER	Only ER
50pM dmhp seipin extra001/	p7184_p	7184		10	0	1	118	[10]	[571.0]	[118]	[10]	[571.0]	['Free']	Only Free	LD	Only LD
50pM dmhp seipin extra001/	p7186_p	7186	Inside	37	0	0	0	[37]	[571.0]	[0]	[37]	[571.0]	['Free']	Only Free	ER	Only ER
50pM dmhp seipin extra001/	p7193_p	7193		10	0.1	1	146	[10]	[573.0]	[146]	[1 9]	[573.0, 574.0]	['Restricted', 'Free']	Restricted to Free	LD	Only LD
50pM dmhp seipin extra001/	p7195_p	7195	Inside	11	0.363636	0	0	[11]	[573.0]	[0]	[4 7]	[573.0, 577.0]	['Restricted', 'Free']	Restricted to Free	ER	Only ER
50pM dmhp seipin extra001/	p7199_p	7199	Inside	14	0	0	0	[14]	[573.0]	[0]	[14]	[573.0]	['Free']	Only Free	ER	Only ER
50pM dmhp seipin extra001/	p7200_p	7200	Inside	9	0	0	0	[9]	[574.0]	[0]	[9]	[574.0]	['Free']	Only Free	ER	Only ER
50pM dmhp seipin extra001/	p7201_p	7201		24	0.541667	1	149	[24]	[570.0]	[149]	[11 13]	[570.0, 584.0]	['Free', 'Restricted']	Free to Restricted	LD	Only LD
50pM dmhp seipin extra001/	p7212_p	7212	Inside	16	0.5	0	0	[16]	[575.0]	[0]	[8 8]	[575.0, 584.0]	['Restricted', 'Free']	Restricted to Free	ER	Only ER
50pM dmhp seipin extra001/	p7215_p	7215		69	1	1	114	[69]	[572.0]	[114]	[69]	[572.0]	['Restricted']	Only Restricted	LD	Only LD
50pM dmhp seipin extra001/	p7217_p	7217	Inside	12	0.416667	0	0	[12]	[575.0]	[0]	[7 5]	[575.0, 583.0]	['Free', 'Restricted']	Free to Restricted	ER	Only ER
50pM dmhp seipin extra001/	p7220_p	7220	Inside	11	0	0	0	[11]	[573.0]	[0]	[11]	[573.0]	['Free']	Only Free	ER	Only ER
50pM dmhp seipin extra001/	p7221_p	7221	Inside	13	0.538462	0	0	[13]	[572.0]	[0]	[1 6 6]	[572.0, 573.0, 581.0]	['Restricted', 'Free', 'Restricted']	Multiple switches	ER	Only ER
50pM dmhp seipin extra001/	p7228_p	7228		13	0.461538	1	78	[13]	[576.0]	[78]	[7 6]	[576.0, 583.0]	['Free', 'Restricted']	Free to Restricted	LD	Only LD
50pM dmhp seipin extra001/	p7230_p	7230		23	1	1	137	[23]	[577.0]	[137]	[23]	[577.0]	['Restricted']	Only Restricted	LD	Only LD
50pM dmhp seipin extra001/	p7232_p	7232		20	0.35	1	142	[20]	[577.0]	[142]	[ 7 13]	[577.0, 588.0]	['Restricted', 'Free']	Restricted to Free	LD	Only LD
50pM dmhp seipin extra001/	p7234_p	7234	Inside	13	0.461538	0	0	[13]	[577.0]	[0]	[1 6 6]	[577.0, 578.0, 584.0]	['Free', 'Restricted', 'Free']	Multiple switches	ER	Only ER
50pM dmhp seipin extra001/	p7248_p	7248	Inside	8	0	0	0	[8]	[579.0]	[0]	[8]	[579.0]	['Free']	Only Free	ER	Only ER
50pM dmhp seipin extra001/	p7250_p	7250	Inside	9	0	0	0	[9]	[579.0]	[0]	[9]	[579.0]	['Free']	Only Free	ER	Only ER
50pM dmhp seipin extra001/	p7255_p	7255		24	1	1	2	[24]	[576.0]	[2]	[24]	[576.0]	['Restricted']	Only Restricted	LD	Only LD
50pM dmhp seipin extra001/	p7258_p	7258		10	0	1	24	[10]	[579.0]	[24]	[10]	[579.0]	['Free']	Only Free	LD	Only LD
50pM dmhp seipin extra001/	p7259_p	7259	Inside	32	0	0	0	[32]	[579.0]	[0]	[32]	[579.0]	['Free']	Only Free	ER	Only ER
50pM dmhp seipin extra001/	p7264_p	7264	Inside	8	0.75	0	0	[8]	[580.0]	[0]	[6 2]	[580.0, 591.0]	['Restricted', 'Free']	Restricted to Free	ER	Only ER
50pM dmhp seipin extra001/	p7268_p	7268	Inside	9	1	0	0	[9]	[581.0]	[0]	[9]	[581.0]	['Restricted']	Only Restricted	ER	Only ER
50pM dmhp seipin extra001/	p7276_p	7276		59	1	1	153	[59]	[581.0]	[153]	[59]	[581.0]	['Restricted']	Only Restricted	LD	Only LD
50pM dmhp seipin extra001/	p7278_p	7278	Inside	37	0.135135	0	0	[37]	[581.0]	[0]	[24 5 8]	[581.0, 609.0, 614.0]	['Free', 'Restricted', 'Free']	Multiple switches	ER	Only ER
50pM dmhp seipin extra001/	p7298_p	7298	Inside	38	0	0	0	[38]	[584.0]	[0]	[38]	[584.0]	['Free']	Only Free	ER	Only ER
50pM dmhp seipin extra001/	p7302_p	7302	Inside	8	0	0	0	[8]	[587.0]	[0]	[8]	[587.0]	['Free']	Only Free	ER	Only ER
50pM dmhp seipin extra001/	p7304_p	7304		8	1	1	197	[8]	[586.0]	[197]	[8]	[586.0]	['Restricted']	Only Restricted	LD	Only LD
50pM dmhp seipin extra001/	p7305_p	7305	Inside	16	0	0	0	[16]	[587.0]	[0]	[16]	[587.0]	['Free']	Only Free	ER	Only ER
50pM dmhp seipin extra001/	p7308_p	7308	Inside	10	1	0	0	[10]	[587.0]	[0]	[10]	[587.0]	['Restricted']	Only Restricted	ER	Only ER
50pM dmhp seipin extra001/	p7309_p	7309	Inside	12	0	0	0	[12]	[587.0]	[0]	[12]	[587.0]	['Free']	Only Free	ER	Only ER
50pM dmhp seipin extra001/	p7311_p	7311		40	1	1	194	[40]	[587.0]	[194]	[40]	[587.0]	['Restricted']	Only Restricted	LD	Only LD
50pM dmhp seipin extra001/	p7312_p	7312	Inside	27	1	0	0	[27]	[585.0]	[0]	[27]	[585.0]	['Restricted']	Only Restricted	ER	Only ER
50pM dmhp seipin extra001/	p7313_p	7313	Outside	21	0.047619	0.333333	179	[14 7]	[588.0, 604.0]	[ 0 179]	[ 1 20]	[588.0, 589.0]	['Restricted', 'Free']	Restricted to Free	ER LD	ER to LD
50pM dmhp seipin extra001/	p7315_p	7315	Inside	8	0	0	0	[8]	[584.0]	[0]	[8]	[584.0]	['Free']	Only Free	ER	Only ER
50pM dmhp seipin extra001/	p7316_p	7316	Inside	10	1	0	0	[10]	[585.0]	[0]	[10]	[585.0]	['Restricted']	Only Restricted	ER	Only ER
50pM dmhp seipin extra001/	p7318_p	7318		12	1	1	190	[12]	[589.0]	[190]	[12]	[589.0]	['Restricted']	Only Restricted	LD	Only LD
50pM dmhp seipin extra001/	p7319_p	7319	Inside	11	0	0	0	[11]	[589.0]	[0]	[11]	[589.0]	['Free']	Only Free	ER	Only ER
50pM dmhp seipin extra001/	p7321_p	7321		9	0	1	155	[9]	[589.0]	[155]	[9]	[589.0]	['Free']	Only Free	LD	Only LD
50pM dmhp seipin extra001/	p7323_p	7323		57	0.596491	1	149	[57]	[588.0]	[149]	[23 34]	[588.0, 612.0]	['Free', 'Restricted']	Free to Restricted	LD	Only LD
50pM dmhp seipin extra001/	p7324_p	7324		14	0	1	183	[14]	[588.0]	[183]	[14]	[588.0]	['Free']	Only Free	LD	Only LD
50pM dmhp seipin extra001/	p7325_p	7325	Inside	11	0.363636	0	0	[11]	[585.0]	[0]	[4 7]	[585.0, 590.0]	['Restricted', 'Free']	Restricted to Free	ER	Only ER
50pM dmhp seipin extra001/	p7337_p	7337	Inside	8	0.75	0	0	[8]	[590.0]	[0]	[1 2 5]	[590.0, 591.0, 593.0]	['Restricted', 'Free', 'Restricted']	Multiple switches	ER	Only ER
50pM dmhp seipin extra001/	p7338_p	7338		13	1	1	191	[13]	[591.0]	[191]	[13]	[591.0]	['Restricted']	Only Restricted	LD	Only LD
50pM dmhp seipin extra001/	p7350_p	7350	Inside	10	0	0	0	[10]	[592.0]	[0]	[10]	[592.0]	['Free']	Only Free	ER	Only ER
50pM dmhp seipin extra001/	p7353_p	7353	Inside	9	0	0	0	[9]	[592.0]	[0]	[9]	[592.0]	['Free']	Only Free	ER	Only ER
50pM dmhp seipin extra001/	p7357_p	7357	Outside	15	0	0.266667	76	[ 4 11]	[590.0, 594.0]	[76 0]	[15]	[590.0]	['Free']	Only Free	LD ER	LD to ER
50pM dmhp seipin extra001/	p7359_p	7359	Inside	8	0.125	0	0	[8]	[590.0]	[0]	[1 7]	[590.0, 591.0]	['Restricted', 'Free']	Restricted to Free	ER	Only ER
50pM dmhp seipin extra001/	p7360_p	7360	Outside	20	0	0.2	62	[16 4]	[591.0, 608.0]	[ 0 62]	[20]	[591.0]	['Free']	Only Free	ER LD	ER to LD
50pM dmhp seipin extra001/	p7361_p	7361	Inside	10	0	0	0	[10]	[593.0]	[0]	[10]	[593.0]	['Free']	Only Free	ER	Only ER
50pM dmhp seipin extra001/	p7365_p	7365	Inside	10	1	0	0	[10]	[596.0]	[0]	[10]	[596.0]	['Restricted']	Only Restricted	ER	Only ER
50pM dmhp seipin extra001/	p7370_p	7370		9	0.111111	1	141	[9]	[590.0]	[141]	[1 8]	[590.0, 591.0]	['Restricted', 'Free']	Restricted to Free	LD	Only LD
50pM dmhp seipin extra001/	p7375_p	7375	Inside	25	0.24	0	0	[25]	[595.0]	[0]	[12 6 7]	[595.0, 609.0, 616.0]	['Free', 'Restricted', 'Free']	Multiple switches	ER	Only ER
50pM dmhp seipin extra001/	p7376_p	7376	Inside	8	0	0	0	[8]	[592.0]	[0]	[8]	[592.0]	['Free']	Only Free	ER	Only ER
50pM dmhp seipin extra001/	p7378_p	7378	Outside	38	0	0.368421	204	[ 7 24 7]	[595.0, 606.0, 635.0]	[204 0 204]	[38]	[595.0]	['Free']	Only Free	LD ER LD	Multiple switches
50pM dmhp seipin extra001/	p7380_p	7380	Inside	21	0.0952381	0	0	[21]	[598.0]	[0]	[13 2 6]	[598.0, 611.0, 613.0]	['Free', 'Restricted', 'Free']	Multiple switches	ER	Only ER
50pM dmhp seipin extra001/	p7387_p	7387	Inside	15	0	0	0	[15]	[598.0]	[0]	[15]	[598.0]	['Free']	Only Free	ER	Only ER
50pM dmhp seipin extra001/	p7389_p	7389	Inside	31	1	0	0	[31]	[598.0]	[0]	[31]	[598.0]	['Restricted']	Only Restricted	ER	Only ER
50pM dmhp seipin extra001/	p7390_p	7390	Inside	9	1	0	0	[9]	[592.0]	[0]	[9]	[592.0]	['Restricted']	Only Restricted	ER	Only ER
50pM dmhp seipin extra001/	p7392_p	7392	Inside	15	0.6	0	0	[15]	[598.0]	[0]	[9 6]	[598.0, 608.0]	['Restricted', 'Free']	Restricted to Free	ER	Only ER
50pM dmhp seipin extra001/	p7397_p	7397	Inside	8	0.125	0	0	[8]	[598.0]	[0]	[1 7]	[598.0, 599.0]	['Restricted', 'Free']	Restricted to Free	ER	Only ER
50pM dmhp seipin extra001/	p7398_p	7398	Inside	11	0.636364	0	0	[11]	[597.0]	[0]	[4 7]	[597.0, 601.0]	['Free', 'Restricted']	Free to Restricted	ER	Only ER
50pM dmhp seipin extra001/	p7402_p	7402	Inside	87	0.505747	0	0	[87]	[599.0]	[0]	[43 44]	[599.0, 648.0]	['Free', 'Restricted']	Free to Restricted	ER	Only ER
50pM dmhp seipin extra001/	p7405_p	7405		24	0.666667	1	144	[24]	[599.0]	[144]	[ 1 16 7]	[599.0, 600.0, 617.0]	['Free', 'Restricted', 'Free']	Multiple switches	LD	Only LD
50pM dmhp seipin extra001/	p7409_p	7409	Outside	27	0.296296	0.555556	47	[15 12]	[599.0, 619.0]	[47 0]	[ 8 19]	[599.0, 609.0]	['Restricted', 'Free']	Restricted to Free	LD ER	LD to ER
50pM dmhp seipin extra001/	p7410_p	7410	Inside	8	0	0	0	[8]	[599.0]	[0]	[8]	[599.0]	['Free']	Only Free	ER	Only ER
50pM dmhp seipin extra001/	p7411_p	7411		10	0.6	1	163	[10]	[593.0]	[163]	[1 4 5]	[593.0, 594.0, 601.0]	['Restricted', 'Free', 'Restricted']	Multiple switches	LD	Only LD
50pM dmhp seipin extra001/	p7429_p	7429		12	0.583333	1	31	[12]	[602.0]	[31]	[3 1 2 6]	[602.0, 606.0, 607.0, 609.0]	['Free', 'Restricted', 'Free', 'Restricted']	Multiple switches	LD	Only LD
50pM dmhp seipin extra001/	p7434_p	7434	Inside	13	0	0	0	[13]	[605.0]	[0]	[13]	[605.0]	['Free']	Only Free	ER	Only ER
50pM dmhp seipin extra001/	p7436_p	7436	Outside	94	0.287234	0.308511	27	[29 65]	[603.0, 632.0]	[27 0]	[67 27]	[603.0, 670.0]	['Free', 'Restricted']	Free to Restricted	LD ER	LD to ER
50pM dmhp seipin extra001/	p7439_p	7439	Inside	24	0.625	0	0	[24]	[600.0]	[0]	[2 6 7 9]	[600.0, 602.0, 608.0, 618.0]	['Free', 'Restricted', 'Free', 'Restricted']	Multiple switches	ER	Only ER
50pM dmhp seipin extra001/	p7440_p	7440		23	1	1	141	[23]	[605.0]	[141]	[23]	[605.0]	['Restricted']	Only Restricted	LD	Only LD
50pM dmhp seipin extra001/	p7442_p	7442	Inside	18	0	0	0	[18]	[603.0]	[0]	[18]	[603.0]	['Free']	Only Free	ER	Only ER
50pM dmhp seipin extra001/	p7443_p	7443	Inside	14	0	0	0	[14]	[604.0]	[0]	[14]	[604.0]	['Free']	Only Free	ER	Only ER
50pM dmhp seipin extra001/	p7446_p	7446	Inside	16	0.4375	0	0	[16]	[602.0]	[0]	[9 7]	[602.0, 618.0]	['Free', 'Restricted']	Free to Restricted	ER	Only ER
50pM dmhp seipin extra001/	p7447_p	7447	Inside	8	0	0	0	[8]	[600.0]	[0]	[8]	[600.0]	['Free']	Only Free	ER	Only ER
50pM dmhp seipin extra001/	p7450_p	7450	Inside	8	0	0	0	[8]	[601.0]	[0]	[8]	[601.0]	['Free']	Only Free	ER	Only ER
50pM dmhp seipin extra001/	p7455_p	7455		8	0	1	21	[8]	[606.0]	[21]	[8]	[606.0]	['Free']	Only Free	LD	Only LD
50pM dmhp seipin extra001/	p7456_p	7456	Inside	17	0	0	0	[17]	[606.0]	[0]	[17]	[606.0]	['Free']	Only Free	ER	Only ER
50pM dmhp seipin extra001/	p7458_p	7458	Inside	41	0	0	0	[41]	[606.0]	[0]	[41]	[606.0]	['Free']	Only Free	ER	Only ER
50pM dmhp seipin extra001/	p7460_p	7460		8	0.25	1	126	[8]	[604.0]	[126]	[2 6]	[604.0, 608.0]	['Restricted', 'Free']	Restricted to Free	LD	Only LD
50pM dmhp seipin extra001/	p7474_p	7474	Inside	16	0.25	0	0	[16]	[608.0]	[0]	[12 4]	[608.0, 623.0]	['Free', 'Restricted']	Free to Restricted	ER	Only ER
50pM dmhp seipin extra001/	p7475_p	7475	Inside	8	0.125	0	0	[8]	[610.0]	[0]	[1 7]	[610.0, 611.0]	['Restricted', 'Free']	Restricted to Free	ER	Only ER
50pM dmhp seipin extra001/	p7476_p	7476	Inside	19	0.0526316	0	0	[19]	[607.0]	[0]	[ 1 18]	[607.0, 608.0]	['Restricted', 'Free']	Restricted to Free	ER	Only ER
50pM dmhp seipin extra001/	p7480_p	7480	Inside	28	0	0	0	[28]	[610.0]	[0]	[28]	[610.0]	['Free']	Only Free	ER	Only ER
50pM dmhp seipin extra001/	p7482_p	7482		21	1	1	192	[21]	[611.0]	[192]	[21]	[611.0]	['Restricted']	Only Restricted	LD	Only LD
50pM dmhp seipin extra001/	p7483_p	7483	Inside	50	0.96	0	0	[50]	[609.0]	[0]	[39 1 9 1]	[609.0, 649.0, 650.0, 659.0]	['Restricted', 'Free', 'Restricted', 'Free']	Multiple switches	ER	Only ER
50pM dmhp seipin extra001/	p7485_p	7485	Inside	10	0.6	0	0	[10]	[611.0]	[0]	[4 6]	[611.0, 615.0]	['Free', 'Restricted']	Free to Restricted	ER	Only ER
50pM dmhp seipin extra001/	p7486_p	7486	Outside	23	0.565217	0.26087	113	[ 6 17]	[610.0, 619.0]	[113 0]	[ 1 10 12]	[610.0, 611.0, 625.0]	['Restricted', 'Free', 'Restricted']	Multiple switches	LD ER	LD to ER
50pM dmhp seipin extra001/	p7489_p	7489	Inside	11	1	0	0	[11]	[611.0]	[0]	[11]	[611.0]	['Restricted']	Only Restricted	ER	Only ER
50pM dmhp seipin extra001/	p7493_p	7493		16	1	1	121	[16]	[608.0]	[121]	[16]	[608.0]	['Restricted']	Only Restricted	LD	Only LD
50pM dmhp seipin extra001/	p7499_p	7499	Outside	19	0.0526316	0.578947	196	[ 8 11]	[610.0, 621.0]	[ 0 196]	[ 1 18]	[610.0, 611.0]	['Restricted', 'Free']	Restricted to Free	ER LD	ER to LD
50pM dmhp seipin extra001/	p7500_p	7500	Outside	9	0.888889	0.444444	189	[5 4]	[609.0, 616.0]	[ 0 189]	[2 1 6]	[609.0, 611.0, 614.0]	['Restricted', 'Free', 'Restricted']	Multiple switches	ER LD	ER to LD
50pM dmhp seipin extra001/	p7503_p	7503	Outside	93	0.688172	0.903226	137	[84 9]	[607.0, 714.0]	[137 0]	[64 29]	[607.0, 685.0]	['Restricted', 'Free']	Restricted to Free	LD ER	LD to ER
50pM dmhp seipin extra001/	p7505_p	7505	Inside	10	1	0	0	[10]	[609.0]	[0]	[10]	[609.0]	['Restricted']	Only Restricted	ER	Only ER
50pM dmhp seipin extra001/	p7507_p	7507	Inside	10	0.7	0	0	[10]	[613.0]	[0]	[3 7]	[613.0, 616.0]	['Free', 'Restricted']	Free to Restricted	ER	Only ER
50pM dmhp seipin extra001/	p7508_p	7508	Outside	18	0	0.222222	76	[14 4]	[614.0, 631.0]	[ 0 76]	[18]	[614.0]	['Free']	Only Free	ER LD	ER to LD
50pM dmhp seipin extra001/	p7510_p	7510	Inside	8	0	0	0	[8]	[608.0]	[0]	[8]	[608.0]	['Free']	Only Free	ER	Only ER
50pM dmhp seipin extra001/	p7511_p	7511	Outside	16	0.3125	0.625	62	[ 6 10]	[612.0, 620.0]	[ 0 62]	[11 5]	[612.0, 625.0]	['Free', 'Restricted']	Free to Restricted	ER LD	ER to LD
50pM dmhp seipin extra001/	p7515_p	7515	Inside	14	0	0	0	[14]	[613.0]	[0]	[14]	[613.0]	['Free']	Only Free	ER	Only ER
50pM dmhp seipin extra001/	p7516_p	7516	Inside	10	0.1	0	0	[10]	[613.0]	[0]	[1 9]	[613.0, 614.0]	['Restricted', 'Free']	Restricted to Free	ER	Only ER
50pM dmhp seipin extra001/	p7517_p	7517	Inside	21	0.666667	0	0	[21]	[614.0]	[0]	[14 7]	[614.0, 628.0]	['Restricted', 'Free']	Restricted to Free	ER	Only ER
50pM dmhp seipin extra001/	p7518_p	7518	Inside	24	0.0416667	0	0	[24]	[612.0]	[0]	[ 1 23]	[612.0, 613.0]	['Restricted', 'Free']	Restricted to Free	ER	Only ER
50pM dmhp seipin extra001/	p7519_p	7519	Inside	16	0.6875	0	0	[16]	[614.0]	[0]	[ 5 11]	[614.0, 620.0]	['Free', 'Restricted']	Free to Restricted	ER	Only ER
50pM dmhp seipin extra001/	p7525_p	7525	Inside	10	0	0	0	[10]	[615.0]	[0]	[10]	[615.0]	['Free']	Only Free	ER	Only ER
50pM dmhp seipin extra001/	p7527_p	7527	Inside	10	0.4	0	0	[10]	[615.0]	[0]	[2 4 4]	[615.0, 617.0, 621.0]	['Free', 'Restricted', 'Free']	Multiple switches	ER	Only ER
50pM dmhp seipin extra001/	p7529_p	7529	Inside	21	0.571429	0	0	[21]	[615.0]	[0]	[ 9 12]	[615.0, 624.0]	['Free', 'Restricted']	Free to Restricted	ER	Only ER
50pM dmhp seipin extra001/	p7533_p	7533	Outside	14	0	0.5	157	[7 7]	[616.0, 624.0]	[157 0]	[14]	[616.0]	['Free']	Only Free	LD ER	LD to ER
50pM dmhp seipin extra001/	p7534_p	7534	Inside	32	0.0625	0	0	[32]	[616.0]	[0]	[ 1 1 1 29]	[616.0, 617.0, 618.0, 620.0]	['Restricted', 'Free', 'Restricted', 'Free']	Multiple switches	ER	Only ER
50pM dmhp seipin extra001/	p7536_p	7536	Inside	11	0.0909091	0	0	[11]	[616.0]	[0]	[ 1 10]	[616.0, 617.0]	['Restricted', 'Free']	Restricted to Free	ER	Only ER
50pM dmhp seipin extra001/	p7540_p	7540	Inside	9	0.222222	0	0	[9]	[617.0]	[0]	[7 2]	[617.0, 624.0]	['Free', 'Restricted']	Free to Restricted	ER	Only ER
50pM dmhp seipin extra001/	p7547_p	7547	Inside	78	0	0	0	[78]	[619.0]	[0]	[78]	[619.0]	['Free']	Only Free	ER	Only ER
50pM dmhp seipin extra001/	p7552_p	7552	Inside	12	0.25	0	0	[12]	[620.0]	[0]	[9 3]	[620.0, 629.0]	['Free', 'Restricted']	Free to Restricted	ER	Only ER
50pM dmhp seipin extra001/	p7555_p	7555	Outside	14	0.0714286	0.5	32	[7 7]	[621.0, 629.0]	[32 0]	[ 1 13]	[621.0, 622.0]	['Restricted', 'Free']	Restricted to Free	LD ER	LD to ER
50pM dmhp seipin extra001/	p7556_p	7556		13	1	1	193	[13]	[622.0]	[193]	[13]	[622.0]	['Restricted']	Only Restricted	LD	Only LD
50pM dmhp seipin extra001/	p7557_p	7557		8	1	1	2	[8]	[621.0]	[2]	[8]	[621.0]	['Restricted']	Only Restricted	LD	Only LD
50pM dmhp seipin extra001/	p7560_p	7560		27	0	1	154	[27]	[622.0]	[154]	[27]	[622.0]	['Free']	Only Free	LD	Only LD
50pM dmhp seipin extra001/	p7565_p	7565	Inside	9	0	0	0	[9]	[623.0]	[0]	[9]	[623.0]	['Free']	Only Free	ER	Only ER
50pM dmhp seipin extra001/	p7572_p	7572	Inside	11	1	0	0	[11]	[625.0]	[0]	[11]	[625.0]	['Restricted']	Only Restricted	ER	Only ER
50pM dmhp seipin extra001/	p7582_p	7582		10	1	1	163	[10]	[624.0]	[163]	[10]	[624.0]	['Restricted']	Only Restricted	LD	Only LD
50pM dmhp seipin extra001/	p7586_p	7586	Inside	8	0.125	0	0	[8]	[624.0]	[0]	[1 7]	[624.0, 625.0]	['Restricted', 'Free']	Restricted to Free	ER	Only ER
50pM dmhp seipin extra001/	p7598_p	7598	Inside	9	0	0	0	[9]	[626.0]	[0]	[9]	[626.0]	['Free']	Only Free	ER	Only ER
50pM dmhp seipin extra001/	p7599_p	7599	Inside	14	0.5	0	0	[14]	[626.0]	[0]	[7 7]	[626.0, 633.0]	['Free', 'Restricted']	Free to Restricted	ER	Only ER
50pM dmhp seipin extra001/	p7600_p	7600		8	0.125	1	155	[8]	[628.0]	[155]	[7 1]	[628.0, 636.0]	['Free', 'Restricted']	Free to Restricted	LD	Only LD
50pM dmhp seipin extra001/	p7601_p	7601		8	1	1	156	[8]	[627.0]	[156]	[8]	[627.0]	['Restricted']	Only Restricted	LD	Only LD
50pM dmhp seipin extra001/	p7603_p	7603	Inside	145	0.275862	0	0	[145]	[628.0]	[0]	[51 27 9 13 45]	[628.0, 680.0, 707.0, 716.0, 729.0]	['Free', 'Restricted', 'Free', 'Restricted', 'Free']	Multiple switches	ER	Only ER
50pM dmhp seipin extra001/	p7606_p	7606	Inside	23	0.521739	0	0	[23]	[628.0]	[0]	[1 4 6 7 5]	[628.0, 629.0, 633.0, 640.0, 647.0]	['Restricted', 'Free', 'Restricted', 'Free', 'Restricted']	Multiple switches	ER	Only ER
50pM dmhp seipin extra001/	p7607_p	7607	Outside	89	0.764045	0.932584	179	[59 6 24]	[626.0, 696.0, 703.0]	[179 0 179]	[50 21 18]	[626.0, 686.0, 709.0]	['Restricted', 'Free', 'Restricted']	Multiple switches	LD ER LD	Multiple switches
50pM dmhp seipin extra001/	p7611_p	7611	Inside	22	0.136364	0	0	[22]	[628.0]	[0]	[12 3 7]	[628.0, 641.0, 644.0]	['Free', 'Restricted', 'Free']	Multiple switches	ER	Only ER
50pM dmhp seipin extra001/	p7613_p	7613	Inside	25	0	0	0	[25]	[628.0]	[0]	[25]	[628.0]	['Free']	Only Free	ER	Only ER
50pM dmhp seipin extra001/	p7622_p	7622	Inside	11	0	0	0	[11]	[632.0]	[0]	[11]	[632.0]	['Free']	Only Free	ER	Only ER
50pM dmhp seipin extra001/	p7623_p	7623	Inside	17	0.352941	0	0	[17]	[632.0]	[0]	[ 6 11]	[632.0, 641.0]	['Restricted', 'Free']	Restricted to Free	ER	Only ER
50pM dmhp seipin extra001/	p7627_p	7627	Outside	8	0.125	0.5	102	[4 4]	[632.0, 636.0]	[102 0]	[1 7]	[632.0, 633.0]	['Restricted', 'Free']	Restricted to Free	LD ER	LD to ER
50pM dmhp seipin extra001/	p7632_p	7632	Inside	42	1	0	0	[42]	[628.0]	[0]	[42]	[628.0]	['Restricted']	Only Restricted	ER	Only ER
50pM dmhp seipin extra001/	p7634_p	7634	Outside	13	0.461538	0.384615	177	[8 5]	[632.0, 641.0]	[ 0 177]	[6 7]	[632.0, 638.0]	['Restricted', 'Free']	Restricted to Free	ER LD	ER to LD
50pM dmhp seipin extra001/	p7651_p	7651	Inside	12	0	0	0	[12]	[634.0]	[0]	[12]	[634.0]	['Free']	Only Free	ER	Only ER
50pM dmhp seipin extra001/	p7652_p	7652		11	0.545455	1	144	[11]	[636.0]	[144]	[5 6]	[636.0, 643.0]	['Free', 'Restricted']	Free to Restricted	LD	Only LD
50pM dmhp seipin extra001/	p7654_p	7654	Inside	11	0.545455	0	0	[11]	[633.0]	[0]	[5 6]	[633.0, 638.0]	['Free', 'Restricted']	Free to Restricted	ER	Only ER
50pM dmhp seipin extra001/	p7655_p	7655	Inside	45	0.666667	0	0	[45]	[635.0]	[0]	[23 15 7]	[635.0, 661.0, 676.0]	['Restricted', 'Free', 'Restricted']	Multiple switches	ER	Only ER
50pM dmhp seipin extra001/	p7656_p	7656		15	0	1	141	[15]	[636.0]	[141]	[15]	[636.0]	['Free']	Only Free	LD	Only LD
50pM dmhp seipin extra001/	p7662_p	7662	Inside	9	0	0	0	[9]	[634.0]	[0]	[9]	[634.0]	['Free']	Only Free	ER	Only ER
50pM dmhp seipin extra001/	p7663_p	7663	Inside	14	0.214286	0	0	[14]	[635.0]	[0]	[9 2 2 1]	[635.0, 644.0, 646.0, 651.0]	['Free', 'Restricted', 'Free', 'Restricted']	Multiple switches	ER	Only ER
50pM dmhp seipin extra001/	p7665_p	7665	Inside	24	0	0	0	[24]	[634.0]	[0]	[24]	[634.0]	['Free']	Only Free	ER	Only ER
50pM dmhp seipin extra001/	p7666_p	7666	Inside	13	0.0769231	0	0	[13]	[637.0]	[0]	[ 1 12]	[637.0, 638.0]	['Restricted', 'Free']	Restricted to Free	ER	Only ER
50pM dmhp seipin extra001/	p7667_p	7667	Inside	9	0.111111	0	0	[9]	[634.0]	[0]	[1 8]	[634.0, 635.0]	['Restricted', 'Free']	Restricted to Free	ER	Only ER
50pM dmhp seipin extra001/	p7671_p	7671		15	0.666667	1	136	[15]	[635.0]	[136]	[2 5 8]	[635.0, 638.0, 644.0]	['Restricted', 'Free', 'Restricted']	Multiple switches	LD	Only LD
50pM dmhp seipin extra001/	p7675_p	7675	Inside	13	0	0	0	[13]	[638.0]	[0]	[13]	[638.0]	['Free']	Only Free	ER	Only ER
50pM dmhp seipin extra001/	p7678_p	7678	Inside	16	0.5625	0	0	[16]	[639.0]	[0]	[9 7]	[639.0, 648.0]	['Restricted', 'Free']	Restricted to Free	ER	Only ER
50pM dmhp seipin extra001/	p7680_p	7680	Inside	8	0	0	0	[8]	[633.0]	[0]	[8]	[633.0]	['Free']	Only Free	ER	Only ER
50pM dmhp seipin extra001/	p7683_p	7683	Inside	13	0.538462	0	0	[13]	[640.0]	[0]	[7 6]	[640.0, 647.0]	['Restricted', 'Free']	Restricted to Free	ER	Only ER
50pM dmhp seipin extra001/	p7685_p	7685	Inside	12	1	0	0	[12]	[640.0]	[0]	[12]	[640.0]	['Restricted']	Only Restricted	ER	Only ER
50pM dmhp seipin extra001/	p7697_p	7697	Inside	17	0	0	0	[17]	[633.0]	[0]	[17]	[633.0]	['Free']	Only Free	ER	Only ER
50pM dmhp seipin extra001/	p7707_p	7707		59	1	1	149	[59]	[645.0]	[149]	[59]	[645.0]	['Restricted']	Only Restricted	LD	Only LD
50pM dmhp seipin extra001/	p7709_p	7709		23	1	1	196	[23]	[641.0]	[196]	[23]	[641.0]	['Restricted']	Only Restricted	LD	Only LD
50pM dmhp seipin extra001/	p7712_p	7712	Inside	9	1	0	0	[9]	[644.0]	[0]	[9]	[644.0]	['Restricted']	Only Restricted	ER	Only ER
50pM dmhp seipin extra001/	p7714_p	7714	Inside	18	0	0	0	[18]	[643.0]	[0]	[18]	[643.0]	['Free']	Only Free	ER	Only ER
50pM dmhp seipin extra001/	p7715_p	7715	Inside	8	1	0	0	[8]	[644.0]	[0]	[8]	[644.0]	['Restricted']	Only Restricted	ER	Only ER
50pM dmhp seipin extra001/	p7716_p	7716	Inside	8	1	0	0	[8]	[641.0]	[0]	[8]	[641.0]	['Restricted']	Only Restricted	ER	Only ER
50pM dmhp seipin extra001/	p7717_p	7717		8	1	1	192	[8]	[645.0]	[192]	[8]	[645.0]	['Restricted']	Only Restricted	LD	Only LD
50pM dmhp seipin extra001/	p7718_p	7718	Inside	17	0	0	0	[17]	[643.0]	[0]	[17]	[643.0]	['Free']	Only Free	ER	Only ER
50pM dmhp seipin extra001/	p7720_p	7720		12	1	1	195	[12]	[642.0]	[195]	[12]	[642.0]	['Restricted']	Only Restricted	LD	Only LD
50pM dmhp seipin extra001/	p7721_p	7721	Inside	27	0	0	0	[27]	[642.0]	[0]	[27]	[642.0]	['Free']	Only Free	ER	Only ER
50pM dmhp seipin extra001/	p7722_p	7722		8	0	1	129	[8]	[643.0]	[129]	[8]	[643.0]	['Free']	Only Free	LD	Only LD
50pM dmhp seipin extra001/	p7724_p	7724	Inside	10	0	0	0	[10]	[643.0]	[0]	[10]	[643.0]	['Free']	Only Free	ER	Only ER
50pM dmhp seipin extra001/	p7730_p	7730	Inside	8	1	0	0	[8]	[638.0]	[0]	[8]	[638.0]	['Restricted']	Only Restricted	ER	Only ER
50pM dmhp seipin extra001/	p7732_p	7732	Inside	13	0	0	0	[13]	[642.0]	[0]	[13]	[642.0]	['Free']	Only Free	ER	Only ER
50pM dmhp seipin extra001/	p7745_p	7745	Inside	8	0.125	0	0	[8]	[652.0]	[0]	[1 7]	[652.0, 653.0]	['Restricted', 'Free']	Restricted to Free	ER	Only ER
50pM dmhp seipin extra001/	p7748_p	7748		11	0.545455	1	156	[11]	[647.0]	[156]	[5 6]	[647.0, 652.0]	['Free', 'Restricted']	Free to Restricted	LD	Only LD
50pM dmhp seipin extra001/	p7751_p	7751		11	1	1	204	[11]	[648.0]	[204]	[11]	[648.0]	['Restricted']	Only Restricted	LD	Only LD
50pM dmhp seipin extra001/	p7752_p	7752	Outside	71	0.901408	0.84507	88	[48 4 12 7]	[650.0, 707.0, 712.0, 725.0]	[88 0 88 0]	[18 7 46]	[650.0, 674.0, 684.0]	['Restricted', 'Free', 'Restricted']	Multiple switches	LD ER LD ER	Multiple switches
50pM dmhp seipin extra001/	p7753_p	7753		10	1	1	194	[10]	[648.0]	[194]	[10]	[648.0]	['Restricted']	Only Restricted	LD	Only LD
50pM dmhp seipin extra001/	p7754_p	7754	Inside	42	0	0	0	[42]	[652.0]	[0]	[42]	[652.0]	['Free']	Only Free	ER	Only ER
50pM dmhp seipin extra001/	p7755_p	7755	Inside	21	0	0	0	[21]	[647.0]	[0]	[21]	[647.0]	['Free']	Only Free	ER	Only ER
50pM dmhp seipin extra001/	p7757_p	7757	Inside	16	0	0	0	[16]	[647.0]	[0]	[16]	[647.0]	['Free']	Only Free	ER	Only ER
50pM dmhp seipin extra001/	p7763_p	7763	Inside	13	0.615385	0	0	[13]	[650.0]	[0]	[8 5]	[650.0, 661.0]	['Restricted', 'Free']	Restricted to Free	ER	Only ER
50pM dmhp seipin extra001/	p7775_p	7775	Inside	18	0.666667	0	0	[18]	[655.0]	[0]	[12 6]	[655.0, 675.0]	['Restricted', 'Free']	Restricted to Free	ER	Only ER
50pM dmhp seipin extra001/	p7776_p	7776		8	1	1	90	[8]	[655.0]	[90]	[8]	[655.0]	['Restricted']	Only Restricted	LD	Only LD
50pM dmhp seipin extra001/	p7777_p	7777		16	0.9375	1	203	[16]	[653.0]	[203]	[6 1 9]	[653.0, 659.0, 660.0]	['Restricted', 'Free', 'Restricted']	Multiple switches	LD	Only LD
50pM dmhp seipin extra001/	p7779_p	7779	Inside	8	1	0	0	[8]	[657.0]	[0]	[8]	[657.0]	['Restricted']	Only Restricted	ER	Only ER
50pM dmhp seipin extra001/	p7781_p	7781	Inside	18	0.333333	0	0	[18]	[657.0]	[0]	[ 6 12]	[657.0, 663.0]	['Restricted', 'Free']	Restricted to Free	ER	Only ER
50pM dmhp seipin extra001/	p7782_p	7782		19	0.368421	1	144	[19]	[655.0]	[144]	[ 6 12 1]	[655.0, 661.0, 673.0]	['Restricted', 'Free', 'Restricted']	Multiple switches	LD	Only LD
50pM dmhp seipin extra001/	p7783_p	7783	Inside	100	0.4	0	0	[100]	[657.0]	[0]	[24 44 16 16]	[657.0, 686.0, 730.0, 746.0]	['Restricted', 'Free', 'Restricted', 'Free']	Multiple switches	ER	Only ER
50pM dmhp seipin extra001/	p7787_p	7787	Outside	93	0.924731	0.806452	178	[18 75]	[655.0, 673.0]	[ 0 178]	[86 7]	[655.0, 741.0]	['Restricted', 'Free']	Restricted to Free	ER LD	ER to LD
50pM dmhp seipin extra001/	p7790_p	7790	Inside	33	1	0	0	[33]	[657.0]	[0]	[33]	[657.0]	['Restricted']	Only Restricted	ER	Only ER
50pM dmhp seipin extra001/	p7793_p	7793	Inside	30	1	0	0	[30]	[657.0]	[0]	[30]	[657.0]	['Restricted']	Only Restricted	ER	Only ER
50pM dmhp seipin extra001/	p7794_p	7794	Outside	13	1	0.692308	25	[4 9]	[656.0, 661.0]	[ 0 25]	[13]	[656.0]	['Restricted']	Only Restricted	ER LD	ER to LD
50pM dmhp seipin extra001/	p7795_p	7795	Inside	29	0	0	0	[29]	[656.0]	[0]	[29]	[656.0]	['Free']	Only Free	ER	Only ER
50pM dmhp seipin extra001/	p7796_p	7796	Inside	25	0.4	0	0	[25]	[656.0]	[0]	[15 10]	[656.0, 672.0]	['Free', 'Restricted']	Free to Restricted	ER	Only ER
50pM dmhp seipin extra001/	p7800_p	7800	Inside	12	1	0	0	[12]	[659.0]	[0]	[12]	[659.0]	['Restricted']	Only Restricted	ER	Only ER
50pM dmhp seipin extra001/	p7803_p	7803	Outside	33	0	0.272727	195	[ 9 24]	[659.0, 669.0]	[195 0]	[33]	[659.0]	['Free']	Only Free	LD ER	LD to ER
50pM dmhp seipin extra001/	p7804_p	7804		12	1	1	202	[12]	[658.0]	[202]	[12]	[658.0]	['Restricted']	Only Restricted	LD	Only LD
50pM dmhp seipin extra001/	p7808_p	7808	Inside	18	0	0	0	[18]	[658.0]	[0]	[18]	[658.0]	['Free']	Only Free	ER	Only ER
50pM dmhp seipin extra001/	p7826_p	7826		15	1	1	201	[15]	[661.0]	[201]	[15]	[661.0]	['Restricted']	Only Restricted	LD	Only LD
50pM dmhp seipin extra001/	p7828_p	7828		9	0.222222	1	98	[9]	[662.0]	[98]	[1 1 1 6]	[662.0, 663.0, 664.0, 665.0]	['Restricted', 'Free', 'Restricted', 'Free']	Multiple switches	LD	Only LD
50pM dmhp seipin extra001/	p7829_p	7829		12	1	1	205	[12]	[662.0]	[205]	[12]	[662.0]	['Restricted']	Only Restricted	LD	Only LD
50pM dmhp seipin extra001/	p7833_p	7833		9	0.333333	1	153	[9]	[662.0]	[153]	[3 6]	[662.0, 668.0]	['Restricted', 'Free']	Restricted to Free	LD	Only LD
50pM dmhp seipin extra001/	p7835_p	7835	Inside	11	1	0	0	[11]	[662.0]	[0]	[11]	[662.0]	['Restricted']	Only Restricted	ER	Only ER
50pM dmhp seipin extra001/	p7836_p	7836		8	0	1	120	[8]	[661.0]	[120]	[8]	[661.0]	['Free']	Only Free	LD	Only LD
50pM dmhp seipin extra001/	p7837_p	7837	Inside	38	0	0	0	[38]	[664.0]	[0]	[38]	[664.0]	['Free']	Only Free	ER	Only ER
50pM dmhp seipin extra001/	p7838_p	7838	Inside	10	1	0	0	[10]	[663.0]	[0]	[10]	[663.0]	['Restricted']	Only Restricted	ER	Only ER
50pM dmhp seipin extra001/	p7839_p	7839	Inside	8	0.125	0	0	[8]	[664.0]	[0]	[1 7]	[664.0, 665.0]	['Restricted', 'Free']	Restricted to Free	ER	Only ER
50pM dmhp seipin extra001/	p7843_p	7843	Inside	21	0	0	0	[21]	[658.0]	[0]	[21]	[658.0]	['Free']	Only Free	ER	Only ER
50pM dmhp seipin extra001/	p7844_p	7844		27	0.037037	1	154	[27]	[658.0]	[154]	[ 1 26]	[658.0, 659.0]	['Restricted', 'Free']	Restricted to Free	LD	Only LD
50pM dmhp seipin extra001/	p7846_p	7846	Outside	11	0.181818	0.454545	70	[5 6]	[663.0, 668.0]	[70 0]	[1 1 1 8]	[663.0, 664.0, 665.0, 666.0]	['Restricted', 'Free', 'Restricted', 'Free']	Multiple switches	LD ER	LD to ER
50pM dmhp seipin extra001/	p7849_p	7849	Inside	9	0	0	0	[9]	[664.0]	[0]	[9]	[664.0]	['Free']	Only Free	ER	Only ER
50pM dmhp seipin extra001/	p7850_p	7850	Inside	9	0.222222	0	0	[9]	[663.0]	[0]	[2 7]	[663.0, 665.0]	['Restricted', 'Free']	Restricted to Free	ER	Only ER
50pM dmhp seipin extra001/	p7851_p	7851	Inside	9	0.222222	0	0	[9]	[664.0]	[0]	[2 7]	[664.0, 666.0]	['Restricted', 'Free']	Restricted to Free	ER	Only ER
50pM dmhp seipin extra001/	p7854_p	7854	Inside	21	0	0	0	[21]	[665.0]	[0]	[21]	[665.0]	['Free']	Only Free	ER	Only ER
50pM dmhp seipin extra001/	p7855_p	7855	Inside	10	0.1	0	0	[10]	[665.0]	[0]	[1 9]	[665.0, 666.0]	['Restricted', 'Free']	Restricted to Free	ER	Only ER
50pM dmhp seipin extra001/	p7856_p	7856		10	1	1	194	[10]	[665.0]	[194]	[10]	[665.0]	['Restricted']	Only Restricted	LD	Only LD
50pM dmhp seipin extra001/	p7862_p	7862	Inside	24	1	0	0	[24]	[668.0]	[0]	[24]	[668.0]	['Restricted']	Only Restricted	ER	Only ER
50pM dmhp seipin extra001/	p7863_p	7863	Inside	10	1	0	0	[10]	[668.0]	[0]	[10]	[668.0]	['Restricted']	Only Restricted	ER	Only ER
50pM dmhp seipin extra001/	p7872_p	7872		24	1	1	90	[24]	[667.0]	[90]	[24]	[667.0]	['Restricted']	Only Restricted	LD	Only LD
50pM dmhp seipin extra001/	p7875_p	7875	Inside	17	0.588235	0	0	[17]	[670.0]	[0]	[1 7 9]	[670.0, 671.0, 680.0]	['Restricted', 'Free', 'Restricted']	Multiple switches	ER	Only ER
50pM dmhp seipin extra001/	p7884_p	7884	Inside	13	0.538462	0	0	[13]	[673.0]	[0]	[7 6]	[673.0, 685.0]	['Restricted', 'Free']	Restricted to Free	ER	Only ER
50pM dmhp seipin extra001/	p7885_p	7885	Outside	41	0.195122	0.121951	125	[36 5]	[671.0, 713.0]	[ 0 125]	[23 7 10 1]	[671.0, 695.0, 704.0, 717.0]	['Free', 'Restricted', 'Free', 'Restricted']	Multiple switches	ER LD	ER to LD
50pM dmhp seipin extra001/	p7886_p	7886	Outside	12	0.666667	0.333333	183	[8 4]	[671.0, 679.0]	[ 0 183]	[4 8]	[671.0, 675.0]	['Free', 'Restricted']	Free to Restricted	ER LD	ER to LD
50pM dmhp seipin extra001/	p7890_p	7890	Inside	16	0	0	0	[16]	[668.0]	[0]	[16]	[668.0]	['Free']	Only Free	ER	Only ER
50pM dmhp seipin extra001/	p7891_p	7891	Inside	9	0	0	0	[9]	[668.0]	[0]	[9]	[668.0]	['Free']	Only Free	ER	Only ER
50pM dmhp seipin extra001/	p7894_p	7894		8	1	1	21	[8]	[671.0]	[21]	[8]	[671.0]	['Restricted']	Only Restricted	LD	Only LD
50pM dmhp seipin extra001/	p7898_p	7898	Inside	8	1	0	0	[8]	[671.0]	[0]	[8]	[671.0]	['Restricted']	Only Restricted	ER	Only ER
50pM dmhp seipin extra001/	p7902_p	7902	Inside	8	0	0	0	[8]	[671.0]	[0]	[8]	[671.0]	['Free']	Only Free	ER	Only ER
50pM dmhp seipin extra001/	p7918_p	7918	Inside	12	0.333333	0	0	[12]	[674.0]	[0]	[8 4]	[674.0, 682.0]	['Free', 'Restricted']	Free to Restricted	ER	Only ER
50pM dmhp seipin extra001/	p7919_p	7919	Inside	23	0	0	0	[23]	[676.0]	[0]	[23]	[676.0]	['Free']	Only Free	ER	Only ER
50pM dmhp seipin extra001/	p7921_p	7921	Outside	12	0.25	0.666667	98	[4 8]	[677.0, 684.0]	[ 0 98]	[9 3]	[677.0, 690.0]	['Free', 'Restricted']	Free to Restricted	ER LD	ER to LD
50pM dmhp seipin extra001/	p7927_p	7927	Inside	18	0.5	0	0	[18]	[679.0]	[0]	[7 6 1 3 1]	[679.0, 686.0, 692.0, 693.0, 696.0]	['Restricted', 'Free', 'Restricted', 'Free', 'Restricted']	Multiple switches	ER	Only ER
50pM dmhp seipin extra001/	p7930_p	7930	Outside	10	0.1	0.6	126	[6 4]	[679.0, 685.0]	[126 0]	[6 1 3]	[679.0, 685.0, 686.0]	['Free', 'Restricted', 'Free']	Multiple switches	LD ER	LD to ER
50pM dmhp seipin extra001/	p7931_p	7931	Inside	19	0.105263	0	0	[19]	[679.0]	[0]	[ 2 17]	[679.0, 681.0]	['Restricted', 'Free']	Restricted to Free	ER	Only ER
50pM dmhp seipin extra001/	p7932_p	7932	Inside	18	0.388889	0	0	[18]	[676.0]	[0]	[11 7]	[676.0, 693.0]	['Free', 'Restricted']	Free to Restricted	ER	Only ER
50pM dmhp seipin extra001/	p7936_p	7936	Inside	14	0.571429	0	0	[14]	[677.0]	[0]	[1 6 7]	[677.0, 678.0, 686.0]	['Restricted', 'Free', 'Restricted']	Multiple switches	ER	Only ER
50pM dmhp seipin extra001/	p7946_p	7946		15	1	1	199	[15]	[683.0]	[199]	[15]	[683.0]	['Restricted']	Only Restricted	LD	Only LD
50pM dmhp seipin extra001/	p7951_p	7951	Outside	37	0	0.72973	144	[20 5 7 5]	[683.0, 707.0, 715.0, 724.0]	[144 0 144 0]	[37]	[683.0]	['Free']	Only Free	LD ER LD ER	Multiple switches
50pM dmhp seipin extra001/	p7952_p	7952	Inside	11	0	0	0	[11]	[682.0]	[0]	[11]	[682.0]	['Free']	Only Free	ER	Only ER
50pM dmhp seipin extra001/	p7957_p	7957	Inside	45	0.111111	0	0	[45]	[683.0]	[0]	[ 5 40]	[683.0, 688.0]	['Restricted', 'Free']	Restricted to Free	ER	Only ER
50pM dmhp seipin extra001/	p7960_p	7960	Inside	10	1	0	0	[10]	[682.0]	[0]	[10]	[682.0]	['Restricted']	Only Restricted	ER	Only ER
50pM dmhp seipin extra001/	p7963_p	7963	Outside	40	0.025	0.25	179	[10 10 20]	[684.0, 695.0, 706.0]	[ 0 179 0]	[39 1]	[684.0, 727.0]	['Free', 'Restricted']	Free to Restricted	ER LD ER	Multiple switches
50pM dmhp seipin extra001/	p7973_p	7973	Inside	22	0	0	0	[22]	[682.0]	[0]	[22]	[682.0]	['Free']	Only Free	ER	Only ER
50pM dmhp seipin extra001/	p7974_p	7974	Inside	10	1	0	0	[10]	[685.0]	[0]	[10]	[685.0]	['Restricted']	Only Restricted	ER	Only ER
50pM dmhp seipin extra001/	p7975_p	7975	Inside	8	1	0	0	[8]	[685.0]	[0]	[8]	[685.0]	['Restricted']	Only Restricted	ER	Only ER
50pM dmhp seipin extra001/	p7981_p	7981	Inside	13	0	0	0	[13]	[688.0]	[0]	[13]	[688.0]	['Free']	Only Free	ER	Only ER
50pM dmhp seipin extra001/	p7982_p	7982	Inside	15	0.0666667	0	0	[15]	[688.0]	[0]	[ 1 14]	[688.0, 689.0]	['Restricted', 'Free']	Restricted to Free	ER	Only ER
50pM dmhp seipin extra001/	p7983_p	7983	Inside	8	0	0	0	[8]	[688.0]	[0]	[8]	[688.0]	['Free']	Only Free	ER	Only ER
50pM dmhp seipin extra001/	p7984_p	7984		35	0.542857	1	183	[35]	[689.0]	[183]	[10 19 6]	[689.0, 699.0, 721.0]	['Free', 'Restricted', 'Free']	Multiple switches	LD	Only LD
50pM dmhp seipin extra001/	p7990_p	7990		8	0	1	192	[8]	[687.0]	[192]	[8]	[687.0]	['Free']	Only Free	LD	Only LD
50pM dmhp seipin extra001/	p7991_p	7991	Inside	14	0	0	0	[14]	[688.0]	[0]	[14]	[688.0]	['Free']	Only Free	ER	Only ER
50pM dmhp seipin extra001/	p7999_p	7999	Inside	16	0	0	0	[16]	[688.0]	[0]	[16]	[688.0]	['Free']	Only Free	ER	Only ER
50pM dmhp seipin extra001/	p8000_p	8000	Inside	19	0.631579	0	0	[19]	[687.0]	[0]	[ 7 12]	[687.0, 698.0]	['Free', 'Restricted']	Free to Restricted	ER	Only ER
50pM dmhp seipin extra001/	p8002_p	8002	Inside	21	0.142857	0	0	[21]	[687.0]	[0]	[ 1 2 2 16]	[687.0, 688.0, 693.0, 695.0]	['Restricted', 'Free', 'Restricted', 'Free']	Multiple switches	ER	Only ER
50pM dmhp seipin extra001/	p8008_p	8008	Inside	8	0	0	0	[8]	[686.0]	[0]	[8]	[686.0]	['Free']	Only Free	ER	Only ER
50pM dmhp seipin extra001/	p8022_p	8022		10	1	1	149	[10]	[693.0]	[149]	[10]	[693.0]	['Restricted']	Only Restricted	LD	Only LD
50pM dmhp seipin extra001/	p8026_p	8026	Inside	9	1	0	0	[9]	[693.0]	[0]	[9]	[693.0]	['Restricted']	Only Restricted	ER	Only ER
50pM dmhp seipin extra001/	p8027_p	8027		9	0	1	197	[9]	[692.0]	[197]	[9]	[692.0]	['Free']	Only Free	LD	Only LD
50pM dmhp seipin extra001/	p8037_p	8037	Outside	13	0	0.615385	196	[5 8]	[690.0, 698.0]	[ 0 196]	[13]	[690.0]	['Free']	Only Free	ER LD	ER to LD
50pM dmhp seipin extra001/	p8044_p	8044		12	1	1	153	[12]	[696.0]	[153]	[12]	[696.0]	['Restricted']	Only Restricted	LD	Only LD
50pM dmhp seipin extra001/	p8045_p	8045	Inside	11	0.0909091	0	0	[11]	[698.0]	[0]	[ 1 10]	[698.0, 699.0]	['Restricted', 'Free']	Restricted to Free	ER	Only ER
50pM dmhp seipin extra001/	p8046_p	8046	Outside	38	0	0.421053	129	[22 11 5]	[698.0, 724.0, 735.0]	[ 0 202 129]	[38]	[698.0]	['Free']	Only Free	ER LD LD	Multiple switches
50pM dmhp seipin extra001/	p8051_p	8051		12	0	1	163	[12]	[693.0]	[163]	[12]	[693.0]	['Free']	Only Free	LD	Only LD
50pM dmhp seipin extra001/	p8053_p	8053	Outside	30	0.166667	0.866667	114	[ 7 7 4 12]	[698.0, 708.0, 715.0, 719.0]	[114 158 0 158]	[25 5]	[698.0, 726.0]	['Free', 'Restricted']	Free to Restricted	LD LD ER LD	Multiple switches
50pM dmhp seipin extra001/	p8054_p	8054	Inside	35	1	0	0	[35]	[697.0]	[0]	[35]	[697.0]	['Restricted']	Only Restricted	ER	Only ER
50pM dmhp seipin extra001/	p8065_p	8065	Inside	13	0.538462	0	0	[13]	[699.0]	[0]	[7 6]	[699.0, 707.0]	['Restricted', 'Free']	Restricted to Free	ER	Only ER
50pM dmhp seipin extra001/	p8071_p	8071	Inside	8	0	0	0	[8]	[699.0]	[0]	[8]	[699.0]	['Free']	Only Free	ER	Only ER
50pM dmhp seipin extra001/	p8073_p	8073	Inside	24	0	0	0	[24]	[699.0]	[0]	[24]	[699.0]	['Free']	Only Free	ER	Only ER
50pM dmhp seipin extra001/	p8075_p	8075	Outside	93	0	0.247312	131	[14 7 8 4 16 12 32]	[701.0, 717.0, 727.0, 735.0, 740.0, 756.0, 769.0]	[ 0 131 0 131 0 131 0]	[93]	[701.0]	['Free']	Only Free	ER LD ER LD ER LD ER	Multiple switches
50pM dmhp seipin extra001/	p8076_p	8076	Inside	73	0.835616	0	0	[73]	[701.0]	[0]	[ 4 6 8 55]	[701.0, 705.0, 711.0, 719.0]	['Free', 'Restricted', 'Free', 'Restricted']	Multiple switches	ER	Only ER
50pM dmhp seipin extra001/	p8080_p	8080	Inside	14	0.428571	0	0	[14]	[701.0]	[0]	[8 6]	[701.0, 709.0]	['Free', 'Restricted']	Free to Restricted	ER	Only ER
50pM dmhp seipin extra001/	p8086_p	8086	Inside	98	0	0	0	[98]	[703.0]	[0]	[98]	[703.0]	['Free']	Only Free	ER	Only ER
50pM dmhp seipin extra001/	p8088_p	8088	Outside	66	0.136364	0.863636	114	[33 8 9 16]	[702.0, 735.0, 743.0, 752.0]	[114 158 0 114]	[55 5 2 4]	[702.0, 757.0, 765.0, 767.0]	['Free', 'Restricted', 'Free', 'Restricted']	Multiple switches	LD LD ER LD	Multiple switches
50pM dmhp seipin extra001/	p8089_p	8089		12	1	1	198	[12]	[703.0]	[198]	[12]	[703.0]	['Restricted']	Only Restricted	LD	Only LD
50pM dmhp seipin extra001/	p8097_p	8097	Outside	18	0.444444	0.388889	70	[ 7 11]	[703.0, 710.0]	[70 0]	[1 2 9 6]	[703.0, 704.0, 706.0, 716.0]	['Free', 'Restricted', 'Free', 'Restricted']	Multiple switches	LD ER	LD to ER
50pM dmhp seipin extra001/	p8104_p	8104	Inside	15	0	0	0	[15]	[706.0]	[0]	[15]	[706.0]	['Free']	Only Free	ER	Only ER
50pM dmhp seipin extra001/	p8107_p	8107		11	1	1	154	[11]	[704.0]	[154]	[11]	[704.0]	['Restricted']	Only Restricted	LD	Only LD
50pM dmhp seipin extra001/	p8109_p	8109	Inside	13	0.538462	0	0	[13]	[707.0]	[0]	[7 6]	[707.0, 718.0]	['Restricted', 'Free']	Restricted to Free	ER	Only ER
50pM dmhp seipin extra001/	p8111_p	8111	Inside	17	0	0	0	[17]	[707.0]	[0]	[17]	[707.0]	['Free']	Only Free	ER	Only ER
50pM dmhp seipin extra001/	p8112_p	8112		66	1	1	149	[66]	[707.0]	[149]	[66]	[707.0]	['Restricted']	Only Restricted	LD	Only LD
50pM dmhp seipin extra001/	p8117_p	8117		9	0	1	99	[9]	[705.0]	[99]	[9]	[705.0]	['Free']	Only Free	LD	Only LD
50pM dmhp seipin extra001/	p8118_p	8118		12	0.5	1	21	[12]	[705.0]	[21]	[6 6]	[705.0, 713.0]	['Restricted', 'Free']	Restricted to Free	LD	Only LD
50pM dmhp seipin extra001/	p8127_p	8127	Inside	87	0	0	0	[87]	[710.0]	[0]	[87]	[710.0]	['Free']	Only Free	ER	Only ER
50pM dmhp seipin extra001/	p8130_p	8130	Inside	10	0	0	0	[10]	[709.0]	[0]	[10]	[709.0]	['Free']	Only Free	ER	Only ER
50pM dmhp seipin extra001/	p8132_p	8132	Inside	9	1	0	0	[9]	[708.0]	[0]	[9]	[708.0]	['Restricted']	Only Restricted	ER	Only ER
50pM dmhp seipin extra001/	p8133_p	8133	Inside	17	0	0	0	[17]	[708.0]	[0]	[17]	[708.0]	['Free']	Only Free	ER	Only ER
50pM dmhp seipin extra001/	p8135_p	8135		12	1	1	197	[12]	[709.0]	[197]	[12]	[709.0]	['Restricted']	Only Restricted	LD	Only LD
50pM dmhp seipin extra001/	p8142_p	8142	Inside	25	0.6	0	0	[25]	[709.0]	[0]	[10 15]	[709.0, 720.0]	['Free', 'Restricted']	Free to Restricted	ER	Only ER
50pM dmhp seipin extra001/	p8144_p	8144	Inside	10	0	0	0	[10]	[709.0]	[0]	[10]	[709.0]	['Free']	Only Free	ER	Only ER
50pM dmhp seipin extra001/	p8145_p	8145	Inside	13	0.461538	0	0	[13]	[708.0]	[0]	[7 6]	[708.0, 717.0]	['Free', 'Restricted']	Free to Restricted	ER	Only ER
50pM dmhp seipin extra001/	p8146_p	8146	Outside	11	0	1	9	[6 5]	[712.0, 718.0]	[ 9 180]	[11]	[712.0]	['Free']	Only Free	LD LD	Multiple switches
50pM dmhp seipin extra001/	p8148_p	8148		11	1	1	200	[11]	[712.0]	[200]	[11]	[712.0]	['Restricted']	Only Restricted	LD	Only LD
50pM dmhp seipin extra001/	p8149_p	8149	Inside	16	0.625	0	0	[16]	[712.0]	[0]	[10 6]	[712.0, 727.0]	['Restricted', 'Free']	Restricted to Free	ER	Only ER
50pM dmhp seipin extra001/	p8152_p	8152	Outside	30	0.633333	0.266667	161	[22 8]	[712.0, 737.0]	[ 0 161]	[19 11]	[712.0, 733.0]	['Restricted', 'Free']	Restricted to Free	ER LD	ER to LD
50pM dmhp seipin extra001/	p8154_p	8154	Inside	12	0	0	0	[12]	[711.0]	[0]	[12]	[711.0]	['Free']	Only Free	ER	Only ER
50pM dmhp seipin extra001/	p8160_p	8160	Inside	11	0	0	0	[11]	[713.0]	[0]	[11]	[713.0]	['Free']	Only Free	ER	Only ER
50pM dmhp seipin extra001/	p8162_p	8162	Outside	45	0	0.4	15	[ 4 8 16 4 7 6]	[714.0, 718.0, 726.0, 742.0, 747.0, 758.0]	[ 0 140 0 140 0 15]	[45]	[714.0]	['Free']	Only Free	ER LD ER LD ER LD	Multiple switches
50pM dmhp seipin extra001/	p8163_p	8163		12	0.166667	1	196	[12]	[713.0]	[196]	[1 6 1 4]	[713.0, 714.0, 723.0, 724.0]	['Restricted', 'Free', 'Restricted', 'Free']	Multiple switches	LD	Only LD
50pM dmhp seipin extra001/	p8169_p	8169		19	1	1	153	[19]	[715.0]	[153]	[19]	[715.0]	['Restricted']	Only Restricted	LD	Only LD
50pM dmhp seipin extra001/	p8172_p	8172	Outside	33	0.181818	0.121212	64	[13 4 16]	[715.0, 729.0, 733.0]	[ 0 64 0]	[27 6]	[715.0, 744.0]	['Free', 'Restricted']	Free to Restricted	ER LD ER	Multiple switches
50pM dmhp seipin extra001/	p8174_p	8174	Inside	48	0.3125	0	0	[48]	[716.0]	[0]	[30 9 3 6]	[716.0, 748.0, 757.0, 760.0]	['Free', 'Restricted', 'Free', 'Restricted']	Multiple switches	ER	Only ER
50pM dmhp seipin extra001/	p8176_p	8176		13	0.692308	1	182	[13]	[717.0]	[182]	[8 4 1]	[717.0, 725.0, 730.0]	['Restricted', 'Free', 'Restricted']	Multiple switches	LD	Only LD
50pM dmhp seipin extra001/	p8179_p	8179	Inside	17	0.0588235	0	0	[17]	[711.0]	[0]	[ 1 16]	[711.0, 712.0]	['Restricted', 'Free']	Restricted to Free	ER	Only ER
50pM dmhp seipin extra001/	p8180_p	8180	Outside	38	0.789474	0.342105	137	[ 6 25 7]	[717.0, 724.0, 754.0]	[137 0 137]	[30 8]	[717.0, 753.0]	['Restricted', 'Free']	Restricted to Free	LD ER LD	Multiple switches
50pM dmhp seipin extra001/	p8182_p	8182	Inside	17	0	0	0	[17]	[716.0]	[0]	[17]	[716.0]	['Free']	Only Free	ER	Only ER
50pM dmhp seipin extra001/	p8183_p	8183	Inside	9	1	0	0	[9]	[717.0]	[0]	[9]	[717.0]	['Restricted']	Only Restricted	ER	Only ER
50pM dmhp seipin extra001/	p8184_p	8184	Inside	9	0	0	0	[9]	[716.0]	[0]	[9]	[716.0]	['Free']	Only Free	ER	Only ER
50pM dmhp seipin extra001/	p8191_p	8191	Inside	67	0.895522	0	0	[67]	[721.0]	[0]	[ 4 40 3 20]	[721.0, 725.0, 771.0, 774.0]	['Free', 'Restricted', 'Free', 'Restricted']	Multiple switches	ER	Only ER
50pM dmhp seipin extra001/	p8194_p	8194	Outside	22	0	0.454545	99	[10 12]	[722.0, 733.0]	[99 0]	[22]	[722.0]	['Free']	Only Free	LD ER	LD to ER
50pM dmhp seipin extra001/	p8195_p	8195		21	1	1	154	[21]	[722.0]	[154]	[21]	[722.0]	['Restricted']	Only Restricted	LD	Only LD
50pM dmhp seipin extra001/	p8197_p	8197	Inside	9	1	0	0	[9]	[719.0]	[0]	[9]	[719.0]	['Restricted']	Only Restricted	ER	Only ER
50pM dmhp seipin extra001/	p8198_p	8198	Inside	10	0.1	0	0	[10]	[721.0]	[0]	[1 9]	[721.0, 722.0]	['Restricted', 'Free']	Restricted to Free	ER	Only ER
50pM dmhp seipin extra001/	p8199_p	8199		39	1	1	90	[39]	[718.0]	[90]	[39]	[718.0]	['Restricted']	Only Restricted	LD	Only LD
50pM dmhp seipin extra001/	p8201_p	8201	Inside	9	0.888889	0	0	[9]	[721.0]	[0]	[1 8]	[721.0, 722.0]	['Free', 'Restricted']	Free to Restricted	ER	Only ER
50pM dmhp seipin extra001/	p8210_p	8210	Outside	22	0.590909	0.363636	85	[ 8 14]	[726.0, 735.0]	[85 0]	[ 9 13]	[726.0, 736.0]	['Free', 'Restricted']	Free to Restricted	LD ER	LD to ER
50pM dmhp seipin extra001/	p8212_p	8212	Outside	30	0.733333	0.2	125	[ 6 24]	[723.0, 730.0]	[125 0]	[ 8 22]	[723.0, 732.0]	['Free', 'Restricted']	Free to Restricted	LD ER	LD to ER
50pM dmhp seipin extra001/	p8217_p	8217	Inside	13	1	0	0	[13]	[728.0]	[0]	[13]	[728.0]	['Restricted']	Only Restricted	ER	Only ER
50pM dmhp seipin extra001/	p8220_p	8220	Inside	34	0.676471	0	0	[34]	[729.0]	[0]	[23 11]	[729.0, 760.0]	['Restricted', 'Free']	Restricted to Free	ER	Only ER
50pM dmhp seipin extra001/	p8224_p	8224		11	0.363636	1	144	[11]	[723.0]	[144]	[4 7]	[723.0, 727.0]	['Restricted', 'Free']	Restricted to Free	LD	Only LD
50pM dmhp seipin extra001/	p8225_p	8225	Inside	12	0.416667	0	0	[12]	[729.0]	[0]	[7 5]	[729.0, 742.0]	['Free', 'Restricted']	Free to Restricted	ER	Only ER
50pM dmhp seipin extra001/	p8230_p	8230	Outside	31	1	0.806452	189	[ 6 25]	[730.0, 736.0]	[ 0 189]	[31]	[730.0]	['Restricted']	Only Restricted	ER LD	ER to LD
50pM dmhp seipin extra001/	p8236_p	8236		12	0.416667	1	32	[12]	[724.0]	[32]	[7 5]	[724.0, 733.0]	['Free', 'Restricted']	Free to Restricted	LD	Only LD
50pM dmhp seipin extra001/	p8238_p	8238	Inside	8	0	0	0	[8]	[731.0]	[0]	[8]	[731.0]	['Free']	Only Free	ER	Only ER
50pM dmhp seipin extra001/	p8239_p	8239	Inside	8	0.25	0	0	[8]	[731.0]	[0]	[2 6]	[731.0, 733.0]	['Restricted', 'Free']	Restricted to Free	ER	Only ER
50pM dmhp seipin extra001/	p8240_p	8240	Inside	29	0.37931	0	0	[29]	[730.0]	[0]	[ 7 1 1 10 10]	[730.0, 738.0, 739.0, 740.0, 750.0]	['Free', 'Restricted', 'Free', 'Restricted', 'Free']	Multiple switches	ER	Only ER
50pM dmhp seipin extra001/	p8242_p	8242		18	1	1	180	[18]	[733.0]	[180]	[18]	[733.0]	['Restricted']	Only Restricted	LD	Only LD
50pM dmhp seipin extra001/	p8245_p	8245		98	0.897959	1	179	[98]	[732.0]	[179]	[ 1 2 1 1 8 85]	[732.0, 733.0, 735.0, 736.0, 737.0, 746.0]	['Free', 'Restricted', 'Free', 'Restricted', 'Free', 'Restricted']	Multiple switches	LD	Only LD
50pM dmhp seipin extra001/	p8250_p	8250	Inside	28	0	0	0	[28]	[733.0]	[0]	[28]	[733.0]	['Free']	Only Free	ER	Only ER
50pM dmhp seipin extra001/	p8252_p	8252	Outside	34	0	0.411765	197	[14 20]	[733.0, 748.0]	[197 0]	[34]	[733.0]	['Free']	Only Free	LD ER	LD to ER
50pM dmhp seipin extra001/	p8254_p	8254	Inside	15	0.0666667	0	0	[15]	[734.0]	[0]	[ 1 14]	[734.0, 735.0]	['Restricted', 'Free']	Restricted to Free	ER	Only ER
50pM dmhp seipin extra001/	p8275_p	8275	Inside	13	0.538462	0	0	[13]	[738.0]	[0]	[7 6]	[738.0, 745.0]	['Restricted', 'Free']	Restricted to Free	ER	Only ER
50pM dmhp seipin extra001/	p8277_p	8277	Inside	118	0.0762712	0	0	[118]	[735.0]	[0]	[36 9 73]	[735.0, 772.0, 784.0]	['Free', 'Restricted', 'Free']	Multiple switches	ER	Only ER
50pM dmhp seipin extra001/	p8279_p	8279	Inside	11	0.363636	0	0	[11]	[738.0]	[0]	[4 7]	[738.0, 744.0]	['Restricted', 'Free']	Restricted to Free	ER	Only ER
50pM dmhp seipin extra001/	p8284_p	8284	Inside	9	0	0	0	[9]	[735.0]	[0]	[9]	[735.0]	['Free']	Only Free	ER	Only ER
50pM dmhp seipin extra001/	p8289_p	8289	Inside	14	0	0	0	[14]	[739.0]	[0]	[14]	[739.0]	['Free']	Only Free	ER	Only ER
50pM dmhp seipin extra001/	p8298_p	8298		18	1	1	153	[18]	[741.0]	[153]	[18]	[741.0]	['Restricted']	Only Restricted	LD	Only LD
50pM dmhp seipin extra001/	p8299_p	8299	Inside	8	0	0	0	[8]	[741.0]	[0]	[8]	[741.0]	['Free']	Only Free	ER	Only ER
50pM dmhp seipin extra001/	p8306_p	8306		10	1	1	136	[10]	[735.0]	[136]	[10]	[735.0]	['Restricted']	Only Restricted	LD	Only LD
50pM dmhp seipin extra001/	p8310_p	8310	Inside	9	1	0	0	[9]	[743.0]	[0]	[9]	[743.0]	['Restricted']	Only Restricted	ER	Only ER
50pM dmhp seipin extra001/	p8314_p	8314	Inside	11	0.0909091	0	0	[11]	[743.0]	[0]	[ 1 10]	[743.0, 744.0]	['Restricted', 'Free']	Restricted to Free	ER	Only ER
50pM dmhp seipin extra001/	p8318_p	8318	Outside	22	1	0.227273	88	[ 5 17]	[742.0, 747.0]	[88 0]	[22]	[742.0]	['Restricted']	Only Restricted	LD ER	LD to ER
50pM dmhp seipin extra001/	p8322_p	8322		10	0.5	1	10	[10]	[743.0]	[10]	[5 5]	[743.0, 750.0]	['Free', 'Restricted']	Free to Restricted	LD	Only LD
50pM dmhp seipin extra001/	p8323_p	8323	Inside	8	0.125	0	0	[8]	[742.0]	[0]	[1 7]	[742.0, 743.0]	['Restricted', 'Free']	Restricted to Free	ER	Only ER
50pM dmhp seipin extra001/	p8325_p	8325		41	0.731707	1	158	[41]	[745.0]	[158]	[30 11]	[745.0, 776.0]	['Restricted', 'Free']	Restricted to Free	LD	Only LD
50pM dmhp seipin extra001/	p8328_p	8328	Inside	15	0.2	0	0	[15]	[744.0]	[0]	[ 3 12]	[744.0, 747.0]	['Restricted', 'Free']	Restricted to Free	ER	Only ER
50pM dmhp seipin extra001/	p8330_p	8330		13	1	1	159	[13]	[744.0]	[159]	[13]	[744.0]	['Restricted']	Only Restricted	LD	Only LD
50pM dmhp seipin extra001/	p8334_p	8334	Inside	29	1	0	0	[29]	[744.0]	[0]	[29]	[744.0]	['Restricted']	Only Restricted	ER	Only ER
50pM dmhp seipin extra001/	p8345_p	8345	Inside	14	0	0	0	[14]	[750.0]	[0]	[14]	[750.0]	['Free']	Only Free	ER	Only ER
50pM dmhp seipin extra001/	p8347_p	8347		12	0.5	1	78	[12]	[746.0]	[78]	[6 6]	[746.0, 752.0]	['Restricted', 'Free']	Restricted to Free	LD	Only LD
50pM dmhp seipin extra001/	p8348_p	8348	Inside	8	1	0	0	[8]	[748.0]	[0]	[8]	[748.0]	['Restricted']	Only Restricted	ER	Only ER
50pM dmhp seipin extra001/	p8349_p	8349	Outside	11	0	0.545455	161	[6 5]	[750.0, 759.0]	[161 0]	[11]	[750.0]	['Free']	Only Free	LD ER	LD to ER
50pM dmhp seipin extra001/	p8350_p	8350	Inside	12	0	0	0	[12]	[746.0]	[0]	[12]	[746.0]	['Free']	Only Free	ER	Only ER
50pM dmhp seipin extra001/	p8352_p	8352	Inside	8	0	0	0	[8]	[747.0]	[0]	[8]	[747.0]	['Free']	Only Free	ER	Only ER
50pM dmhp seipin extra001/	p8353_p	8353	Inside	14	0	0	0	[14]	[749.0]	[0]	[14]	[749.0]	['Free']	Only Free	ER	Only ER
50pM dmhp seipin extra001/	p8354_p	8354	Inside	11	1	0	0	[11]	[750.0]	[0]	[11]	[750.0]	['Restricted']	Only Restricted	ER	Only ER
50pM dmhp seipin extra001/	p8355_p	8355		17	0.705882	1	144	[17]	[746.0]	[144]	[ 4 1 1 11]	[746.0, 750.0, 751.0, 752.0]	['Free', 'Restricted', 'Free', 'Restricted']	Multiple switches	LD	Only LD
50pM dmhp seipin extra001/	p8358_p	8358	Inside	8	0.875	0	0	[8]	[751.0]	[0]	[1 7]	[751.0, 752.0]	['Free', 'Restricted']	Free to Restricted	ER	Only ER
50pM dmhp seipin extra001/	p8373_p	8373		15	0.6	1	181	[15]	[755.0]	[181]	[9 6]	[755.0, 764.0]	['Restricted', 'Free']	Restricted to Free	LD	Only LD
50pM dmhp seipin extra001/	p8374_p	8374	Outside	11	0.181818	0.545455	196	[6 5]	[754.0, 760.0]	[196 0]	[2 9]	[754.0, 756.0]	['Restricted', 'Free']	Restricted to Free	LD ER	LD to ER
50pM dmhp seipin extra001/	p8375_p	8375	Inside	45	0	0	0	[45]	[754.0]	[0]	[45]	[754.0]	['Free']	Only Free	ER	Only ER
50pM dmhp seipin extra001/	p8377_p	8377	Inside	9	0.666667	0	0	[9]	[753.0]	[0]	[1 3 5]	[753.0, 754.0, 757.0]	['Restricted', 'Free', 'Restricted']	Multiple switches	ER	Only ER
50pM dmhp seipin extra001/	p8381_p	8381	Outside	14	0.357143	0.642857	9	[9 5]	[757.0, 769.0]	[9 0]	[5 9]	[757.0, 762.0]	['Restricted', 'Free']	Restricted to Free	LD ER	LD to ER
50pM dmhp seipin extra001/	p8387_p	8387		65	0.769231	1	154	[65]	[755.0]	[154]	[15 50]	[755.0, 776.0]	['Free', 'Restricted']	Free to Restricted	LD	Only LD
50pM dmhp seipin extra001/	p8389_p	8389	Inside	9	1	0	0	[9]	[756.0]	[0]	[9]	[756.0]	['Restricted']	Only Restricted	ER	Only ER
50pM dmhp seipin extra001/	p8391_p	8391	Inside	29	0.0689655	0	0	[29]	[752.0]	[0]	[ 2 27]	[752.0, 754.0]	['Restricted', 'Free']	Restricted to Free	ER	Only ER
50pM dmhp seipin extra001/	p8399_p	8399	Inside	23	0	0	0	[23]	[758.0]	[0]	[23]	[758.0]	['Free']	Only Free	ER	Only ER
50pM dmhp seipin extra001/	p8402_p	8402	Inside	8	0	0	0	[8]	[759.0]	[0]	[8]	[759.0]	['Free']	Only Free	ER	Only ER
50pM dmhp seipin extra001/	p8403_p	8403	Inside	16	0.625	0	0	[16]	[759.0]	[0]	[10 6]	[759.0, 773.0]	['Restricted', 'Free']	Restricted to Free	ER	Only ER
50pM dmhp seipin extra001/	p8405_p	8405	Inside	8	0	0	0	[8]	[760.0]	[0]	[8]	[760.0]	['Free']	Only Free	ER	Only ER
50pM dmhp seipin extra001/	p8407_p	8407	Outside	10	1	0.6	80	[6 4]	[760.0, 770.0]	[80 0]	[10]	[760.0]	['Restricted']	Only Restricted	LD ER	LD to ER
50pM dmhp seipin extra001/	p8415_p	8415	Inside	13	0	0	0	[13]	[759.0]	[0]	[13]	[759.0]	['Free']	Only Free	ER	Only ER
50pM dmhp seipin extra001/	p8416_p	8416	Inside	18	0	0	0	[18]	[762.0]	[0]	[18]	[762.0]	['Free']	Only Free	ER	Only ER
50pM dmhp seipin extra001/	p8423_p	8423	Inside	14	0.928571	0	0	[14]	[762.0]	[0]	[13 1]	[762.0, 779.0]	['Restricted', 'Free']	Restricted to Free	ER	Only ER
50pM dmhp seipin extra001/	p8424_p	8424	Inside	12	0	0	0	[12]	[761.0]	[0]	[12]	[761.0]	['Free']	Only Free	ER	Only ER
50pM dmhp seipin extra001/	p8426_p	8426	Inside	9	0	0	0	[9]	[764.0]	[0]	[9]	[764.0]	['Free']	Only Free	ER	Only ER
50pM dmhp seipin extra001/	p8428_p	8428	Inside	12	0.5	0	0	[12]	[764.0]	[0]	[6 6]	[764.0, 770.0]	['Free', 'Restricted']	Free to Restricted	ER	Only ER
50pM dmhp seipin extra001/	p8430_p	8430		11	0	1	160	[11]	[764.0]	[160]	[11]	[764.0]	['Free']	Only Free	LD	Only LD
50pM dmhp seipin extra001/	p8431_p	8431	Inside	11	0	0	0	[11]	[764.0]	[0]	[11]	[764.0]	['Free']	Only Free	ER	Only ER
50pM dmhp seipin extra001/	p8435_p	8435	Inside	14	0.0714286	0	0	[14]	[763.0]	[0]	[ 1 13]	[763.0, 764.0]	['Restricted', 'Free']	Restricted to Free	ER	Only ER
50pM dmhp seipin extra001/	p8436_p	8436	Outside	18	0.277778	0.388889	66	[11 7]	[766.0, 782.0]	[ 0 66]	[13 5]	[766.0, 784.0]	['Free', 'Restricted']	Free to Restricted	ER LD	ER to LD
50pM dmhp seipin extra001/	p8437_p	8437	Inside	12	0	0	0	[12]	[766.0]	[0]	[12]	[766.0]	['Free']	Only Free	ER	Only ER
50pM dmhp seipin extra001/	p8438_p	8438	Outside	19	0.263158	0.631579	129	[ 7 12]	[765.0, 775.0]	[ 0 129]	[14 5]	[765.0, 783.0]	['Free', 'Restricted']	Free to Restricted	ER LD	ER to LD
50pM dmhp seipin extra001/	p8442_p	8442	Inside	13	0	0	0	[13]	[767.0]	[0]	[13]	[767.0]	['Free']	Only Free	ER	Only ER
50pM dmhp seipin extra001/	p8444_p	8444	Inside	8	1	0	0	[8]	[768.0]	[0]	[8]	[768.0]	['Restricted']	Only Restricted	ER	Only ER
50pM dmhp seipin extra001/	p8445_p	8445	Inside	23	0.0434783	0	0	[23]	[767.0]	[0]	[ 1 22]	[767.0, 768.0]	['Restricted', 'Free']	Restricted to Free	ER	Only ER
50pM dmhp seipin extra001/	p8450_p	8450	Inside	16	0.375	0	0	[16]	[769.0]	[0]	[10 6]	[769.0, 783.0]	['Free', 'Restricted']	Free to Restricted	ER	Only ER
50pM dmhp seipin extra001/	p8453_p	8453		11	1	1	161	[11]	[769.0]	[161]	[11]	[769.0]	['Restricted']	Only Restricted	LD	Only LD
50pM dmhp seipin extra001/	p8458_p	8458		12	1	1	90	[12]	[770.0]	[90]	[12]	[770.0]	['Restricted']	Only Restricted	LD	Only LD
50pM dmhp seipin extra001/	p8460_p	8460	Outside	12	0.0833333	0.333333	189	[4 8]	[772.0, 779.0]	[189 0]	[11 1]	[772.0, 789.0]	['Free', 'Restricted']	Free to Restricted	LD ER	LD to ER
50pM dmhp seipin extra001/	p8462_p	8462		15	0	1	153	[15]	[771.0]	[153]	[15]	[771.0]	['Free']	Only Free	LD	Only LD
50pM dmhp seipin extra001/	p8465_p	8465	Inside	17	1	0	0	[17]	[771.0]	[0]	[17]	[771.0]	['Restricted']	Only Restricted	ER	Only ER
50pM dmhp seipin extra001/	p8469_p	8469		19	0.631579	1	149	[19]	[773.0]	[149]	[12 7]	[773.0, 785.0]	['Restricted', 'Free']	Restricted to Free	LD	Only LD
50pM dmhp seipin extra001/	p8471_p	8471	Inside	10	0.4	0	0	[10]	[774.0]	[0]	[4 6]	[774.0, 779.0]	['Restricted', 'Free']	Restricted to Free	ER	Only ER
50pM dmhp seipin extra001/	p8472_p	8472	Inside	28	0.428571	0	0	[28]	[773.0]	[0]	[12 16]	[773.0, 785.0]	['Restricted', 'Free']	Restricted to Free	ER	Only ER
50pM dmhp seipin extra001/	p8478_p	8478	Inside	15	0.8	0	0	[15]	[775.0]	[0]	[6 3 6]	[775.0, 782.0, 785.0]	['Restricted', 'Free', 'Restricted']	Multiple switches	ER	Only ER
50pM dmhp seipin extra001/	p8487_p	8487	Outside	109	0	0.963303	114	[98 7 4]	[776.0, 878.0, 888.0]	[114 158 0]	[109]	[776.0]	['Free']	Only Free	LD LD ER	Multiple switches
50pM dmhp seipin extra001/	p8490_p	8490	Inside	9	1	0	0	[9]	[779.0]	[0]	[9]	[779.0]	['Restricted']	Only Restricted	ER	Only ER
50pM dmhp seipin extra001/	p8492_p	8492		9	0	1	200	[9]	[779.0]	[200]	[9]	[779.0]	['Free']	Only Free	LD	Only LD
50pM dmhp seipin extra001/	p8495_p	8495	Outside	12	0	0.416667	9	[7 5]	[778.0, 786.0]	[0 9]	[12]	[778.0]	['Free']	Only Free	ER LD	ER to LD
50pM dmhp seipin extra001/	p8499_p	8499	Inside	9	0	0	0	[9]	[780.0]	[0]	[9]	[780.0]	['Free']	Only Free	ER	Only ER
50pM dmhp seipin extra001/	p8500_p	8500	Inside	53	0.584906	0	0	[53]	[780.0]	[0]	[31 22]	[780.0, 811.0]	['Restricted', 'Free']	Restricted to Free	ER	Only ER
50pM dmhp seipin extra001/	p8502_p	8502	Inside	14	0.357143	0	0	[14]	[780.0]	[0]	[9 5]	[780.0, 791.0]	['Free', 'Restricted']	Free to Restricted	ER	Only ER
50pM dmhp seipin extra001/	p8505_p	8505	Outside	31	1	0.451613	137	[14 17]	[771.0, 790.0]	[137 0]	[31]	[771.0]	['Restricted']	Only Restricted	LD ER	LD to ER
50pM dmhp seipin extra001/	p8506_p	8506	Inside	16	0.625	0	0	[16]	[776.0]	[0]	[ 6 10]	[776.0, 783.0]	['Free', 'Restricted']	Free to Restricted	ER	Only ER
50pM dmhp seipin extra001/	p8508_p	8508	Outside	16	0.0625	0.625	62	[ 6 10]	[776.0, 788.0]	[ 0 62]	[7 1 8]	[776.0, 789.0, 791.0]	['Free', 'Restricted', 'Free']	Multiple switches	ER LD	ER to LD
50pM dmhp seipin extra001/	p8517_p	8517		32	0	1	158	[32]	[783.0]	[158]	[32]	[783.0]	['Free']	Only Free	LD	Only LD
50pM dmhp seipin extra001/	p8518_p	8518	Inside	30	0.666667	0	0	[30]	[783.0]	[0]	[ 1 10 19]	[783.0, 784.0, 794.0]	['Restricted', 'Free', 'Restricted']	Multiple switches	ER	Only ER
50pM dmhp seipin extra001/	p8521_p	8521	Inside	12	0.5	0	0	[12]	[784.0]	[0]	[6 6]	[784.0, 792.0]	['Free', 'Restricted']	Free to Restricted	ER	Only ER
50pM dmhp seipin extra001/	p8523_p	8523		24	0.0416667	1	144	[24]	[785.0]	[144]	[20 1 3]	[785.0, 809.0, 810.0]	['Free', 'Restricted', 'Free']	Multiple switches	LD	Only LD
50pM dmhp seipin extra001/	p8525_p	8525	Inside	18	0.611111	0	0	[18]	[784.0]	[0]	[5 7 6]	[784.0, 792.0, 799.0]	['Restricted', 'Free', 'Restricted']	Multiple switches	ER	Only ER
50pM dmhp seipin extra001/	p8526_p	8526	Inside	18	1	0	0	[18]	[784.0]	[0]	[18]	[784.0]	['Restricted']	Only Restricted	ER	Only ER
50pM dmhp seipin extra001/	p8535_p	8535	Inside	23	0.26087	0	0	[23]	[784.0]	[0]	[ 1 2 5 15]	[784.0, 785.0, 788.0, 796.0]	['Restricted', 'Free', 'Restricted', 'Free']	Multiple switches	ER	Only ER
50pM dmhp seipin extra001/	p8536_p	8536	Inside	9	1	0	0	[9]	[783.0]	[0]	[9]	[783.0]	['Restricted']	Only Restricted	ER	Only ER
50pM dmhp seipin extra001/	p8537_p	8537	Inside	123	0.544715	0	0	[123]	[787.0]	[0]	[44 67 12]	[787.0, 835.0, 904.0]	['Free', 'Restricted', 'Free']	Multiple switches	ER	Only ER
50pM dmhp seipin extra001/	p8538_p	8538		148	1	1	149	[148]	[788.0]	[149]	[148]	[788.0]	['Restricted']	Only Restricted	LD	Only LD
50pM dmhp seipin extra001/	p8540_p	8540		21	0.666667	1	171	[21]	[788.0]	[171]	[ 7 14]	[788.0, 799.0]	['Free', 'Restricted']	Free to Restricted	LD	Only LD
50pM dmhp seipin extra001/	p8543_p	8543	Inside	12	0	0	0	[12]	[791.0]	[0]	[12]	[791.0]	['Free']	Only Free	ER	Only ER
50pM dmhp seipin extra001/	p8546_p	8546	Inside	12	0	0	0	[12]	[790.0]	[0]	[12]	[790.0]	['Free']	Only Free	ER	Only ER
50pM dmhp seipin extra001/	p8550_p	8550		9	1	1	90	[9]	[789.0]	[90]	[9]	[789.0]	['Restricted']	Only Restricted	LD	Only LD
50pM dmhp seipin extra001/	p8560_p	8560		11	0.636364	1	15	[11]	[792.0]	[15]	[7 4]	[792.0, 802.0]	['Restricted', 'Free']	Restricted to Free	LD	Only LD
50pM dmhp seipin extra001/	p8562_p	8562	Inside	32	0.15625	0	0	[32]	[793.0]	[0]	[15 5 12]	[793.0, 808.0, 813.0]	['Free', 'Restricted', 'Free']	Multiple switches	ER	Only ER
50pM dmhp seipin extra001/	p8563_p	8563	Outside	12	0	0.5	162	[6 6]	[794.0, 800.0]	[ 0 162]	[12]	[794.0]	['Free']	Only Free	ER LD	ER to LD
50pM dmhp seipin extra001/	p8564_p	8564	Inside	21	0.428571	0	0	[21]	[789.0]	[0]	[ 9 12]	[789.0, 802.0]	['Restricted', 'Free']	Restricted to Free	ER	Only ER
50pM dmhp seipin extra001/	p8569_p	8569	Inside	10	0.4	0	0	[10]	[795.0]	[0]	[4 6]	[795.0, 799.0]	['Restricted', 'Free']	Restricted to Free	ER	Only ER
50pM dmhp seipin extra001/	p8578_p	8578		16	0.8125	1	153	[16]	[793.0]	[153]	[ 1 1 2 12]	[793.0, 794.0, 796.0, 798.0]	['Free', 'Restricted', 'Free', 'Restricted']	Multiple switches	LD	Only LD
50pM dmhp seipin extra001/	p8579_p	8579	Outside	125	1	0.728	88	[74 16 8 18 9]	[797.0, 878.0, 895.0, 903.0, 922.0]	[88 0 88 0 88]	[125]	[797.0]	['Restricted']	Only Restricted	LD ER LD ER LD	Multiple switches
50pM dmhp seipin extra001/	p8581_p	8581	Inside	13	1	0	0	[13]	[797.0]	[0]	[13]	[797.0]	['Restricted']	Only Restricted	ER	Only ER
50pM dmhp seipin extra001/	p8586_p	8586	Inside	25	0.8	0	0	[25]	[796.0]	[0]	[ 5 20]	[796.0, 805.0]	['Free', 'Restricted']	Free to Restricted	ER	Only ER
50pM dmhp seipin extra001/	p8594_p	8594	Inside	18	1	0	0	[18]	[802.0]	[0]	[18]	[802.0]	['Restricted']	Only Restricted	ER	Only ER
50pM dmhp seipin extra001/	p8595_p	8595	Inside	14	0.0714286	0	0	[14]	[799.0]	[0]	[7 1 6]	[799.0, 806.0, 807.0]	['Free', 'Restricted', 'Free']	Multiple switches	ER	Only ER
50pM dmhp seipin extra001/	p8602_p	8602	Inside	30	0.7	0	0	[30]	[803.0]	[0]	[21 9]	[803.0, 826.0]	['Restricted', 'Free']	Restricted to Free	ER	Only ER
50pM dmhp seipin extra001/	p8606_p	8606	Inside	25	0	0	0	[25]	[803.0]	[0]	[25]	[803.0]	['Free']	Only Free	ER	Only ER
50pM dmhp seipin extra001/	p8610_p	8610	Inside	28	0.142857	0	0	[28]	[803.0]	[0]	[18 4 6]	[803.0, 825.0, 831.0]	['Free', 'Restricted', 'Free']	Multiple switches	ER	Only ER
50pM dmhp seipin extra001/	p8613_p	8613		34	1	1	90	[34]	[804.0]	[90]	[34]	[804.0]	['Restricted']	Only Restricted	LD	Only LD
50pM dmhp seipin extra001/	p8615_p	8615	Inside	8	1	0	0	[8]	[803.0]	[0]	[8]	[803.0]	['Restricted']	Only Restricted	ER	Only ER
50pM dmhp seipin extra001/	p8618_p	8618	Inside	10	1	0	0	[10]	[805.0]	[0]	[10]	[805.0]	['Restricted']	Only Restricted	ER	Only ER
50pM dmhp seipin extra001/	p8622_p	8622	Outside	9	0.555556	0.444444	114	[4 5]	[805.0, 809.0]	[114 0]	[4 5]	[805.0, 809.0]	['Free', 'Restricted']	Free to Restricted	LD ER	LD to ER
50pM dmhp seipin extra001/	p8625_p	8625		11	0	1	121	[11]	[800.0]	[121]	[11]	[800.0]	['Free']	Only Free	LD	Only LD
50pM dmhp seipin extra001/	p8631_p	8631	Inside	8	1	0	0	[8]	[800.0]	[0]	[8]	[800.0]	['Restricted']	Only Restricted	ER	Only ER
50pM dmhp seipin extra001/	p8632_p	8632	Outside	17	0	0.705882	62	[12 5]	[806.0, 818.0]	[62 0]	[17]	[806.0]	['Free']	Only Free	LD ER	LD to ER
50pM dmhp seipin extra001/	p8638_p	8638	Inside	30	0.266667	0	0	[30]	[808.0]	[0]	[19 1 2 7 1]	[808.0, 835.0, 836.0, 840.0, 848.0]	['Free', 'Restricted', 'Free', 'Restricted', 'Free']	Multiple switches	ER	Only ER
50pM dmhp seipin extra001/	p8641_p	8641	Inside	22	0.272727	0	0	[22]	[808.0]	[0]	[9 6 7]	[808.0, 818.0, 824.0]	['Free', 'Restricted', 'Free']	Multiple switches	ER	Only ER
50pM dmhp seipin extra001/	p8644_p	8644	Inside	19	0.315789	0	0	[19]	[808.0]	[0]	[13 6]	[808.0, 821.0]	['Free', 'Restricted']	Free to Restricted	ER	Only ER
50pM dmhp seipin extra001/	p8647_p	8647	Inside	29	0.689655	0	0	[29]	[810.0]	[0]	[10 9 10]	[810.0, 820.0, 833.0]	['Restricted', 'Free', 'Restricted']	Multiple switches	ER	Only ER
50pM dmhp seipin extra001/	p8648_p	8648	Outside	69	0	0.26087	65	[43 18 8]	[809.0, 863.0, 881.0]	[ 0 65 0]	[69]	[809.0]	['Free']	Only Free	ER LD ER	Multiple switches
50pM dmhp seipin extra001/	p8651_p	8651	Inside	8	1	0	0	[8]	[810.0]	[0]	[8]	[810.0]	['Restricted']	Only Restricted	ER	Only ER
50pM dmhp seipin extra001/	p8654_p	8654	Inside	18	0.444444	0	0	[18]	[811.0]	[0]	[ 8 10]	[811.0, 819.0]	['Restricted', 'Free']	Restricted to Free	ER	Only ER
50pM dmhp seipin extra001/	p8655_p	8655	Inside	15	0.266667	0	0	[15]	[811.0]	[0]	[ 4 11]	[811.0, 815.0]	['Restricted', 'Free']	Restricted to Free	ER	Only ER
50pM dmhp seipin extra001/	p8666_p	8666	Inside	8	0.125	0	0	[8]	[815.0]	[0]	[1 7]	[815.0, 816.0]	['Restricted', 'Free']	Restricted to Free	ER	Only ER
50pM dmhp seipin extra001/	p8668_p	8668	Inside	19	0.578947	0	0	[19]	[809.0]	[0]	[ 8 11]	[809.0, 818.0]	['Free', 'Restricted']	Free to Restricted	ER	Only ER
50pM dmhp seipin extra001/	p8672_p	8672		10	1	1	200	[10]	[815.0]	[200]	[10]	[815.0]	['Restricted']	Only Restricted	LD	Only LD
50pM dmhp seipin extra001/	p8675_p	8675	Inside	8	0	0	0	[8]	[816.0]	[0]	[8]	[816.0]	['Free']	Only Free	ER	Only ER
50pM dmhp seipin extra001/	p8676_p	8676		18	1	1	161	[18]	[816.0]	[161]	[18]	[816.0]	['Restricted']	Only Restricted	LD	Only LD
50pM dmhp seipin extra001/	p8679_p	8679	Inside	16	1	0	0	[16]	[816.0]	[0]	[16]	[816.0]	['Restricted']	Only Restricted	ER	Only ER
50pM dmhp seipin extra001/	p8690_p	8690	Inside	15	1	0	0	[15]	[814.0]	[0]	[15]	[814.0]	['Restricted']	Only Restricted	ER	Only ER
50pM dmhp seipin extra001/	p8691_p	8691		15	0	1	162	[15]	[818.0]	[162]	[15]	[818.0]	['Free']	Only Free	LD	Only LD
50pM dmhp seipin extra001/	p8696_p	8696	Inside	14	1	0	0	[14]	[818.0]	[0]	[14]	[818.0]	['Restricted']	Only Restricted	ER	Only ER
50pM dmhp seipin extra001/	p8700_p	8700	Outside	64	0.90625	0.234375	171	[22 15 27]	[818.0, 840.0, 857.0]	[ 0 171 0]	[ 6 58]	[818.0, 824.0]	['Free', 'Restricted']	Free to Restricted	ER LD ER	Multiple switches
50pM dmhp seipin extra001/	p8701_p	8701	Outside	12	0.416667	1	67	[8 4]	[817.0, 826.0]	[ 67 155]	[4 1 1 6]	[817.0, 821.0, 822.0, 824.0]	['Restricted', 'Free', 'Restricted', 'Free']	Multiple switches	LD LD	Multiple switches
50pM dmhp seipin extra001/	p8704_p	8704		12	0.0833333	1	144	[12]	[817.0]	[144]	[6 1 5]	[817.0, 823.0, 824.0]	['Free', 'Restricted', 'Free']	Multiple switches	LD	Only LD
50pM dmhp seipin extra001/	p8710_p	8710		15	1	1	178	[15]	[819.0]	[178]	[15]	[819.0]	['Restricted']	Only Restricted	LD	Only LD
50pM dmhp seipin extra001/	p8713_p	8713	Outside	30	0	0.166667	179	[25 5]	[820.0, 845.0]	[ 0 179]	[30]	[820.0]	['Free']	Only Free	ER LD	ER to LD
50pM dmhp seipin extra001/	p8716_p	8716	Inside	18	0	0	0	[18]	[822.0]	[0]	[18]	[822.0]	['Free']	Only Free	ER	Only ER
50pM dmhp seipin extra001/	p8717_p	8717	Outside	15	0	0.4	182	[9 6]	[822.0, 834.0]	[ 0 182]	[15]	[822.0]	['Free']	Only Free	ER LD	ER to LD
50pM dmhp seipin extra001/	p8720_p	8720	Inside	9	0	0	0	[9]	[822.0]	[0]	[9]	[822.0]	['Free']	Only Free	ER	Only ER
50pM dmhp seipin extra001/	p8724_p	8724	Inside	8	0	0	0	[8]	[825.0]	[0]	[8]	[825.0]	['Free']	Only Free	ER	Only ER
50pM dmhp seipin extra001/	p8725_p	8725	Outside	15	0.4	0.666667	16	[ 5 10]	[819.0, 826.0]	[ 0 16]	[9 6]	[819.0, 831.0]	['Free', 'Restricted']	Free to Restricted	ER LD	ER to LD
50pM dmhp seipin extra001/	p8731_p	8731	Inside	13	0	0	0	[13]	[822.0]	[0]	[13]	[822.0]	['Free']	Only Free	ER	Only ER
50pM dmhp seipin extra001/	p8732_p	8732	Inside	10	0	0	0	[10]	[826.0]	[0]	[10]	[826.0]	['Free']	Only Free	ER	Only ER
50pM dmhp seipin extra001/	p8736_p	8736	Inside	17	0.117647	0	0	[17]	[826.0]	[0]	[6 2 9]	[826.0, 832.0, 834.0]	['Free', 'Restricted', 'Free']	Multiple switches	ER	Only ER
50pM dmhp seipin extra001/	p8748_p	8748	Outside	31	0.483871	0.419355	37	[13 18]	[830.0, 846.0]	[37 0]	[ 1 3 1 1 14 11]	[830.0, 831.0, 834.0, 835.0, 836.0, 856.0]	['Free', 'Restricted', 'Free', 'Restricted', 'Free', 'Restricted']	Multiple switches	LD ER	LD to ER
50pM dmhp seipin extra001/	p8749_p	8749	Outside	14	0	0.5	165	[7 7]	[829.0, 838.0]	[ 0 165]	[14]	[829.0]	['Free']	Only Free	ER LD	ER to LD
50pM dmhp seipin extra001/	p8751_p	8751	Inside	10	0	0	0	[10]	[831.0]	[0]	[10]	[831.0]	['Free']	Only Free	ER	Only ER
50pM dmhp seipin extra001/	p8753_p	8753	Outside	20	0	0.4	26	[4 8 8]	[829.0, 833.0, 841.0]	[ 0 26 0]	[20]	[829.0]	['Free']	Only Free	ER LD ER	Multiple switches
50pM dmhp seipin extra001/	p8757_p	8757	Outside	30	0.2	0.366667	168	[14 11 5]	[831.0, 845.0, 856.0]	[ 0 168 0]	[14 6 10]	[831.0, 845.0, 851.0]	['Free', 'Restricted', 'Free']	Multiple switches	ER LD ER	Multiple switches
50pM dmhp seipin extra001/	p8770_p	8770	Inside	16	0	0	0	[16]	[834.0]	[0]	[16]	[834.0]	['Free']	Only Free	ER	Only ER
50pM dmhp seipin extra001/	p8775_p	8775	Inside	9	0	0	0	[9]	[834.0]	[0]	[9]	[834.0]	['Free']	Only Free	ER	Only ER
50pM dmhp seipin extra001/	p8779_p	8779	Inside	8	0	0	0	[8]	[835.0]	[0]	[8]	[835.0]	['Free']	Only Free	ER	Only ER
50pM dmhp seipin extra001/	p8782_p	8782	Inside	11	0	0	0	[11]	[836.0]	[0]	[11]	[836.0]	['Free']	Only Free	ER	Only ER
50pM dmhp seipin extra001/	p8788_p	8788	Inside	8	0	0	0	[8]	[837.0]	[0]	[8]	[837.0]	['Free']	Only Free	ER	Only ER
50pM dmhp seipin extra001/	p8803_p	8803		84	1	1	154	[84]	[838.0]	[154]	[84]	[838.0]	['Restricted']	Only Restricted	LD	Only LD
50pM dmhp seipin extra001/	p8806_p	8806	Outside	19	0.0526316	0.578947	159	[11 8]	[839.0, 851.0]	[159 0]	[ 1 18]	[839.0, 840.0]	['Restricted', 'Free']	Restricted to Free	LD ER	LD to ER
50pM dmhp seipin extra001/	p8808_p	8808	Inside	20	0	0	0	[20]	[841.0]	[0]	[20]	[841.0]	['Free']	Only Free	ER	Only ER
50pM dmhp seipin extra001/	p8815_p	8815	Inside	26	0	0	0	[26]	[840.0]	[0]	[26]	[840.0]	['Free']	Only Free	ER	Only ER
50pM dmhp seipin extra001/	p8824_p	8824	Inside	8	1	0	0	[8]	[842.0]	[0]	[8]	[842.0]	['Restricted']	Only Restricted	ER	Only ER
50pM dmhp seipin extra001/	p8828_p	8828		13	0.0769231	1	37	[13]	[844.0]	[37]	[ 1 12]	[844.0, 845.0]	['Restricted', 'Free']	Restricted to Free	LD	Only LD
50pM dmhp seipin extra001/	p8830_p	8830		15	0.533333	1	113	[15]	[842.0]	[113]	[8 7]	[842.0, 850.0]	['Restricted', 'Free']	Restricted to Free	LD	Only LD
50pM dmhp seipin extra001/	p8835_p	8835	Inside	10	0.9	0	0	[10]	[835.0]	[0]	[9 1]	[835.0, 849.0]	['Restricted', 'Free']	Restricted to Free	ER	Only ER
50pM dmhp seipin extra001/	p8837_p	8837		8	1	1	198	[8]	[842.0]	[198]	[8]	[842.0]	['Restricted']	Only Restricted	LD	Only LD
50pM dmhp seipin extra001/	p8841_p	8841		12	1	1	163	[12]	[844.0]	[163]	[12]	[844.0]	['Restricted']	Only Restricted	LD	Only LD
50pM dmhp seipin extra001/	p8845_p	8845	Inside	8	0	0	0	[8]	[845.0]	[0]	[8]	[845.0]	['Free']	Only Free	ER	Only ER
50pM dmhp seipin extra001/	p8851_p	8851		11	1	1	164	[11]	[844.0]	[164]	[11]	[844.0]	['Restricted']	Only Restricted	LD	Only LD
50pM dmhp seipin extra001/	p8852_p	8852	Inside	23	0.347826	0	0	[23]	[844.0]	[0]	[15 8]	[844.0, 866.0]	['Free', 'Restricted']	Free to Restricted	ER	Only ER
50pM dmhp seipin extra001/	p8857_p	8857	Inside	21	0	0	0	[21]	[847.0]	[0]	[21]	[847.0]	['Free']	Only Free	ER	Only ER
50pM dmhp seipin extra001/	p8860_p	8860	Inside	20	1	0	0	[20]	[848.0]	[0]	[20]	[848.0]	['Restricted']	Only Restricted	ER	Only ER
50pM dmhp seipin extra001/	p8861_p	8861		11	0.909091	1	129	[11]	[847.0]	[129]	[ 1 10]	[847.0, 848.0]	['Free', 'Restricted']	Free to Restricted	LD	Only LD
50pM dmhp seipin extra001/	p8872_p	8872	Outside	18	0.333333	0.722222	155	[13 5]	[853.0, 870.0]	[155 0]	[12 6]	[853.0, 869.0]	['Free', 'Restricted']	Free to Restricted	LD ER	LD to ER
50pM dmhp seipin extra001/	p8877_p	8877	Inside	16	0	0	0	[16]	[854.0]	[0]	[16]	[854.0]	['Free']	Only Free	ER	Only ER
50pM dmhp seipin extra001/	p8878_p	8878	Inside	13	0.461538	0	0	[13]	[854.0]	[0]	[7 6]	[854.0, 861.0]	['Free', 'Restricted']	Free to Restricted	ER	Only ER
50pM dmhp seipin extra001/	p8879_p	8879		12	1	1	165	[12]	[854.0]	[165]	[12]	[854.0]	['Restricted']	Only Restricted	LD	Only LD
50pM dmhp seipin extra001/	p8880_p	8880	Outside	26	0.692308	0.807692	179	[21 5]	[849.0, 871.0]	[179 0]	[18 8]	[849.0, 867.0]	['Restricted', 'Free']	Restricted to Free	LD ER	LD to ER
50pM dmhp seipin extra001/	p8881_p	8881	Inside	30	0.0333333	0	0	[30]	[852.0]	[0]	[ 1 29]	[852.0, 853.0]	['Restricted', 'Free']	Restricted to Free	ER	Only ER
50pM dmhp seipin extra001/	p8883_p	8883	Inside	8	1	0	0	[8]	[851.0]	[0]	[8]	[851.0]	['Restricted']	Only Restricted	ER	Only ER
50pM dmhp seipin extra001/	p8886_p	8886	Inside	8	0	0	0	[8]	[850.0]	[0]	[8]	[850.0]	['Free']	Only Free	ER	Only ER
50pM dmhp seipin extra001/	p8888_p	8888		15	1	1	5	[15]	[851.0]	[5]	[15]	[851.0]	['Restricted']	Only Restricted	LD	Only LD
50pM dmhp seipin extra001/	p8891_p	8891		8	1	1	153	[8]	[852.0]	[153]	[8]	[852.0]	['Restricted']	Only Restricted	LD	Only LD
50pM dmhp seipin extra001/	p8893_p	8893	Inside	13	0	0	0	[13]	[856.0]	[0]	[13]	[856.0]	['Free']	Only Free	ER	Only ER
50pM dmhp seipin extra001/	p8894_p	8894	Inside	9	0	0	0	[9]	[857.0]	[0]	[9]	[857.0]	['Free']	Only Free	ER	Only ER
50pM dmhp seipin extra001/	p8895_p	8895	Outside	31	0.516129	0.83871	161	[26 5]	[857.0, 890.0]	[161 0]	[1 4 2 2 7 9 1 1 4]	[857.0, 858.0, 862.0, 864.0, 866.0, 877.0, 889.0, 890.0, 891.0]	['Free', 'Restricted', 'Free', 'Restricted', 'Free', 'Restricted', 'Free', 'Restricted', 'Free']	Multiple switches	LD ER	LD to ER
50pM dmhp seipin extra001/	p8897_p	8897	Outside	10	0	0.4	193	[4 6]	[856.0, 860.0]	[193 0]	[10]	[856.0]	['Free']	Only Free	LD ER	LD to ER
50pM dmhp seipin extra001/	p8898_p	8898	Inside	41	0	0	0	[41]	[856.0]	[0]	[41]	[856.0]	['Free']	Only Free	ER	Only ER
50pM dmhp seipin extra001/	p8913_p	8913		94	1	1	90	[94]	[860.0]	[90]	[94]	[860.0]	['Restricted']	Only Restricted	LD	Only LD
50pM dmhp seipin extra001/	p8916_p	8916	Inside	12	0	0	0	[12]	[859.0]	[0]	[12]	[859.0]	['Free']	Only Free	ER	Only ER
50pM dmhp seipin extra001/	p8918_p	8918	Inside	8	0.125	0	0	[8]	[862.0]	[0]	[1 7]	[862.0, 863.0]	['Restricted', 'Free']	Restricted to Free	ER	Only ER
50pM dmhp seipin extra001/	p8920_p	8920		17	0.588235	1	144	[17]	[862.0]	[144]	[10 7]	[862.0, 872.0]	['Restricted', 'Free']	Restricted to Free	LD	Only LD
50pM dmhp seipin extra001/	p8921_p	8921	Outside	29	0.172414	0.689655	131	[14 9 6]	[862.0, 879.0, 888.0]	[131 0 131]	[23 4 1 1]	[862.0, 888.0, 893.0, 894.0]	['Free', 'Restricted', 'Free', 'Restricted']	Multiple switches	LD ER LD	Multiple switches
50pM dmhp seipin extra001/	p8922_p	8922		12	1	1	157	[12]	[861.0]	[157]	[12]	[861.0]	['Restricted']	Only Restricted	LD	Only LD
50pM dmhp seipin extra001/	p8923_p	8923	Inside	16	0.5625	0	0	[16]	[862.0]	[0]	[9 7]	[862.0, 872.0]	['Restricted', 'Free']	Restricted to Free	ER	Only ER
50pM dmhp seipin extra001/	p8924_p	8924	Inside	13	0.461538	0	0	[13]	[859.0]	[0]	[7 6]	[859.0, 868.0]	['Free', 'Restricted']	Free to Restricted	ER	Only ER
50pM dmhp seipin extra001/	p8926_p	8926		11	1	1	167	[11]	[862.0]	[167]	[11]	[862.0]	['Restricted']	Only Restricted	LD	Only LD
50pM dmhp seipin extra001/	p8927_p	8927	Outside	18	0.0555556	0.277778	163	[ 5 13]	[862.0, 868.0]	[163 0]	[ 1 17]	[862.0, 863.0]	['Restricted', 'Free']	Restricted to Free	LD ER	LD to ER
50pM dmhp seipin extra001/	p8935_p	8935	Inside	31	0.0322581	0	0	[31]	[863.0]	[0]	[30 1]	[863.0, 901.0]	['Free', 'Restricted']	Free to Restricted	ER	Only ER
50pM dmhp seipin extra001/	p8937_p	8937		36	1	1	168	[36]	[863.0]	[168]	[36]	[863.0]	['Restricted']	Only Restricted	LD	Only LD
50pM dmhp seipin extra001/	p8938_p	8938	Inside	16	0.125	0	0	[16]	[864.0]	[0]	[ 2 14]	[864.0, 868.0]	['Restricted', 'Free']	Restricted to Free	ER	Only ER
50pM dmhp seipin extra001/	p8940_p	8940	Outside	49	0.142857	0.102041	13	[44 5]	[859.0, 908.0]	[ 0 13]	[ 1 26 6 16]	[859.0, 860.0, 889.0, 895.0]	['Restricted', 'Free', 'Restricted', 'Free']	Multiple switches	ER LD	ER to LD
50pM dmhp seipin extra001/	p8945_p	8945	Inside	9	1	0	0	[9]	[863.0]	[0]	[9]	[863.0]	['Restricted']	Only Restricted	ER	Only ER
50pM dmhp seipin extra001/	p8956_p	8956		18	0.722222	1	199	[18]	[867.0]	[199]	[ 5 13]	[867.0, 872.0]	['Free', 'Restricted']	Free to Restricted	LD	Only LD
50pM dmhp seipin extra001/	p8960_p	8960	Outside	33	0.121212	0.333333	62	[22 11]	[869.0, 895.0]	[ 0 62]	[10 4 19]	[869.0, 881.0, 885.0]	['Free', 'Restricted', 'Free']	Multiple switches	ER LD	ER to LD
50pM dmhp seipin extra001/	p8971_p	8971	Inside	19	0.315789	0	0	[19]	[870.0]	[0]	[13 6]	[870.0, 887.0]	['Free', 'Restricted']	Free to Restricted	ER	Only ER
50pM dmhp seipin extra001/	p8973_p	8973	Outside	35	0	0.114286	23	[ 4 31]	[871.0, 880.0]	[23 0]	[35]	[871.0]	['Free']	Only Free	LD ER	LD to ER
50pM dmhp seipin extra001/	p8976_p	8976	Inside	73	0.534247	0	0	[73]	[872.0]	[0]	[ 1 5 5 13 32 16 1]	[872.0, 873.0, 878.0, 883.0, 898.0, 934.0, 952.0]	['Restricted', 'Free', 'Restricted', 'Free', 'Restricted', 'Free', 'Restricted']	Multiple switches	ER	Only ER
50pM dmhp seipin extra001/	p8980_p	8980	Inside	41	0	0	0	[41]	[872.0]	[0]	[41]	[872.0]	['Free']	Only Free	ER	Only ER
50pM dmhp seipin extra001/	p8990_p	8990	Outside	21	0.190476	0.714286	137	[7 8 6]	[874.0, 885.0, 899.0]	[137 155 0]	[ 1 14 3 3]	[874.0, 875.0, 899.0, 902.0]	['Restricted', 'Free', 'Restricted', 'Free']	Multiple switches	LD LD ER	Multiple switches
50pM dmhp seipin extra001/	p8992_p	8992	Outside	15	0	0.333333	113	[ 5 10]	[873.0, 878.0]	[113 0]	[15]	[873.0]	['Free']	Only Free	LD ER	LD to ER
50pM dmhp seipin extra001/	p8993_p	8993	Outside	25	0.08	0.24	162	[ 6 19]	[873.0, 879.0]	[162 0]	[ 9 2 14]	[873.0, 882.0, 884.0]	['Free', 'Restricted', 'Free']	Multiple switches	LD ER	LD to ER
50pM dmhp seipin extra001/	p8994_p	8994	Inside	8	0.5	0	0	[8]	[873.0]	[0]	[2 4 2]	[873.0, 875.0, 879.0]	['Restricted', 'Free', 'Restricted']	Multiple switches	ER	Only ER
50pM dmhp seipin extra001/	p8997_p	8997	Inside	33	0	0	0	[33]	[875.0]	[0]	[33]	[875.0]	['Free']	Only Free	ER	Only ER
50pM dmhp seipin extra001/	p9011_p	9011	Outside	10	0.4	0.6	185	[6 4]	[878.0, 884.0]	[185 0]	[4 6]	[878.0, 882.0]	['Restricted', 'Free']	Restricted to Free	LD ER	LD to ER
50pM dmhp seipin extra001/	p9013_p	9013		17	1	1	169	[17]	[878.0]	[169]	[17]	[878.0]	['Restricted']	Only Restricted	LD	Only LD
50pM dmhp seipin extra001/	p9017_p	9017		20	1	1	110	[20]	[879.0]	[110]	[20]	[879.0]	['Restricted']	Only Restricted	LD	Only LD
50pM dmhp seipin extra001/	p9018_p	9018	Outside	50	0	0.4	157	[ 5 6 15 24]	[879.0, 884.0, 896.0, 911.0]	[157 0 157 0]	[50]	[879.0]	['Free']	Only Free	LD ER LD ER	Multiple switches
50pM dmhp seipin extra001/	p9020_p	9020		30	0.8	1	179	[30]	[881.0]	[179]	[ 6 24]	[881.0, 887.0]	['Free', 'Restricted']	Free to Restricted	LD	Only LD
50pM dmhp seipin extra001/	p9022_p	9022	Inside	37	1	0	0	[37]	[880.0]	[0]	[37]	[880.0]	['Restricted']	Only Restricted	ER	Only ER
50pM dmhp seipin extra001/	p9028_p	9028	Inside	9	0.555556	0	0	[9]	[882.0]	[0]	[1 4 4]	[882.0, 883.0, 890.0]	['Restricted', 'Free', 'Restricted']	Multiple switches	ER	Only ER
50pM dmhp seipin extra001/	p9031_p	9031	Inside	13	0	0	0	[13]	[883.0]	[0]	[13]	[883.0]	['Free']	Only Free	ER	Only ER
50pM dmhp seipin extra001/	p9035_p	9035	Inside	34	0.5	0	0	[34]	[882.0]	[0]	[17 17]	[882.0, 900.0]	['Restricted', 'Free']	Restricted to Free	ER	Only ER
50pM dmhp seipin extra001/	p9038_p	9038	Inside	9	1	0	0	[9]	[884.0]	[0]	[9]	[884.0]	['Restricted']	Only Restricted	ER	Only ER
50pM dmhp seipin extra001/	p9039_p	9039	Inside	10	0	0	0	[10]	[884.0]	[0]	[10]	[884.0]	['Free']	Only Free	ER	Only ER
50pM dmhp seipin extra001/	p9040_p	9040	Inside	8	1	0	0	[8]	[885.0]	[0]	[8]	[885.0]	['Restricted']	Only Restricted	ER	Only ER
50pM dmhp seipin extra001/	p9045_p	9045	Inside	27	0.037037	0	0	[27]	[886.0]	[0]	[18 1 8]	[886.0, 904.0, 905.0]	['Free', 'Restricted', 'Free']	Multiple switches	ER	Only ER
50pM dmhp seipin extra001/	p9047_p	9047		19	1	1	144	[19]	[886.0]	[144]	[19]	[886.0]	['Restricted']	Only Restricted	LD	Only LD
50pM dmhp seipin extra001/	p9049_p	9049		12	0.5	1	137	[12]	[887.0]	[137]	[6 6]	[887.0, 894.0]	['Restricted', 'Free']	Restricted to Free	LD	Only LD
50pM dmhp seipin extra001/	p9050_p	9050	Inside	12	0.5	0	0	[12]	[887.0]	[0]	[6 6]	[887.0, 895.0]	['Free', 'Restricted']	Free to Restricted	ER	Only ER
50pM dmhp seipin extra001/	p9051_p	9051		26	1	1	170	[26]	[887.0]	[170]	[26]	[887.0]	['Restricted']	Only Restricted	LD	Only LD
50pM dmhp seipin extra001/	p9053_p	9053	Inside	8	1	0	0	[8]	[887.0]	[0]	[8]	[887.0]	['Restricted']	Only Restricted	ER	Only ER
50pM dmhp seipin extra001/	p9064_p	9064	Inside	33	0	0	0	[33]	[892.0]	[0]	[33]	[892.0]	['Free']	Only Free	ER	Only ER
50pM dmhp seipin extra001/	p9066_p	9066	Outside	39	0	0.615385	24	[ 5 24 10]	[891.0, 896.0, 920.0]	[ 0 24 0]	[39]	[891.0]	['Free']	Only Free	ER LD ER	Multiple switches
50pM dmhp seipin extra001/	p9067_p	9067	Inside	8	0.125	0	0	[8]	[890.0]	[0]	[1 7]	[890.0, 891.0]	['Restricted', 'Free']	Restricted to Free	ER	Only ER
50pM dmhp seipin extra001/	p9068_p	9068	Inside	26	0.153846	0	0	[26]	[888.0]	[0]	[16 4 6]	[888.0, 905.0, 909.0]	['Free', 'Restricted', 'Free']	Multiple switches	ER	Only ER
50pM dmhp seipin extra001/	p9073_p	9073	Outside	74	0	0.0540541	179	[22 4 48]	[891.0, 916.0, 920.0]	[ 0 179 0]	[74]	[891.0]	['Free']	Only Free	ER LD ER	Multiple switches
50pM dmhp seipin extra001/	p9081_p	9081	Inside	17	0.294118	0	0	[17]	[893.0]	[0]	[5 5 7]	[893.0, 898.0, 904.0]	['Free', 'Restricted', 'Free']	Multiple switches	ER	Only ER
50pM dmhp seipin extra001/	p9086_p	9086	Inside	9	0.111111	0	0	[9]	[893.0]	[0]	[1 8]	[893.0, 894.0]	['Restricted', 'Free']	Restricted to Free	ER	Only ER
50pM dmhp seipin extra001/	p9087_p	9087	Inside	77	0.181818	0	0	[77]	[894.0]	[0]	[ 9 1 47 13 7]	[894.0, 903.0, 904.0, 959.0, 972.0]	['Free', 'Restricted', 'Free', 'Restricted', 'Free']	Multiple switches	ER	Only ER
50pM dmhp seipin extra001/	p9097_p	9097	Inside	9	0.666667	0	0	[9]	[894.0]	[0]	[2 6 1]	[894.0, 896.0, 903.0]	['Free', 'Restricted', 'Free']	Multiple switches	ER	Only ER
50pM dmhp seipin extra001/	p9099_p	9099	Inside	12	0.5	0	0	[12]	[895.0]	[0]	[6 6]	[895.0, 901.0]	['Free', 'Restricted']	Free to Restricted	ER	Only ER
50pM dmhp seipin extra001/	p9102_p	9102		9	0.333333	1	171	[9]	[894.0]	[171]	[3 6]	[894.0, 899.0]	['Restricted', 'Free']	Restricted to Free	LD	Only LD
50pM dmhp seipin extra001/	p9104_p	9104	Outside	39	0.230769	0.769231	44	[ 9 30]	[902.0, 912.0]	[ 0 44]	[ 9 30]	[902.0, 912.0]	['Restricted', 'Free']	Restricted to Free	ER LD	ER to LD
50pM dmhp seipin extra001/	p9105_p	9105	Inside	9	1	0	0	[9]	[900.0]	[0]	[9]	[900.0]	['Restricted']	Only Restricted	ER	Only ER
50pM dmhp seipin extra001/	p9106_p	9106	Inside	10	1	0	0	[10]	[899.0]	[0]	[10]	[899.0]	['Restricted']	Only Restricted	ER	Only ER
50pM dmhp seipin extra001/	p9107_p	9107	Inside	12	0	0	0	[12]	[902.0]	[0]	[12]	[902.0]	['Free']	Only Free	ER	Only ER
50pM dmhp seipin extra001/	p9108_p	9108	Inside	8	0.125	0	0	[8]	[901.0]	[0]	[1 7]	[901.0, 902.0]	['Restricted', 'Free']	Restricted to Free	ER	Only ER
50pM dmhp seipin extra001/	p9110_p	9110	Inside	8	0.125	0	0	[8]	[902.0]	[0]	[1 7]	[902.0, 903.0]	['Restricted', 'Free']	Restricted to Free	ER	Only ER
50pM dmhp seipin extra001/	p9111_p	9111	Outside	11	0	0.636364	91	[7 4]	[898.0, 905.0]	[91 0]	[11]	[898.0]	['Free']	Only Free	LD ER	LD to ER
50pM dmhp seipin extra001/	p9118_p	9118	Outside	14	0	0.571429	121	[6 8]	[899.0, 911.0]	[ 0 121]	[14]	[899.0]	['Free']	Only Free	ER LD	ER to LD
50pM dmhp seipin extra001/	p9119_p	9119	Inside	8	0	0	0	[8]	[904.0]	[0]	[8]	[904.0]	['Free']	Only Free	ER	Only ER
50pM dmhp seipin extra001/	p9123_p	9123		11	1	1	153	[11]	[905.0]	[153]	[11]	[905.0]	['Restricted']	Only Restricted	LD	Only LD
50pM dmhp seipin extra001/	p9127_p	9127	Outside	17	0	0.764706	131	[7 4 6]	[905.0, 913.0, 920.0]	[131 0 131]	[17]	[905.0]	['Free']	Only Free	LD ER LD	Multiple switches
50pM dmhp seipin extra001/	p9128_p	9128		15	0.466667	1	96	[15]	[905.0]	[96]	[8 7]	[905.0, 914.0]	['Free', 'Restricted']	Free to Restricted	LD	Only LD
50pM dmhp seipin extra001/	p9135_p	9135		11	1	1	171	[11]	[909.0]	[171]	[11]	[909.0]	['Restricted']	Only Restricted	LD	Only LD
50pM dmhp seipin extra001/	p9139_p	9139	Inside	32	0	0	0	[32]	[907.0]	[0]	[32]	[907.0]	['Free']	Only Free	ER	Only ER
50pM dmhp seipin extra001/	p9147_p	9147	Inside	15	0.6	0	0	[15]	[913.0]	[0]	[9 6]	[913.0, 923.0]	['Restricted', 'Free']	Restricted to Free	ER	Only ER
50pM dmhp seipin extra001/	p9151_p	9151	Inside	12	0	0	0	[12]	[911.0]	[0]	[12]	[911.0]	['Free']	Only Free	ER	Only ER
50pM dmhp seipin extra001/	p9152_p	9152	Inside	18	0	0	0	[18]	[911.0]	[0]	[18]	[911.0]	['Free']	Only Free	ER	Only ER
50pM dmhp seipin extra001/	p9161_p	9161	Inside	8	0.875	0	0	[8]	[912.0]	[0]	[2 1 5]	[912.0, 915.0, 916.0]	['Restricted', 'Free', 'Restricted']	Multiple switches	ER	Only ER
50pM dmhp seipin extra001/	p9172_p	9172		12	0	1	116	[12]	[919.0]	[116]	[12]	[919.0]	['Free']	Only Free	LD	Only LD
50pM dmhp seipin extra001/	p9173_p	9173	Outside	29	0	0.827586	181	[24 5]	[919.0, 943.0]	[181 0]	[29]	[919.0]	['Free']	Only Free	LD ER	LD to ER
50pM dmhp seipin extra001/	p9175_p	9175	Inside	12	0.0833333	0	0	[12]	[915.0]	[0]	[ 1 11]	[915.0, 916.0]	['Restricted', 'Free']	Restricted to Free	ER	Only ER
50pM dmhp seipin extra001/	p9182_p	9182	Outside	19	0.526316	0.578947	155	[ 8 11]	[915.0, 928.0]	[ 0 155]	[1 9 9]	[915.0, 916.0, 930.0]	['Restricted', 'Free', 'Restricted']	Multiple switches	ER LD	ER to LD
50pM dmhp seipin extra001/	p9187_p	9187	Inside	133	0	0	0	[133]	[923.0]	[0]	[133]	[923.0]	['Free']	Only Free	ER	Only ER
50pM dmhp seipin extra001/	p9188_p	9188	Inside	21	0	0	0	[21]	[921.0]	[0]	[21]	[921.0]	['Free']	Only Free	ER	Only ER
50pM dmhp seipin extra001/	p9191_p	9191		49	1	1	154	[49]	[921.0]	[154]	[49]	[921.0]	['Restricted']	Only Restricted	LD	Only LD
50pM dmhp seipin extra001/	p9195_p	9195	Inside	23	0.608696	0	0	[23]	[922.0]	[0]	[ 4 14 5]	[922.0, 926.0, 940.0]	['Free', 'Restricted', 'Free']	Multiple switches	ER	Only ER
50pM dmhp seipin extra001/	p9196_p	9196	Inside	27	0	0	0	[27]	[923.0]	[0]	[27]	[923.0]	['Free']	Only Free	ER	Only ER
50pM dmhp seipin extra001/	p9197_p	9197	Outside	20	0.55	0.25	89	[15 5]	[915.0, 937.0]	[ 0 89]	[1 3 2 8 6]	[915.0, 916.0, 921.0, 923.0, 933.0]	['Free', 'Restricted', 'Free', 'Restricted', 'Free']	Multiple switches	ER LD	ER to LD
50pM dmhp seipin extra001/	p9204_p	9204	Inside	11	0	0	0	[11]	[920.0]	[0]	[11]	[920.0]	['Free']	Only Free	ER	Only ER
50pM dmhp seipin extra001/	p9206_p	9206	Inside	32	0	0	0	[32]	[925.0]	[0]	[32]	[925.0]	['Free']	Only Free	ER	Only ER
50pM dmhp seipin extra001/	p9208_p	9208		109	1	1	179	[109]	[924.0]	[179]	[109]	[924.0]	['Restricted']	Only Restricted	LD	Only LD
50pM dmhp seipin extra001/	p9209_p	9209	Inside	9	0	0	0	[9]	[925.0]	[0]	[9]	[925.0]	['Free']	Only Free	ER	Only ER
50pM dmhp seipin extra001/	p9210_p	9210	Inside	20	0.7	0	0	[20]	[924.0]	[0]	[14 6]	[924.0, 938.0]	['Restricted', 'Free']	Restricted to Free	ER	Only ER
50pM dmhp seipin extra001/	p9211_p	9211	Inside	8	1	0	0	[8]	[924.0]	[0]	[8]	[924.0]	['Restricted']	Only Restricted	ER	Only ER
50pM dmhp seipin extra001/	p9212_p	9212	Inside	12	1	0	0	[12]	[927.0]	[0]	[12]	[927.0]	['Restricted']	Only Restricted	ER	Only ER
50pM dmhp seipin extra001/	p9221_p	9221	Inside	14	0.0714286	0	0	[14]	[928.0]	[0]	[ 1 13]	[928.0, 929.0]	['Restricted', 'Free']	Restricted to Free	ER	Only ER
50pM dmhp seipin extra001/	p9222_p	9222	Inside	22	0	0	0	[22]	[929.0]	[0]	[22]	[929.0]	['Free']	Only Free	ER	Only ER
50pM dmhp seipin extra001/	p9224_p	9224	Inside	41	0.0243902	0	0	[41]	[929.0]	[0]	[ 1 40]	[929.0, 930.0]	['Restricted', 'Free']	Restricted to Free	ER	Only ER
50pM dmhp seipin extra001/	p9227_p	9227	Inside	9	0.222222	0	0	[9]	[929.0]	[0]	[2 7]	[929.0, 931.0]	['Restricted', 'Free']	Restricted to Free	ER	Only ER
50pM dmhp seipin extra001/	p9228_p	9228		37	0	1	121	[37]	[928.0]	[121]	[37]	[928.0]	['Free']	Only Free	LD	Only LD
50pM dmhp seipin extra001/	p9230_p	9230	Inside	90	0	0	0	[90]	[930.0]	[0]	[90]	[930.0]	['Free']	Only Free	ER	Only ER
50pM dmhp seipin extra001/	p9236_p	9236	Outside	31	1	0.129032	160	[27 4]	[930.0, 960.0]	[ 0 160]	[31]	[930.0]	['Restricted']	Only Restricted	ER LD	ER to LD
50pM dmhp seipin extra001/	p9252_p	9252	Inside	67	0.283582	0	0	[67]	[934.0]	[0]	[ 3 19 45]	[934.0, 937.0, 956.0]	['Free', 'Restricted', 'Free']	Multiple switches	ER	Only ER
50pM dmhp seipin extra001/	p9254_p	9254	Inside	8	0.125	0	0	[8]	[934.0]	[0]	[1 1 6]	[934.0, 935.0, 936.0]	['Free', 'Restricted', 'Free']	Multiple switches	ER	Only ER
50pM dmhp seipin extra001/	p9258_p	9258	Inside	10	0	0	0	[10]	[935.0]	[0]	[10]	[935.0]	['Free']	Only Free	ER	Only ER
50pM dmhp seipin extra001/	p9259_p	9259	Inside	11	0.545455	0	0	[11]	[935.0]	[0]	[5 6]	[935.0, 940.0]	['Free', 'Restricted']	Free to Restricted	ER	Only ER
50pM dmhp seipin extra001/	p9262_p	9262	Inside	9	0.111111	0	0	[9]	[935.0]	[0]	[1 8]	[935.0, 936.0]	['Restricted', 'Free']	Restricted to Free	ER	Only ER
50pM dmhp seipin extra001/	p9265_p	9265	Outside	36	0.0277778	0.333333	179	[ 5 12 19]	[936.0, 942.0, 954.0]	[ 0 179 0]	[ 1 35]	[936.0, 937.0]	['Restricted', 'Free']	Restricted to Free	ER LD ER	Multiple switches
50pM dmhp seipin extra001/	p9290_p	9290	Inside	26	1	0	0	[26]	[940.0]	[0]	[26]	[940.0]	['Restricted']	Only Restricted	ER	Only ER
50pM dmhp seipin extra001/	p9292_p	9292	Outside	126	1	0.888889	88	[15 14 97]	[943.0, 958.0, 972.0]	[88 0 88]	[126]	[943.0]	['Restricted']	Only Restricted	LD ER LD	Multiple switches
50pM dmhp seipin extra001/	p9295_p	9295	Inside	12	0.5	0	0	[12]	[942.0]	[0]	[6 6]	[942.0, 949.0]	['Restricted', 'Free']	Restricted to Free	ER	Only ER
50pM dmhp seipin extra001/	p9296_p	9296		11	1	1	137	[11]	[940.0]	[137]	[11]	[940.0]	['Restricted']	Only Restricted	LD	Only LD
50pM dmhp seipin extra001/	p9301_p	9301	Inside	8	1	0	0	[8]	[947.0]	[0]	[8]	[947.0]	['Restricted']	Only Restricted	ER	Only ER
50pM dmhp seipin extra001/	p9303_p	9303	Inside	17	0	0	0	[17]	[947.0]	[0]	[17]	[947.0]	['Free']	Only Free	ER	Only ER
50pM dmhp seipin extra001/	p9304_p	9304	Inside	12	0.416667	0	0	[12]	[947.0]	[0]	[1 5 6]	[947.0, 948.0, 953.0]	['Free', 'Restricted', 'Free']	Multiple switches	ER	Only ER
50pM dmhp seipin extra001/	p9309_p	9309	Inside	9	0.111111	0	0	[9]	[949.0]	[0]	[1 8]	[949.0, 950.0]	['Restricted', 'Free']	Restricted to Free	ER	Only ER
50pM dmhp seipin extra001/	p9311_p	9311	Inside	42	0	0	0	[42]	[949.0]	[0]	[42]	[949.0]	['Free']	Only Free	ER	Only ER
50pM dmhp seipin extra001/	p9312_p	9312	Outside	20	0.35	0.65	136	[ 7 13]	[949.0, 956.0]	[ 0 136]	[1 7 6 6]	[949.0, 950.0, 957.0, 964.0]	['Restricted', 'Free', 'Restricted', 'Free']	Multiple switches	ER LD	ER to LD
50pM dmhp seipin extra001/	p9320_p	9320	Inside	17	1	0	0	[17]	[950.0]	[0]	[17]	[950.0]	['Restricted']	Only Restricted	ER	Only ER
50pM dmhp seipin extra001/	p9324_p	9324		9	0.111111	1	86	[9]	[952.0]	[86]	[1 8]	[952.0, 953.0]	['Restricted', 'Free']	Restricted to Free	LD	Only LD
50pM dmhp seipin extra001/	p9331_p	9331	Inside	20	0.55	0	0	[20]	[950.0]	[0]	[ 9 11]	[950.0, 959.0]	['Free', 'Restricted']	Free to Restricted	ER	Only ER
50pM dmhp seipin extra001/	p9334_p	9334	Inside	26	0.269231	0	0	[26]	[954.0]	[0]	[ 7 19]	[954.0, 961.0]	['Restricted', 'Free']	Restricted to Free	ER	Only ER
50pM dmhp seipin extra001/	p9336_p	9336	Inside	8	0	0	0	[8]	[950.0]	[0]	[8]	[950.0]	['Free']	Only Free	ER	Only ER
50pM dmhp seipin extra001/	p9339_p	9339	Inside	22	0	0	0	[22]	[956.0]	[0]	[22]	[956.0]	['Free']	Only Free	ER	Only ER
50pM dmhp seipin extra001/	p9347_p	9347		22	1	1	172	[22]	[955.0]	[172]	[22]	[955.0]	['Restricted']	Only Restricted	LD	Only LD
50pM dmhp seipin extra001/	p9351_p	9351		13	1	1	173	[13]	[959.0]	[173]	[13]	[959.0]	['Restricted']	Only Restricted	LD	Only LD
50pM dmhp seipin extra001/	p9352_p	9352	Inside	22	0	0	0	[22]	[961.0]	[0]	[22]	[961.0]	['Free']	Only Free	ER	Only ER
50pM dmhp seipin extra001/	p9353_p	9353	Inside	57	0	0	0	[57]	[959.0]	[0]	[57]	[959.0]	['Free']	Only Free	ER	Only ER
50pM dmhp seipin extra001/	p9354_p	9354		81	0.0493827	1	149	[81]	[961.0]	[149]	[ 4 77]	[961.0, 966.0]	['Restricted', 'Free']	Restricted to Free	LD	Only LD
50pM dmhp seipin extra001/	p9355_p	9355	Inside	8	0	0	0	[8]	[958.0]	[0]	[8]	[958.0]	['Free']	Only Free	ER	Only ER
50pM dmhp seipin extra001/	p9358_p	9358	Inside	8	0.5	0	0	[8]	[961.0]	[0]	[1 2 2 2 1]	[961.0, 962.0, 964.0, 966.0, 969.0]	['Restricted', 'Free', 'Restricted', 'Free', 'Restricted']	Multiple switches	ER	Only ER
50pM dmhp seipin extra001/	p9359_p	9359	Inside	9	0.222222	0	0	[9]	[962.0]	[0]	[2 7]	[962.0, 964.0]	['Restricted', 'Free']	Restricted to Free	ER	Only ER
50pM dmhp seipin extra001/	p9365_p	9365	Inside	10	0.7	0	0	[10]	[957.0]	[0]	[6 3 1]	[957.0, 966.0, 971.0]	['Restricted', 'Free', 'Restricted']	Multiple switches	ER	Only ER
50pM dmhp seipin extra001/	p9367_p	9367	Inside	15	0.4	0	0	[15]	[963.0]	[0]	[6 9]	[963.0, 973.0]	['Restricted', 'Free']	Restricted to Free	ER	Only ER
50pM dmhp seipin extra001/	p9382_p	9382	Outside	16	0.5	0.75	155	[4 4 8]	[964.0, 972.0, 977.0]	[155 0 155]	[8 8]	[964.0, 977.0]	['Free', 'Restricted']	Free to Restricted	LD ER LD	Multiple switches
50pM dmhp seipin extra001/	p9383_p	9383	Inside	9	0	0	0	[9]	[967.0]	[0]	[9]	[967.0]	['Free']	Only Free	ER	Only ER
50pM dmhp seipin extra001/	p9385_p	9385	Inside	18	0.777778	0	0	[18]	[966.0]	[0]	[ 4 14]	[966.0, 970.0]	['Free', 'Restricted']	Free to Restricted	ER	Only ER
50pM dmhp seipin extra001/	p9387_p	9387		11	0.181818	1	178	[11]	[969.0]	[178]	[2 9]	[969.0, 971.0]	['Restricted', 'Free']	Restricted to Free	LD	Only LD
50pM dmhp seipin extra001/	p9389_p	9389	Inside	9	0	0	0	[9]	[969.0]	[0]	[9]	[969.0]	['Free']	Only Free	ER	Only ER
50pM dmhp seipin extra001/	p9394_p	9394	Inside	8	0.25	0	0	[8]	[970.0]	[0]	[1 5 1 1]	[970.0, 971.0, 976.0, 977.0]	['Restricted', 'Free', 'Restricted', 'Free']	Multiple switches	ER	Only ER
50pM dmhp seipin extra001/	p9396_p	9396		27	1	1	154	[27]	[970.0]	[154]	[27]	[970.0]	['Restricted']	Only Restricted	LD	Only LD
50pM dmhp seipin extra001/	p9402_p	9402	Outside	35	0.142857	0.114286	131	[31 4]	[972.0, 1003.0]	[ 0 131]	[19 5 11]	[972.0, 991.0, 996.0]	['Free', 'Restricted', 'Free']	Multiple switches	ER LD	ER to LD
50pM dmhp seipin extra001/	p9403_p	9403	Inside	8	0	0	0	[8]	[973.0]	[0]	[8]	[973.0]	['Free']	Only Free	ER	Only ER
50pM dmhp seipin extra001/	p9410_p	9410	Inside	12	1	0	0	[12]	[973.0]	[0]	[12]	[973.0]	['Restricted']	Only Restricted	ER	Only ER
50pM dmhp seipin extra001/	p9413_p	9413	Outside	14	0.357143	0.428571	175	[6 8]	[974.0, 981.0]	[175 0]	[2 1 3 8]	[974.0, 977.0, 978.0, 981.0]	['Restricted', 'Free', 'Restricted', 'Free']	Multiple switches	LD ER	LD to ER
50pM dmhp seipin extra001/	p9415_p	9415	Outside	32	0	0.59375	86	[13 5 14]	[974.0, 987.0, 993.0]	[ 0 110 86]	[32]	[974.0]	['Free']	Only Free	ER LD LD	Multiple switches
50pM dmhp seipin extra001/	p9416_p	9416	Inside	23	0.913043	0	0	[23]	[974.0]	[0]	[20 2 1]	[974.0, 999.0, 1001.0]	['Restricted', 'Free', 'Restricted']	Multiple switches	ER	Only ER
50pM dmhp seipin extra001/	p9418_p	9418		194	1	1	90	[194]	[971.0]	[90]	[194]	[971.0]	['Restricted']	Only Restricted	LD	Only LD
50pM dmhp seipin extra001/	p9420_p	9420	Inside	10	0.6	0	0	[10]	[974.0]	[0]	[4 4 2]	[974.0, 979.0, 985.0]	['Restricted', 'Free', 'Restricted']	Multiple switches	ER	Only ER
50pM dmhp seipin extra001/	p9422_p	9422	Inside	27	0	0	0	[27]	[974.0]	[0]	[27]	[974.0]	['Free']	Only Free	ER	Only ER
50pM dmhp seipin extra001/	p9425_p	9425	Inside	20	0.45	0	0	[20]	[976.0]	[0]	[11 9]	[976.0, 989.0]	['Free', 'Restricted']	Free to Restricted	ER	Only ER
50pM dmhp seipin extra001/	p9427_p	9427	Inside	18	0.611111	0	0	[18]	[971.0]	[0]	[ 7 11]	[971.0, 982.0]	['Free', 'Restricted']	Free to Restricted	ER	Only ER
50pM dmhp seipin extra001/	p9428_p	9428	Inside	8	0	0	0	[8]	[976.0]	[0]	[8]	[976.0]	['Free']	Only Free	ER	Only ER
50pM dmhp seipin extra001/	p9429_p	9429	Inside	8	0	0	0	[8]	[976.0]	[0]	[8]	[976.0]	['Free']	Only Free	ER	Only ER
50pM dmhp seipin extra001/	p9430_p	9430		9	0	1	144	[9]	[976.0]	[144]	[9]	[976.0]	['Free']	Only Free	LD	Only LD
50pM dmhp seipin extra001/	p9434_p	9434	Outside	71	0	0.577465	158	[32 4 9 26]	[975.0, 1008.0, 1012.0, 1021.0]	[158 0 158 0]	[71]	[975.0]	['Free']	Only Free	LD ER LD ER	Multiple switches
50pM dmhp seipin extra001/	p9437_p	9437	Inside	20	0	0	0	[20]	[977.0]	[0]	[20]	[977.0]	['Free']	Only Free	ER	Only ER
50pM dmhp seipin extra001/	p9438_p	9438	Inside	32	0.125	0	0	[32]	[977.0]	[0]	[ 1 4 27]	[977.0, 978.0, 984.0]	['Free', 'Restricted', 'Free']	Multiple switches	ER	Only ER
50pM dmhp seipin extra001/	p9439_p	9439	Outside	11	0.0909091	0.545455	160	[6 5]	[977.0, 983.0]	[160 0]	[ 1 10]	[977.0, 978.0]	['Restricted', 'Free']	Restricted to Free	LD ER	LD to ER
50pM dmhp seipin extra001/	p9440_p	9440	Inside	23	0.26087	0	0	[23]	[977.0]	[0]	[ 1 16 3 1 2]	[977.0, 978.0, 999.0, 1002.0, 1003.0]	['Restricted', 'Free', 'Restricted', 'Free', 'Restricted']	Multiple switches	ER	Only ER
50pM dmhp seipin extra001/	p9453_p	9453	Inside	16	0.25	0	0	[16]	[981.0]	[0]	[3 1 1 3 8]	[981.0, 984.0, 985.0, 986.0, 989.0]	['Free', 'Restricted', 'Free', 'Restricted', 'Free']	Multiple switches	ER	Only ER
50pM dmhp seipin extra001/	p9468_p	9468		10	1	1	173	[10]	[986.0]	[173]	[10]	[986.0]	['Restricted']	Only Restricted	LD	Only LD
50pM dmhp seipin extra001/	p9470_p	9470	Inside	21	0	0	0	[21]	[987.0]	[0]	[21]	[987.0]	['Free']	Only Free	ER	Only ER
50pM dmhp seipin extra001/	p9471_p	9471	Inside	9	1	0	0	[9]	[987.0]	[0]	[9]	[987.0]	['Restricted']	Only Restricted	ER	Only ER
50pM dmhp seipin extra001/	p9472_p	9472	Inside	12	1	0	0	[12]	[986.0]	[0]	[12]	[986.0]	['Restricted']	Only Restricted	ER	Only ER
50pM dmhp seipin extra001/	p9473_p	9473	Inside	20	0.5	0	0	[20]	[988.0]	[0]	[1 1 1 3 1 6 7]	[988.0, 989.0, 990.0, 991.0, 996.0, 997.0, 1004.0]	['Free', 'Restricted', 'Free', 'Restricted', 'Free', 'Restricted', 'Free']	Multiple switches	ER	Only ER
50pM dmhp seipin extra001/	p9476_p	9476	Inside	9	0.888889	0	0	[9]	[988.0]	[0]	[2 1 6]	[988.0, 992.0, 993.0]	['Restricted', 'Free', 'Restricted']	Multiple switches	ER	Only ER
50pM dmhp seipin extra001/	p9477_p	9477	Inside	16	0.0625	0	0	[16]	[988.0]	[0]	[ 1 15]	[988.0, 989.0]	['Restricted', 'Free']	Restricted to Free	ER	Only ER
50pM dmhp seipin extra001/	p9480_p	9480		10	1	1	137	[10]	[989.0]	[137]	[10]	[989.0]	['Restricted']	Only Restricted	LD	Only LD
50pM dmhp seipin extra001/	p9481_p	9481	Inside	21	0.190476	0	0	[21]	[989.0]	[0]	[11 4 6]	[989.0, 1000.0, 1006.0]	['Free', 'Restricted', 'Free']	Multiple switches	ER	Only ER
50pM dmhp seipin extra001/	p9482_p	9482	Outside	36	0.166667	0.75	13	[27 9]	[989.0, 1020.0]	[13 0]	[ 2 28 4 2]	[989.0, 991.0, 1023.0, 1027.0]	['Restricted', 'Free', 'Restricted', 'Free']	Multiple switches	LD ER	LD to ER
50pM dmhp seipin extra001/	p9483_p	9483	Inside	13	0.846154	0	0	[13]	[989.0]	[0]	[11 2]	[989.0, 1001.0]	['Restricted', 'Free']	Restricted to Free	ER	Only ER
50pM dmhp seipin extra001/	p9491_p	9491	Inside	11	0.545455	0	0	[11]	[990.0]	[0]	[5 6]	[990.0, 995.0]	['Free', 'Restricted']	Free to Restricted	ER	Only ER
50pM dmhp seipin extra001/	p9497_p	9497	Inside	20	0.4	0	0	[20]	[991.0]	[0]	[2 5 6 7]	[991.0, 993.0, 1000.0, 1007.0]	['Restricted', 'Free', 'Restricted', 'Free']	Multiple switches	ER	Only ER
50pM dmhp seipin extra001/	p9508_p	9508	Outside	28	0.0357143	0.535714	160	[13 15]	[994.0, 1008.0]	[ 0 160]	[ 1 27]	[994.0, 995.0]	['Restricted', 'Free']	Restricted to Free	ER LD	ER to LD
50pM dmhp seipin extra001/	p9509_p	9509	Inside	8	0	0	0	[8]	[993.0]	[0]	[8]	[993.0]	['Free']	Only Free	ER	Only ER
50pM dmhp seipin extra001/	p9513_p	9513		21	0.714286	1	144	[21]	[990.0]	[144]	[15 6]	[990.0, 1008.0]	['Restricted', 'Free']	Restricted to Free	LD	Only LD
50pM dmhp seipin extra001/	p9514_p	9514	Outside	9	0.111111	0.444444	172	[4 5]	[990.0, 995.0]	[172 0]	[1 8]	[990.0, 991.0]	['Restricted', 'Free']	Restricted to Free	LD ER	LD to ER
50pM dmhp seipin extra001/	p9525_p	9525	Inside	15	0.133333	0	0	[15]	[996.0]	[0]	[ 2 13]	[996.0, 998.0]	['Restricted', 'Free']	Restricted to Free	ER	Only ER
50pM dmhp seipin extra001/	p9526_p	9526		26	0.615385	1	154	[26]	[998.0]	[154]	[10 16]	[998.0, 1008.0]	['Free', 'Restricted']	Free to Restricted	LD	Only LD
50pM dmhp seipin extra001/	p9533_p	9533		16	1	1	155	[16]	[996.0]	[155]	[16]	[996.0]	['Restricted']	Only Restricted	LD	Only LD
50pM dmhp seipin extra001/	p9534_p	9534		12	1	1	174	[12]	[995.0]	[174]	[12]	[995.0]	['Restricted']	Only Restricted	LD	Only LD
50pM dmhp seipin extra001/	p9539_p	9539	Inside	25	0.16	0	0	[25]	[1005.0]	[0]	[12 4 9]	[1005.0, 1019.0, 1024.0]	['Free', 'Restricted', 'Free']	Multiple switches	ER	Only ER
50pM dmhp seipin extra001/	p9542_p	9542	Inside	10	0.2	0	0	[10]	[1004.0]	[0]	[1 3 1 5]	[1004.0, 1005.0, 1008.0, 1009.0]	['Restricted', 'Free', 'Restricted', 'Free']	Multiple switches	ER	Only ER
50pM dmhp seipin extra001/	p9547_p	9547	Inside	34	0.411765	0	0	[34]	[1001.0]	[0]	[14 20]	[1001.0, 1017.0]	['Restricted', 'Free']	Restricted to Free	ER	Only ER
50pM dmhp seipin extra001/	p9549_p	9549	Inside	13	0.153846	0	0	[13]	[1004.0]	[0]	[ 2 11]	[1004.0, 1006.0]	['Restricted', 'Free']	Restricted to Free	ER	Only ER
50pM dmhp seipin extra001/	p9550_p	9550	Inside	8	0.375	0	0	[8]	[1005.0]	[0]	[3 3 2]	[1005.0, 1008.0, 1014.0]	['Free', 'Restricted', 'Free']	Multiple switches	ER	Only ER
50pM dmhp seipin extra001/	p9561_p	9561		21	1	1	175	[21]	[1007.0]	[175]	[21]	[1007.0]	['Restricted']	Only Restricted	LD	Only LD
50pM dmhp seipin extra001/	p9562_p	9562	Inside	8	0.75	0	0	[8]	[1001.0]	[0]	[2 6]	[1001.0, 1003.0]	['Free', 'Restricted']	Free to Restricted	ER	Only ER
50pM dmhp seipin extra001/	p9570_p	9570	Inside	8	0	0	0	[8]	[1009.0]	[0]	[8]	[1009.0]	['Free']	Only Free	ER	Only ER
50pM dmhp seipin extra001/	p9571_p	9571	Inside	91	0.131868	0	0	[91]	[1003.0]	[0]	[79 12]	[1003.0, 1088.0]	['Free', 'Restricted']	Free to Restricted	ER	Only ER
50pM dmhp seipin extra001/	p9574_p	9574	Inside	39	0.0512821	0	0	[39]	[1011.0]	[0]	[ 1 2 36]	[1011.0, 1012.0, 1014.0]	['Free', 'Restricted', 'Free']	Multiple switches	ER	Only ER
50pM dmhp seipin extra001/	p9577_p	9577		14	0.571429	1	37	[14]	[1002.0]	[37]	[8 6]	[1002.0, 1018.0]	['Restricted', 'Free']	Restricted to Free	LD	Only LD
50pM dmhp seipin extra001/	p9582_p	9582	Outside	113	0	0.247788	131	[10 18 7 56 11 11]	[1012.0, 1022.0, 1040.0, 1049.0, 1108.0, 1119.0]	[131 0 131 0 131 0]	[113]	[1012.0]	['Free']	Only Free	LD ER LD ER LD ER	Multiple switches
50pM dmhp seipin extra001/	p9586_p	9586	Inside	11	0.272727	0	0	[11]	[1014.0]	[0]	[8 3]	[1014.0, 1022.0]	['Free', 'Restricted']	Free to Restricted	ER	Only ER
50pM dmhp seipin extra001/	p9588_p	9588	Inside	23	0	0	0	[23]	[1013.0]	[0]	[23]	[1013.0]	['Free']	Only Free	ER	Only ER
50pM dmhp seipin extra001/	p9589_p	9589		9	0	1	174	[9]	[1013.0]	[174]	[9]	[1013.0]	['Free']	Only Free	LD	Only LD
50pM dmhp seipin extra001/	p9593_p	9593	Inside	8	0.625	0	0	[8]	[1016.0]	[0]	[2 3 1 2]	[1016.0, 1018.0, 1021.0, 1023.0]	['Free', 'Restricted', 'Free', 'Restricted']	Multiple switches	ER	Only ER
50pM dmhp seipin extra001/	p9598_p	9598	Inside	17	0.647059	0	0	[17]	[1016.0]	[0]	[11 6]	[1016.0, 1033.0]	['Restricted', 'Free']	Restricted to Free	ER	Only ER
50pM dmhp seipin extra001/	p9600_p	9600	Outside	8	0.125	0.5	60	[4 4]	[1016.0, 1020.0]	[ 0 60]	[1 7]	[1016.0, 1017.0]	['Restricted', 'Free']	Restricted to Free	ER LD	ER to LD
50pM dmhp seipin extra001/	p9607_p	9607		9	0	1	35	[9]	[1017.0]	[35]	[9]	[1017.0]	['Free']	Only Free	LD	Only LD
50pM dmhp seipin extra001/	p9608_p	9608	Inside	9	0	0	0	[9]	[1017.0]	[0]	[9]	[1017.0]	['Free']	Only Free	ER	Only ER
50pM dmhp seipin extra001/	p9610_p	9610	Inside	37	0.297297	0	0	[37]	[1018.0]	[0]	[ 7 11 19]	[1018.0, 1026.0, 1039.0]	['Free', 'Restricted', 'Free']	Multiple switches	ER	Only ER
50pM dmhp seipin extra001/	p9614_p	9614	Inside	16	0.625	0	0	[16]	[1018.0]	[0]	[10 6]	[1018.0, 1028.0]	['Restricted', 'Free']	Restricted to Free	ER	Only ER
50pM dmhp seipin extra001/	p9615_p	9615		43	1	1	137	[43]	[1021.0]	[137]	[43]	[1021.0]	['Restricted']	Only Restricted	LD	Only LD
50pM dmhp seipin extra001/	p9618_p	9618	Inside	8	0	0	0	[8]	[1020.0]	[0]	[8]	[1020.0]	['Free']	Only Free	ER	Only ER
50pM dmhp seipin extra001/	p9621_p	9621		13	0.769231	1	144	[13]	[1021.0]	[144]	[8 3 2]	[1021.0, 1030.0, 1034.0]	['Restricted', 'Free', 'Restricted']	Multiple switches	LD	Only LD
50pM dmhp seipin extra001/	p9622_p	9622	Inside	15	0	0	0	[15]	[1021.0]	[0]	[15]	[1021.0]	['Free']	Only Free	ER	Only ER
50pM dmhp seipin extra001/	p9623_p	9623	Inside	12	0.416667	0	0	[12]	[1021.0]	[0]	[5 7]	[1021.0, 1026.0]	['Restricted', 'Free']	Restricted to Free	ER	Only ER
50pM dmhp seipin extra001/	p9624_p	9624	Inside	10	0.4	0	0	[10]	[1021.0]	[0]	[4 6]	[1021.0, 1026.0]	['Restricted', 'Free']	Restricted to Free	ER	Only ER
50pM dmhp seipin extra001/	p9627_p	9627		22	0.454545	1	154	[22]	[1023.0]	[154]	[5 9 1 1 6]	[1023.0, 1028.0, 1037.0, 1038.0, 1039.0]	['Free', 'Restricted', 'Free', 'Restricted', 'Free']	Multiple switches	LD	Only LD
50pM dmhp seipin extra001/	p9630_p	9630	Inside	17	1	0	0	[17]	[1022.0]	[0]	[17]	[1022.0]	['Restricted']	Only Restricted	ER	Only ER
50pM dmhp seipin extra001/	p9634_p	9634	Outside	121	0.264463	0.371901	24	[45 76]	[1020.0, 1071.0]	[24 0]	[77 9 12 23]	[1020.0, 1103.0, 1114.0, 1126.0]	['Free', 'Restricted', 'Free', 'Restricted']	Multiple switches	LD ER	LD to ER
50pM dmhp seipin extra001/	p9637_p	9637	Inside	10	0.5	0	0	[10]	[1024.0]	[0]	[4 5 1]	[1024.0, 1031.0, 1039.0]	['Restricted', 'Free', 'Restricted']	Multiple switches	ER	Only ER
50pM dmhp seipin extra001/	p9641_p	9641	Inside	18	0.5	0	0	[18]	[1030.0]	[0]	[9 9]	[1030.0, 1040.0]	['Restricted', 'Free']	Restricted to Free	ER	Only ER
50pM dmhp seipin extra001/	p9642_p	9642	Inside	11	0.727273	0	0	[11]	[1032.0]	[0]	[2 2 1 6]	[1032.0, 1035.0, 1040.0, 1041.0]	['Free', 'Restricted', 'Free', 'Restricted']	Multiple switches	ER	Only ER
50pM dmhp seipin extra001/	p9643_p	9643	Outside	14	0	0.357143	82	[9 5]	[1027.0, 1037.0]	[ 0 82]	[14]	[1027.0]	['Free']	Only Free	ER LD	ER to LD
50pM dmhp seipin extra001/	p9645_p	9645		11	0.454545	1	130	[11]	[1031.0]	[130]	[5 6]	[1031.0, 1039.0]	['Restricted', 'Free']	Restricted to Free	LD	Only LD
50pM dmhp seipin extra001/	p9648_p	9648	Inside	10	1	0	0	[10]	[1030.0]	[0]	[10]	[1030.0]	['Restricted']	Only Restricted	ER	Only ER
50pM dmhp seipin extra001/	p9665_p	9665		22	0	1	165	[22]	[1036.0]	[165]	[22]	[1036.0]	['Free']	Only Free	LD	Only LD
50pM dmhp seipin extra001/	p9666_p	9666	Inside	13	0.307692	0	0	[13]	[1035.0]	[0]	[7 4 2]	[1035.0, 1042.0, 1046.0]	['Free', 'Restricted', 'Free']	Multiple switches	ER	Only ER
50pM dmhp seipin extra001/	p9667_p	9667	Outside	28	0.392857	0.857143	13	[24 4]	[1036.0, 1067.0]	[13 0]	[11 17]	[1036.0, 1047.0]	['Restricted', 'Free']	Restricted to Free	LD ER	LD to ER
50pM dmhp seipin extra001/	p9668_p	9668	Inside	8	0	0	0	[8]	[1036.0]	[0]	[8]	[1036.0]	['Free']	Only Free	ER	Only ER
50pM dmhp seipin extra001/	p9672_p	9672	Inside	18	0	0	0	[18]	[1037.0]	[0]	[18]	[1037.0]	['Free']	Only Free	ER	Only ER
50pM dmhp seipin extra001/	p9673_p	9673	Inside	16	0.5625	0	0	[16]	[1037.0]	[0]	[9 7]	[1037.0, 1046.0]	['Restricted', 'Free']	Restricted to Free	ER	Only ER
50pM dmhp seipin extra001/	p9674_p	9674	Inside	13	0	0	0	[13]	[1037.0]	[0]	[13]	[1037.0]	['Free']	Only Free	ER	Only ER
50pM dmhp seipin extra001/	p9688_p	9688	Inside	15	0.4	0	0	[15]	[1038.0]	[0]	[6 9]	[1038.0, 1045.0]	['Restricted', 'Free']	Restricted to Free	ER	Only ER
50pM dmhp seipin extra001/	p9698_p	9698		25	0.24	1	173	[25]	[1042.0]	[173]	[ 1 6 18]	[1042.0, 1043.0, 1050.0]	['Free', 'Restricted', 'Free']	Multiple switches	LD	Only LD
50pM dmhp seipin extra001/	p9701_p	9701		11	0.727273	1	154	[11]	[1044.0]	[154]	[3 8]	[1044.0, 1047.0]	['Free', 'Restricted']	Free to Restricted	LD	Only LD
50pM dmhp seipin extra001/	p9709_p	9709		76	1	1	144	[76]	[1045.0]	[144]	[76]	[1045.0]	['Restricted']	Only Restricted	LD	Only LD
50pM dmhp seipin extra001/	p9712_p	9712	Inside	38	0.184211	0	0	[38]	[1047.0]	[0]	[ 7 31]	[1047.0, 1055.0]	['Restricted', 'Free']	Restricted to Free	ER	Only ER
50pM dmhp seipin extra001/	p9713_p	9713	Inside	11	0.545455	0	0	[11]	[1046.0]	[0]	[5 6]	[1046.0, 1051.0]	['Free', 'Restricted']	Free to Restricted	ER	Only ER
50pM dmhp seipin extra001/	p9717_p	9717	Inside	19	0.421053	0	0	[19]	[1049.0]	[0]	[ 8 11]	[1049.0, 1057.0]	['Restricted', 'Free']	Restricted to Free	ER	Only ER
50pM dmhp seipin extra001/	p9718_p	9718	Inside	31	1	0	0	[31]	[1045.0]	[0]	[31]	[1045.0]	['Restricted']	Only Restricted	ER	Only ER
50pM dmhp seipin extra001/	p9719_p	9719	Inside	12	0.5	0	0	[12]	[1046.0]	[0]	[6 6]	[1046.0, 1053.0]	['Free', 'Restricted']	Free to Restricted	ER	Only ER
50pM dmhp seipin extra001/	p9721_p	9721		14	1	1	176	[14]	[1046.0]	[176]	[14]	[1046.0]	['Restricted']	Only Restricted	LD	Only LD
50pM dmhp seipin extra001/	p9731_p	9731		37	1	1	154	[37]	[1052.0]	[154]	[37]	[1052.0]	['Restricted']	Only Restricted	LD	Only LD
50pM dmhp seipin extra001/	p9735_p	9735		9	0.111111	1	82	[9]	[1053.0]	[82]	[1 8]	[1053.0, 1054.0]	['Restricted', 'Free']	Restricted to Free	LD	Only LD
50pM dmhp seipin extra001/	p9737_p	9737		10	0.1	1	160	[10]	[1053.0]	[160]	[1 9]	[1053.0, 1054.0]	['Restricted', 'Free']	Restricted to Free	LD	Only LD
50pM dmhp seipin extra001/	p9738_p	9738	Inside	10	1	0	0	[10]	[1052.0]	[0]	[10]	[1052.0]	['Restricted']	Only Restricted	ER	Only ER
50pM dmhp seipin extra001/	p9746_p	9746	Outside	18	0	0.777778	161	[14 4]	[1055.0, 1071.0]	[161 0]	[18]	[1055.0]	['Free']	Only Free	LD ER	LD to ER
50pM dmhp seipin extra001/	p9750_p	9750	Inside	12	0	0	0	[12]	[1057.0]	[0]	[12]	[1057.0]	['Free']	Only Free	ER	Only ER
50pM dmhp seipin extra001/	p9751_p	9751	Inside	10	0	0	0	[10]	[1058.0]	[0]	[10]	[1058.0]	['Free']	Only Free	ER	Only ER
50pM dmhp seipin extra001/	p9752_p	9752	Inside	16	0	0	0	[16]	[1058.0]	[0]	[16]	[1058.0]	['Free']	Only Free	ER	Only ER
50pM dmhp seipin extra001/	p9753_p	9753	Inside	16	1	0	0	[16]	[1058.0]	[0]	[16]	[1058.0]	['Restricted']	Only Restricted	ER	Only ER
50pM dmhp seipin extra001/	p9754_p	9754		47	0.851064	1	149	[47]	[1056.0]	[149]	[40 7]	[1056.0, 1098.0]	['Restricted', 'Free']	Restricted to Free	LD	Only LD
50pM dmhp seipin extra001/	p9755_p	9755		71	1	1	179	[71]	[1058.0]	[179]	[71]	[1058.0]	['Restricted']	Only Restricted	LD	Only LD
50pM dmhp seipin extra001/	p9758_p	9758	Inside	8	0.125	0	0	[8]	[1059.0]	[0]	[1 7]	[1059.0, 1060.0]	['Restricted', 'Free']	Restricted to Free	ER	Only ER
50pM dmhp seipin extra001/	p9759_p	9759	Inside	10	0.7	0	0	[10]	[1060.0]	[0]	[7 3]	[1060.0, 1067.0]	['Restricted', 'Free']	Restricted to Free	ER	Only ER
50pM dmhp seipin extra001/	p9767_p	9767	Inside	15	0	0	0	[15]	[1063.0]	[0]	[15]	[1063.0]	['Free']	Only Free	ER	Only ER
50pM dmhp seipin extra001/	p9768_p	9768	Inside	21	0.333333	0	0	[21]	[1063.0]	[0]	[ 1 14 6]	[1063.0, 1064.0, 1080.0]	['Restricted', 'Free', 'Restricted']	Multiple switches	ER	Only ER
50pM dmhp seipin extra001/	p9769_p	9769	Inside	19	0.578947	0	0	[19]	[1061.0]	[0]	[ 7 1 1 10]	[1061.0, 1068.0, 1069.0, 1070.0]	['Free', 'Restricted', 'Free', 'Restricted']	Multiple switches	ER	Only ER
50pM dmhp seipin extra001/	p9773_p	9773	Inside	8	1	0	0	[8]	[1064.0]	[0]	[8]	[1064.0]	['Restricted']	Only Restricted	ER	Only ER
50pM dmhp seipin extra001/	p9774_p	9774	Inside	9	1	0	0	[9]	[1063.0]	[0]	[9]	[1063.0]	['Restricted']	Only Restricted	ER	Only ER
50pM dmhp seipin extra001/	p9778_p	9778	Outside	14	0.5	0.285714	89	[10 4]	[1062.0, 1072.0]	[ 0 89]	[7 7]	[1062.0, 1069.0]	['Restricted', 'Free']	Restricted to Free	ER LD	ER to LD
50pM dmhp seipin extra001/	p9788_p	9788	Outside	23	0	0.347826	66	[11 8 4]	[1063.0, 1076.0, 1087.0]	[ 0 66 0]	[23]	[1063.0]	['Free']	Only Free	ER LD ER	Multiple switches
50pM dmhp seipin extra001/	p9789_p	9789	Inside	8	0	0	0	[8]	[1067.0]	[0]	[8]	[1067.0]	['Free']	Only Free	ER	Only ER
50pM dmhp seipin extra001/	p9796_p	9796	Outside	8	0.125	0.5	165	[4 4]	[1067.0, 1074.0]	[165 0]	[1 7]	[1067.0, 1068.0]	['Restricted', 'Free']	Restricted to Free	LD ER	LD to ER
50pM dmhp seipin extra001/	p9798_p	9798	Inside	17	0.294118	0	0	[17]	[1068.0]	[0]	[9 5 3]	[1068.0, 1079.0, 1088.0]	['Free', 'Restricted', 'Free']	Multiple switches	ER	Only ER
50pM dmhp seipin extra001/	p9799_p	9799	Inside	10	0	0	0	[10]	[1072.0]	[0]	[10]	[1072.0]	['Free']	Only Free	ER	Only ER
50pM dmhp seipin extra001/	p9800_p	9800	Outside	28	0	0.142857	153	[24 4]	[1073.0, 1111.0]	[ 0 153]	[28]	[1073.0]	['Free']	Only Free	ER LD	ER to LD
50pM dmhp seipin extra001/	p9819_p	9819	Outside	16	0.625	0.6875	155	[ 5 11]	[1075.0, 1080.0]	[ 0 155]	[ 6 10]	[1075.0, 1081.0]	['Free', 'Restricted']	Free to Restricted	ER LD	ER to LD
50pM dmhp seipin extra001/	p9821_p	9821	Inside	8	1	0	0	[8]	[1074.0]	[0]	[8]	[1074.0]	['Restricted']	Only Restricted	ER	Only ER
50pM dmhp seipin extra001/	p9826_p	9826	Inside	15	0.4	0	0	[15]	[1076.0]	[0]	[9 6]	[1076.0, 1087.0]	['Free', 'Restricted']	Free to Restricted	ER	Only ER
50pM dmhp seipin extra001/	p9827_p	9827	Inside	14	0.571429	0	0	[14]	[1078.0]	[0]	[8 6]	[1078.0, 1091.0]	['Restricted', 'Free']	Restricted to Free	ER	Only ER
50pM dmhp seipin extra001/	p9829_p	9829	Inside	43	0	0	0	[43]	[1076.0]	[0]	[43]	[1076.0]	['Free']	Only Free	ER	Only ER
50pM dmhp seipin extra001/	p9837_p	9837	Outside	30	0	0.466667	137	[16 14]	[1079.0, 1100.0]	[ 0 137]	[30]	[1079.0]	['Free']	Only Free	ER LD	ER to LD
50pM dmhp seipin extra001/	p9838_p	9838	Inside	14	0.428571	0	0	[14]	[1079.0]	[0]	[1 2 5 6]	[1079.0, 1080.0, 1082.0, 1087.0]	['Restricted', 'Free', 'Restricted', 'Free']	Multiple switches	ER	Only ER
50pM dmhp seipin extra001/	p9843_p	9843	Inside	9	0.111111	0	0	[9]	[1081.0]	[0]	[1 8]	[1081.0, 1082.0]	['Restricted', 'Free']	Restricted to Free	ER	Only ER
50pM dmhp seipin extra001/	p9847_p	9847	Outside	64	0.390625	0.25	88	[ 9 20 7 28]	[1081.0, 1090.0, 1111.0, 1118.0]	[88 0 88 0]	[ 1 39 24]	[1081.0, 1082.0, 1122.0]	['Restricted', 'Free', 'Restricted']	Multiple switches	LD ER LD ER	Multiple switches
50pM dmhp seipin extra001/	p9848_p	9848	Inside	10	1	0	0	[10]	[1082.0]	[0]	[10]	[1082.0]	['Restricted']	Only Restricted	ER	Only ER
50pM dmhp seipin extra001/	p9860_p	9860	Inside	70	0.357143	0	0	[70]	[1085.0]	[0]	[19 25 26]	[1085.0, 1105.0, 1130.0]	['Free', 'Restricted', 'Free']	Multiple switches	ER	Only ER
50pM dmhp seipin extra001/	p9862_p	9862	Inside	13	0.538462	0	0	[13]	[1086.0]	[0]	[7 6]	[1086.0, 1096.0]	['Restricted', 'Free']	Restricted to Free	ER	Only ER
50pM dmhp seipin extra001/	p9865_p	9865		11	1	1	177	[11]	[1087.0]	[177]	[11]	[1087.0]	['Restricted']	Only Restricted	LD	Only LD
50pM dmhp seipin extra001/	p9866_p	9866	Outside	45	0.822222	1	99	[41 4]	[1087.0, 1131.0]	[160 99]	[ 9 1 28 7]	[1087.0, 1096.0, 1097.0, 1126.0]	['Restricted', 'Free', 'Restricted', 'Free']	Multiple switches	LD LD	Multiple switches
50pM dmhp seipin extra001/	p9867_p	9867	Inside	11	1	0	0	[11]	[1087.0]	[0]	[11]	[1087.0]	['Restricted']	Only Restricted	ER	Only ER
50pM dmhp seipin extra001/	p9869_p	9869	Outside	32	0.59375	0.59375	66	[ 4 19 9]	[1088.0, 1093.0, 1116.0]	[ 0 66 0]	[ 6 1 13 12]	[1088.0, 1095.0, 1096.0, 1112.0]	['Restricted', 'Free', 'Restricted', 'Free']	Multiple switches	ER LD ER	Multiple switches
50pM dmhp seipin extra001/	p9871_p	9871		9	0.111111	1	154	[9]	[1089.0]	[154]	[1 8]	[1089.0, 1090.0]	['Restricted', 'Free']	Restricted to Free	LD	Only LD
50pM dmhp seipin extra001/	p9872_p	9872	Inside	17	0.352941	0	0	[17]	[1089.0]	[0]	[11 6]	[1089.0, 1103.0]	['Free', 'Restricted']	Free to Restricted	ER	Only ER
50pM dmhp seipin extra001/	p9874_p	9874		8	1	1	33	[8]	[1089.0]	[33]	[8]	[1089.0]	['Restricted']	Only Restricted	LD	Only LD
50pM dmhp seipin extra001/	p9889_p	9889	Inside	8	0	0	0	[8]	[1091.0]	[0]	[8]	[1091.0]	['Free']	Only Free	ER	Only ER
50pM dmhp seipin extra001/	p9899_p	9899	Inside	8	0	0	0	[8]	[1096.0]	[0]	[8]	[1096.0]	['Free']	Only Free	ER	Only ER
50pM dmhp seipin extra001/	p9900_p	9900		8	1	1	167	[8]	[1096.0]	[167]	[8]	[1096.0]	['Restricted']	Only Restricted	LD	Only LD
50pM dmhp seipin extra001/	p9903_p	9903		11	0.545455	1	154	[11]	[1097.0]	[154]	[6 5]	[1097.0, 1103.0]	['Restricted', 'Free']	Restricted to Free	LD	Only LD
50pM dmhp seipin extra001/	p9905_p	9905	Inside	8	1	0	0	[8]	[1097.0]	[0]	[8]	[1097.0]	['Restricted']	Only Restricted	ER	Only ER
50pM dmhp seipin extra001/	p9908_p	9908	Inside	20	0.7	0	0	[20]	[1093.0]	[0]	[ 6 14]	[1093.0, 1102.0]	['Free', 'Restricted']	Free to Restricted	ER	Only ER
50pM dmhp seipin extra001/	p9911_p	9911		20	1	1	178	[20]	[1098.0]	[178]	[20]	[1098.0]	['Restricted']	Only Restricted	LD	Only LD
50pM dmhp seipin extra001/	p9913_p	9913		11	0	1	155	[11]	[1100.0]	[155]	[11]	[1100.0]	['Free']	Only Free	LD	Only LD
50pM dmhp seipin extra001/	p9920_p	9920	Inside	46	1	0	0	[46]	[1102.0]	[0]	[46]	[1102.0]	['Restricted']	Only Restricted	ER	Only ER
50pM dmhp seipin extra001/	p9921_p	9921	Inside	29	0.0344828	0	0	[29]	[1102.0]	[0]	[ 1 1 27]	[1102.0, 1103.0, 1104.0]	['Free', 'Restricted', 'Free']	Multiple switches	ER	Only ER
50pM dmhp seipin extra001/	p9923_p	9923	Inside	8	1	0	0	[8]	[1101.0]	[0]	[8]	[1101.0]	['Restricted']	Only Restricted	ER	Only ER
50pM dmhp seipin extra001/	p9925_p	9925	Inside	17	0.0588235	0	0	[17]	[1105.0]	[0]	[ 1 16]	[1105.0, 1106.0]	['Restricted', 'Free']	Restricted to Free	ER	Only ER
50pM dmhp seipin extra001/	p9940_p	9940		65	0.430769	1	154	[65]	[1107.0]	[154]	[28 37]	[1107.0, 1135.0]	['Restricted', 'Free']	Restricted to Free	LD	Only LD
50pM dmhp seipin extra001/	p9941_p	9941	Inside	14	0.428571	0	0	[14]	[1108.0]	[0]	[6 8]	[1108.0, 1116.0]	['Restricted', 'Free']	Restricted to Free	ER	Only ER
50pM dmhp seipin extra001/	p9942_p	9942	Inside	8	1	0	0	[8]	[1108.0]	[0]	[8]	[1108.0]	['Restricted']	Only Restricted	ER	Only ER
50pM dmhp seipin extra001/	p9943_p	9943	Outside	22	0	0.772727	161	[ 7 5 10]	[1108.0, 1115.0, 1120.0]	[161 0 161]	[22]	[1108.0]	['Free']	Only Free	LD ER LD	Multiple switches
50pM dmhp seipin extra001/	p9947_p	9947	Inside	24	0	0	0	[24]	[1107.0]	[0]	[24]	[1107.0]	['Free']	Only Free	ER	Only ER
50pM dmhp seipin extra001/	p9950_p	9950		8	0	1	35	[8]	[1109.0]	[35]	[8]	[1109.0]	['Free']	Only Free	LD	Only LD
50pM dmhp seipin extra001/	p9951_p	9951		70	0	1	149	[70]	[1109.0]	[149]	[70]	[1109.0]	['Free']	Only Free	LD	Only LD
50pM dmhp seipin extra001/	p9952_p	9952	Outside	23	0.0869565	0.434783	132	[4 4 9 6]	[1109.0, 1113.0, 1117.0, 1129.0]	[ 0 132 0 132]	[ 1 15 1 6]	[1109.0, 1110.0, 1127.0, 1129.0]	['Restricted', 'Free', 'Restricted', 'Free']	Multiple switches	ER LD ER LD	Multiple switches
50pM dmhp seipin extra001/	p9956_p	9956	Inside	15	0.0666667	0	0	[15]	[1109.0]	[0]	[ 1 14]	[1109.0, 1110.0]	['Restricted', 'Free']	Restricted to Free	ER	Only ER
50pM dmhp seipin extra001/	p9958_p	9958	Inside	8	0.125	0	0	[8]	[1110.0]	[0]	[1 7]	[1110.0, 1111.0]	['Restricted', 'Free']	Restricted to Free	ER	Only ER
50pM dmhp seipin extra001/	p9962_p	9962	Inside	112	0	0	0	[112]	[1110.0]	[0]	[112]	[1110.0]	['Free']	Only Free	ER	Only ER
50pM dmhp seipin extra001/	p9965_p	9965	Inside	172	0.30814	0	0	[172]	[1111.0]	[0]	[66 18 53 35]	[1111.0, 1177.0, 1195.0, 1249.0]	['Free', 'Restricted', 'Free', 'Restricted']	Multiple switches	ER	Only ER
50pM dmhp seipin extra001/	p9968_p	9968	Inside	29	0	0	0	[29]	[1114.0]	[0]	[29]	[1114.0]	['Free']	Only Free	ER	Only ER
50pM dmhp seipin extra001/	p9969_p	9969		18	0.277778	1	82	[18]	[1114.0]	[82]	[1 7 4 6]	[1114.0, 1115.0, 1126.0, 1130.0]	['Restricted', 'Free', 'Restricted', 'Free']	Multiple switches	LD	Only LD
50pM dmhp seipin extra001/	p9971_p	9971	Outside	13	0.461538	0.384615	137	[8 5]	[1113.0, 1123.0]	[ 0 137]	[1 6 6]	[1113.0, 1114.0, 1121.0]	['Free', 'Restricted', 'Free']	Multiple switches	ER LD	ER to LD
50pM dmhp seipin extra001/	p9973_p	9973	Inside	19	0	0	0	[19]	[1111.0]	[0]	[19]	[1111.0]	['Free']	Only Free	ER	Only ER
50pM dmhp seipin extra001/	p9982_p	9982	Inside	29	0.172414	0	0	[29]	[1116.0]	[0]	[24 5]	[1116.0, 1145.0]	['Free', 'Restricted']	Free to Restricted	ER	Only ER
50pM dmhp seipin extra001/	p9983_p	9983	Inside	15	0.0666667	0	0	[15]	[1117.0]	[0]	[ 1 14]	[1117.0, 1118.0]	['Restricted', 'Free']	Restricted to Free	ER	Only ER
50pM dmhp seipin extra001/	p9993_p	9993	Outside	31	0.290323	0.83871	35	[ 5 26]	[1121.0, 1126.0]	[ 0 35]	[22 9]	[1121.0, 1150.0]	['Free', 'Restricted']	Free to Restricted	ER LD	ER to LD
50pM dmhp seipin extra001/	p9998_p	9998	Inside	37	0.486486	0	0	[37]	[1123.0]	[0]	[19 18]	[1123.0, 1142.0]	['Free', 'Restricted']	Free to Restricted	ER	Only ER
50pM dmhp seipin extra001/	p9999_p	9999	Outside	10	0.3	0.5	153	[5 5]	[1119.0, 1126.0]	[153 0]	[3 7]	[1119.0, 1124.0]	['Restricted', 'Free']	Restricted to Free	LD ER	LD to ER
50pM dmhp seipin extra001/	p10001_p	10001	Inside	9	0.111111	0	0	[9]	[1123.0]	[0]	[1 8]	[1123.0, 1124.0]	['Restricted', 'Free']	Restricted to Free	ER	Only ER
50pM dmhp seipin extra001/	p10002_p	10002	Inside	12	0	0	0	[12]	[1116.0]	[0]	[12]	[1116.0]	['Free']	Only Free	ER	Only ER
50pM dmhp seipin extra001/	p10004_p	10004	Inside	14	0	0	0	[14]	[1125.0]	[0]	[14]	[1125.0]	['Free']	Only Free	ER	Only ER
50pM dmhp seipin extra001/	p10008_p	10008	Inside	26	0	0	0	[26]	[1126.0]	[0]	[26]	[1126.0]	['Free']	Only Free	ER	Only ER
50pM dmhp seipin extra001/	p10014_p	10014		12	1	1	105	[12]	[1129.0]	[105]	[12]	[1129.0]	['Restricted']	Only Restricted	LD	Only LD
50pM dmhp seipin extra001/	p10017_p	10017		8	0	1	33	[8]	[1130.0]	[33]	[8]	[1130.0]	['Free']	Only Free	LD	Only LD
50pM dmhp seipin extra001/	p10029_p	10029	Inside	30	0.0333333	0	0	[30]	[1134.0]	[0]	[ 1 29]	[1134.0, 1135.0]	['Restricted', 'Free']	Restricted to Free	ER	Only ER
50pM dmhp seipin extra001/	p10030_p	10030	Inside	8	0.125	0	0	[8]	[1134.0]	[0]	[1 7]	[1134.0, 1135.0]	['Restricted', 'Free']	Restricted to Free	ER	Only ER
50pM dmhp seipin extra001/	p10031_p	10031	Inside	13	0.461538	0	0	[13]	[1136.0]	[0]	[1 7 5]	[1136.0, 1137.0, 1148.0]	['Restricted', 'Free', 'Restricted']	Multiple switches	ER	Only ER
50pM dmhp seipin extra001/	p10034_p	10034		9	0.111111	1	137	[9]	[1136.0]	[137]	[1 8]	[1136.0, 1137.0]	['Restricted', 'Free']	Restricted to Free	LD	Only LD
50pM dmhp seipin extra001/	p10042_p	10042	Inside	14	0	0	0	[14]	[1139.0]	[0]	[14]	[1139.0]	['Free']	Only Free	ER	Only ER
50pM dmhp seipin extra001/	p10051_p	10051	Outside	24	0	0.416667	27	[10 14]	[1141.0, 1151.0]	[27 0]	[24]	[1141.0]	['Free']	Only Free	LD ER	LD to ER
50pM dmhp seipin extra001/	p10056_p	10056	Inside	12	0.416667	0	0	[12]	[1144.0]	[0]	[5 7]	[1144.0, 1150.0]	['Restricted', 'Free']	Restricted to Free	ER	Only ER
50pM dmhp seipin extra001/	p10058_p	10058	Inside	10	1	0	0	[10]	[1143.0]	[0]	[10]	[1143.0]	['Restricted']	Only Restricted	ER	Only ER
50pM dmhp seipin extra001/	p10061_p	10061		8	1	1	132	[8]	[1144.0]	[132]	[8]	[1144.0]	['Restricted']	Only Restricted	LD	Only LD
50pM dmhp seipin extra001/	p10062_p	10062	Inside	57	0.192982	0	0	[57]	[1143.0]	[0]	[11 46]	[1143.0, 1156.0]	['Restricted', 'Free']	Restricted to Free	ER	Only ER
50pM dmhp seipin extra001/	p10063_p	10063	Inside	12	0	0	0	[12]	[1142.0]	[0]	[12]	[1142.0]	['Free']	Only Free	ER	Only ER
50pM dmhp seipin extra001/	p10066_p	10066	Inside	29	0.724138	0	0	[29]	[1145.0]	[0]	[21 8]	[1145.0, 1167.0]	['Restricted', 'Free']	Restricted to Free	ER	Only ER
50pM dmhp seipin extra001/	p10069_p	10069	Inside	138	0.92029	0	0	[138]	[1146.0]	[0]	[127 11]	[1146.0, 1281.0]	['Restricted', 'Free']	Restricted to Free	ER	Only ER
50pM dmhp seipin extra001/	p10070_p	10070	Outside	18	0	0.666667	177	[ 6 12]	[1146.0, 1153.0]	[ 0 177]	[18]	[1146.0]	['Free']	Only Free	ER LD	ER to LD
50pM dmhp seipin extra001/	p10071_p	10071	Inside	57	0.596491	0	0	[57]	[1148.0]	[0]	[13 34 10]	[1148.0, 1161.0, 1195.0]	['Free', 'Restricted', 'Free']	Multiple switches	ER	Only ER
50pM dmhp seipin extra001/	p10086_p	10086	Inside	9	0.555556	0	0	[9]	[1156.0]	[0]	[4 5]	[1156.0, 1162.0]	['Free', 'Restricted']	Free to Restricted	ER	Only ER
50pM dmhp seipin extra001/	p10090_p	10090	Inside	8	0	0	0	[8]	[1156.0]	[0]	[8]	[1156.0]	['Free']	Only Free	ER	Only ER
50pM dmhp seipin extra001/	p10093_p	10093	Inside	12	0	0	0	[12]	[1151.0]	[0]	[12]	[1151.0]	['Free']	Only Free	ER	Only ER
50pM dmhp seipin extra001/	p10101_p	10101		15	0.666667	1	153	[15]	[1150.0]	[153]	[4 5 6]	[1150.0, 1154.0, 1161.0]	['Restricted', 'Free', 'Restricted']	Multiple switches	LD	Only LD
50pM dmhp seipin extra001/	p10104_p	10104	Inside	10	0.1	0	0	[10]	[1152.0]	[0]	[1 9]	[1152.0, 1153.0]	['Restricted', 'Free']	Restricted to Free	ER	Only ER
50pM dmhp seipin extra001/	p10108_p	10108		17	1	1	179	[17]	[1160.0]	[179]	[17]	[1160.0]	['Restricted']	Only Restricted	LD	Only LD
50pM dmhp seipin extra001/	p10109_p	10109	Inside	9	0.111111	0	0	[9]	[1162.0]	[0]	[2 1 6]	[1162.0, 1166.0, 1167.0]	['Free', 'Restricted', 'Free']	Multiple switches	ER	Only ER
50pM dmhp seipin extra001/	p10110_p	10110		13	1	1	132	[13]	[1158.0]	[132]	[13]	[1158.0]	['Restricted']	Only Restricted	LD	Only LD
50pM dmhp seipin extra001/	p10112_p	10112	Outside	12	0	0.5	32	[6 6]	[1158.0, 1165.0]	[32 0]	[12]	[1158.0]	['Free']	Only Free	LD ER	LD to ER
50pM dmhp seipin extra001/	p10113_p	10113	Inside	14	1	0	0	[14]	[1157.0]	[0]	[14]	[1157.0]	['Restricted']	Only Restricted	ER	Only ER
50pM dmhp seipin extra001/	p10115_p	10115		18	0.0555556	1	104	[18]	[1160.0]	[104]	[13 1 4]	[1160.0, 1177.0, 1178.0]	['Free', 'Restricted', 'Free']	Multiple switches	LD	Only LD
50pM dmhp seipin extra001/	p10116_p	10116		13	1	1	103	[13]	[1158.0]	[103]	[13]	[1158.0]	['Restricted']	Only Restricted	LD	Only LD
50pM dmhp seipin extra001/	p10117_p	10117	Inside	43	0.651163	0	0	[43]	[1158.0]	[0]	[ 6 28 9]	[1158.0, 1164.0, 1193.0]	['Free', 'Restricted', 'Free']	Multiple switches	ER	Only ER
50pM dmhp seipin extra001/	p10127_p	10127	Inside	13	0.0769231	0	0	[13]	[1164.0]	[0]	[ 1 12]	[1164.0, 1165.0]	['Restricted', 'Free']	Restricted to Free	ER	Only ER
50pM dmhp seipin extra001/	p10130_p	10130		12	0	1	77	[12]	[1165.0]	[77]	[12]	[1165.0]	['Free']	Only Free	LD	Only LD
50pM dmhp seipin extra001/	p10131_p	10131	Inside	40	0.15	0	0	[40]	[1165.0]	[0]	[34 6]	[1165.0, 1200.0]	['Free', 'Restricted']	Free to Restricted	ER	Only ER
50pM dmhp seipin extra001/	p10133_p	10133		11	0.454545	1	144	[11]	[1165.0]	[144]	[5 6]	[1165.0, 1170.0]	['Restricted', 'Free']	Restricted to Free	LD	Only LD
50pM dmhp seipin extra001/	p10136_p	10136	Inside	12	0.583333	0	0	[12]	[1161.0]	[0]	[5 7]	[1161.0, 1170.0]	['Free', 'Restricted']	Free to Restricted	ER	Only ER
50pM dmhp seipin extra001/	p10141_p	10141	Inside	22	0.727273	0	0	[22]	[1168.0]	[0]	[8 6 8]	[1168.0, 1176.0, 1185.0]	['Restricted', 'Free', 'Restricted']	Multiple switches	ER	Only ER
50pM dmhp seipin extra001/	p10145_p	10145	Inside	37	0	0	0	[37]	[1168.0]	[0]	[37]	[1168.0]	['Free']	Only Free	ER	Only ER
50pM dmhp seipin extra001/	p10153_p	10153	Outside	53	0	0.339623	114	[26 18 9]	[1173.0, 1204.0, 1224.0]	[ 0 114 0]	[53]	[1173.0]	['Free']	Only Free	ER LD ER	Multiple switches
50pM dmhp seipin extra001/	p10154_p	10154	Inside	9	1	0	0	[9]	[1170.0]	[0]	[9]	[1170.0]	['Restricted']	Only Restricted	ER	Only ER
50pM dmhp seipin extra001/	p10157_p	10157	Inside	17	0	0	0	[17]	[1172.0]	[0]	[17]	[1172.0]	['Free']	Only Free	ER	Only ER
50pM dmhp seipin extra001/	p10158_p	10158	Inside	16	0.1875	0	0	[16]	[1173.0]	[0]	[ 2 1 1 12]	[1173.0, 1175.0, 1178.0, 1179.0]	['Restricted', 'Free', 'Restricted', 'Free']	Multiple switches	ER	Only ER
50pM dmhp seipin extra001/	p10163_p	10163	Inside	13	0.384615	0	0	[13]	[1170.0]	[0]	[5 8]	[1170.0, 1178.0]	['Restricted', 'Free']	Restricted to Free	ER	Only ER
50pM dmhp seipin extra001/	p10164_p	10164	Inside	9	0	0	0	[9]	[1171.0]	[0]	[9]	[1171.0]	['Free']	Only Free	ER	Only ER
50pM dmhp seipin extra001/	p10168_p	10168	Inside	10	0	0	0	[10]	[1177.0]	[0]	[10]	[1177.0]	['Free']	Only Free	ER	Only ER
50pM dmhp seipin extra001/	p10169_p	10169	Outside	20	0	0.8	29	[ 4 16]	[1177.0, 1182.0]	[ 0 29]	[20]	[1177.0]	['Free']	Only Free	ER LD	ER to LD
50pM dmhp seipin extra001/	p10178_p	10178	Inside	8	1	0	0	[8]	[1179.0]	[0]	[8]	[1179.0]	['Restricted']	Only Restricted	ER	Only ER
50pM dmhp seipin extra001/	p10195_p	10195	Inside	26	0.423077	0	0	[26]	[1184.0]	[0]	[11 15]	[1184.0, 1195.0]	['Restricted', 'Free']	Restricted to Free	ER	Only ER
50pM dmhp seipin extra001/	p10196_p	10196	Inside	8	0	0	0	[8]	[1185.0]	[0]	[8]	[1185.0]	['Free']	Only Free	ER	Only ER
50pM dmhp seipin extra001/	p10206_p	10206	Inside	19	0.368421	0	0	[19]	[1184.0]	[0]	[ 7 12]	[1184.0, 1191.0]	['Restricted', 'Free']	Restricted to Free	ER	Only ER
50pM dmhp seipin extra001/	p10209_p	10209		16	0.375	1	154	[16]	[1179.0]	[154]	[5 6 5]	[1179.0, 1185.0, 1193.0]	['Free', 'Restricted', 'Free']	Multiple switches	LD	Only LD
50pM dmhp seipin extra001/	p10210_p	10210		147	1	1	179	[147]	[1188.0]	[179]	[147]	[1188.0]	['Restricted']	Only Restricted	LD	Only LD
50pM dmhp seipin extra001/	p10212_p	10212	Inside	15	0.0666667	0	0	[15]	[1184.0]	[0]	[ 1 14]	[1184.0, 1185.0]	['Restricted', 'Free']	Restricted to Free	ER	Only ER
50pM dmhp seipin extra001/	p10218_p	10218	Inside	13	0.0769231	0	0	[13]	[1193.0]	[0]	[7 1 5]	[1193.0, 1200.0, 1201.0]	['Free', 'Restricted', 'Free']	Multiple switches	ER	Only ER
50pM dmhp seipin extra001/	p10220_p	10220	Inside	9	0	0	0	[9]	[1192.0]	[0]	[9]	[1192.0]	['Free']	Only Free	ER	Only ER
50pM dmhp seipin extra001/	p10223_p	10223	Inside	8	1	0	0	[8]	[1192.0]	[0]	[8]	[1192.0]	['Restricted']	Only Restricted	ER	Only ER
50pM dmhp seipin extra001/	p10225_p	10225		16	1	1	149	[16]	[1195.0]	[149]	[16]	[1195.0]	['Restricted']	Only Restricted	LD	Only LD
50pM dmhp seipin extra001/	p10226_p	10226	Inside	8	0	0	0	[8]	[1195.0]	[0]	[8]	[1195.0]	['Free']	Only Free	ER	Only ER
50pM dmhp seipin extra001/	p10227_p	10227		8	0.5	1	13	[8]	[1192.0]	[13]	[2 3 2 1]	[1192.0, 1194.0, 1197.0, 1199.0]	['Restricted', 'Free', 'Restricted', 'Free']	Multiple switches	LD	Only LD
50pM dmhp seipin extra001/	p10229_p	10229	Inside	32	0.625	0	0	[32]	[1190.0]	[0]	[12 20]	[1190.0, 1203.0]	['Free', 'Restricted']	Free to Restricted	ER	Only ER
50pM dmhp seipin extra001/	p10238_p	10238	Inside	11	0.0909091	0	0	[11]	[1190.0]	[0]	[ 1 10]	[1190.0, 1191.0]	['Restricted', 'Free']	Restricted to Free	ER	Only ER
50pM dmhp seipin extra001/	p10246_p	10246	Inside	33	0.787879	0	0	[33]	[1198.0]	[0]	[ 1 3 7 4 18]	[1198.0, 1199.0, 1203.0, 1212.0, 1217.0]	['Restricted', 'Free', 'Restricted', 'Free', 'Restricted']	Multiple switches	ER	Only ER
50pM dmhp seipin extra001/	p10247_p	10247	Inside	13	1	0	0	[13]	[1198.0]	[0]	[13]	[1198.0]	['Restricted']	Only Restricted	ER	Only ER
50pM dmhp seipin extra001/	p10250_p	10250	Inside	19	0	0	0	[19]	[1199.0]	[0]	[19]	[1199.0]	['Free']	Only Free	ER	Only ER
50pM dmhp seipin extra001/	p10254_p	10254	Inside	27	0.62963	0	0	[27]	[1200.0]	[0]	[ 2 3 10 7 5]	[1200.0, 1202.0, 1209.0, 1221.0, 1231.0]	['Restricted', 'Free', 'Restricted', 'Free', 'Restricted']	Multiple switches	ER	Only ER
50pM dmhp seipin extra001/	p10261_p	10261	Inside	16	0	0	0	[16]	[1204.0]	[0]	[16]	[1204.0]	['Free']	Only Free	ER	Only ER
50pM dmhp seipin extra001/	p10262_p	10262	Inside	18	0.611111	0	0	[18]	[1204.0]	[0]	[11 7]	[1204.0, 1215.0]	['Restricted', 'Free']	Restricted to Free	ER	Only ER
50pM dmhp seipin extra001/	p10267_p	10267	Outside	102	0.137255	0.754902	160	[67 19 10 6]	[1206.0, 1281.0, 1303.0, 1315.0]	[160 0 160 0]	[14 88]	[1206.0, 1220.0]	['Restricted', 'Free']	Restricted to Free	LD ER LD ER	Multiple switches
50pM dmhp seipin extra001/	p10271_p	10271	Outside	40	0.15	0.125	130	[35 5]	[1208.0, 1244.0]	[ 0 130]	[18 1 1 5 15]	[1208.0, 1227.0, 1228.0, 1229.0, 1234.0]	['Free', 'Restricted', 'Free', 'Restricted', 'Free']	Multiple switches	ER LD	ER to LD
50pM dmhp seipin extra001/	p10272_p	10272		8	0.375	1	155	[8]	[1207.0]	[155]	[2 2 1 3]	[1207.0, 1209.0, 1214.0, 1215.0]	['Restricted', 'Free', 'Restricted', 'Free']	Multiple switches	LD	Only LD
50pM dmhp seipin extra001/	p10273_p	10273	Inside	8	0	0	0	[8]	[1207.0]	[0]	[8]	[1207.0]	['Free']	Only Free	ER	Only ER
50pM dmhp seipin extra001/	p10275_p	10275	Inside	8	0.125	0	0	[8]	[1208.0]	[0]	[1 7]	[1208.0, 1209.0]	['Restricted', 'Free']	Restricted to Free	ER	Only ER
50pM dmhp seipin extra001/	p10276_p	10276	Inside	11	1	0	0	[11]	[1207.0]	[0]	[11]	[1207.0]	['Restricted']	Only Restricted	ER	Only ER
50pM dmhp seipin extra001/	p10279_p	10279		8	0	1	33	[8]	[1209.0]	[33]	[8]	[1209.0]	['Free']	Only Free	LD	Only LD
50pM dmhp seipin extra001/	p10281_p	10281	Inside	9	1	0	0	[9]	[1211.0]	[0]	[9]	[1211.0]	['Restricted']	Only Restricted	ER	Only ER
50pM dmhp seipin extra001/	p10282_p	10282	Inside	8	0.875	0	0	[8]	[1212.0]	[0]	[7 1]	[1212.0, 1219.0]	['Restricted', 'Free']	Restricted to Free	ER	Only ER
50pM dmhp seipin extra001/	p10283_p	10283	Inside	13	0	0	0	[13]	[1212.0]	[0]	[13]	[1212.0]	['Free']	Only Free	ER	Only ER
50pM dmhp seipin extra001/	p10284_p	10284		11	0	1	195	[11]	[1212.0]	[195]	[11]	[1212.0]	['Free']	Only Free	LD	Only LD
50pM dmhp seipin extra001/	p10287_p	10287	Inside	34	0	0	0	[34]	[1213.0]	[0]	[34]	[1213.0]	['Free']	Only Free	ER	Only ER
50pM dmhp seipin extra001/	p10291_p	10291	Inside	8	1	0	0	[8]	[1214.0]	[0]	[8]	[1214.0]	['Restricted']	Only Restricted	ER	Only ER
50pM dmhp seipin extra001/	p10297_p	10297	Inside	73	0.876712	0	0	[73]	[1215.0]	[0]	[ 8 9 56]	[1215.0, 1226.0, 1236.0]	['Restricted', 'Free', 'Restricted']	Multiple switches	ER	Only ER
50pM dmhp seipin extra001/	p10299_p	10299	Inside	9	0	0	0	[9]	[1215.0]	[0]	[9]	[1215.0]	['Free']	Only Free	ER	Only ER
50pM dmhp seipin extra001/	p10300_p	10300		15	0.6	1	149	[15]	[1215.0]	[149]	[9 6]	[1215.0, 1226.0]	['Restricted', 'Free']	Restricted to Free	LD	Only LD
50pM dmhp seipin extra001/	p10316_p	10316	Inside	20	0.55	0	0	[20]	[1218.0]	[0]	[ 9 11]	[1218.0, 1229.0]	['Free', 'Restricted']	Free to Restricted	ER	Only ER
50pM dmhp seipin extra001/	p10321_p	10321	Outside	59	0	0.440678	40	[33 26]	[1222.0, 1258.0]	[ 0 40]	[59]	[1222.0]	['Free']	Only Free	ER LD	ER to LD
50pM dmhp seipin extra001/	p10323_p	10323	Inside	10	0.2	0	0	[10]	[1222.0]	[0]	[2 8]	[1222.0, 1224.0]	['Restricted', 'Free']	Restricted to Free	ER	Only ER
50pM dmhp seipin extra001/	p10328_p	10328		35	0.485714	1	154	[35]	[1229.0]	[154]	[18 17]	[1229.0, 1252.0]	['Free', 'Restricted']	Free to Restricted	LD	Only LD
50pM dmhp seipin extra001/	p10331_p	10331	Inside	11	0	0	0	[11]	[1229.0]	[0]	[11]	[1229.0]	['Free']	Only Free	ER	Only ER
50pM dmhp seipin extra001/	p10334_p	10334	Inside	11	0	0	0	[11]	[1230.0]	[0]	[11]	[1230.0]	['Free']	Only Free	ER	Only ER
50pM dmhp seipin extra001/	p10335_p	10335	Inside	18	0.444444	0	0	[18]	[1227.0]	[0]	[9 7 1 1]	[1227.0, 1242.0, 1249.0, 1250.0]	['Free', 'Restricted', 'Free', 'Restricted']	Multiple switches	ER	Only ER
50pM dmhp seipin extra001/	p10336_p	10336	Inside	38	0.5	0	0	[38]	[1230.0]	[0]	[19 19]	[1230.0, 1249.0]	['Free', 'Restricted']	Free to Restricted	ER	Only ER
50pM dmhp seipin extra001/	p10340_p	10340	Inside	15	0	0	0	[15]	[1232.0]	[0]	[15]	[1232.0]	['Free']	Only Free	ER	Only ER
50pM dmhp seipin extra001/	p10347_p	10347	Inside	11	0	0	0	[11]	[1234.0]	[0]	[11]	[1234.0]	['Free']	Only Free	ER	Only ER
50pM dmhp seipin extra001/	p10362_p	10362	Inside	9	0.111111	0	0	[9]	[1237.0]	[0]	[1 8]	[1237.0, 1238.0]	['Restricted', 'Free']	Restricted to Free	ER	Only ER
50pM dmhp seipin extra001/	p10380_p	10380		11	1	1	144	[11]	[1240.0]	[144]	[11]	[1240.0]	['Restricted']	Only Restricted	LD	Only LD
50pM dmhp seipin extra001/	p10384_p	10384		23	0.652174	1	27	[23]	[1243.0]	[27]	[ 8 15]	[1243.0, 1251.0]	['Free', 'Restricted']	Free to Restricted	LD	Only LD
50pM dmhp seipin extra001/	p10385_p	10385	Inside	12	0	0	0	[12]	[1244.0]	[0]	[12]	[1244.0]	['Free']	Only Free	ER	Only ER
50pM dmhp seipin extra001/	p10386_p	10386	Inside	38	0.684211	0	0	[38]	[1244.0]	[0]	[26 12]	[1244.0, 1272.0]	['Restricted', 'Free']	Restricted to Free	ER	Only ER
50pM dmhp seipin extra001/	p10388_p	10388	Outside	20	0.6	0.35	116	[ 7 13]	[1242.0, 1253.0]	[116 0]	[ 8 12]	[1242.0, 1254.0]	['Free', 'Restricted']	Free to Restricted	LD ER	LD to ER
50pM dmhp seipin extra001/	p10390_p	10390		13	1	1	29	[13]	[1241.0]	[29]	[13]	[1241.0]	['Restricted']	Only Restricted	LD	Only LD
50pM dmhp seipin extra001/	p10395_p	10395	Inside	9	0	0	0	[9]	[1248.0]	[0]	[9]	[1248.0]	['Free']	Only Free	ER	Only ER
50pM dmhp seipin extra001/	p10398_p	10398		16	1	1	30	[16]	[1248.0]	[30]	[16]	[1248.0]	['Restricted']	Only Restricted	LD	Only LD
50pM dmhp seipin extra001/	p10400_p	10400	Inside	9	0	0	0	[9]	[1249.0]	[0]	[9]	[1249.0]	['Free']	Only Free	ER	Only ER
50pM dmhp seipin extra001/	p10402_p	10402		13	1	1	31	[13]	[1250.0]	[31]	[13]	[1250.0]	['Restricted']	Only Restricted	LD	Only LD
50pM dmhp seipin extra001/	p10403_p	10403	Inside	8	0	0	0	[8]	[1251.0]	[0]	[8]	[1251.0]	['Free']	Only Free	ER	Only ER
50pM dmhp seipin extra001/	p10408_p	10408	Inside	64	0	0	0	[64]	[1250.0]	[0]	[64]	[1250.0]	['Free']	Only Free	ER	Only ER
50pM dmhp seipin extra001/	p10413_p	10413	Inside	11	1	0	0	[11]	[1254.0]	[0]	[11]	[1254.0]	['Restricted']	Only Restricted	ER	Only ER
50pM dmhp seipin extra001/	p10414_p	10414	Outside	17	0.647059	0.235294	97	[ 4 13]	[1253.0, 1258.0]	[97 0]	[11 6]	[1253.0, 1265.0]	['Restricted', 'Free']	Restricted to Free	LD ER	LD to ER
50pM dmhp seipin extra001/	p10418_p	10418	Inside	61	0	0	0	[61]	[1255.0]	[0]	[61]	[1255.0]	['Free']	Only Free	ER	Only ER
50pM dmhp seipin extra001/	p10432_p	10432	Outside	17	0.235294	0.235294	61	[ 4 13]	[1261.0, 1265.0]	[61 0]	[ 1 3 3 10]	[1261.0, 1262.0, 1265.0, 1268.0]	['Restricted', 'Free', 'Restricted', 'Free']	Multiple switches	LD ER	LD to ER
50pM dmhp seipin extra001/	p10439_p	10439	Inside	9	0	0	0	[9]	[1263.0]	[0]	[9]	[1263.0]	['Free']	Only Free	ER	Only ER
50pM dmhp seipin extra001/	p10440_p	10440	Inside	34	0	0	0	[34]	[1265.0]	[0]	[34]	[1265.0]	['Free']	Only Free	ER	Only ER
50pM dmhp seipin extra001/	p10441_p	10441	Inside	12	0	0	0	[12]	[1265.0]	[0]	[12]	[1265.0]	['Free']	Only Free	ER	Only ER
50pM dmhp seipin extra001/	p10445_p	10445		14	0.571429	1	149	[14]	[1263.0]	[149]	[8 6]	[1263.0, 1271.0]	['Restricted', 'Free']	Restricted to Free	LD	Only LD
50pM dmhp seipin extra001/	p10446_p	10446		9	0	1	205	[9]	[1265.0]	[205]	[9]	[1265.0]	['Free']	Only Free	LD	Only LD
50pM dmhp seipin extra001/	p10450_p	10450	Outside	24	0.791667	0.666667	82	[ 4 8 12]	[1266.0, 1271.0, 1282.0]	[82 0 82]	[ 5 19]	[1266.0, 1272.0]	['Free', 'Restricted']	Free to Restricted	LD ER LD	Multiple switches
50pM dmhp seipin extra001/	p10451_p	10451	Inside	9	1	0	0	[9]	[1266.0]	[0]	[9]	[1266.0]	['Restricted']	Only Restricted	ER	Only ER
50pM dmhp seipin extra001/	p10459_p	10459	Inside	17	0.823529	0	0	[17]	[1268.0]	[0]	[8 3 6]	[1268.0, 1276.0, 1279.0]	['Restricted', 'Free', 'Restricted']	Multiple switches	ER	Only ER
50pM dmhp seipin extra001/	p10460_p	10460	Inside	8	0.625	0	0	[8]	[1271.0]	[0]	[3 5]	[1271.0, 1275.0]	['Free', 'Restricted']	Free to Restricted	ER	Only ER
50pM dmhp seipin extra001/	p10461_p	10461		14	1	1	32	[14]	[1271.0]	[32]	[14]	[1271.0]	['Restricted']	Only Restricted	LD	Only LD
50pM dmhp seipin extra001/	p10463_p	10463	Inside	17	0	0	0	[17]	[1270.0]	[0]	[17]	[1270.0]	['Free']	Only Free	ER	Only ER
50pM dmhp seipin extra001/	p10467_p	10467	Inside	17	0	0	0	[17]	[1275.0]	[0]	[17]	[1275.0]	['Free']	Only Free	ER	Only ER
50pM dmhp seipin extra001/	p10468_p	10468	Inside	25	0.48	0	0	[25]	[1268.0]	[0]	[ 7 12 6]	[1268.0, 1280.0, 1296.0]	['Free', 'Restricted', 'Free']	Multiple switches	ER	Only ER
50pM dmhp seipin extra001/	p10471_p	10471		12	0.833333	1	61	[12]	[1275.0]	[61]	[6 1 3 1 1]	[1275.0, 1282.0, 1283.0, 1287.0, 1288.0]	['Restricted', 'Free', 'Restricted', 'Free', 'Restricted']	Multiple switches	LD	Only LD
50pM dmhp seipin extra001/	p10473_p	10473	Inside	8	1	0	0	[8]	[1273.0]	[0]	[8]	[1273.0]	['Restricted']	Only Restricted	ER	Only ER
50pM dmhp seipin extra001/	p10479_p	10479		24	0.458333	1	154	[24]	[1278.0]	[154]	[13 11]	[1278.0, 1293.0]	['Free', 'Restricted']	Free to Restricted	LD	Only LD
50pM dmhp seipin extra001/	p10482_p	10482		11	0.0909091	1	155	[11]	[1277.0]	[155]	[ 1 10]	[1277.0, 1278.0]	['Restricted', 'Free']	Restricted to Free	LD	Only LD
50pM dmhp seipin extra001/	p10485_p	10485	Inside	28	0	0	0	[28]	[1276.0]	[0]	[28]	[1276.0]	['Free']	Only Free	ER	Only ER
50pM dmhp seipin extra001/	p10488_p	10488	Inside	25	1	0	0	[25]	[1281.0]	[0]	[25]	[1281.0]	['Restricted']	Only Restricted	ER	Only ER
50pM dmhp seipin extra001/	p10502_p	10502	Inside	9	0	0	0	[9]	[1286.0]	[0]	[9]	[1286.0]	['Free']	Only Free	ER	Only ER
50pM dmhp seipin extra001/	p10505_p	10505	Outside	11	0.454545	0.636364	30	[4 7]	[1287.0, 1291.0]	[ 0 30]	[6 5]	[1287.0, 1294.0]	['Free', 'Restricted']	Free to Restricted	ER LD	ER to LD
50pM dmhp seipin extra001/	p10507_p	10507	Inside	10	0.4	0	0	[10]	[1287.0]	[0]	[4 6]	[1287.0, 1291.0]	['Restricted', 'Free']	Restricted to Free	ER	Only ER
50pM dmhp seipin extra001/	p10509_p	10509		11	0.181818	1	149	[11]	[1285.0]	[149]	[2 9]	[1285.0, 1288.0]	['Restricted', 'Free']	Restricted to Free	LD	Only LD
50pM dmhp seipin extra001/	p10515_p	10515	Inside	15	0	0	0	[15]	[1290.0]	[0]	[15]	[1290.0]	['Free']	Only Free	ER	Only ER
50pM dmhp seipin extra001/	p10523_p	10523	Inside	53	0.849057	0	0	[53]	[1291.0]	[0]	[45 8]	[1291.0, 1339.0]	['Restricted', 'Free']	Restricted to Free	ER	Only ER
50pM dmhp seipin extra001/	p10525_p	10525	Inside	88	0	0	0	[88]	[1293.0]	[0]	[88]	[1293.0]	['Free']	Only Free	ER	Only ER
50pM dmhp seipin extra001/	p10526_p	10526	Inside	9	1	0	0	[9]	[1293.0]	[0]	[9]	[1293.0]	['Restricted']	Only Restricted	ER	Only ER
50pM dmhp seipin extra001/	p10529_p	10529		11	0.545455	1	5	[11]	[1294.0]	[5]	[5 6]	[1294.0, 1299.0]	['Free', 'Restricted']	Free to Restricted	LD	Only LD
50pM dmhp seipin extra001/	p10533_p	10533	Inside	9	1	0	0	[9]	[1294.0]	[0]	[9]	[1294.0]	['Restricted']	Only Restricted	ER	Only ER
50pM dmhp seipin extra001/	p10534_p	10534	Outside	28	0.714286	0.142857	189	[ 4 24]	[1292.0, 1299.0]	[189 0]	[ 8 20]	[1292.0, 1304.0]	['Free', 'Restricted']	Free to Restricted	LD ER	LD to ER
50pM dmhp seipin extra001/	p10538_p	10538	Inside	10	0.2	0	0	[10]	[1289.0]	[0]	[1 2 7]	[1289.0, 1290.0, 1293.0]	['Free', 'Restricted', 'Free']	Multiple switches	ER	Only ER
50pM dmhp seipin extra001/	p10543_p	10543	Inside	10	0	0	0	[10]	[1297.0]	[0]	[10]	[1297.0]	['Free']	Only Free	ER	Only ER
50pM dmhp seipin extra001/	p10544_p	10544		29	1	1	40	[29]	[1297.0]	[40]	[29]	[1297.0]	['Restricted']	Only Restricted	LD	Only LD
50pM dmhp seipin extra001/	p10545_p	10545	Outside	9	0	0.444444	31	[5 4]	[1299.0, 1305.0]	[ 0 31]	[9]	[1299.0]	['Free']	Only Free	ER LD	ER to LD
50pM dmhp seipin extra001/	p10549_p	10549	Inside	8	0	0	0	[8]	[1300.0]	[0]	[8]	[1300.0]	['Free']	Only Free	ER	Only ER
50pM dmhp seipin extra001/	p10551_p	10551		11	1	1	33	[11]	[1301.0]	[33]	[11]	[1301.0]	['Restricted']	Only Restricted	LD	Only LD
50pM dmhp seipin extra001/	p10558_p	10558	Inside	9	0.444444	0	0	[9]	[1303.0]	[0]	[4 5]	[1303.0, 1307.0]	['Restricted', 'Free']	Restricted to Free	ER	Only ER
50pM dmhp seipin extra001/	p10560_p	10560	Inside	16	0.4375	0	0	[16]	[1303.0]	[0]	[9 7]	[1303.0, 1312.0]	['Free', 'Restricted']	Free to Restricted	ER	Only ER
50pM dmhp seipin extra001/	p10561_p	10561		12	1	1	34	[12]	[1303.0]	[34]	[12]	[1303.0]	['Restricted']	Only Restricted	LD	Only LD
50pM dmhp seipin extra001/	p10563_p	10563		50	0.3	1	149	[50]	[1305.0]	[149]	[35 15]	[1305.0, 1342.0]	['Free', 'Restricted']	Free to Restricted	LD	Only LD
50pM dmhp seipin extra001/	p10565_p	10565	Inside	40	0.075	0	0	[40]	[1304.0]	[0]	[ 3 37]	[1304.0, 1307.0]	['Restricted', 'Free']	Restricted to Free	ER	Only ER
50pM dmhp seipin extra001/	p10566_p	10566	Outside	19	0.315789	0.631579	171	[12 7]	[1304.0, 1319.0]	[171 0]	[13 6]	[1304.0, 1320.0]	['Free', 'Restricted']	Free to Restricted	LD ER	LD to ER
50pM dmhp seipin extra001/	p10569_p	10569	Inside	11	0.909091	0	0	[11]	[1305.0]	[0]	[ 1 10]	[1305.0, 1306.0]	['Free', 'Restricted']	Free to Restricted	ER	Only ER
50pM dmhp seipin extra001/	p10570_p	10570	Inside	10	0.2	0	0	[10]	[1307.0]	[0]	[2 8]	[1307.0, 1311.0]	['Restricted', 'Free']	Restricted to Free	ER	Only ER
50pM dmhp seipin extra001/	p10571_p	10571	Inside	8	1	0	0	[8]	[1307.0]	[0]	[8]	[1307.0]	['Restricted']	Only Restricted	ER	Only ER
50pM dmhp seipin extra001/	p10577_p	10577		9	0.222222	1	49	[9]	[1309.0]	[49]	[1 1 1 6]	[1309.0, 1310.0, 1311.0, 1312.0]	['Restricted', 'Free', 'Restricted', 'Free']	Multiple switches	LD	Only LD
50pM dmhp seipin extra001/	p10578_p	10578	Inside	34	0.205882	0	0	[34]	[1309.0]	[0]	[ 2 2 5 25]	[1309.0, 1311.0, 1314.0, 1319.0]	['Restricted', 'Free', 'Restricted', 'Free']	Multiple switches	ER	Only ER
50pM dmhp seipin extra001/	p10580_p	10580	Inside	12	0.5	0	0	[12]	[1308.0]	[0]	[6 6]	[1308.0, 1315.0]	['Restricted', 'Free']	Restricted to Free	ER	Only ER
50pM dmhp seipin extra001/	p10581_p	10581	Inside	10	0	0	0	[10]	[1310.0]	[0]	[10]	[1310.0]	['Free']	Only Free	ER	Only ER
50pM dmhp seipin extra001/	p10585_p	10585	Inside	9	0	0	0	[9]	[1311.0]	[0]	[9]	[1311.0]	['Free']	Only Free	ER	Only ER
50pM dmhp seipin extra001/	p10587_p	10587	Inside	18	0.388889	0	0	[18]	[1311.0]	[0]	[ 7 11]	[1311.0, 1320.0]	['Restricted', 'Free']	Restricted to Free	ER	Only ER
50pM dmhp seipin extra001/	p10589_p	10589	Inside	17	0	0	0	[17]	[1312.0]	[0]	[17]	[1312.0]	['Free']	Only Free	ER	Only ER
50pM dmhp seipin extra001/	p10590_p	10590	Outside	25	0.64	0.48	161	[9 4 4 8]	[1314.0, 1325.0, 1332.0, 1337.0]	[ 0 161 0 161]	[ 9 16]	[1314.0, 1325.0]	['Free', 'Restricted']	Free to Restricted	ER LD ER LD	Multiple switches
50pM dmhp seipin extra001/	p10591_p	10591		19	0.263158	1	31	[19]	[1313.0]	[31]	[8 5 6]	[1313.0, 1322.0, 1330.0]	['Free', 'Restricted', 'Free']	Multiple switches	LD	Only LD
50pM dmhp seipin extra001/	p10596_p	10596	Inside	8	1	0	0	[8]	[1317.0]	[0]	[8]	[1317.0]	['Restricted']	Only Restricted	ER	Only ER
50pM dmhp seipin extra001/	p10597_p	10597	Inside	103	0.281553	0	0	[103]	[1318.0]	[0]	[74 29]	[1318.0, 1394.0]	['Free', 'Restricted']	Free to Restricted	ER	Only ER
50pM dmhp seipin extra001/	p10598_p	10598	Inside	21	0	0	0	[21]	[1317.0]	[0]	[21]	[1317.0]	['Free']	Only Free	ER	Only ER
50pM dmhp seipin extra001/	p10603_p	10603		40	0.025	1	154	[40]	[1321.0]	[154]	[ 1 39]	[1321.0, 1322.0]	['Restricted', 'Free']	Restricted to Free	LD	Only LD
50pM dmhp seipin extra001/	p10620_p	10620	Inside	12	0	0	0	[12]	[1329.0]	[0]	[12]	[1329.0]	['Free']	Only Free	ER	Only ER
50pM dmhp seipin extra001/	p10625_p	10625	Inside	11	0.545455	0	0	[11]	[1331.0]	[0]	[5 6]	[1331.0, 1337.0]	['Free', 'Restricted']	Free to Restricted	ER	Only ER
50pM dmhp seipin extra001/	p10627_p	10627	Inside	55	0.290909	0	0	[55]	[1332.0]	[0]	[18 5 4 11 17]	[1332.0, 1352.0, 1357.0, 1362.0, 1375.0]	['Free', 'Restricted', 'Free', 'Restricted', 'Free']	Multiple switches	ER	Only ER
50pM dmhp seipin extra001/	p10630_p	10630	Outside	9	0	0.555556	61	[5 4]	[1333.0, 1338.0]	[61 0]	[9]	[1333.0]	['Free']	Only Free	LD ER	LD to ER
50pM dmhp seipin extra001/	p10633_p	10633	Inside	9	1	0	0	[9]	[1333.0]	[0]	[9]	[1333.0]	['Restricted']	Only Restricted	ER	Only ER
50pM dmhp seipin extra001/	p10642_p	10642	Inside	28	0.214286	0	0	[28]	[1338.0]	[0]	[16 6 6]	[1338.0, 1356.0, 1362.0]	['Free', 'Restricted', 'Free']	Multiple switches	ER	Only ER
50pM dmhp seipin extra001/	p10648_p	10648	Inside	18	1	0	0	[18]	[1340.0]	[0]	[18]	[1340.0]	['Restricted']	Only Restricted	ER	Only ER
50pM dmhp seipin extra001/	p10650_p	10650	Outside	182	0.197802	0.043956	123	[ 41 8 133]	[1340.0, 1383.0, 1393.0]	[ 0 123 0]	[79 2 4 8 15 26 48]	[1340.0, 1425.0, 1428.0, 1433.0, 1441.0, 1458.0, 1484.0]	['Free', 'Restricted', 'Free', 'Restricted', 'Free', 'Restricted', 'Free']	Multiple switches	ER LD ER	Multiple switches
50pM dmhp seipin extra001/	p10659_p	10659		13	0.538462	1	34	[13]	[1344.0]	[34]	[5 1 2 5]	[1344.0, 1352.0, 1353.0, 1356.0]	['Restricted', 'Free', 'Restricted', 'Free']	Multiple switches	LD	Only LD
50pM dmhp seipin extra001/	p10662_p	10662	Inside	8	0	0	0	[8]	[1344.0]	[0]	[8]	[1344.0]	['Free']	Only Free	ER	Only ER
50pM dmhp seipin extra001/	p10665_p	10665		13	0.230769	1	35	[13]	[1345.0]	[35]	[ 3 10]	[1345.0, 1348.0]	['Restricted', 'Free']	Restricted to Free	LD	Only LD
50pM dmhp seipin extra001/	p10667_p	10667	Inside	21	0.428571	0	0	[21]	[1345.0]	[0]	[12 9]	[1345.0, 1357.0]	['Free', 'Restricted']	Free to Restricted	ER	Only ER
50pM dmhp seipin extra001/	p10670_p	10670		10	0.4	1	37	[10]	[1348.0]	[37]	[6 4]	[1348.0, 1356.0]	['Free', 'Restricted']	Free to Restricted	LD	Only LD
50pM dmhp seipin extra001/	p10672_p	10672	Inside	14	0.571429	0	0	[14]	[1348.0]	[0]	[8 6]	[1348.0, 1356.0]	['Restricted', 'Free']	Restricted to Free	ER	Only ER
50pM dmhp seipin extra001/	p10676_p	10676	Outside	15	0	0.533333	27	[7 8]	[1350.0, 1358.0]	[ 0 27]	[15]	[1350.0]	['Free']	Only Free	ER LD	ER to LD
50pM dmhp seipin extra001/	p10677_p	10677	Inside	8	1	0	0	[8]	[1352.0]	[0]	[8]	[1352.0]	['Restricted']	Only Restricted	ER	Only ER
50pM dmhp seipin extra001/	p10686_p	10686	Inside	22	0.181818	0	0	[22]	[1355.0]	[0]	[ 5 4 13]	[1355.0, 1360.0, 1364.0]	['Free', 'Restricted', 'Free']	Multiple switches	ER	Only ER
50pM dmhp seipin extra001/	p10690_p	10690	Inside	9	0	0	0	[9]	[1355.0]	[0]	[9]	[1355.0]	['Free']	Only Free	ER	Only ER
50pM dmhp seipin extra001/	p10696_p	10696	Inside	10	0	0	0	[10]	[1355.0]	[0]	[10]	[1355.0]	['Free']	Only Free	ER	Only ER
50pM dmhp seipin extra001/	p10700_p	10700		26	1	1	179	[26]	[1355.0]	[179]	[26]	[1355.0]	['Restricted']	Only Restricted	LD	Only LD
50pM dmhp seipin extra001/	p10712_p	10712	Inside	9	1	0	0	[9]	[1366.0]	[0]	[9]	[1366.0]	['Restricted']	Only Restricted	ER	Only ER
50pM dmhp seipin extra001/	p10713_p	10713	Inside	34	0.852941	0	0	[34]	[1366.0]	[0]	[28 4 1 1]	[1366.0, 1394.0, 1398.0, 1399.0]	['Restricted', 'Free', 'Restricted', 'Free']	Multiple switches	ER	Only ER
50pM dmhp seipin extra001/	p10724_p	10724		15	0.6	1	35	[15]	[1367.0]	[35]	[4 4 2 5]	[1367.0, 1371.0, 1375.0, 1377.0]	['Free', 'Restricted', 'Free', 'Restricted']	Multiple switches	LD	Only LD
50pM dmhp seipin extra001/	p10739_p	10739	Inside	27	0.777778	0	0	[27]	[1374.0]	[0]	[ 6 21]	[1374.0, 1381.0]	['Free', 'Restricted']	Free to Restricted	ER	Only ER
50pM dmhp seipin extra001/	p10741_p	10741		16	0	1	149	[16]	[1373.0]	[149]	[16]	[1373.0]	['Free']	Only Free	LD	Only LD
50pM dmhp seipin extra001/	p10743_p	10743		84	0.892857	1	154	[84]	[1376.0]	[154]	[ 3 9 72]	[1376.0, 1379.0, 1388.0]	['Restricted', 'Free', 'Restricted']	Multiple switches	LD	Only LD
50pM dmhp seipin extra001/	p10745_p	10745	Inside	70	0.471429	0	0	[70]	[1373.0]	[0]	[33 37]	[1373.0, 1419.0]	['Restricted', 'Free']	Restricted to Free	ER	Only ER
50pM dmhp seipin extra001/	p10746_p	10746	Inside	10	0	0	0	[10]	[1377.0]	[0]	[10]	[1377.0]	['Free']	Only Free	ER	Only ER
50pM dmhp seipin extra001/	p10749_p	10749	Inside	8	0	0	0	[8]	[1373.0]	[0]	[8]	[1373.0]	['Free']	Only Free	ER	Only ER
50pM dmhp seipin extra001/	p10750_p	10750	Inside	17	0.117647	0	0	[17]	[1378.0]	[0]	[15 2]	[1378.0, 1398.0]	['Free', 'Restricted']	Free to Restricted	ER	Only ER
50pM dmhp seipin extra001/	p10755_p	10755	Inside	10	0.3	0	0	[10]	[1382.0]	[0]	[6 3 1]	[1382.0, 1388.0, 1393.0]	['Free', 'Restricted', 'Free']	Multiple switches	ER	Only ER
50pM dmhp seipin extra001/	p10759_p	10759		10	1	1	37	[10]	[1383.0]	[37]	[10]	[1383.0]	['Restricted']	Only Restricted	LD	Only LD
50pM dmhp seipin extra001/	p10765_p	10765	Outside	28	1	0.75	170	[12 7 9]	[1387.0, 1401.0, 1411.0]	[170 0 170]	[28]	[1387.0]	['Restricted']	Only Restricted	LD ER LD	Multiple switches
50pM dmhp seipin extra001/	p10766_p	10766	Outside	37	0	0.675676	31	[ 4 11 8 14]	[1389.0, 1393.0, 1407.0, 1417.0]	[ 0 31 0 31]	[37]	[1389.0]	['Free']	Only Free	ER LD ER LD	Multiple switches
50pM dmhp seipin extra001/	p10769_p	10769	Outside	48	0.5625	0.916667	151	[44 4]	[1390.0, 1444.0]	[151 0]	[27 21]	[1390.0, 1423.0]	['Restricted', 'Free']	Restricted to Free	LD ER	LD to ER
50pM dmhp seipin extra001/	p10770_p	10770	Inside	8	0	0	0	[8]	[1387.0]	[0]	[8]	[1387.0]	['Free']	Only Free	ER	Only ER
50pM dmhp seipin extra001/	p10772_p	10772	Inside	51	0	0	0	[51]	[1391.0]	[0]	[51]	[1391.0]	['Free']	Only Free	ER	Only ER
50pM dmhp seipin extra001/	p10775_p	10775	Inside	50	0.44	0	0	[50]	[1391.0]	[0]	[28 22]	[1391.0, 1421.0]	['Free', 'Restricted']	Free to Restricted	ER	Only ER
50pM dmhp seipin extra001/	p10782_p	10782		12	1	1	36	[12]	[1397.0]	[36]	[12]	[1397.0]	['Restricted']	Only Restricted	LD	Only LD
50pM dmhp seipin extra001/	p10783_p	10783		19	0.631579	1	149	[19]	[1397.0]	[149]	[ 1 7 11]	[1397.0, 1398.0, 1405.0]	['Restricted', 'Free', 'Restricted']	Multiple switches	LD	Only LD
50pM dmhp seipin extra001/	p10786_p	10786		10	0.7	1	37	[10]	[1399.0]	[37]	[1 6 1 1 1]	[1399.0, 1400.0, 1407.0, 1408.0, 1409.0]	['Free', 'Restricted', 'Free', 'Restricted', 'Free']	Multiple switches	LD	Only LD
50pM dmhp seipin extra001/	p10788_p	10788		13	0.230769	1	35	[13]	[1398.0]	[35]	[7 3 3]	[1398.0, 1405.0, 1408.0]	['Free', 'Restricted', 'Free']	Multiple switches	LD	Only LD
50pM dmhp seipin extra001/	p10792_p	10792	Inside	8	0	0	0	[8]	[1402.0]	[0]	[8]	[1402.0]	['Free']	Only Free	ER	Only ER
50pM dmhp seipin extra001/	p10793_p	10793	Inside	29	0.172414	0	0	[29]	[1404.0]	[0]	[17 5 7]	[1404.0, 1425.0, 1430.0]	['Free', 'Restricted', 'Free']	Multiple switches	ER	Only ER
50pM dmhp seipin extra001/	p10795_p	10795	Inside	8	0.125	0	0	[8]	[1398.0]	[0]	[1 7]	[1398.0, 1399.0]	['Restricted', 'Free']	Restricted to Free	ER	Only ER
50pM dmhp seipin extra001/	p10809_p	10809	Inside	9	0.555556	0	0	[9]	[1411.0]	[0]	[5 4]	[1411.0, 1417.0]	['Restricted', 'Free']	Restricted to Free	ER	Only ER
50pM dmhp seipin extra001/	p10818_p	10818	Outside	17	0	0.529412	79	[9 8]	[1416.0, 1425.0]	[79 0]	[17]	[1416.0]	['Free']	Only Free	LD ER	LD to ER
50pM dmhp seipin extra001/	p10821_p	10821	Inside	30	0.733333	0	0	[30]	[1419.0]	[0]	[18 7 3 1 1]	[1419.0, 1442.0, 1451.0, 1454.0, 1455.0]	['Restricted', 'Free', 'Restricted', 'Free', 'Restricted']	Multiple switches	ER	Only ER
50pM dmhp seipin extra001/	p10822_p	10822		12	0.5	1	37	[12]	[1421.0]	[37]	[6 6]	[1421.0, 1430.0]	['Free', 'Restricted']	Free to Restricted	LD	Only LD
50pM dmhp seipin extra001/	p10823_p	10823	Inside	9	0	0	0	[9]	[1421.0]	[0]	[9]	[1421.0]	['Free']	Only Free	ER	Only ER
50pM dmhp seipin extra001/	p10829_p	10829	Inside	9	0.555556	0	0	[9]	[1424.0]	[0]	[4 5]	[1424.0, 1428.0]	['Free', 'Restricted']	Free to Restricted	ER	Only ER
50pM dmhp seipin extra001/	p10831_p	10831	Inside	11	0	0	0	[11]	[1423.0]	[0]	[11]	[1423.0]	['Free']	Only Free	ER	Only ER
50pM dmhp seipin extra001/	p10833_p	10833	Outside	13	0.538462	0.615385	48	[8 5]	[1422.0, 1430.0]	[48 0]	[7 6]	[1422.0, 1429.0]	['Restricted', 'Free']	Restricted to Free	LD ER	LD to ER
50pM dmhp seipin extra001/	p10844_p	10844	Inside	13	0.461538	0	0	[13]	[1427.0]	[0]	[7 6]	[1427.0, 1437.0]	['Free', 'Restricted']	Free to Restricted	ER	Only ER
50pM dmhp seipin extra001/	p10849_p	10849	Inside	17	0.294118	0	0	[17]	[1430.0]	[0]	[10 5 2]	[1430.0, 1441.0, 1447.0]	['Free', 'Restricted', 'Free']	Multiple switches	ER	Only ER
50pM dmhp seipin extra001/	p10855_p	10855	Inside	13	0.153846	0	0	[13]	[1432.0]	[0]	[ 2 11]	[1432.0, 1434.0]	['Restricted', 'Free']	Restricted to Free	ER	Only ER
50pM dmhp seipin extra001/	p10857_p	10857		8	1	1	2	[8]	[1426.0]	[2]	[8]	[1426.0]	['Restricted']	Only Restricted	LD	Only LD
50pM dmhp seipin extra001/	p10859_p	10859	Outside	20	0	0.2	18	[16 4]	[1429.0, 1448.0]	[ 0 18]	[20]	[1429.0]	['Free']	Only Free	ER LD	ER to LD
50pM dmhp seipin extra001/	p10860_p	10860		16	0	1	149	[16]	[1433.0]	[149]	[16]	[1433.0]	['Free']	Only Free	LD	Only LD
50pM dmhp seipin extra001/	p10863_p	10863	Inside	9	1	0	0	[9]	[1438.0]	[0]	[9]	[1438.0]	['Restricted']	Only Restricted	ER	Only ER
50pM dmhp seipin extra001/	p10866_p	10866	Inside	9	1	0	0	[9]	[1439.0]	[0]	[9]	[1439.0]	['Restricted']	Only Restricted	ER	Only ER
50pM dmhp seipin extra001/	p10867_p	10867	Inside	9	1	0	0	[9]	[1437.0]	[0]	[9]	[1437.0]	['Restricted']	Only Restricted	ER	Only ER
50pM dmhp seipin extra001/	p10868_p	10868	Inside	8	0.125	0	0	[8]	[1438.0]	[0]	[1 7]	[1438.0, 1439.0]	['Restricted', 'Free']	Restricted to Free	ER	Only ER
50pM dmhp seipin extra001/	p10869_p	10869	Inside	8	1	0	0	[8]	[1438.0]	[0]	[8]	[1438.0]	['Restricted']	Only Restricted	ER	Only ER
50pM dmhp seipin extra001/	p10874_p	10874		23	1	1	39	[23]	[1441.0]	[39]	[23]	[1441.0]	['Restricted']	Only Restricted	LD	Only LD
50pM dmhp seipin extra001/	p10880_p	10880	Inside	11	0.454545	0	0	[11]	[1434.0]	[0]	[6 5]	[1434.0, 1442.0]	['Free', 'Restricted']	Free to Restricted	ER	Only ER
50pM dmhp seipin extra001/	p10881_p	10881	Inside	10	0.1	0	0	[10]	[1446.0]	[0]	[1 9]	[1446.0, 1447.0]	['Restricted', 'Free']	Restricted to Free	ER	Only ER
50pM dmhp seipin extra001/	p10882_p	10882	Inside	9	0	0	0	[9]	[1445.0]	[0]	[9]	[1445.0]	['Free']	Only Free	ER	Only ER
50pM dmhp seipin extra001/	p10883_p	10883	Inside	26	0	0	0	[26]	[1444.0]	[0]	[26]	[1444.0]	['Free']	Only Free	ER	Only ER
50pM dmhp seipin extra001/	p10887_p	10887	Outside	23	0.608696	0.782609	31	[10 5 8]	[1448.0, 1461.0, 1470.0]	[31 0 31]	[2 1 6 2 1 6 5]	[1448.0, 1451.0, 1452.0, 1460.0, 1462.0, 1466.0, 1473.0]	['Restricted', 'Free', 'Restricted', 'Free', 'Restricted', 'Free', 'Restricted']	Multiple switches	LD ER LD	Multiple switches
50pM dmhp seipin extra001/	p10891_p	10891	Outside	28	0	0.357143	89	[ 7 10 11]	[1449.0, 1458.0, 1469.0]	[ 0 89 0]	[28]	[1449.0]	['Free']	Only Free	ER LD ER	Multiple switches
50pM dmhp seipin extra001/	p10899_p	10899	Inside	12	0.5	0	0	[12]	[1453.0]	[0]	[6 6]	[1453.0, 1462.0]	['Free', 'Restricted']	Free to Restricted	ER	Only ER
50pM dmhp seipin extra001/	p10904_p	10904	Inside	9	0.888889	0	0	[9]	[1456.0]	[0]	[1 1 7]	[1456.0, 1457.0, 1458.0]	['Restricted', 'Free', 'Restricted']	Multiple switches	ER	Only ER
50pM dmhp seipin extra001/	p10905_p	10905	Inside	26	0	0	0	[26]	[1455.0]	[0]	[26]	[1455.0]	['Free']	Only Free	ER	Only ER
50pM dmhp seipin extra001/	p10906_p	10906	Outside	26	0	0.576923	187	[7 6 8 5]	[1456.0, 1463.0, 1470.0, 1481.0]	[187 0 187 0]	[26]	[1456.0]	['Free']	Only Free	LD ER LD ER	Multiple switches
50pM dmhp seipin extra001/	p10907_p	10907	Inside	27	0	0	0	[27]	[1454.0]	[0]	[27]	[1454.0]	['Free']	Only Free	ER	Only ER
50pM dmhp seipin extra001/	p10908_p	10908	Inside	21	0.714286	0	0	[21]	[1456.0]	[0]	[15 6]	[1456.0, 1474.0]	['Restricted', 'Free']	Restricted to Free	ER	Only ER
50pM dmhp seipin extra001/	p10909_p	10909		17	0.705882	1	149	[17]	[1454.0]	[149]	[6 5 6]	[1454.0, 1460.0, 1466.0]	['Restricted', 'Free', 'Restricted']	Multiple switches	LD	Only LD
50pM dmhp seipin extra001/	p10912_p	10912	Inside	15	0	0	0	[15]	[1454.0]	[0]	[15]	[1454.0]	['Free']	Only Free	ER	Only ER
50pM dmhp seipin extra001/	p10914_p	10914	Inside	72	1	0	0	[72]	[1457.0]	[0]	[72]	[1457.0]	['Restricted']	Only Restricted	ER	Only ER
50pM dmhp seipin extra001/	p10916_p	10916	Inside	12	0.333333	0	0	[12]	[1457.0]	[0]	[8 4]	[1457.0, 1470.0]	['Free', 'Restricted']	Free to Restricted	ER	Only ER
50pM dmhp seipin extra001/	p10924_p	10924	Outside	20	0.3	0.2	40	[16 4]	[1461.0, 1483.0]	[ 0 40]	[1 7 4 1 1 6]	[1461.0, 1462.0, 1473.0, 1477.0, 1478.0, 1481.0]	['Restricted', 'Free', 'Restricted', 'Free', 'Restricted', 'Free']	Multiple switches	ER LD	ER to LD
50pM dmhp seipin extra001/	p10926_p	10926	Inside	8	1	0	0	[8]	[1463.0]	[0]	[8]	[1463.0]	['Restricted']	Only Restricted	ER	Only ER
50pM dmhp seipin extra001/	p10930_p	10930	Inside	10	0.8	0	0	[10]	[1463.0]	[0]	[1 1 1 1 6]	[1463.0, 1464.0, 1465.0, 1466.0, 1467.0]	['Restricted', 'Free', 'Restricted', 'Free', 'Restricted']	Multiple switches	ER	Only ER
50pM dmhp seipin extra001/	p10931_p	10931	Inside	16	0	0	0	[16]	[1464.0]	[0]	[16]	[1464.0]	['Free']	Only Free	ER	Only ER
50pM dmhp seipin extra001/	p10932_p	10932	Inside	15	0.0666667	0	0	[15]	[1464.0]	[0]	[9 1 5]	[1464.0, 1473.0, 1476.0]	['Free', 'Restricted', 'Free']	Multiple switches	ER	Only ER
50pM dmhp seipin extra001/	p10933_p	10933	Inside	11	0	0	0	[11]	[1462.0]	[0]	[11]	[1462.0]	['Free']	Only Free	ER	Only ER
50pM dmhp seipin extra001/	p10940_p	10940	Outside	14	0.571429	0.428571	44	[8 6]	[1466.0, 1475.0]	[ 0 44]	[8 6]	[1466.0, 1475.0]	['Restricted', 'Free']	Restricted to Free	ER LD	ER to LD
50pM dmhp seipin extra001/	p10942_p	10942	Inside	16	0.625	0	0	[16]	[1469.0]	[0]	[10 6]	[1469.0, 1480.0]	['Restricted', 'Free']	Restricted to Free	ER	Only ER
50pM dmhp seipin extra001/	p10944_p	10944	Inside	13	0.538462	0	0	[13]	[1469.0]	[0]	[7 6]	[1469.0, 1477.0]	['Restricted', 'Free']	Restricted to Free	ER	Only ER
50pM dmhp seipin extra001/	p10946_p	10946	Inside	9	1	0	0	[9]	[1470.0]	[0]	[9]	[1470.0]	['Restricted']	Only Restricted	ER	Only ER
50pM dmhp seipin extra001/	p10947_p	10947	Outside	12	0.0833333	0.5	174	[6 6]	[1465.0, 1471.0]	[ 0 174]	[5 1 6]	[1465.0, 1470.0, 1471.0]	['Free', 'Restricted', 'Free']	Multiple switches	ER LD	ER to LD
50pM dmhp seipin extra001/	p10955_p	10955	Inside	14	0.5	0	0	[14]	[1478.0]	[0]	[1 7 6]	[1478.0, 1479.0, 1488.0]	['Restricted', 'Free', 'Restricted']	Multiple switches	ER	Only ER
50pM dmhp seipin extra001/	p10958_p	10958		9	1	1	149	[9]	[1480.0]	[149]	[9]	[1480.0]	['Restricted']	Only Restricted	LD	Only LD
50pM dmhp seipin extra001/	p10962_p	10962	Inside	8	0	0	0	[8]	[1485.0]	[0]	[8]	[1485.0]	['Free']	Only Free	ER	Only ER
50pM dmhp seipin extra001/	p10964_p	10964	Inside	16	1	0	0	[16]	[1484.0]	[0]	[16]	[1484.0]	['Restricted']	Only Restricted	ER	Only ER
50pM dmhp seipin extra001/	p10965_p	10965	Inside	20	1	0	0	[20]	[1481.0]	[0]	[20]	[1481.0]	['Restricted']	Only Restricted	ER	Only ER
50pM dmhp seipin extra001/	p10966_p	10966	Inside	14	1	0	0	[14]	[1484.0]	[0]	[14]	[1484.0]	['Restricted']	Only Restricted	ER	Only ER
50pM dmhp seipin extra001/	p10968_p	10968		20	0.6	1	31	[20]	[1486.0]	[31]	[12 8]	[1486.0, 1500.0]	['Restricted', 'Free']	Restricted to Free	LD	Only LD
50pM dmhp seipin extra001/	p10969_p	10969	Inside	14	0.5	0	0	[14]	[1486.0]	[0]	[7 7]	[1486.0, 1494.0]	['Restricted', 'Free']	Restricted to Free	ER	Only ER
50pM dmhp seipin extra001/	p10973_p	10973	Inside	16	0.5625	0	0	[16]	[1487.0]	[0]	[9 7]	[1487.0, 1498.0]	['Restricted', 'Free']	Restricted to Free	ER	Only ER
50pM dmhp seipin extra001/	p10981_p	10981	Inside	14	0.142857	0	0	[14]	[1492.0]	[0]	[ 2 12]	[1492.0, 1494.0]	['Restricted', 'Free']	Restricted to Free	ER	Only ER
50pM dmhp seipin extra001/	p10982_p	10982	Inside	15	0.333333	0	0	[15]	[1491.0]	[0]	[ 5 10]	[1491.0, 1496.0]	['Restricted', 'Free']	Restricted to Free	ER	Only ER
50pM dmhp seipin extra001/	p10983_p	10983	Outside	30	0.433333	0.133333	44	[ 4 26]	[1489.0, 1494.0]	[44 0]	[14 2 1 1 2 10]	[1489.0, 1504.0, 1506.0, 1507.0, 1508.0, 1510.0]	['Free', 'Restricted', 'Free', 'Restricted', 'Free', 'Restricted']	Multiple switches	LD ER	LD to ER
50pM dmhp seipin extra001/	p10985_p	10985	Inside	9	0.111111	0	0	[9]	[1490.0]	[0]	[1 8]	[1490.0, 1491.0]	['Restricted', 'Free']	Restricted to Free	ER	Only ER
50pM dmhp seipin extra001/	p10987_p	10987	Outside	16	0.5	0.6875	18	[11 5]	[1491.0, 1503.0]	[18 0]	[3 2 5 6]	[1491.0, 1494.0, 1496.0, 1501.0]	['Restricted', 'Free', 'Restricted', 'Free']	Multiple switches	LD ER	LD to ER
50pM dmhp seipin extra001/	p10997_p	10997		11	1	1	149	[11]	[1499.0]	[149]	[11]	[1499.0]	['Restricted']	Only Restricted	LD	Only LD
50pM dmhp seipin extra001/	p11001_p	11001	Inside	15	0.133333	0	0	[15]	[1501.0]	[0]	[9 2 4]	[1501.0, 1510.0, 1512.0]	['Free', 'Restricted', 'Free']	Multiple switches	ER	Only ER
50pM dmhp seipin extra001/	p11002_p	11002		28	0.75	1	154	[28]	[1500.0]	[154]	[ 7 21]	[1500.0, 1508.0]	['Free', 'Restricted']	Free to Restricted	LD	Only LD
50pM dmhp seipin extra001/	p11008_p	11008		16	0.875	1	50	[16]	[1507.0]	[50]	[ 2 14]	[1507.0, 1509.0]	['Free', 'Restricted']	Free to Restricted	LD	Only LD
50pM dmhp seipin extra001/	p11009_p	11009	Inside	8	0.5	0	0	[8]	[1505.0]	[0]	[1 3 3 1]	[1505.0, 1506.0, 1510.0, 1513.0]	['Restricted', 'Free', 'Restricted', 'Free']	Multiple switches	ER	Only ER
50pM dmhp seipin extra001/	p11013_p	11013	Outside	15	0	0.4	130	[4 6 5]	[1509.0, 1513.0, 1519.0]	[ 0 130 0]	[15]	[1509.0]	['Free']	Only Free	ER LD ER	Multiple switches
50pM dmhp seipin extra001/	p11017_p	11017	Inside	11	0.454545	0	0	[11]	[1511.0]	[0]	[5 6]	[1511.0, 1516.0]	['Restricted', 'Free']	Restricted to Free	ER	Only ER
50pM dmhp seipin extra001/	p11018_p	11018	Outside	19	0.0526316	0.578947	151	[11 8]	[1510.0, 1525.0]	[151 0]	[ 1 18]	[1510.0, 1511.0]	['Restricted', 'Free']	Restricted to Free	LD ER	LD to ER
50pM dmhp seipin extra001/	p11019_p	11019	Outside	16	0.625	0.3125	112	[11 5]	[1512.0, 1524.0]	[ 0 112]	[10 6]	[1512.0, 1522.0]	['Restricted', 'Free']	Restricted to Free	ER LD	ER to LD
50pM dmhp seipin extra001/	p11023_p	11023	Inside	25	1	0	0	[25]	[1514.0]	[0]	[25]	[1514.0]	['Restricted']	Only Restricted	ER	Only ER
50pM dmhp seipin extra001/	p11025_p	11025	Inside	16	0.75	0	0	[16]	[1514.0]	[0]	[ 4 12]	[1514.0, 1519.0]	['Free', 'Restricted']	Free to Restricted	ER	Only ER
50pM dmhp seipin extra001/	p11027_p	11027		21	0.619048	1	149	[21]	[1515.0]	[149]	[ 8 13]	[1515.0, 1523.0]	['Free', 'Restricted']	Free to Restricted	LD	Only LD
50pM dmhp seipin extra001/	p11034_p	11034		11	1	1	40	[11]	[1519.0]	[40]	[11]	[1519.0]	['Restricted']	Only Restricted	LD	Only LD
50pM dmhp seipin extra001/	p11036_p	11036	Outside	19	0.368421	0.210526	42	[15 4]	[1520.0, 1537.0]	[ 0 42]	[ 1 12 6]	[1520.0, 1521.0, 1535.0]	['Restricted', 'Free', 'Restricted']	Multiple switches	ER LD	ER to LD
50pM dmhp seipin extra001/	p11037_p	11037	Inside	10	0	0	0	[10]	[1520.0]	[0]	[10]	[1520.0]	['Free']	Only Free	ER	Only ER
50pM dmhp seipin extra001/	p11041_p	11041	Inside	9	1	0	0	[9]	[1523.0]	[0]	[9]	[1523.0]	['Restricted']	Only Restricted	ER	Only ER
50pM dmhp seipin extra001/	p11042_p	11042		9	1	1	104	[9]	[1522.0]	[104]	[9]	[1522.0]	['Restricted']	Only Restricted	LD	Only LD
50pM dmhp seipin extra001/	p11045_p	11045	Inside	8	1	0	0	[8]	[1525.0]	[0]	[8]	[1525.0]	['Restricted']	Only Restricted	ER	Only ER
50pM dmhp seipin extra001/	p11054_p	11054	Outside	23	0	0.391304	50	[9 9 5]	[1529.0, 1540.0, 1550.0]	[ 0 50 0]	[23]	[1529.0]	['Free']	Only Free	ER LD ER	Multiple switches
50pM dmhp seipin extra001/	p11063_p	11063	Inside	12	0	0	0	[12]	[1533.0]	[0]	[12]	[1533.0]	['Free']	Only Free	ER	Only ER
50pM dmhp seipin extra001/	p11064_p	11064	Inside	10	1	0	0	[10]	[1534.0]	[0]	[10]	[1534.0]	['Restricted']	Only Restricted	ER	Only ER
50pM dmhp seipin extra001/	p11066_p	11066	Inside	13	0.461538	0	0	[13]	[1535.0]	[0]	[1 1 5 6]	[1535.0, 1536.0, 1537.0, 1544.0]	['Restricted', 'Free', 'Restricted', 'Free']	Multiple switches	ER	Only ER
50pM dmhp seipin extra001/	p11067_p	11067	Outside	12	0.5	0.333333	31	[4 8]	[1533.0, 1538.0]	[31 0]	[6 6]	[1533.0, 1541.0]	['Free', 'Restricted']	Free to Restricted	LD ER	LD to ER
50pM dmhp seipin extra001/	p11072_p	11072		122	0	1	149	[122]	[1540.0]	[149]	[122]	[1540.0]	['Free']	Only Free	LD	Only LD
50pM dmhp seipin extra001/	p11073_p	11073	Outside	25	0.76	0.36	37	[ 9 16]	[1538.0, 1547.0]	[37 0]	[19 6]	[1538.0, 1558.0]	['Restricted', 'Free']	Restricted to Free	LD ER	LD to ER
50pM dmhp seipin extra001/	p11074_p	11074	Inside	14	1	0	0	[14]	[1537.0]	[0]	[14]	[1537.0]	['Restricted']	Only Restricted	ER	Only ER
50pM dmhp seipin extra001/	p11077_p	11077	Outside	17	0.647059	0.764706	187	[13 4]	[1538.0, 1557.0]	[187 0]	[11 6]	[1538.0, 1553.0]	['Restricted', 'Free']	Restricted to Free	LD ER	LD to ER
50pM dmhp seipin extra001/	p11085_p	11085	Inside	17	0.647059	0	0	[17]	[1544.0]	[0]	[2 4 2 2 7]	[1544.0, 1549.0, 1553.0, 1555.0, 1557.0]	['Restricted', 'Free', 'Restricted', 'Free', 'Restricted']	Multiple switches	ER	Only ER
50pM dmhp seipin extra001/	p11094_p	11094	Outside	31	0.0967742	0.16129	180	[ 5 26]	[1552.0, 1558.0]	[180 0]	[ 6 3 22]	[1552.0, 1559.0, 1562.0]	['Free', 'Restricted', 'Free']	Multiple switches	LD ER	LD to ER
50pM dmhp seipin extra001/	p11105_p	11105	Inside	22	0	0	0	[22]	[1558.0]	[0]	[22]	[1558.0]	['Free']	Only Free	ER	Only ER
50pM dmhp seipin extra001/	p11114_p	11114		25	0.6	1	112	[25]	[1558.0]	[112]	[15 10]	[1558.0, 1577.0]	['Restricted', 'Free']	Restricted to Free	LD	Only LD
50pM dmhp seipin extra001/	p11119_p	11119	Inside	15	0.6	0	0	[15]	[1566.0]	[0]	[9 6]	[1566.0, 1575.0]	['Restricted', 'Free']	Restricted to Free	ER	Only ER
50pM dmhp seipin extra001/	p11122_p	11122	Inside	8	1	0	0	[8]	[1565.0]	[0]	[8]	[1565.0]	['Restricted']	Only Restricted	ER	Only ER
50pM dmhp seipin extra001/	p11123_p	11123	Outside	28	0	0.142857	50	[24 4]	[1568.0, 1601.0]	[ 0 50]	[28]	[1568.0]	['Free']	Only Free	ER LD	ER to LD
50pM dmhp seipin extra001/	p11133_p	11133	Inside	10	0	0	0	[10]	[1573.0]	[0]	[10]	[1573.0]	['Free']	Only Free	ER	Only ER
50pM dmhp seipin extra001/	p11134_p	11134	Inside	8	1	0	0	[8]	[1573.0]	[0]	[8]	[1573.0]	['Restricted']	Only Restricted	ER	Only ER
50pM dmhp seipin extra001/	p11135_p	11135	Inside	8	0.875	0	0	[8]	[1574.0]	[0]	[7 1]	[1574.0, 1583.0]	['Restricted', 'Free']	Restricted to Free	ER	Only ER
50pM dmhp seipin extra001/	p11143_p	11143	Outside	10	0.4	0.6	31	[4 6]	[1579.0, 1584.0]	[ 0 31]	[4 6]	[1579.0, 1584.0]	['Restricted', 'Free']	Restricted to Free	ER LD	ER to LD
50pM dmhp seipin extra001/	p11152_p	11152	Inside	9	0.222222	0	0	[9]	[1583.0]	[0]	[7 2]	[1583.0, 1590.0]	['Free', 'Restricted']	Free to Restricted	ER	Only ER
50pM dmhp seipin extra001/	p11156_p	11156	Outside	13	0.0769231	0.692308	97	[9 4]	[1587.0, 1599.0]	[97 0]	[ 1 12]	[1587.0, 1588.0]	['Restricted', 'Free']	Restricted to Free	LD ER	LD to ER
[truncated: 15,163 more rows]
