# Supplementary material for: Membrane bridges and nanodomain partitioning govern membrane protein targeting to lipid droplets
Source: Nat Cell Biol. 2026 May 26;28(6):1235–43. doi: 10.1038/s41556-026-01963-3 (PMC13278972; doi:10.1038/s41556-026-01963-3)
Supplement: Supplementary file 12 — Statistical source data. [file 41556_2026_1963_MOESM12_ESM.xlsx]

## Sheet: Extended Data Fig 1
The source data for these figures can be found at https://data.mendeley.com/datasets/zbtvr59j2p/1
filename: Mizrak_SourceData_ED_Fig1a-e.csv
filename: Mizrak_SourceData_ED_Fig1f.csv
filename: Mizrak_SourceData_ED_Fig1g,h.csv

## Sheet: Extended Data Fig 2e-g
sample	filename	track_id	Loc	total_density	mean_density
GPAT4	G4_BSA 01	193	outside	0.947368	2.36382
GPAT4	G4_BSA 01	193	outside	0.947291	2.36363
GPAT4	G4_BSA 01	1006	outside	0.953804	1.81976
GPAT4	G4_BSA 01	1868	outside	0.952921	1.87594
GPAT4	G4_BSA 01	1868	outside	0.952921	1.87594
GPAT4	G4_BSA 01	2313	inside	0.964916	1.07744
GPAT4	G4_BSA 01	2313	inside	0.964912	1.07743
GPAT4	G4_BSA 01	2313	inside	0.964912	1.07743
GPAT4	G4_BSA 01	2313	inside	0.964912	1.07743
GPAT4	G4_BSA 01	2313	inside	0.964911	1.07743
GPAT4	G4_BSA 01	2313	inside	0.964912	1.07743
GPAT4	G4_BSA 01	2313	inside	0.964899	1.07742
GPAT4	G4_BSA 01	2313	inside	0.964912	1.07743
GPAT4	G4_BSA 01	2313	inside	0.964912	1.07743
GPAT4	G4_BSA 01	2313	inside	0.964912	1.07743
GPAT4	G4_BSA 01	2313	inside	0.964912	1.07743
GPAT4	G4_BSA 01	2716	outside	0.973768	0.580491
GPAT4	G4_BSA 01	2716	outside	0.973768	0.580491
GPAT4	G4_BSA 01	2716	outside	0.973767	0.580491
GPAT4	G4_BSA 01	2716	outside	0.973768	0.580491
GPAT4	G4_BSA 01	4072	inside	0.94777	2.29649
GPAT4	G4_BSA 01	4072	inside	0.947731	2.29639
GPAT4	G4_BSA 01	4637	outside	0.951786	1.99605
GPAT4	G4_BSA 01	5444	inside	0.946668	2.43578
GPAT4	G4_BSA 01	5444	inside	0.947804	2.43871
GPAT4	G4_BSA 01	5444	inside	0.951027	2.447
GPAT4	G4_BSA 01	5444	inside	0.961008	2.47268
GPAT4	G4_BSA 01	5444	inside	0.948305	2.43999
GPAT4	G4_BSA 01	5444	inside	0.948639	2.44085
GPAT4	G4_BSA 01	5741	inside	0.962264	1.22543
GPAT4	G4_BSA 01	5741	inside	0.962267	1.22544
GPAT4	G4_BSA 01	5741	inside	0.962261	1.22543
GPAT4	G4_BSA 01	5741	inside	0.962245	1.22541
GPAT4	G4_BSA 01	5741	inside	0.962437	1.22565
GPAT4	G4_BSA 01	5741	inside	0.962274	1.22545
GPAT4	G4_BSA 01	5741	inside	0.962264	1.22544
GPAT4	G4_BSA 01	5741	inside	0.962267	1.22544
GPAT4	G4_BSA 01	5741	inside	0.962264	1.22543
GPAT4	G4_BSA 01	5743	inside	0.962963	1.20301
GPAT4	G4_BSA 01	5743	inside	0.962963	1.20301
GPAT4	G4_BSA 01	5743	inside	0.962963	1.20301
GPAT4	G4_BSA 01	5743	inside	0.962906	1.20293
GPAT4	G4_BSA 01	5743	inside	0.960089	1.19942
GPAT4	G4_BSA 01	5743	inside	0.962963	1.20301
GPAT4	G4_BSA 01	5896	inside	0.963293	1.15804
GPAT4	G4_BSA 01	5896	inside	0.963293	1.15804
GPAT4	G4_BSA 01	5896	inside	0.963303	1.15805
GPAT4	G4_BSA 01	5896	inside	0.955163	1.14826
GPAT4	G4_BSA 01	5896	inside	0.963293	1.15804
GPAT4	G4_BSA 01	5896	inside	0.963293	1.15804
GPAT4	G4_BSA 01	5896	inside	0.96331	1.15806
GPAT4	G4_BSA 01	5896	inside	0.963293	1.15804
GPAT4	G4_BSA 01	5896	inside	0.963293	1.15804
GPAT4	G4_BSA 01	5896	inside	0.963293	1.15804
GPAT4	G4_BSA 01	5896	inside	0.963283	1.15802
GPAT4	G4_BSA 01	5896	inside	0.963294	1.15804
GPAT4	G4_BSA 01	5896	inside	0.963295	1.15804
GPAT4	G4_BSA 01	5896	inside	0.963293	1.15804
GPAT4	G4_BSA 01	5896	inside	0.963293	1.15804
GPAT4	G4_BSA 01	5896	inside	0.963269	1.15801
GPAT4	G4_BSA 01	5896	inside	0.963467	1.15825
GPAT4	G4_BSA 01	5896	inside	0.963293	1.15804
GPAT4	G4_BSA 01	5896	inside	0.963293	1.15804
GPAT4	G4_BSA 01	5929	inside	0.959387	1.46666
GPAT4	G4_BSA 01	5929	inside	0.959822	1.46732
GPAT4	G4_BSA 01	5929	inside	0.961066	1.46922
GPAT4	G4_BSA 01	5929	inside	0.942572	1.44095
GPAT4	G4_BSA 01	5929	inside	0.953222	1.45723
GPAT4	G4_BSA 01	5929	inside	0.968107	1.47999
GPAT4	G4_BSA 01	5929	inside	0.934765	1.42902
GPAT4	G4_BSA 01	5929	inside	0.950834	1.45358
GPAT4	G4_BSA 01	5929	inside	0.962134	1.47086
GPAT4	G4_BSA 01	5929	inside	0.963044	1.47225
GPAT4	G4_BSA 01	5929	inside	0.971349	1.48494
GPAT4	G4_BSA 01	5929	inside	0.958611	1.46547
GPAT4	G4_BSA 01	5929	inside	0.958626	1.46549
GPAT4	G4_BSA 01	5929	inside	0.958623	1.46549
GPAT4	G4_BSA 01	5929	inside	0.958982	1.46604
GPAT4	G4_BSA 01	5929	inside	0.960407	1.46822
GPAT4	G4_BSA 01	5929	inside	0.957039	1.46307
GPAT4	G4_BSA 01	5929	inside	0.958613	1.46547
GPAT4	G4_BSA 01	6047	inside	0.9596	1.39893
GPAT4	G4_BSA 01	6047	inside	0.9596	1.39893
GPAT4	G4_BSA 01	6087	inside	0.959363	1.41234
GPAT4	G4_BSA 01	6087	inside	0.959329	1.41229
GPAT4	G4_BSA 01	6087	inside	0.959328	1.41229
GPAT4	G4_BSA 01	6087	inside	0.959329	1.41229
GPAT4	G4_BSA 01	6087	inside	0.959329	1.41229
GPAT4	G4_BSA 01	6194	inside	0.955417	1.6932
GPAT4	G4_BSA 01	6194	inside	0.960849	1.70283
GPAT4	G4_BSA 01	6194	inside	0.955102	1.69264
GPAT4	G4_BSA 01	6517	inside	0.943317	2.71021
GPAT4	G4_BSA 01	6517	inside	0.94367	2.71122
GPAT4	G4_BSA 01	6955	outside	0.956649	1.74059
GPAT4	G4_BSA 01	6955	outside	0.950824	1.72999
GPAT4	G4_BSA 01	6955	outside	0.963302	1.75269
GPAT4	G4_BSA 01	6955	outside	0.952239	1.73256
GPAT4	G4_BSA 01	6955	outside	0.954852	1.73732
GPAT4	G4_BSA 01	6955	outside	0.949253	1.72713
GPAT4	G4_BSA 01	6955	outside	0.930394	1.69282
GPAT4	G4_BSA 01	6955	outside	0.958134	1.74329
GPAT4	G4_BSA 01	6955	outside	0.920258	1.67438
GPAT4	G4_BSA 01	6955	outside	0.944751	1.71894
GPAT4	G4_BSA 01	6955	outside	0.955641	1.73875
GPAT4	G4_BSA 01	6955	outside	0.949302	1.72722
GPAT4	G4_BSA 01	6955	outside	0.94239	1.71464
GPAT4	G4_BSA 01	6955	outside	0.933243	1.698
GPAT4	G4_BSA 01	6955	outside	0.973885	1.77195
GPAT4	G4_BSA 01	6955	outside	0.970202	1.76525
GPAT4	G4_BSA 01	7794	outside	0.955062	1.76287
GPAT4	G4_BSA 01	7794	outside	0.955062	1.76287
GPAT4	G4_BSA 01	8484	outside	0.95406	1.77459
GPAT4	G4_BSA 01	9459	inside	0.950501	2.08187
GPAT4	G4_BSA 01	9716	inside	0.953262	1.85196
GPAT4	G4_BSA 01	9716	inside	0.95357	1.85255
GPAT4	G4_BSA 01	9716	inside	0.953515	1.85245
GPAT4	G4_BSA 01	10087	outside	0.965841	0.935657
GPAT4	G4_BSA 01	10087	outside	0.965854	0.935669
GPAT4	G4_BSA 01	10087	outside	0.965856	0.935672
GPAT4	G4_BSA 01	10087	outside	0.965024	0.934866
GPAT4	G4_BSA 01	11653	outside	0.972296	0.658625
GPAT4	G4_BSA 01	11653	outside	0.972296	0.658625
GPAT4	G4_BSA 01	11653	outside	0.972296	0.658625
GPAT4	G4_BSA 01	11653	outside	0.972296	0.658625
GPAT4	G4_BSA 01	11653	outside	0.972296	0.658625
GPAT4	G4_BSA 01	11653	outside	0.972296	0.658625
GPAT4	G4_BSA 01	11808	outside	0.960599	1.33461
GPAT4	G4_BSA 01	11808	outside	0.960599	1.33461
GPAT4	G4_BSA 01	12308	inside	0.962397	1.20499
GPAT4	G4_BSA 01	12308	inside	0.962361	1.20495
GPAT4	G4_BSA 01	12308	inside	0.96262	1.20527
GPAT4	G4_BSA 01	12308	inside	0.96262	1.20527
GPAT4	G4_BSA 01	12308	inside	0.962619	1.20527
GPAT4	G4_BSA 01	12308	inside	0.96262	1.20527
GPAT4	G4_BSA 01	12564	inside	0.959133	1.428
GPAT4	G4_BSA 01	12564	inside	0.959484	1.42852
GPAT4	G4_BSA 01	12564	inside	0.959257	1.42818
GPAT4	G4_BSA 01	12564	inside	0.959235	1.42815
GPAT4	G4_BSA 01	12564	inside	0.958681	1.42732
GPAT4	G4_BSA 01	12564	inside	0.959184	1.42807
GPAT4	G4_BSA 01	12595	inside	0.96521	1.04796
GPAT4	G4_BSA 01	12595	inside	0.965209	1.04796
GPAT4	G4_BSA 01	12595	inside	0.965016	1.04775
GPAT4	G4_BSA 01	12595	inside	0.965227	1.04798
GPAT4	G4_BSA 01	12595	inside	0.964718	1.04743
GPAT4	G4_BSA 01	12595	inside	0.962309	1.04481
GPAT4	G4_BSA 01	12595	inside	0.969153	1.05224
GPAT4	G4_BSA 01	12595	inside	0.965193	1.04794
GPAT4	G4_BSA 01	12595	inside	0.963783	1.04641
GPAT4	G4_BSA 01	12595	inside	0.965241	1.04799
GPAT4	G4_BSA 01	12595	inside	0.970248	1.05343
GPAT4	G4_BSA 01	12595	inside	0.96527	1.04803
GPAT4	G4_BSA 01	12595	inside	0.965203	1.04795
GPAT4	G4_BSA 01	12595	inside	0.969813	1.05296
GPAT4	G4_BSA 01	12595	inside	0.965209	1.04796
GPAT4	G4_BSA 01	12595	inside	0.959353	1.0416
GPAT4	G4_BSA 01	12595	inside	0.965209	1.04796
GPAT4	G4_BSA 01	12595	inside	0.965209	1.04796
GPAT4	G4_BSA 01	12595	inside	0.964954	1.04768
GPAT4	G4_BSA 01	12595	inside	0.965209	1.04796
GPAT4	G4_BSA 01	13025	outside	0.953126	1.89296
GPAT4	G4_BSA 01	13373	inside	0.944025	2.0195
GPAT4	G4_BSA 01	13373	inside	0.952916	2.03852
GPAT4	G4_BSA 01	13373	inside	0.951606	2.03571
GPAT4	G4_BSA 01	13373	inside	0.95049	2.03333
GPAT4	G4_BSA 01	13373	inside	0.951368	2.0352
GPAT4	G4_BSA 01	13774	inside	0.956604	1.56898
GPAT4	G4_BSA 01	13774	inside	0.956604	1.56898
GPAT4	G4_BSA 01	13774	inside	0.957103	1.5698
GPAT4	G4_BSA 01	13774	inside	0.956601	1.56897
GPAT4	G4_BSA 01	13774	inside	0.95664	1.56904
GPAT4	G4_BSA 02	2133	inside	0.959504	1.40974
GPAT4	G4_BSA 02	2319	inside	0.959821	1.35301
GPAT4	G4_BSA 02	2319	inside	0.959821	1.35301
GPAT4	G4_BSA 02	2319	outside	0.959896	1.35311
GPAT4	G4_BSA 02	409	inside	0.95696	1.54684
GPAT4	G4_BSA 02	409	inside	0.95696	1.54684
GPAT4	G4_BSA 02	448	inside	0.968734	0.858849
GPAT4	G4_BSA 02	448	inside	0.968734	0.858849
GPAT4	G4_BSA 02	448	inside	0.968734	0.858849
GPAT4	G4_BSA 02	448	inside	0.968734	0.858849
GPAT4	G4_BSA 02	628	outside	0.962043	1.167
GPAT4	G4_BSA 02	628	outside	0.962043	1.167
GPAT4	G4_BSA 02	679	outside	0.976035	0.502103
GPAT4	G4_BSA 02	679	outside	0.975879	0.502023
GPAT4	G4_BSA 02	679	outside	0.975879	0.502023
GPAT4	G4_BSA 02	679	outside	0.975879	0.502023
GPAT4	G4_BSA 02	679	outside	0.975879	0.502023
GPAT4	G4_BSA 02	679	outside	0.975879	0.502023
GPAT4	G4_BSA 02	679	outside	0.975879	0.502023
GPAT4	G4_BSA 02	679	outside	0.975879	0.502023
GPAT4	G4_BSA 02	679	outside	0.976078	0.502125
GPAT4	G4_BSA 02	679	outside	0.975879	0.502023
GPAT4	G4_BSA 02	765	outside	0.968516	0.865375
GPAT4	G4_BSA 02	765	outside	0.968516	0.865375
GPAT4	G4_BSA 02	765	outside	0.968516	0.865375
GPAT4	G4_BSA 02	765	outside	0.968516	0.865375
GPAT4	G4_BSA 02	765	outside	0.968516	0.865375
GPAT4	G4_BSA 02	765	outside	0.968516	0.865375
GPAT4	G4_BSA 02	765	outside	0.968516	0.865375
GPAT4	G4_BSA 02	780	outside	0.956667	1.60637
GPAT4	G4_BSA 02	1147	outside	0.959904	1.35277
GPAT4	G4_BSA 02	1147	outside	0.960184	1.35317
GPAT4	G4_BSA 02	1289	outside	0.949793	2.13509
GPAT4	G4_BSA 02	1460	outside	0.969899	0.78571
GPAT4	G4_BSA 02	1460	outside	0.969899	0.78571
GPAT4	G4_BSA 02	1460	outside	0.969899	0.78571
GPAT4	G4_BSA 02	1496	outside	0.96	1.3721
GPAT4	G4_BSA 02	1496	outside	0.96	1.3721
GPAT4	G4_BSA 02	1496	outside	0.96	1.3721
GPAT4	G4_BSA 02	1830	outside	0.957209	1.57408
GPAT4	G4_BSA 02	2086	inside	0.966042	1.00331
GPAT4	G4_BSA 02	2086	inside	0.970068	1.00749
GPAT4	G4_BSA 02	2086	inside	0.961619	0.998716
GPAT4	G4_BSA 02	2086	inside	0.972169	1.00967
GPAT4	G4_BSA 02	2086	inside	0.966408	1.00369
GPAT4	G4_BSA 02	2086	inside	0.966042	1.00331
GPAT4	G4_BSA 02	2086	inside	0.966042	1.00331
GPAT4	G4_BSA 02	2086	inside	0.966042	1.00331
GPAT4	G4_BSA 02	2086	inside	0.966041	1.00331
GPAT4	G4_BSA 02	2513	inside	0.953333	1.84773
GPAT4	G4_BSA 02	3228	inside	0.955707	1.67941
GPAT4	G4_BSA 02	3228	inside	0.955699	1.6794
GPAT4	G4_BSA 02	3274	inside	0.957591	1.58851
GPAT4	G4_BSA 02	3274	inside	0.957209	1.58788
GPAT4	G4_BSA 02	3274	inside	0.957209	1.58788
GPAT4	G4_BSA 02	3274	inside	0.957209	1.58788
GPAT4	G4_BSA 02	3412	inside	0.957418	1.5272
GPAT4	G4_BSA 02	3461	inside	0.948061	2.26904
GPAT4	G4_BSA 02	3461	inside	0.948062	2.26904
GPAT4	G4_BSA 02	3597	inside	0.962099	1.25277
GPAT4	G4_BSA 02	3597	inside	0.962099	1.25277
GPAT4	G4_BSA 02	3597	inside	0.962099	1.25277
GPAT4	G4_BSA 02	4366	inside	0.96	1.40562
GPAT4	G4_BSA 02	4366	inside	0.96	1.40562
GPAT4	G4_BSA 02	4416	outside	0.969388	0.799683
GPAT4	G4_BSA 02	4416	outside	0.969388	0.799683
GPAT4	G4_BSA 02	5244	outside	0.966553	0.98203
GPAT4	G4_BSA 02	5244	outside	0.966553	0.98203
GPAT4	G4_BSA 02	5244	outside	0.966553	0.98203
GPAT4	G4_BSA 02	5289	inside	0.96372	1.12948
GPAT4	G4_BSA 02	5289	inside	0.963431	1.12914
GPAT4	G4_BSA 02	5289	inside	0.963312	1.129
GPAT4	G4_BSA 02	5599	outside	0.970396	0.757704
GPAT4	G4_BSA 02	5599	outside	0.970395	0.757703
GPAT4	G4_BSA 02	5599	outside	0.970395	0.757703
GPAT4	G4_BSA 02	5599	outside	0.970395	0.757703
GPAT4	G4_BSA 02	5599	outside	0.970391	0.7577
GPAT4	G4_BSA 02	5849	outside	0.978217	0.391522
GPAT4	G4_BSA 02	5849	outside	0.978217	0.391522
GPAT4	G4_BSA 02	5849	outside	0.978217	0.391522
GPAT4	G4_BSA 02	5849	outside	0.978217	0.391522
GPAT4	G4_BSA 02	5849	outside	0.978217	0.391522
GPAT4	G4_BSA 02	5849	outside	0.978216	0.391522
GPAT4	G4_BSA 02	5849	outside	0.978217	0.391522
GPAT4	G4_BSA 02	5849	outside	0.978217	0.391522
GPAT4	G4_BSA 02	5849	outside	0.978217	0.391522
GPAT4	G4_BSA 02	5849	outside	0.978217	0.391522
GPAT4	G4_BSA 02	5849	outside	0.978217	0.391522
GPAT4	G4_BSA 02	5849	outside	0.978217	0.391522
GPAT4	G4_BSA 02	5849	outside	0.978205	0.391518
GPAT4	G4_BSA 02	5849	outside	0.978217	0.391522
GPAT4	G4_BSA 02	5851	outside	0.9531	1.8182
GPAT4	G4_BSA 02	5851	outside	0.9531	1.8182
GPAT4	G4_BSA 02	5851	outside	0.9531	1.8182
GPAT4	G4_BSA 02	5851	outside	0.9531	1.8182
GPAT4	G4_BSA 02	5851	outside	0.954459	1.82079
GPAT4	G4_BSA 02	6243	outside	0.962679	1.19997
GPAT4	G4_BSA 02	6243	outside	0.969783	1.20882
GPAT4	G4_BSA 02	6243	outside	0.962411	1.19963
GPAT4	G4_BSA 02	6243	outside	0.962363	1.19957
GPAT4	G4_BSA 02	6243	outside	0.962405	1.19963
GPAT4	G4_BSA 02	6272	outside	0.955511	1.713
GPAT4	G4_BSA 02	6272	outside	0.95547	1.71293
GPAT4	G4_BSA 03	553	outside	0.953894	2.46786
GPAT4	G4_BSA 03	553	outside	0.939273	2.43003
GPAT4	G4_BSA 03	553	outside	0.946569	2.44891
GPAT4	G4_BSA 03	553	outside	0.935301	2.41975
GPAT4	G4_BSA 03	1836	outside	0.959149	1.45248
GPAT4	G4_BSA 03	1836	inside	0.959149	1.45248
GPAT4	G4_BSA 03	1974	inside	0.960343	1.22714
GPAT4	G4_BSA 03	1974	outside	0.960346	1.22714
GPAT4	G4_BSA 03	3920	inside	0.970828	0.730118
GPAT4	G4_BSA 03	3920	inside	0.970828	0.730118
GPAT4	G4_BSA 03	3920	outside	0.970828	0.730118
GPAT4	G4_BSA 03	3920	outside	0.970828	0.730118
GPAT4	G4_BSA 03	3920	outside	0.970826	0.730116
GPAT4	G4_BSA 03	3920	outside	0.970828	0.730118
GPAT4	G4_BSA 03	3920	outside	0.970828	0.730118
GPAT4	G4_BSA 03	3920	outside	0.970828	0.730118
GPAT4	G4_BSA 03	556	outside	0.957197	1.55673
GPAT4	G4_BSA 03	556	outside	0.957202	1.55674
GPAT4	G4_BSA 03	943	inside	0.953628	1.85889
GPAT4	G4_BSA 03	1071	inside	0.965455	1.03137
GPAT4	G4_BSA 03	1071	inside	0.965455	1.03137
GPAT4	G4_BSA 03	1071	inside	0.965455	1.03137
GPAT4	G4_BSA 03	1071	inside	0.965455	1.03137
GPAT4	G4_BSA 03	1962	inside	0.962482	1.19517
GPAT4	G4_BSA 03	1962	inside	0.962482	1.19517
GPAT4	G4_BSA 03	1962	inside	0.962482	1.19517
GPAT4	G4_BSA 03	2145	inside	0.966082	1.0047
GPAT4	G4_BSA 03	2145	inside	0.966082	1.0047
GPAT4	G4_BSA 03	2145	inside	0.966078	1.00469
GPAT4	G4_BSA 03	2145	inside	0.966082	1.0047
GPAT4	G4_BSA 03	2145	inside	0.966082	1.0047
GPAT4	G4_BSA 03	2145	inside	0.966082	1.0047
GPAT4	G4_BSA 03	2145	inside	0.966082	1.0047
GPAT4	G4_BSA 03	2197	inside	0.965559	1.01377
GPAT4	G4_BSA 03	2197	inside	0.965559	1.01377
GPAT4	G4_BSA 03	2197	inside	0.965656	1.01388
GPAT4	G4_BSA 03	2197	inside	0.965559	1.01377
GPAT4	G4_BSA 03	2197	inside	0.965559	1.01377
GPAT4	G4_BSA 03	2197	inside	0.965559	1.01377
GPAT4	G4_BSA 03	2197	inside	0.965559	1.01377
GPAT4	G4_BSA 03	2289	inside	0.963636	1.14819
GPAT4	G4_BSA 03	2289	inside	0.963636	1.14819
GPAT4	G4_BSA 03	2289	inside	0.963636	1.14819
GPAT4	G4_BSA 03	2360	outside	0.961363	1.28577
GPAT4	G4_BSA 03	2360	outside	0.961364	1.28577
GPAT4	G4_BSA 03	2500	outside	0.954386	1.42547
GPAT4	G4_BSA 03	2500	outside	0.959583	1.43323
GPAT4	G4_BSA 03	2526	inside	0.958327	1.49959
GPAT4	G4_BSA 03	2526	inside	0.958315	1.49957
GPAT4	G4_BSA 03	2526	inside	0.958314	1.49957
GPAT4	G4_BSA 03	2894	inside	0.959183	1.43807
GPAT4	G4_BSA 03	2894	inside	0.959184	1.43807
GPAT4	G4_BSA 03	2894	inside	0.959183	1.43807
GPAT4	G4_BSA 03	2894	inside	0.959214	1.43812
GPAT4	G4_BSA 03	2894	inside	0.959184	1.43807
GPAT4	G4_BSA 03	2894	inside	0.959184	1.43807
GPAT4	G4_BSA 03	2894	inside	0.959184	1.43807
GPAT4	G4_BSA 03	2894	inside	0.959184	1.43807
GPAT4	G4_BSA 03	2894	inside	0.959184	1.43807
GPAT4	G4_BSA 03	2894	inside	0.959184	1.43807
GPAT4	G4_BSA 03	2894	inside	0.959184	1.43807
GPAT4	G4_BSA 03	2894	inside	0.959184	1.43807
GPAT4	G4_BSA 03	3258	outside	0.962963	1.18062
GPAT4	G4_BSA 03	3258	outside	0.962963	1.18062
GPAT4	G4_BSA 03	3258	outside	0.962963	1.18062
GPAT4	G4_BSA 03	3406	outside	0.954969	1.75815
GPAT4	G4_BSA 03	3406	outside	0.954971	1.75815
GPAT4	G4_BSA 03	3406	outside	0.955471	1.75907
GPAT4	G4_BSA 03	3406	outside	0.954967	1.75815
GPAT4	G4_BSA 03	3406	outside	0.954969	1.75815
GPAT4	G4_BSA 03	4086	outside	0.95393	1.83937
GPAT4	G4_BSA 03	4086	outside	0.953929	1.83937
GPAT4	G4_BSA 03	4134	inside	0.969068	0.834052
GPAT4	G4_BSA 03	4134	inside	0.969001	0.833995
GPAT4	G4_BSA 03	4134	inside	0.968982	0.833978
GPAT4	G4_BSA 03	4134	inside	0.968987	0.833982
GPAT4	G4_BSA 03	4134	inside	0.968987	0.833982
GPAT4	G4_BSA 03	4134	inside	0.968987	0.833982
GPAT4	G4_BSA 03	4134	inside	0.968987	0.833982
GPAT4	G4_BSA 03	4134	inside	0.968987	0.833982
GPAT4	G4_BSA 03	4134	inside	0.968987	0.833982
GPAT4	G4_BSA 03	4134	inside	0.968987	0.833982
GPAT4	G4_BSA 03	4134	inside	0.968987	0.833982
GPAT4	G4_BSA 03	4134	inside	0.968987	0.833983
GPAT4	G4_BSA 03	4134	inside	0.969096	0.834077
GPAT4	G4_BSA 03	4134	inside	0.968986	0.833982
GPAT4	G4_BSA 03	4134	inside	0.968975	0.833972
GPAT4	G4_BSA 03	4134	inside	0.969195	0.834162
GPAT4	G4_BSA 03	4134	inside	0.969001	0.833994
GPAT4	G4_BSA 03	4134	inside	0.968987	0.833982
GPAT4	G4_BSA 03	4134	inside	0.969217	0.834181
GPAT4	G4_BSA 03	4134	inside	0.96899	0.833985
GPAT4	G4_BSA 03	4134	inside	0.968986	0.833982
GPAT4	G4_BSA 03	4134	inside	0.968987	0.833982
GPAT4	G4_BSA 03	4134	inside	0.969088	0.83407
GPAT4	G4_BSA 03	4134	inside	0.968987	0.833982
GPAT4	G4_BSA 03	4290	inside	0.968994	0.836943
GPAT4	G4_BSA 03	4290	inside	0.968994	0.836943
GPAT4	G4_BSA 03	4290	inside	0.968984	0.836934
GPAT4	G4_BSA 03	4290	inside	0.968994	0.836942
GPAT4	G4_BSA 03	4290	inside	0.968994	0.836943
GPAT4	G4_BSA 03	4290	inside	0.968898	0.83686
GPAT4	G4_BSA 03	4290	inside	0.968993	0.836941
GPAT4	G4_BSA 03	4290	inside	0.968994	0.836943
GPAT4	G4_BSA 03	4290	inside	0.968994	0.836943
GPAT4	G4_BSA 03	4290	inside	0.968994	0.836943
GPAT4	G4_BSA 03	4290	inside	0.968994	0.836943
GPAT4	G4_BSA 03	4290	inside	0.968995	0.836943
GPAT4	G4_BSA 03	4290	inside	0.969003	0.83695
GPAT4	G4_BSA 03	4290	inside	0.962874	0.831656
GPAT4	G4_BSA 03	4290	inside	0.937714	0.809925
GPAT4	G4_BSA 03	4290	inside	0.968933	0.83689
GPAT4	G4_BSA 03	4290	inside	0.968994	0.836943
GPAT4	G4_BSA 03	4290	inside	0.968995	0.836943
GPAT4	G4_BSA 03	4290	inside	0.968996	0.836944
GPAT4	G4_BSA 03	4290	inside	0.968994	0.836943
GPAT4	G4_BSA 03	4290	inside	0.968994	0.836943
GPAT4	G4_BSA 03	4290	inside	0.968994	0.836943
GPAT4	G4_BSA 03	4290	inside	0.968994	0.836943
GPAT4	G4_BSA 03	4290	inside	0.968994	0.836943
GPAT4	G4_BSA 03	4290	inside	0.968994	0.836943
GPAT4	G4_BSA 03	4290	inside	0.968994	0.836943
GPAT4	G4_BSA 03	4572	inside	0.951528	1.96942
GPAT4	G4_BSA 03	4572	inside	0.951767	1.96991
GPAT4	G4_BSA 03	4572	inside	0.951753	1.96988
GPAT4	G4_BSA 03	4572	inside	0.951536	1.96943
GPAT4	G4_BSA 03	4572	inside	0.951608	1.96958
GPAT4	G4_BSA 03	5838	outside	0.973436	0.618377
GPAT4	G4_BSA 03	5838	outside	0.973436	0.618377
GPAT4	G4_BSA 03	5838	outside	0.973436	0.618377
GPAT4	G4_BSA 04	353	outside	0.973728	0.572969
GPAT4	G4_BSA 04	353	outside	0.973728	0.572969
GPAT4	G4_BSA 04	353	outside	0.973728	0.572969
GPAT4	G4_BSA 04	353	inside	0.973728	0.572969
GPAT4	G4_BSA 04	353	inside	0.973728	0.572969
GPAT4	G4_BSA 04	353	outside	0.973728	0.572969
GPAT4	G4_BSA 04	353	outside	0.973728	0.572969
GPAT4	G4_BSA 04	353	outside	0.973728	0.572969
GPAT4	G4_BSA 04	353	outside	0.973728	0.572969
GPAT4	G4_BSA 04	395	outside	0.963667	1.12357
GPAT4	G4_BSA 04	395	outside	0.963667	1.12357
GPAT4	G4_BSA 04	1394	outside	0.972113	0.68055
GPAT4	G4_BSA 04	1394	outside	0.972118	0.680554
GPAT4	G4_BSA 04	1394	outside	0.972113	0.68055
GPAT4	G4_BSA 04	1394	outside	0.972113	0.68055
GPAT4	G4_BSA 04	1443	outside	0.952381	1.94775
GPAT4	G4_BSA 04	1443	outside	0.952381	1.94775
GPAT4	G4_BSA 04	1875	outside	0.967195	0.946918
GPAT4	G4_BSA 04	1875	outside	0.967196	0.946919
GPAT4	G4_BSA 04	1875	outside	0.967195	0.946918
GPAT4	G4_BSA 04	1875	outside	0.967195	0.946918
GPAT4	G4_BSA 04	1879	outside	0.973156	0.634208
GPAT4	G4_BSA 04	1879	outside	0.973156	0.634208
GPAT4	G4_BSA 04	1879	outside	0.973156	0.634208
GPAT4	G4_BSA 04	1879	outside	0.973143	0.6342
GPAT4	G4_BSA 04	1879	outside	0.973156	0.634208
GPAT4	G4_BSA 04	1879	outside	0.973156	0.634208
GPAT4	G4_BSA 04	2784	outside	0.964194	1.11068
GPAT4	G4_BSA 04	3070	outside	0.94851	2.22138
GPAT4	G4_BSA 04	3261	outside	0.953333	1.8365
GPAT4	G4_BSA 04	3261	outside	0.95336	1.83655
GPAT4	G4_BSA 04	3261	outside	0.953333	1.8365
GPAT4	G4_BSA 04	3607	outside	0.965567	0.998068
GPAT4	G4_BSA 04	3607	outside	0.965567	0.998068
GPAT4	G4_BSA 04	4236	outside	0.958113	1.50234
GPAT4	G4_BSA 04	4594	outside	0.95076	2.00141
GPAT4	G4_BSA 04	4721	outside	0.964052	1.12513
GPAT4	G4_BSA 04	4721	outside	0.964053	1.12513
GPAT4	G4_BSA 04	4778	outside	0.968378	0.865051
GPAT4	G4_BSA 04	4778	outside	0.968378	0.865051
GPAT4	G4_BSA 04	4778	outside	0.968977	0.865586
GPAT4	G4_BSA 04	4778	outside	0.968378	0.865051
GPAT4	G4_BSA 04	4778	outside	0.968367	0.865041
GPAT4	G4_BSA 04	4778	outside	0.968378	0.865051
GPAT4	G4_BSA 04	4800	outside	0.958113	1.51108
GPAT4	G4_BSA 05	2121	inside	0.983034	0.253431
GPAT4	G4_BSA 05	2121	outside	0.983034	0.253431
GPAT4	G4_BSA 05	2121	inside	0.983034	0.253431
GPAT4	G4_BSA 05	2121	inside	0.983034	0.253431
GPAT4	G4_BSA 05	2121	outside	0.983034	0.253431
GPAT4	G4_BSA 05	2121	outside	0.983034	0.253431
GPAT4	G4_BSA 05	2121	outside	0.983034	0.253431
GPAT4	G4_BSA 05	2121	outside	0.983034	0.253431
GPAT4	G4_BSA 05	2121	outside	0.983034	0.253431
GPAT4	G4_BSA 05	2121	outside	0.983034	0.253431
GPAT4	G4_BSA 05	2121	outside	0.983034	0.253431
GPAT4	G4_BSA 05	2680	inside	0.958222	1.50435
GPAT4	G4_BSA 05	2680	inside	0.958222	1.50435
GPAT4	G4_BSA 05	7122	inside	0.962262	1.22782
GPAT4	G4_BSA 05	7122	inside	0.962135	1.22766
GPAT4	G4_BSA 05	660	outside	0.967474	0.837804
GPAT4	G4_BSA 05	660	outside	0.967474	0.837804
GPAT4	G4_BSA 05	660	outside	0.967474	0.837804
GPAT4	G4_BSA 05	660	outside	0.967473	0.837802
GPAT4	G4_BSA 05	660	outside	0.967474	0.837804
GPAT4	G4_BSA 05	660	outside	0.967474	0.837803
GPAT4	G4_BSA 05	678	outside	0.956098	1.63953
GPAT4	G4_BSA 05	678	outside	0.956098	1.63953
GPAT4	G4_BSA 05	914	inside	0.961849	1.24365
GPAT4	G4_BSA 05	914	inside	0.961853	1.24365
GPAT4	G4_BSA 05	914	inside	0.96223	1.24414
GPAT4	G4_BSA 05	914	inside	0.970086	1.2543
GPAT4	G4_BSA 05	914	inside	0.96184	1.24364
GPAT4	G4_BSA 05	914	inside	0.961848	1.24365
GPAT4	G4_BSA 05	914	inside	0.961849	1.24365
GPAT4	G4_BSA 05	914	inside	0.961837	1.24363
GPAT4	G4_BSA 05	914	inside	0.962102	1.24398
GPAT4	G4_BSA 05	3267	outside	0.958656	1.46243
GPAT4	G4_BSA 05	3267	outside	0.958648	1.46242
GPAT4	G4_BSA 05	3267	outside	0.958656	1.46243
GPAT4	G4_BSA 05	3267	outside	0.958656	1.46243
GPAT4	G4_BSA 05	3268	outside	0.957772	1.50901
GPAT4	G4_BSA 05	3343	inside	0.961852	1.24624
GPAT4	G4_BSA 05	3343	inside	0.961852	1.24624
GPAT4	G4_BSA 05	3343	inside	0.961852	1.24624
GPAT4	G4_BSA 05	3343	inside	0.961852	1.24624
GPAT4	G4_BSA 05	4298	outside	0.958606	1.45156
GPAT4	G4_BSA 05	4766	inside	0.952968	1.87732
GPAT4	G4_BSA 05	5125	outside	0.966197	0.955652
GPAT4	G4_BSA 05	5125	outside	0.966197	0.955652
GPAT4	G4_BSA 05	5125	outside	0.966199	0.955655
GPAT4	G4_BSA 05	5481	inside	0.951968	1.92814
GPAT4	G4_BSA 05	6025	inside	0.961894	1.25966
GPAT4	G4_BSA 05	6025	inside	0.961894	1.25966
GPAT4	G4_BSA 05	6025	inside	0.961894	1.25966
GPAT4	G4_BSA 05	6025	inside	0.961894	1.25966
GPAT4	G4_BSA 05	6025	inside	0.961894	1.25966
GPAT4	G4_BSA 05	6025	inside	0.961894	1.25966
GPAT4	G4_BSA 05	6025	inside	0.961894	1.25966
GPAT4	G4_BSA 05	6025	inside	0.961894	1.25966
GPAT4	G4_BSA 05	6025	inside	0.961894	1.25966
GPAT4	G4_BSA 05	6025	inside	0.961894	1.25966
GPAT4	G4_BSA 05	6161	outside	0.963019	1.72703
GPAT4	G4_BSA 05	6161	outside	0.955422	1.71341
GPAT4	G4_BSA 05	6161	outside	0.95542	1.71341
GPAT4	G4_BSA 05	6343	outside	0.962679	1.20075
GPAT4	G4_BSA 05	6860	outside	0.965804	1.0199
GPAT4	G4_BSA 05	6860	outside	0.965804	1.0199
GPAT4	G4_BSA 05	6860	outside	0.965804	1.01989
GPAT4	G4_BSA 05	7124	inside	0.958222	1.4979
GPAT4	G4_BSA 05	7124	inside	0.958222	1.4979
GPAT4	G4_BSA 05	7265	outside	0.964101	1.07133
GPAT4	G4_BSA 05	7265	outside	0.964083	1.07131
GPAT4	G4_BSA 05	7265	outside	0.964083	1.07131
GPAT4	G4_BSA 05	8032	outside	0.96992	0.788813
GPAT4	G4_BSA 05	8032	outside	0.96992	0.788813
GPAT4	G4_BSA 05	8032	outside	0.96992	0.788813
GPAT4	G4_BSA 05	8032	outside	0.96992	0.788813
GPAT4	G4_BSA 05	8032	outside	0.970036	0.788908
GPAT4	G4_BSA 05	9493	outside	0.959184	1.44348
GPAT4	G4_BSA 05	9493	outside	0.959184	1.44348
GPAT4	G4_BSA 05	9493	outside	0.959184	1.44348
GPAT4	G4_BSA 05	9493	outside	0.959184	1.44348
GPAT4	G4_BSA 05	9493	outside	0.959184	1.44348
GPAT4	G4_BSA 05	9682	inside	0.962937	1.19335
GPAT4	G4_BSA 05	9682	inside	0.962937	1.19335
GPAT4	G4_BSA 05	9682	inside	0.962937	1.19335
GPAT4	G4_BSA 05	9682	inside	0.962937	1.19335
GPAT4	G4_BSA 05	9682	inside	0.961986	1.19218
GPAT4	G4_BSA 05	9682	inside	0.962937	1.19335
GPAT4	G4_BSA 05	9682	inside	0.962937	1.19335
GPAT4	G4_BSA 05	9682	inside	0.962937	1.19335
GPAT4	G4_BSA 05	11076	outside	0.972515	0.650471
GPAT4	G4_BSA 05	11076	outside	0.972515	0.650471
GPAT4	G4_BSA 05	11076	outside	0.972596	0.650526
GPAT4	G4_BSA 05	11076	outside	0.972515	0.650471
GPAT4	G4_BSA 05	11076	outside	0.972467	0.650439
GPAT4	G4_BSA 05	11076	outside	0.972515	0.650471
GPAT4	G4_BSA 05	11076	outside	0.972515	0.650471
GPAT4	G4_BSA 05	13965	outside	0.959318	1.4307
GPAT4	G4_BSA 05	13965	outside	0.959448	1.43089
GPAT4	G4_BSA 05	13965	outside	0.959449	1.43089
GPAT4	G4_BSA 05	13965	outside	0.959448	1.43089
GPAT4	G4_BSA 06	891	outside	0.971002	0.731021
GPAT4	G4_BSA 06	891	outside	0.971002	0.731021
GPAT4	G4_BSA 06	891	outside	0.971002	0.731021
GPAT4	G4_BSA 06	891	outside	0.971002	0.731021
GPAT4	G4_BSA 06	891	outside	0.971016	0.731031
GPAT4	G4_BSA 06	891	outside	0.971002	0.731021
GPAT4	G4_BSA 06	891	outside	0.971002	0.731021
GPAT4	G4_BSA 06	891	outside	0.971002	0.731021
GPAT4	G4_BSA 06	891	outside	0.969348	0.729775
GPAT4	G4_BSA 06	891	outside	0.971001	0.73102
GPAT4	G4_BSA 06	891	outside	0.971002	0.731021
GPAT4	G4_BSA 06	891	outside	0.971002	0.731021
GPAT4	G4_BSA 06	891	outside	0.971002	0.731021
GPAT4	G4_BSA 06	2488	outside	0.966611	0.951172
GPAT4	G4_BSA 06	2488	outside	0.966611	0.951172
GPAT4	G4_BSA 06	2488	outside	0.966611	0.951172
GPAT4	G4_BSA 06	2521	outside	0.975442	0.529593
GPAT4	G4_BSA 06	2521	outside	0.975446	0.529596
GPAT4	G4_BSA 06	2521	outside	0.975446	0.529596
GPAT4	G4_BSA 06	2617	outside	0.953513	1.79579
GPAT4	G4_BSA 06	2658	outside	0.958789	1.41525
GPAT4	G4_BSA 06	2663	inside	0.960948	1.33047
GPAT4	G4_BSA 06	2663	inside	0.960692	1.33011
GPAT4	G4_BSA 06	2663	inside	0.960764	1.33021
GPAT4	G4_BSA 06	2663	inside	0.960796	1.33026
GPAT4	G4_BSA 06	2663	inside	0.960691	1.33011
GPAT4	G4_BSA 06	2663	inside	0.960692	1.33011
GPAT4	G4_BSA 06	3225	outside	0.964912	1.06834
GPAT4	G4_BSA 06	3225	outside	0.964912	1.06834
GPAT4	G4_BSA 06	3225	outside	0.964912	1.06834
GPAT4	G4_BSA 06	3225	outside	0.964912	1.06834
GPAT4	G4_BSA 06	3453	outside	0.952519	1.92522
GPAT4	G4_BSA 06	3453	outside	0.95231	1.9248
GPAT4	G4_BSA 06	3453	outside	0.952925	1.92605
GPAT4	G4_BSA 06	3453	outside	0.95248	1.92515
GPAT4	G4_BSA 06	3773	outside	0.966371	0.976539
GPAT4	G4_BSA 06	4118	outside	0.967658	0.866461
GPAT4	G4_BSA 06	4118	outside	0.96766	0.866463
GPAT4	G4_BSA 06	4511	outside	0.974319	0.540968
GPAT4	G4_BSA 06	4511	outside	0.974318	0.540967
GPAT4	G4_BSA 06	4511	outside	0.974319	0.540968
GPAT4	G4_BSA 06	4511	outside	0.974314	0.540965
GPAT4	G4_BSA 06	4511	outside	0.974319	0.540968
GPAT4	G4_BSA 06	4511	outside	0.974319	0.540968
GPAT4	G4_BSA 06	4511	outside	0.973964	0.540771
GPAT4	G4_BSA 06	4511	outside	0.974329	0.540973
GPAT4	G4_BSA 06	4511	outside	0.974319	0.540968
GPAT4	G4_BSA 06	4511	outside	0.976841	0.542368
GPAT4	G4_BSA 06	4511	outside	0.974223	0.540915
GPAT4	G4_BSA 06	4511	outside	0.974275	0.540943
GPAT4	G4_BSA 06	4511	outside	0.974496	0.541066
GPAT4	G4_BSA 06	4511	outside	0.974578	0.541112
GPAT4	G4_BSA 06	4511	outside	0.973701	0.540625
GPAT4	G4_BSA 06	4511	outside	0.97537	0.541552
GPAT4	G4_BSA 06	4511	outside	0.973194	0.540343
GPAT4	G4_BSA 06	4518	outside	0.967397	0.932582
GPAT4	G4_BSA 06	4518	outside	0.967403	0.932587
GPAT4	G4_BSA 06	4518	outside	0.967403	0.932587
GPAT4	G4_BSA 06	4518	outside	0.967404	0.932589
GPAT4	G4_BSA 06	4518	outside	0.967346	0.932532
GPAT4	G4_BSA 06	5012	outside	0.953316	1.89262
GPAT4	G4_BSA 06	5012	outside	0.953422	1.89283
GPAT4	G4_BSA 06	5012	outside	0.953333	1.89265
GPAT4	G4_BSA 06	5012	outside	0.953348	1.89268
GPAT4	G4_BSA 06	5012	outside	0.953333	1.89265
GPAT4	G4_BSA 06	5012	outside	0.953334	1.89265
GPAT4	G4_BSA 06	5418	outside	0.95116	2.01574
GPAT4	G4_BSA 06	5418	outside	0.95116	2.01574
GPAT4	G4_BSA 06	5535	outside	0.967447	0.919912
GPAT4	G4_BSA 06	5535	outside	0.967447	0.919912
GPAT4	G4_BSA 06	5535	outside	0.967447	0.919912
GPAT4	G4_BSA 06	6042	outside	0.96939	0.787175
GPAT4	G4_BSA 06	6042	outside	0.96939	0.787175
GPAT4	G4_BSA 06	6042	outside	0.96939	0.787175
GPAT4	G4_BSA 06	6042	outside	0.96939	0.787175
GPAT4	G4_BSA 06	6042	outside	0.969388	0.787173
GPAT4	G4_BSA 06	6042	outside	0.96939	0.787175
GPAT4	G4_BSA 06	6802	outside	0.963792	1.1106
GPAT4	G4_BSA 06	6802	outside	0.963792	1.1106
GPAT4	G4_BSA 07	4424	inside	0.958767	1.44747
GPAT4	G4_BSA 07	4424	outside	0.958767	1.44747
GPAT4	G4_BSA 07	4424	inside	0.958767	1.44747
GPAT4	G4_BSA 07	4424	inside	0.958767	1.44747
GPAT4	G4_BSA 07	4424	inside	0.958767	1.44747
GPAT4	G4_BSA 07	4424	inside	0.958767	1.44747
GPAT4	G4_BSA 07	4424	inside	0.958767	1.44747
GPAT4	G4_BSA 07	4424	inside	0.958767	1.44747
GPAT4	G4_BSA 07	4424	inside	0.958767	1.44747
GPAT4	G4_BSA 07	4424	inside	0.958767	1.44747
GPAT4	G4_BSA 07	4424	inside	0.958767	1.44747
GPAT4	G4_BSA 07	4424	inside	0.958767	1.44747
GPAT4	G4_BSA 07	4424	inside	0.958767	1.44747
GPAT4	G4_BSA 07	4424	inside	0.958767	1.44747
GPAT4	G4_BSA 07	4939	outside	0.961538	1.28458
GPAT4	G4_BSA 07	4939	outside	0.961536	1.28458
GPAT4	G4_BSA 07	1162	inside	0.957209	1.56625
GPAT4	G4_BSA 07	2411	inside	0.958656	1.45738
GPAT4	G4_BSA 07	2411	inside	0.959463	1.45861
GPAT4	G4_BSA 07	2411	inside	0.958656	1.45738
GPAT4	G4_BSA 07	2710	inside	0.95406	1.76254
GPAT4	G4_BSA 07	4845	outside	0.961509	1.26306
GPAT4	G4_BSA 07	4845	outside	0.961509	1.26306
GPAT4	G4_BSA 07	4845	outside	0.961509	1.26306
GPAT4	G4_BSA 07	4845	outside	0.961369	1.26288
GPAT4	G4_BSA 07	4845	outside	0.961512	1.26307
GPAT4	G4_BSA 07	5886	outside	0.966756	0.924866
GPAT4	G4_BSA 07	5886	outside	0.966757	0.924867
GPAT4	G4_BSA 07	5886	outside	0.966757	0.924867
GPAT4	G4_BSA 07	8563	outside	0.966767	0.898151
GPAT4	G4_BSA 07	8563	outside	0.966772	0.898155
GPAT4	G4_BSA 07	8954	inside	0.960659	1.34682
GPAT4	G4_BSA 07	8954	inside	0.960692	1.34687
GPAT4	G4_BSA 07	8954	inside	0.960692	1.34687
GPAT4	G4_BSA 07	8954	inside	0.960692	1.34687
GPAT4	G4_BSA 07	9092	outside	0.959149	1.45673
GPAT4	G4_BSA 07	9092	outside	0.959149	1.45672
GPAT4	G4_BSA 09	6849	inside	0.957202	1.56289
GPAT4	G4_BSA 09	6849	outside	0.957202	1.56289
GPAT4	G4_BSA 09	747	outside	0.946601	2.41886
GPAT4	G4_BSA 09	747	outside	0.94487	2.41444
GPAT4	G4_BSA 09	747	outside	0.946581	2.41881
GPAT4	G4_BSA 09	2007	inside	0.962231	1.21728
GPAT4	G4_BSA 09	2007	inside	0.962237	1.21728
GPAT4	G4_BSA 09	2007	inside	0.962237	1.21728
GPAT4	G4_BSA 09	2007	inside	0.962237	1.21728
GPAT4	G4_BSA 09	2007	inside	0.962236	1.21728
GPAT4	G4_BSA 09	2357	outside	0.963967	1.12433
GPAT4	G4_BSA 09	2357	outside	0.963967	1.12433
GPAT4	G4_BSA 09	3002	outside	0.954029	1.82305
GPAT4	G4_BSA 09	3002	outside	0.954029	1.82305
GPAT4	G4_BSA 09	3382	inside	0.968673	0.850019
GPAT4	G4_BSA 09	3382	inside	0.968329	0.849718
GPAT4	G4_BSA 09	3382	inside	0.968703	0.850046
GPAT4	G4_BSA 09	3382	inside	0.964592	0.846439
GPAT4	G4_BSA 09	3382	inside	0.96774	0.849201
GPAT4	G4_BSA 09	3382	inside	0.968523	0.849888
GPAT4	G4_BSA 09	3382	inside	0.96337	0.845366
GPAT4	G4_BSA 09	3382	inside	0.968703	0.850046
GPAT4	G4_BSA 09	3382	inside	0.968703	0.850046
GPAT4	G4_BSA 09	3382	inside	0.968701	0.850045
GPAT4	G4_BSA 09	3382	inside	0.968703	0.850046
GPAT4	G4_BSA 09	3382	inside	0.968703	0.850046
GPAT4	G4_BSA 09	3382	inside	0.968702	0.850045
GPAT4	G4_BSA 09	3382	inside	0.968703	0.850046
GPAT4	G4_BSA 09	3382	inside	0.968703	0.850046
GPAT4	G4_BSA 09	3382	inside	0.968703	0.850046
GPAT4	G4_BSA 09	3382	inside	0.968215	0.849618
GPAT4	G4_BSA 09	3382	inside	0.968703	0.850046
GPAT4	G4_BSA 09	3382	inside	0.968703	0.850046
GPAT4	G4_BSA 09	3382	inside	0.968703	0.850046
GPAT4	G4_BSA 09	3414	outside	0.971831	0.692779
GPAT4	G4_BSA 09	3414	outside	0.971729	0.692707
GPAT4	G4_BSA 09	4350	outside	0.983281	2.31591
GPAT4	G4_BSA 09	4350	outside	0.948728	2.23453
GPAT4	G4_BSA 09	5039	outside	0.969142	0.827346
GPAT4	G4_BSA 09	5039	outside	0.969142	0.827346
GPAT4	G4_BSA 09	5039	outside	0.969142	0.827346
GPAT4	G4_BSA 09	5039	outside	0.969129	0.827334
GPAT4	G4_BSA 09	5303	inside	0.959448	1.4013
GPAT4	G4_BSA 09	5373	outside	0.957542	1.54907
GPAT4	G4_BSA 09	5687	outside	0.964688	1.07016
GPAT4	G4_BSA 09	5687	outside	0.964688	1.07016
GPAT4	G4_BSA 09	5687	outside	0.964648	1.07011
GPAT4	G4_BSA 09	5950	outside	0.960732	1.35635
GPAT4	G4_BSA 09	5950	outside	0.960427	1.35592
GPAT4	G4_BSA 09	5950	outside	0.960492	1.35601
GPAT4	G4_BSA 09	5950	outside	0.961632	1.35762
GPAT4	G4_BSA 09	5951	outside	0.949223	2.18209
GPAT4	G4_BSA 09	6039	inside	0.966721	1.15921
GPAT4	G4_BSA 09	6039	inside	0.963612	1.15548
GPAT4	G4_BSA 09	6039	inside	0.963612	1.15548
GPAT4	G4_BSA 09	6039	inside	0.964464	1.1565
GPAT4	G4_BSA 09	6039	inside	0.963466	1.15531
GPAT4	G4_BSA 09	6039	inside	0.963612	1.15548
GPAT4	G4_BSA 09	6039	inside	0.963612	1.15548
GPAT4	G4_BSA 09	6039	inside	0.961361	1.15278
GPAT4	G4_BSA 09	6039	inside	0.96351	1.15536
GPAT4	G4_BSA 09	6039	inside	0.963886	1.15581
GPAT4	G4_BSA 09	6039	inside	0.963612	1.15548
GPAT4	G4_BSA 09	6039	inside	0.949606	1.13869
GPAT4	G4_BSA 09	6039	inside	0.963736	1.15563
GPAT4	G4_BSA 09	6039	inside	0.965514	1.15776
GPAT4	G4_BSA 09	6039	inside	0.963612	1.15548
GPAT4	G4_BSA 09	6039	inside	0.963522	1.15537
GPAT4	G4_BSA 09	6039	inside	0.963621	1.15549
GPAT4	G4_BSA 09	6039	inside	0.963508	1.15536
GPAT4	G4_BSA 09	6039	inside	0.962768	1.15447
GPAT4	G4_BSA 09	6039	inside	0.964654	1.15673
GPAT4	G4_BSA 09	6039	inside	0.963671	1.15555
GPAT4	G4_BSA 09	6039	inside	0.963612	1.15548
GPAT4	G4_BSA 09	6039	inside	0.963454	1.15529
GPAT4	G4_BSA 09	6039	inside	0.963613	1.15548
GPAT4	G4_BSA 09	6039	inside	0.963599	1.15546
GPAT4	G4_BSA 09	6039	inside	0.963578	1.15544
GPAT4	G4_BSA 09	6399	inside	0.962261	1.23382
GPAT4	G4_BSA 09	6399	inside	0.962264	1.23383
GPAT4	G4_BSA 09	6399	inside	0.962264	1.23383
GPAT4	G4_BSA 09	6399	inside	0.962205	1.23375
GPAT4	G4_BSA 09	6399	inside	0.962264	1.23383
GPAT4	G4_BSA 09	6399	inside	0.962264	1.23383
GPAT4	G4_BSA 09	6399	inside	0.962264	1.23383
GPAT4	G4_BSA 09	6399	inside	0.962264	1.23383
GPAT4	G4_BSA 09	6485	inside	0.96522	1.0497
GPAT4	G4_BSA 09	6485	inside	0.965215	1.04969
GPAT4	G4_BSA 09	6485	inside	0.96522	1.0497
GPAT4	G4_BSA 09	6485	inside	0.96522	1.0497
GPAT4	G4_BSA 09	6485	inside	0.96522	1.0497
GPAT4	G4_BSA 09	6485	inside	0.96522	1.0497
GPAT4	G4_BSA 09	6485	inside	0.965233	1.04971
GPAT4	G4_BSA 09	6485	inside	0.96522	1.0497
GPAT4	G4_BSA 09	6485	inside	0.965215	1.0497
GPAT4	G4_BSA 09	6485	inside	0.965114	1.04959
GPAT4	G4_BSA 09	6485	inside	0.96522	1.0497
GPAT4	G4_BSA 09	6485	inside	0.96522	1.0497
GPAT4	G4_BSA 09	8384	inside	0.961034	1.31088
GPAT4	G4_BSA 09	8384	inside	0.961034	1.31088
GPAT4	G4_BSA 09	8384	inside	0.961034	1.31088
GPAT4	G4_BSA 09	8384	inside	0.961301	1.31124
GPAT4	G4_BSA 09	8384	inside	0.960963	1.31078
GPAT4	G4_BSA 09	8384	inside	0.961034	1.31088
GPAT4	G4_BSA 09	8384	inside	0.961456	1.31145
GPAT4	G4_BSA 09	8384	inside	0.961034	1.31088
GPAT4	G4_BSA 09	8384	inside	0.961034	1.31088
GPAT4	G4_BSA 09	8538	outside	0.949342	2.22525
GPAT4	G4_BSA 09	8538	outside	0.950226	2.22732
GPAT4	G4_BSA 09	8909	outside	0.955062	1.72849
GPAT4	G4_BSA 09	9037	outside	0.966346	0.963198
GPAT4	G4_BSA 09	9037	outside	0.966346	0.963198
GPAT4	G4_BSA 09	9037	outside	0.966346	0.963198
GPAT4	G4_BSA 09	9037	outside	0.966342	0.963194
GPAT4	G4_BSA 09	9220	outside	0.964579	1.09422
GPAT4	G4_BSA 09	9220	outside	0.964556	1.09419
GPAT4	G4_BSA 09	9611	outside	0.954298	1.59721
GPAT4	G4_BSA 09	9611	outside	0.958518	1.60428
GPAT4	G4_BSA 09	9611	outside	0.955982	1.60003
GPAT4	G4_BSA 09	9611	outside	0.956778	1.60137
GPAT4	G4_BSA 09	9611	outside	0.955986	1.60004
GPAT4	G4_BSA 09	9611	outside	0.955896	1.59989
GPAT4	G4_BSA 09	9611	outside	0.955987	1.60004
GPAT4	G4_BSA 09	9611	outside	0.955995	1.60005
GPAT4	G4_BSA 09	9611	outside	0.955502	1.59923
GPAT4	G4_BSA 09	9611	outside	0.955943	1.59997
GPAT4	G4_BSA 09	9611	outside	0.955939	1.59996
GPAT4	G4_BSA 09	9611	outside	0.955969	1.60001
GPAT4	G4_BSA 09	9611	outside	0.955981	1.60003
GPAT4	G4_BSA 09	9611	outside	0.955981	1.60003
GPAT4	G4_BSA 09	9611	outside	0.955981	1.60003
GPAT4	G4_BSA 09	9611	outside	0.956005	1.60007
GPAT4	G4_BSA 09	9611	outside	0.956395	1.60072
GPAT4	G4_BSA 09	9668	outside	0.95625	1.60381
GPAT4	G4_BSA 09	9668	outside	0.956249	1.60381
GPAT4	G4_BSA 09	9668	outside	0.95625	1.60381
GPAT4	G4_BSA 09	9668	outside	0.95625	1.60381
GPAT4	G4_BSA 09	9668	outside	0.956283	1.60387
GPAT4	G4_BSA 10	396	inside	0.959178	1.4354
GPAT4	G4_BSA 10	396	inside	0.959303	1.43559
GPAT4	G4_BSA 10	396	inside	0.959195	1.43543
GPAT4	G4_BSA 10	396	inside	0.959077	1.43525
GPAT4	G4_BSA 10	396	inside	0.95916	1.43537
GPAT4	G4_BSA 10	396	inside	0.959184	1.43541
GPAT4	G4_BSA 10	396	inside	0.959184	1.43541
GPAT4	G4_BSA 10	396	inside	0.958049	1.43371
GPAT4	G4_BSA 10	396	inside	0.959184	1.43541
GPAT4	G4_BSA 10	621	inside	0.961682	1.26995
GPAT4	G4_BSA 10	621	inside	0.961682	1.26995
GPAT4	G4_BSA 10	621	inside	0.961682	1.26995
GPAT4	G4_BSA 10	621	inside	0.961682	1.26995
GPAT4	G4_BSA 10	621	inside	0.961678	1.26994
GPAT4	G4_BSA 10	621	inside	0.961684	1.26995
GPAT4	G4_BSA 10	621	inside	0.961682	1.26995
GPAT4	G4_BSA 10	621	inside	0.961682	1.26995
GPAT4	G4_BSA 10	621	inside	0.961682	1.26995
GPAT4	G4_BSA 10	621	inside	0.96164	1.26989
GPAT4	G4_BSA 10	621	inside	0.960507	1.2684
GPAT4	G4_BSA 10	621	inside	0.961682	1.26995
GPAT4	G4_BSA 10	621	inside	0.961682	1.26995
GPAT4	G4_BSA 10	621	inside	0.961682	1.26995
GPAT4	G4_BSA 10	621	inside	0.961682	1.26995
GPAT4	G4_BSA 10	621	inside	0.961682	1.26995
GPAT4	G4_BSA 10	635	outside	0.970206	0.771289
GPAT4	G4_BSA 10	635	outside	0.970206	0.771289
GPAT4	G4_BSA 10	635	outside	0.970206	0.771289
GPAT4	G4_BSA 10	635	outside	0.970206	0.771289
GPAT4	G4_BSA 10	1526	inside	0.951853	1.62721
GPAT4	G4_BSA 10	1526	inside	0.956644	1.6354
GPAT4	G4_BSA 10	1526	inside	0.980903	1.67687
GPAT4	G4_BSA 10	1526	inside	0.956346	1.63489
GPAT4	G4_BSA 10	1526	inside	0.956536	1.63521
GPAT4	G4_BSA 10	1526	inside	0.955888	1.6341
GPAT4	G4_BSA 10	1526	inside	0.956185	1.63461
GPAT4	G4_BSA 10	1526	inside	0.964479	1.64879
GPAT4	G4_BSA 10	1526	inside	0.956419	1.63501
GPAT4	G4_BSA 10	1526	inside	0.956268	1.63475
GPAT4	G4_BSA 10	1526	inside	0.956268	1.63475
GPAT4	G4_BSA 10	1526	inside	0.956263	1.63474
GPAT4	G4_BSA 10	1688	inside	0.956994	1.61599
GPAT4	G4_BSA 10	1688	inside	0.956994	1.61599
GPAT4	G4_BSA 10	2737	outside	0.963792	1.12206
GPAT4	G4_BSA 10	2737	outside	0.963792	1.12206
GPAT4	G4_BSA 10	3342	inside	0.952707	1.88779
GPAT4	G4_BSA 10	3342	inside	0.952707	1.88779
GPAT4	G4_BSA 10	3412	inside	0.952381	1.91252
GPAT4	G4_BSA 10	3682	inside	0.954477	1.78398
GPAT4	G4_BSA 10	3682	inside	0.954545	1.78411
GPAT4	G4_BSA 10	3741	inside	0.958265	1.45271
GPAT4	G4_BSA 10	3741	inside	0.958974	1.45379
GPAT4	G4_BSA 10	3741	inside	0.958974	1.45379
GPAT4	G4_BSA 10	3741	inside	0.958974	1.45379
GPAT4	G4_BSA 10	3741	inside	0.959347	1.45435
GPAT4	G4_BSA 10	4216	inside	0.950595	2.07412
GPAT4	G4_BSA 10	4216	inside	0.950594	2.07412
GPAT4	G4_BSA 11	334	outside	0.957265	1.50936
GPAT4	G4_BSA 11	334	outside	0.957265	1.50936
GPAT4	G4_BSA 11	334	outside	0.957265	1.50936
GPAT4	G4_BSA 11	334	outside	0.957277	1.50938
GPAT4	G4_BSA 11	334	outside	0.957265	1.50936
GPAT4	G4_BSA 11	493	outside	0.961093	1.29674
GPAT4	G4_BSA 11	975	outside	0.955039	1.74014
GPAT4	G4_BSA 11	1184	outside	0.954255	1.75807
GPAT4	G4_BSA 11	1592	outside	0.959533	1.39954
GPAT4	G4_BSA 11	1675	outside	0.970109	0.785861
GPAT4	G4_BSA 11	1675	outside	0.970109	0.785861
GPAT4	G4_BSA 11	1675	outside	0.970109	0.785861
GPAT4	G4_BSA 11	2312	outside	0.96221	1.135
GPAT4	G4_BSA 11	2476	outside	0.957324	1.53964
GPAT4	G4_BSA 11	3678	outside	0.962702	1.20296
GPAT4	G4_BSA 11	3678	outside	0.962702	1.20296
GPAT4	G4_BSA 11	3678	outside	0.962702	1.20296
GPAT4	G4_BSA 12	381	outside	0.960467	1.31676
GPAT4	G4_BSA 12	381	outside	0.960466	1.31676
GPAT4	G4_BSA 12	814	outside	0.968395	0.849082
GPAT4	G4_BSA 12	814	outside	0.968395	0.849082
GPAT4	G4_BSA 12	814	outside	0.968395	0.849082
GPAT4	G4_BSA 12	814	outside	0.968384	0.849072
GPAT4	G4_BSA 12	814	outside	0.967288	0.848111
GPAT4	G4_BSA 12	889	outside	0.95292	1.87295
GPAT4	G4_BSA 12	1740	inside	0.963934	1.10544
GPAT4	G4_BSA 12	1740	inside	0.96393	1.10544
GPAT4	G4_BSA 12	1740	inside	0.963934	1.10544
GPAT4	G4_BSA 12	1740	inside	0.963961	1.10547
GPAT4	G4_BSA 12	1740	inside	0.965316	1.10703
GPAT4	G4_BSA 12	1740	inside	0.963934	1.10544
GPAT4	G4_BSA 12	1740	inside	0.963934	1.10544
GPAT4	G4_BSA 12	3522	outside	0.971724	0.682883
GPAT4	G4_BSA 12	3522	outside	0.971724	0.682883
GPAT4	G4_BSA 12	3522	outside	0.971724	0.682883
GPAT4	G4_BSA 12	3522	outside	0.97171	0.682873
GPAT4	G4_BSA 12	3522	outside	0.971724	0.682883
GPAT4	G4_BSA 12	3522	outside	0.971739	0.682893
GPAT4	G4_BSA 12	3522	outside	0.971724	0.682883
GPAT4	G4_BSA 12	3618	outside	0.961852	1.2711
GPAT4	G4_BSA 12	3618	outside	0.961852	1.2711
GPAT4	G4_BSA 12	3618	outside	0.961852	1.2711
GPAT4	G4_BSA 12	3706	outside	0.966051	1.00806
GPAT4	G4_BSA 12	3706	outside	0.966082	1.00809
GPAT4	G4_BSA 12	6328	outside	0.964779	1.07849
GPAT4	G4_BSA 12	6328	outside	0.96478	1.07849
GPAT4	G4_BSA 12	6328	outside	0.96478	1.07849
GPAT4	G4_BSA 12	6539	outside	0.958333	1.50741
GPAT4	G4_BSA 12	6539	outside	0.958334	1.50741
GPAT4	G4_BSA 12	6583	outside	0.960384	1.36395
GPAT4	G4_BSA 12	6763	outside	0.955975	1.62851
GPAT4	G4_BSA 12	6763	outside	0.955975	1.62851
GPAT4	G4_BSA 12	6765	outside	0.954255	1.78189
GPAT4	G4_BSA 13	4441	inside	0.951272	2.04744
GPAT4	G4_BSA 13	5809	inside	0.961205	1.27969
GPAT4	G4_BSA 13	5809	inside	0.96116	1.27963
GPAT4	G4_BSA 13	6122	inside	0.96486	1.01135
GPAT4	G4_BSA 13	6122	inside	0.964855	1.01135
GPAT4	G4_BSA 13	7792	inside	0.959766	1.32992
GPAT4	G4_BSA 13	7792	inside	0.959766	1.32992
GPAT4	G4_BSA 13	8278	inside	0.954497	1.7782
GPAT4	G4_BSA 13	8278	outside	0.954659	1.7785
GPAT4	G4_BSA 13	8635	outside	0.970361	0.760005
GPAT4	G4_BSA 13	8635	outside	0.972214	0.761457
GPAT4	G4_BSA 13	8635	inside	0.970362	0.760006
GPAT4	G4_BSA 13	8635	inside	0.970332	0.759983
GPAT4	G4_BSA 13	8635	inside	0.970365	0.760009
GPAT4	G4_BSA 13	8635	inside	0.970365	0.760009
GPAT4	G4_BSA 13	8635	inside	0.970365	0.760008
GPAT4	G4_BSA 13	8635	inside	0.970368	0.76001
GPAT4	G4_BSA 13	8635	inside	0.970365	0.760009
GPAT4	G4_BSA 13	9862	inside	0.962963	1.15943
GPAT4	G4_BSA 13	9862	inside	0.962955	1.15942
GPAT4	G4_BSA 13	9862	inside	0.962963	1.15943
GPAT4	G4_BSA 13	9862	inside	0.962963	1.15943
GPAT4	G4_BSA 13	9862	inside	0.962963	1.15943
GPAT4	G4_BSA 13	9862	inside	0.962963	1.15943
GPAT4	G4_BSA 13	9862	inside	0.962963	1.15943
GPAT4	G4_BSA 13	9862	inside	0.962963	1.15943
GPAT4	G4_BSA 13	9862	inside	0.962963	1.15943
GPAT4	G4_BSA 13	9862	inside	0.962963	1.15943
GPAT4	G4_BSA 13	10061	inside	0.96176	1.23006
GPAT4	G4_BSA 13	10061	inside	0.96176	1.23006
GPAT4	G4_BSA 13	10061	inside	0.961764	1.23006
GPAT4	G4_BSA 13	10061	inside	0.96176	1.23006
GPAT4	G4_BSA 13	10061	inside	0.96176	1.23006
GPAT4	G4_BSA 13	10061	outside	0.96176	1.23006
GPAT4	G4_BSA 13	10209	inside	0.955556	1.71442
GPAT4	G4_BSA 13	10209	inside	0.955554	1.71442
GPAT4	G4_BSA 13	10209	outside	0.955558	1.71443
GPAT4	G4_BSA 13	11457	inside	0.953779	2.24105
GPAT4	G4_BSA 13	11457	inside	0.942491	2.21453
GPAT4	G4_BSA 13	11457	outside	0.951085	2.23472
GPAT4	G4_BSA 13	11502	inside	0.961894	1.26976
GPAT4	G4_BSA 13	11502	inside	0.961894	1.26976
GPAT4	G4_BSA 13	11502	inside	0.961894	1.26976
GPAT4	G4_BSA 13	11502	inside	0.961894	1.26976
GPAT4	G4_BSA 13	11502	inside	0.961894	1.26976
GPAT4	G4_BSA 13	11502	inside	0.961894	1.26976
GPAT4	G4_BSA 13	11502	inside	0.961894	1.26976
GPAT4	G4_BSA 13	11502	inside	0.961894	1.26976
GPAT4	G4_BSA 13	11502	inside	0.961894	1.26976
GPAT4	G4_BSA 13	11502	inside	0.961894	1.26976
GPAT4	G4_BSA 13	11502	inside	0.961894	1.26976
GPAT4	G4_BSA 13	11502	inside	0.961894	1.26976
GPAT4	G4_BSA 13	11502	inside	0.960613	1.26807
GPAT4	G4_BSA 13	11502	inside	0.961894	1.26976
GPAT4	G4_BSA 13	11502	inside	0.961894	1.26976
GPAT4	G4_BSA 13	11502	outside	0.961894	1.26976
GPAT4	G4_BSA 13	11502	inside	0.961894	1.26976
GPAT4	G4_BSA 13	11502	inside	0.961893	1.26976
GPAT4	G4_BSA 13	11502	inside	0.961892	1.26976
GPAT4	G4_BSA 13	11502	inside	0.961896	1.26976
GPAT4	G4_BSA 13	11502	inside	0.96117	1.2688
GPAT4	G4_BSA 13	11502	inside	0.961894	1.26976
GPAT4	G4_BSA 13	11502	inside	0.961894	1.26976
GPAT4	G4_BSA 13	11502	inside	0.961894	1.26976
GPAT4	G4_BSA 13	11502	inside	0.961894	1.26976
GPAT4	G4_BSA 13	11502	inside	0.961894	1.26976
GPAT4	G4_BSA 13	11502	outside	0.961873	1.26973
GPAT4	G4_BSA 13	11502	inside	0.960885	1.26843
GPAT4	G4_BSA 13	11502	inside	0.961894	1.26976
GPAT4	G4_BSA 13	11502	inside	0.961894	1.26976
GPAT4	G4_BSA 13	11502	inside	0.961894	1.26976
GPAT4	G4_BSA 13	11502	inside	0.961913	1.26978
GPAT4	G4_BSA 13	11502	inside	0.961894	1.26976
GPAT4	G4_BSA 13	11502	inside	0.961894	1.26976
GPAT4	G4_BSA 13	11502	inside	0.961894	1.26976
GPAT4	G4_BSA 13	13592	inside	0.962059	1.15411
GPAT4	G4_BSA 13	13592	inside	0.962056	1.1541
GPAT4	G4_BSA 13	16274	outside	0.95542	1.70154
GPAT4	G4_BSA 13	16274	outside	0.95542	1.70154
GPAT4	G4_BSA 13	16274	inside	0.955429	1.70156
GPAT4	G4_BSA 13	20922	inside	0.963265	1.15694
GPAT4	G4_BSA 13	20922	inside	0.963265	1.15694
GPAT4	G4_BSA 13	20922	inside	0.963265	1.15694
GPAT4	G4_BSA 13	20922	inside	0.963265	1.15694
GPAT4	G4_BSA 13	20922	inside	0.963265	1.15694
GPAT4	G4_BSA 13	20922	inside	0.963265	1.15694
GPAT4	G4_BSA 13	20922	inside	0.963265	1.15694
GPAT4	G4_BSA 13	20922	inside	0.963265	1.15694
GPAT4	G4_BSA 13	22492	inside	0.952778	1.82725
GPAT4	G4_BSA 13	1568	outside	0.96805	0.860156
GPAT4	G4_BSA 13	1568	outside	0.96805	0.860156
GPAT4	G4_BSA 13	1568	outside	0.96805	0.860156
GPAT4	G4_BSA 13	1568	outside	0.96805	0.860156
GPAT4	G4_BSA 13	1568	outside	0.968057	0.860163
GPAT4	G4_BSA 13	1568	outside	0.96805	0.860156
GPAT4	G4_BSA 13	2608	inside	0.95788	1.52608
GPAT4	G4_BSA 13	2608	inside	0.95788	1.52608
GPAT4	G4_BSA 13	2608	inside	0.95788	1.52608
GPAT4	G4_BSA 13	2608	inside	0.95788	1.52608
GPAT4	G4_BSA 13	2623	outside	0.958665	1.33823
GPAT4	G4_BSA 13	3346	outside	0.96922	0.805312
GPAT4	G4_BSA 13	3346	outside	0.96922	0.805312
GPAT4	G4_BSA 13	3346	outside	0.96922	0.805312
GPAT4	G4_BSA 13	3346	outside	0.969132	0.805238
GPAT4	G4_BSA 13	3346	outside	0.969219	0.805311
GPAT4	G4_BSA 13	3346	outside	0.96922	0.805312
GPAT4	G4_BSA 13	3346	outside	0.96922	0.805312
GPAT4	G4_BSA 13	3346	outside	0.96922	0.805312
GPAT4	G4_BSA 13	3588	outside	0.960784	1.33031
GPAT4	G4_BSA 13	3588	outside	0.960784	1.33031
GPAT4	G4_BSA 13	3947	inside	0.960784	1.33135
GPAT4	G4_BSA 13	3947	inside	0.960784	1.33135
GPAT4	G4_BSA 13	3947	inside	0.960784	1.33135
GPAT4	G4_BSA 13	3947	inside	0.960784	1.33135
GPAT4	G4_BSA 13	3947	inside	0.96079	1.33136
GPAT4	G4_BSA 13	3947	inside	0.960786	1.33135
GPAT4	G4_BSA 13	3947	inside	0.960784	1.33135
GPAT4	G4_BSA 13	3947	inside	0.960784	1.33135
GPAT4	G4_BSA 13	3947	inside	0.960784	1.33135
GPAT4	G4_BSA 13	5164	inside	0.959329	1.4328
GPAT4	G4_BSA 13	5164	inside	0.959329	1.4328
GPAT4	G4_BSA 13	5606	inside	0.958219	1.52228
GPAT4	G4_BSA 13	5606	inside	0.95788	1.52174
GPAT4	G4_BSA 13	5606	inside	0.95788	1.52174
GPAT4	G4_BSA 13	5606	inside	0.95788	1.52174
GPAT4	G4_BSA 13	5791	inside	0.9604	1.34981
GPAT4	G4_BSA 13	5791	inside	0.9604	1.34981
GPAT4	G4_BSA 13	5791	inside	0.9604	1.34981
GPAT4	G4_BSA 13	5791	inside	0.9604	1.34981
GPAT4	G4_BSA 13	5791	inside	0.9604	1.34981
GPAT4	G4_BSA 13	5791	inside	0.9604	1.34981
GPAT4	G4_BSA 13	5791	inside	0.9604	1.34981
GPAT4	G4_BSA 13	5791	inside	0.9604	1.34981
GPAT4	G4_BSA 13	5813	inside	0.965097	0.928016
GPAT4	G4_BSA 13	5813	inside	0.965097	0.928016
GPAT4	G4_BSA 13	5813	inside	0.965098	0.928017
GPAT4	G4_BSA 13	5813	inside	0.970078	0.932805
GPAT4	G4_BSA 13	5813	inside	0.965097	0.928016
GPAT4	G4_BSA 13	6073	inside	0.956098	1.64964
GPAT4	G4_BSA 13	6073	inside	0.956098	1.64964
GPAT4	G4_BSA 13	6762	inside	0.960784	1.3301
GPAT4	G4_BSA 13	6762	inside	0.960784	1.3301
GPAT4	G4_BSA 13	6762	inside	0.960751	1.33005
GPAT4	G4_BSA 13	6762	inside	0.960784	1.3301
GPAT4	G4_BSA 13	6762	inside	0.960784	1.3301
GPAT4	G4_BSA 13	6762	inside	0.960779	1.33009
GPAT4	G4_BSA 13	6762	inside	0.960784	1.3301
GPAT4	G4_BSA 13	6762	inside	0.960784	1.3301
GPAT4	G4_BSA 13	6762	inside	0.960784	1.3301
GPAT4	G4_BSA 13	7045	inside	0.957962	1.53202
GPAT4	G4_BSA 13	7045	inside	0.9579	1.53192
GPAT4	G4_BSA 13	7738	inside	0.9604	1.34873
GPAT4	G4_BSA 13	7738	inside	0.960399	1.34873
GPAT4	G4_BSA 13	7738	inside	0.9604	1.34873
GPAT4	G4_BSA 13	7738	inside	0.9604	1.34873
GPAT4	G4_BSA 13	7950	inside	0.961451	1.28628
GPAT4	G4_BSA 13	7950	inside	0.961451	1.28628
GPAT4	G4_BSA 13	7950	inside	0.96147	1.2863
GPAT4	G4_BSA 13	7950	inside	0.961451	1.28628
GPAT4	G4_BSA 13	7950	inside	0.961457	1.28629
GPAT4	G4_BSA 13	7950	inside	0.961451	1.28628
GPAT4	G4_BSA 13	7950	inside	0.961451	1.28628
GPAT4	G4_BSA 13	7950	inside	0.961451	1.28628
GPAT4	G4_BSA 13	7950	inside	0.961451	1.28628
GPAT4	G4_BSA 13	7950	inside	0.961451	1.28628
GPAT4	G4_BSA 13	7950	inside	0.96143	1.28625
GPAT4	G4_BSA 13	7950	inside	0.961451	1.28628
GPAT4	G4_BSA 13	7950	inside	0.961451	1.28628
GPAT4	G4_BSA 13	8657	inside	0.958333	1.48774
GPAT4	G4_BSA 13	8657	inside	0.958333	1.48774
GPAT4	G4_BSA 13	8657	inside	0.958333	1.48774
GPAT4	G4_BSA 13	8657	inside	0.958333	1.48774
GPAT4	G4_BSA 13	8657	inside	0.958333	1.48774
GPAT4	G4_BSA 13	10796	outside	0.967868	0.906889
GPAT4	G4_BSA 13	10796	outside	0.967868	0.906888
GPAT4	G4_BSA 13	11063	outside	0.959184	1.44037
GPAT4	G4_BSA 13	11063	outside	0.959184	1.44037
GPAT4	G4_BSA 13	11063	outside	0.959184	1.44037
GPAT4	G4_BSA 13	11276	outside	0.97604	0.436077
GPAT4	G4_BSA 13	11276	outside	0.97604	0.436077
GPAT4	G4_BSA 13	11276	outside	0.97604	0.436077
GPAT4	G4_BSA 13	11276	outside	0.97604	0.436077
GPAT4	G4_BSA 13	11276	outside	0.97604	0.436077
GPAT4	G4_BSA 13	11276	outside	0.97604	0.436077
GPAT4	G4_BSA 13	11276	outside	0.97604	0.436077
GPAT4	G4_BSA 13	11276	outside	0.976057	0.436085
GPAT4	G4_BSA 13	11276	outside	0.97604	0.436077
GPAT4	G4_BSA 13	11276	outside	0.97604	0.436077
GPAT4	G4_BSA 13	11276	outside	0.97604	0.436077
GPAT4	G4_BSA 13	11276	outside	0.97604	0.436077
GPAT4	G4_BSA 13	11276	outside	0.975784	0.435963
GPAT4	G4_BSA 13	12309	inside	0.961781	1.25287
GPAT4	G4_BSA 13	12309	inside	0.961781	1.25287
GPAT4	G4_BSA 13	12309	inside	0.961781	1.25287
GPAT4	G4_BSA 13	12309	inside	0.961781	1.25287
GPAT4	G4_BSA 13	12310	inside	0.961865	1.26892
GPAT4	G4_BSA 13	12310	inside	0.961781	1.26881
GPAT4	G4_BSA 13	12310	inside	0.961781	1.26881
GPAT4	G4_BSA 13	12310	inside	0.961781	1.26881
GPAT4	G4_BSA 13	12310	inside	0.961781	1.26881
GPAT4	G4_BSA 13	12310	inside	0.961781	1.26881
GPAT4	G4_BSA 13	12710	inside	0.959583	1.40654
GPAT4	G4_BSA 13	12710	inside	0.959583	1.40654
GPAT4	G4_BSA 13	12710	inside	0.959583	1.40654
GPAT4	G4_BSA 13	12710	inside	0.959583	1.40654
GPAT4	G4_BSA 13	12710	inside	0.959583	1.40654
GPAT4	G4_BSA 13	12710	inside	0.959589	1.40654
GPAT4	G4_BSA 13	12710	inside	0.959533	1.40646
GPAT4	G4_BSA 13	12710	inside	0.959583	1.40654
GPAT4	G4_BSA 13	12710	inside	0.959583	1.40654
GPAT4	G4_BSA 13	12710	inside	0.959583	1.40654
GPAT4	G4_BSA 13	12710	inside	0.959583	1.40654
GPAT4	G4_BSA 13	12710	inside	0.959583	1.40654
GPAT4	G4_BSA 13	12710	inside	0.959583	1.40654
GPAT4	G4_BSA 13	12710	inside	0.959583	1.40654
GPAT4	G4_BSA 13	12981	inside	0.955511	1.71138
GPAT4	G4_BSA 13	13267	outside	0.955981	1.60593
GPAT4	G4_BSA 13	13411	inside	0.955699	1.6816
GPAT4	G4_BSA 13	13411	inside	0.955698	1.6816
GPAT4	G4_BSA 13	13411	inside	0.955694	1.68159
GPAT4	G4_BSA 13	13411	inside	0.955699	1.6816
GPAT4	G4_BSA 13	13595	inside	0.951351	1.98539
GPAT4	G4_BSA 13	13595	inside	0.951351	1.98539
GPAT4	G4_BSA 13	13803	inside	0.960784	1.31938
GPAT4	G4_BSA 13	13803	inside	0.960784	1.31938
GPAT4	G4_BSA 13	13803	inside	0.960781	1.31938
GPAT4	G4_BSA 13	13803	inside	0.963242	1.32276
GPAT4	G4_BSA 13	13803	inside	0.960784	1.31938
GPAT4	G4_BSA 13	13803	inside	0.960802	1.31941
GPAT4	G4_BSA 13	13803	inside	0.960749	1.31933
GPAT4	G4_BSA 13	13803	inside	0.960784	1.31938
GPAT4	G4_BSA 13	13803	inside	0.960784	1.31938
GPAT4	G4_BSA 13	13803	inside	0.960784	1.31938
GPAT4	G4_BSA 13	13803	inside	0.960866	1.31949
GPAT4	G4_BSA 13	13809	inside	0.958832	1.4634
GPAT4	G4_BSA 13	13809	inside	0.962959	1.4697
GPAT4	G4_BSA 13	13838	inside	0.962406	1.22007
GPAT4	G4_BSA 13	13838	inside	0.962406	1.22007
GPAT4	G4_BSA 13	13838	inside	0.962406	1.22007
GPAT4	G4_BSA 13	13838	inside	0.962405	1.22007
GPAT4	G4_BSA 13	13838	inside	0.962406	1.22007
GPAT4	G4_BSA 13	13838	inside	0.962379	1.22004
GPAT4	G4_BSA 13	13842	inside	0.958749	1.45707
GPAT4	G4_BSA 13	13842	inside	0.958749	1.45707
GPAT4	G4_BSA 13	13842	inside	0.958749	1.45707
GPAT4	G4_BSA 13	13842	inside	0.958749	1.45707
GPAT4	G4_BSA 13	13842	inside	0.958749	1.45707
GPAT4	G4_BSA 13	13842	inside	0.958749	1.45707
GPAT4	G4_BSA 13	13842	inside	0.958749	1.45707
GPAT4	G4_BSA 13	13842	inside	0.958749	1.45707
GPAT4	G4_BSA 13	13842	inside	0.958749	1.45707
GPAT4	G4_BSA 13	14001	inside	0.961894	1.2589
GPAT4	G4_BSA 13	14001	inside	0.961889	1.25889
GPAT4	G4_BSA 13	14001	inside	0.961894	1.2589
GPAT4	G4_BSA 13	14001	inside	0.961891	1.25889
GPAT4	G4_BSA 13	14001	inside	0.961887	1.25889
GPAT4	G4_BSA 13	14001	inside	0.961863	1.25886
GPAT4	G4_BSA 13	14001	inside	0.961894	1.2589
GPAT4	G4_BSA 13	14001	inside	0.961894	1.2589
GPAT4	G4_BSA 13	14001	inside	0.962088	1.25915
GPAT4	G4_BSA 13	14001	inside	0.961894	1.2589
GPAT4	G4_BSA 13	14001	inside	0.961894	1.2589
GPAT4	G4_BSA 13	14001	inside	0.961871	1.25887
GPAT4	G4_BSA 13	14001	inside	0.957211	1.25277
GPAT4	G4_BSA 13	14016	inside	0.958479	1.48861
GPAT4	G4_BSA 13	14016	inside	0.958483	1.48862
GPAT4	G4_BSA 13	14016	inside	0.958479	1.48861
GPAT4	G4_BSA 13	14016	inside	0.958479	1.48861
GPAT4	G4_BSA 13	14022	inside	0.957049	1.60145
GPAT4	G4_BSA 13	14022	inside	0.957049	1.60145
GPAT4	G4_BSA 13	14264	inside	0.958767	1.4769
GPAT4	G4_BSA 13	14264	inside	0.958606	1.47666
GPAT4	G4_BSA 13	14264	inside	0.958767	1.4769
GPAT4	G4_BSA 13	14264	inside	0.958767	1.4769
GPAT4	G4_BSA 13	14264	inside	0.958767	1.4769
GPAT4	G4_BSA 13	14264	inside	0.958419	1.47637
GPAT4	G4_BSA 13	14264	inside	0.958767	1.4769
GPAT4	G4_BSA 13	14264	inside	0.960249	1.47919
GPAT4	G4_BSA 13	14334	outside	0.964197	1.06075
GPAT4	G4_BSA 13	14334	outside	0.964198	1.06075
GPAT4	G4_BSA 13	14599	outside	0.972761	0.64065
GPAT4	G4_BSA 13	14599	outside	0.972761	0.64065
GPAT4	G4_BSA 13	14599	outside	0.972761	0.64065
GPAT4	G4_BSA 13	14599	outside	0.972761	0.64065
GPAT4	G4_BSA 13	14599	outside	0.972761	0.64065
GPAT4	G4_BSA 13	14599	outside	0.972761	0.64065
GPAT4	G4_BSA 13	14599	outside	0.972761	0.64065
GPAT4	G4_BSA 13	14599	outside	0.972775	0.640659
GPAT4	G4_BSA 13	14599	outside	0.97271	0.640616
GPAT4	G4_BSA 13	14599	outside	0.972761	0.64065
GPAT4	G4_BSA 13	14599	outside	0.972762	0.64065
GPAT4	G4_BSA 13	14599	outside	0.972763	0.640651
GPAT4	G4_BSA 13	14599	outside	0.972816	0.640685
GPAT4	G4_BSA 13	14599	outside	0.972761	0.64065
GPAT4	G4_BSA 13	14599	outside	0.972617	0.640555
GPAT4	G4_BSA 13	14599	outside	0.972761	0.64065
GPAT4	G4_BSA 13	14599	outside	0.972761	0.64065
GPAT4	G4_BSA 13	14599	outside	0.972761	0.64065
GPAT4	G4_BSA 13	14599	outside	0.972761	0.64065
GPAT4	G4_BSA 13	14599	outside	0.972761	0.640649
GPAT4	G4_BSA 13	14599	outside	0.972761	0.64065
GPAT4	G4_BSA 13	14599	outside	0.972761	0.64065
GPAT4	G4_BSA 13	14599	outside	0.972761	0.64065
GPAT4	G4_BSA 13	14599	outside	0.972761	0.64065
GPAT4	G4_BSA 13	14599	outside	0.972761	0.64065
GPAT4	G4_BSA 13	14627	inside	0.95711	1.68991
GPAT4	G4_BSA 13	14629	inside	0.960754	1.32909
GPAT4	G4_BSA 13	14629	inside	0.960754	1.32909
GPAT4	G4_BSA 13	14629	inside	0.960754	1.32909
GPAT4	G4_BSA 13	14629	inside	0.960754	1.32909
GPAT4	G4_BSA 13	14629	inside	0.960771	1.32911
GPAT4	G4_BSA 13	14629	inside	0.960753	1.32909
GPAT4	G4_BSA 13	14629	inside	0.960754	1.32909
GPAT4	G4_BSA 13	15234	inside	0.965309	1.03597
GPAT4	G4_BSA 13	15234	inside	0.965309	1.03597
GPAT4	G4_BSA 13	15234	inside	0.965309	1.03597
GPAT4	G4_BSA 13	15268	inside	0.957823	1.54083
GPAT4	G4_BSA 13	15268	inside	0.957823	1.54083
GPAT4	G4_BSA 13	15268	inside	0.957823	1.54083
GPAT4	G4_BSA 13	15268	inside	0.957823	1.54083
GPAT4	G4_BSA 13	15444	inside	0.957727	1.52638
GPAT4	G4_BSA 13	15690	inside	0.961509	1.27023
GPAT4	G4_BSA 13	15690	inside	0.961509	1.27023
GPAT4	G4_BSA 13	15844	inside	0.95648	1.60378
GPAT4	G4_BSA 13	15844	inside	0.95648	1.60378
GPAT4	G4_BSA 13	15864	inside	0.962963	1.18587
GPAT4	G4_BSA 13	15864	inside	0.962963	1.18587
GPAT4	G4_BSA 13	15864	inside	0.962963	1.18587
GPAT4	G4_BSA 13	15864	inside	0.962963	1.18587
GPAT4	G4_BSA 13	15864	inside	0.962963	1.18587
GPAT4	G4_BSA 13	15864	inside	0.962963	1.18587
GPAT4	G4_BSA 13	15865	inside	0.962963	1.19907
GPAT4	G4_BSA 13	15865	inside	0.962963	1.19907
GPAT4	G4_BSA 13	15865	inside	0.962963	1.19907
GPAT4	G4_BSA 13	15865	inside	0.962963	1.19907
GPAT4	G4_BSA 13	15865	inside	0.962963	1.19907
GPAT4	G4_BSA 13	15865	inside	0.962963	1.19907
GPAT4	G4_BSA 13	15865	inside	0.962963	1.19907
GPAT4	G4_BSA 13	15896	inside	0.957045	1.55029
GPAT4	G4_BSA 13	16262	outside	0.959504	1.40636
GPAT4	G4_BSA 13	16488	inside	0.961528	1.29799
GPAT4	G4_BSA 13	16488	inside	0.961537	1.298
GPAT4	G4_BSA 13	16488	inside	0.961538	1.298
GPAT4	G4_BSA 13	16488	inside	0.961538	1.298
GPAT4	G4_BSA 13	16488	inside	0.961538	1.298
GPAT4	G4_BSA 13	16488	inside	0.961538	1.298
GPAT4	G4_BSA 13	16488	inside	0.961538	1.298
GPAT4	G4_BSA 13	16488	inside	0.961538	1.298
GPAT4	G4_BSA 13	16488	inside	0.961538	1.298
GPAT4	G4_BSA 13	16488	inside	0.961538	1.298
GPAT4	G4_BSA 13	16488	inside	0.961538	1.298
GPAT4	G4_BSA 13	16488	inside	0.961538	1.298
GPAT4	G4_BSA 13	16488	inside	0.961538	1.298
GPAT4	G4_BSA 13	16488	inside	0.961482	1.29792
GPAT4	G4_BSA 13	16488	inside	0.961538	1.298
GPAT4	G4_BSA 13	16488	inside	0.961538	1.298
GPAT4	G4_BSA 13	16938	inside	0.959583	1.40991
GPAT4	G4_BSA 13	16938	inside	0.959583	1.40991
GPAT4	G4_BSA 13	18157	outside	0.962567	1.2161
GPAT4	G4_BSA 13	18157	outside	0.962567	1.2161
GPAT4	G4_BSA 13	18165	inside	0.963103	1.18658
GPAT4	G4_BSA 13	18165	inside	0.963103	1.18658
GPAT4	G4_BSA 13	18165	inside	0.963103	1.18658
GPAT4	G4_BSA 13	18165	inside	0.963103	1.18658
GPAT4	G4_BSA 13	18165	inside	0.963103	1.18658
GPAT4	G4_BSA 13	18165	inside	0.963103	1.18658
GPAT4	G4_BSA 13	18165	inside	0.963103	1.18658
GPAT4	G4_BSA 13	18165	inside	0.963103	1.18658
GPAT4	G4_BSA 13	18165	inside	0.963103	1.18658
GPAT4	G4_BSA 13	18165	inside	0.963103	1.18658
GPAT4	G4_BSA 13	18165	inside	0.963103	1.18658
GPAT4	G4_BSA 13	18165	inside	0.963103	1.18658
GPAT4	G4_BSA 13	18165	inside	0.963103	1.18658
GPAT4	G4_BSA 13	18165	inside	0.963103	1.18658
GPAT4	G4_BSA 13	19119	inside	0.961834	1.19274
GPAT4	G4_BSA 13	19119	inside	0.961835	1.19274
GPAT4	G4_BSA 13	19119	inside	0.961835	1.19274
GPAT4	G4_BSA 13	19119	inside	0.961835	1.19274
GPAT4	G4_BSA 13	19125	inside	0.955039	1.76785
GPAT4	G4_BSA 13	19125	inside	0.955036	1.76785
GPAT4	G4_BSA 13	19494	inside	0.960754	1.33296
GPAT4	G4_BSA 13	19494	inside	0.960754	1.33296
GPAT4	G4_BSA 13	19494	inside	0.96084	1.33308
GPAT4	G4_BSA 13	19494	inside	0.960754	1.33296
GPAT4	G4_BSA 13	19494	inside	0.960754	1.33296
GPAT4	G4_BSA 13	19494	inside	0.960753	1.33296
GPAT4	G4_BSA 13	23224	outside	0.963115	1.16547
GPAT4	G4_BSA 13	23224	outside	0.963008	1.16534
GPAT4	G4_BSA 13	23224	outside	0.964494	1.16713
GPAT4	G4_BSA 13	23224	outside	0.963115	1.16547
GPAT4	G4_BSA 13	23224	outside	0.963115	1.16547
GPAT4	G4_BSA 13	25794	inside	0.957592	1.53807
GPAT4	G4_BSA 13	25794	inside	0.957666	1.53819
GPAT4	G4_BSA 13	25794	inside	0.957592	1.53807
GPAT4	G4_BSA 14	7658	outside	0.964423	1.09311
GPAT4	G4_BSA 14	7658	inside	0.964422	1.09311
GPAT4	G4_BSA 14	10920	outside	0.974522	0.568799
GPAT4	G4_BSA 14	10920	outside	0.974519	0.568798
GPAT4	G4_BSA 14	10920	inside	0.974519	0.568798
GPAT4	G4_BSA 14	10920	inside	0.974519	0.568798
GPAT4	G4_BSA 14	10920	inside	0.97451	0.568792
GPAT4	G4_BSA 14	10920	inside	0.974519	0.568798
GPAT4	G4_BSA 14	10920	outside	0.974515	0.568795
GPAT4	G4_BSA 14	10920	outside	0.974519	0.568798
GPAT4	G4_BSA 14	10920	outside	0.974519	0.568798
GPAT4	G4_BSA 14	10920	outside	0.9745	0.568787
GPAT4	G4_BSA 14	336	inside	0.956049	1.65634
GPAT4	G4_BSA 14	447	outside	0.96946	0.815647
GPAT4	G4_BSA 14	447	outside	0.969518	0.815696
GPAT4	G4_BSA 14	447	outside	0.96946	0.815647
GPAT4	G4_BSA 14	447	outside	0.96946	0.815647
GPAT4	G4_BSA 14	447	outside	0.969409	0.815604
GPAT4	G4_BSA 14	447	outside	0.96946	0.815646
GPAT4	G4_BSA 14	447	outside	0.96946	0.815646
GPAT4	G4_BSA 14	447	outside	0.969458	0.815645
GPAT4	G4_BSA 14	492	outside	0.97035	0.727122
GPAT4	G4_BSA 14	492	outside	0.970402	0.727161
GPAT4	G4_BSA 14	492	outside	0.9704	0.72716
GPAT4	G4_BSA 14	636	outside	0.957872	1.47746
GPAT4	G4_BSA 14	636	outside	0.957871	1.47746
GPAT4	G4_BSA 14	912	outside	0.965771	1.01158
GPAT4	G4_BSA 14	912	outside	0.966015	1.01184
GPAT4	G4_BSA 14	912	outside	0.965814	1.01163
GPAT4	G4_BSA 14	912	outside	0.965814	1.01163
GPAT4	G4_BSA 14	912	outside	0.965812	1.01162
GPAT4	G4_BSA 14	912	outside	0.965815	1.01163
GPAT4	G4_BSA 14	912	outside	0.965814	1.01163
GPAT4	G4_BSA 14	912	outside	0.965815	1.01163
GPAT4	G4_BSA 14	912	outside	0.965815	1.01163
GPAT4	G4_BSA 14	912	outside	0.965808	1.01162
GPAT4	G4_BSA 14	912	outside	0.968689	1.01464
GPAT4	G4_BSA 14	912	outside	0.965334	1.01112
GPAT4	G4_BSA 14	1377	outside	0.96311	1.11329
GPAT4	G4_BSA 14	1377	outside	0.963016	1.11319
GPAT4	G4_BSA 14	1377	outside	0.963106	1.11329
GPAT4	G4_BSA 14	1377	outside	0.963109	1.11329
GPAT4	G4_BSA 14	1377	outside	0.963119	1.11331
GPAT4	G4_BSA 14	1377	outside	0.963109	1.11329
GPAT4	G4_BSA 14	1377	outside	0.963109	1.11329
GPAT4	G4_BSA 14	1377	outside	0.963109	1.11329
GPAT4	G4_BSA 14	1377	outside	0.963109	1.11329
GPAT4	G4_BSA 14	1422	outside	0.974617	0.510366
GPAT4	G4_BSA 14	1422	outside	0.974632	0.510374
GPAT4	G4_BSA 14	1422	outside	0.974631	0.510374
GPAT4	G4_BSA 14	1422	outside	0.974631	0.510374
GPAT4	G4_BSA 14	1422	outside	0.974631	0.510374
GPAT4	G4_BSA 14	1422	outside	0.974631	0.510374
GPAT4	G4_BSA 14	1422	outside	0.974631	0.510374
GPAT4	G4_BSA 14	1497	outside	0.964657	1.08622
GPAT4	G4_BSA 14	1497	outside	0.964559	1.08611
GPAT4	G4_BSA 14	1972	inside	0.95648	1.64404
GPAT4	G4_BSA 14	1972	inside	0.95648	1.64404
GPAT4	G4_BSA 14	1972	inside	0.95648	1.64404
GPAT4	G4_BSA 14	2163	outside	0.953804	1.85442
GPAT4	G4_BSA 14	3430	outside	0.962182	1.22711
GPAT4	G4_BSA 14	3430	outside	0.962182	1.22711
GPAT4	G4_BSA 14	3430	outside	0.962182	1.22711
GPAT4	G4_BSA 14	3430	outside	0.962186	1.22712
GPAT4	G4_BSA 14	3430	outside	0.962189	1.22712
GPAT4	G4_BSA 14	3430	outside	0.962181	1.22711
GPAT4	G4_BSA 14	3430	outside	0.962182	1.22711
GPAT4	G4_BSA 14	3430	outside	0.962132	1.22705
GPAT4	G4_BSA 14	4174	outside	0.959533	1.4062
GPAT4	G4_BSA 14	4174	outside	0.959532	1.4062
GPAT4	G4_BSA 14	4174	outside	0.959533	1.4062
GPAT4	G4_BSA 14	4626	outside	0.955962	1.65113
GPAT4	G4_BSA 14	4626	outside	0.955963	1.65113
GPAT4	G4_BSA 14	5490	outside	0.962182	1.22656
GPAT4	G4_BSA 14	5490	outside	0.962182	1.22656
GPAT4	G4_BSA 14	6594	outside	0.960624	1.31873
GPAT4	G4_BSA 14	6594	outside	0.960624	1.31873
GPAT4	G4_BSA 14	6594	outside	0.960624	1.31873
GPAT4	G4_BSA 14	6958	outside	0.950663	2.17483
GPAT4	G4_BSA 14	6958	outside	0.957701	2.19093
GPAT4	G4_BSA 14	6958	outside	0.941271	2.15334
GPAT4	G4_BSA 14	6958	outside	0.94383	2.15919
GPAT4	G4_BSA 14	6958	outside	0.94439	2.16047
GPAT4	G4_BSA 14	6958	outside	0.92995	2.12744
GPAT4	G4_BSA 14	6958	outside	0.941115	2.15298
GPAT4	G4_BSA 14	6958	outside	0.942645	2.15648
GPAT4	G4_BSA 14	6958	outside	0.941208	2.15319
GPAT4	G4_BSA 14	6958	outside	0.949539	2.17225
GPAT4	G4_BSA 14	6958	outside	0.949694	2.17261
GPAT4	G4_BSA 14	7307	inside	0.962702	1.19557
GPAT4	G4_BSA 14	7307	inside	0.962702	1.19557
GPAT4	G4_BSA 14	7307	inside	0.962702	1.19557
GPAT4	G4_BSA 14	7307	inside	0.962702	1.19557
GPAT4	G4_BSA 14	7307	inside	0.962702	1.19557
GPAT4	G4_BSA 14	7307	inside	0.962702	1.19557
GPAT4	G4_BSA 14	7835	inside	0.956028	1.65197
GPAT4	G4_BSA 14	7835	inside	0.956028	1.65197
GPAT4	G4_BSA 14	8661	outside	0.963489	1.1481
GPAT4	G4_BSA 14	8661	outside	0.963489	1.1481
GPAT4	G4_BSA 14	10654	inside	0.956395	1.63062
GPAT4	G4_BSA 14	10654	inside	0.956395	1.63062
GPAT4	G4_BSA 14	11524	outside	0.944094	2.58259
GPAT4	G4_BSA 14	11524	outside	0.944499	2.5837
GPAT4	G4_BSA 14	11524	outside	0.945454	2.58631
GPAT4	G4_BSA 14	12641	inside	0.952381	1.92999
GPAT4	G4_BSA 14	12641	inside	0.952381	1.92999
GPAT4	G4_BSA 14	12641	inside	0.952381	1.92999
GPAT4	G4_BSA 14	12803	inside	0.956618	1.63117
GPAT4	G4_BSA 14	12803	inside	0.956522	1.631
GPAT4	G4_BSA 14	12803	inside	0.956522	1.631
GPAT4	G4_BSA 14	12803	inside	0.956522	1.631
GPAT4	G4_BSA 14	13992	outside	0.958315	1.48472
GPAT4	G4_BSA 14	14001	inside	0.96	1.37285
GPAT4	G4_BSA 14	14001	inside	0.96	1.37285
GPAT4	G4_BSA 14	14001	inside	0.96	1.37285
GPAT4	G4_BSA 14	14148	inside	0.962567	1.22117
GPAT4	G4_BSA 14	14148	inside	0.962567	1.22117
GPAT4	G4_BSA 14	14148	inside	0.962567	1.22117
GPAT4	G4_BSA 14	14148	inside	0.962567	1.22117
GPAT4	G4_BSA 14	14148	inside	0.962573	1.22117
GPAT4	G4_BSA 14	15497	outside	0.93358	1.98158
GPAT4	G4_BSA 14	15497	outside	0.951288	2.01917
GPAT4	G4_BSA 14	15497	outside	0.951406	2.01942
GPAT4	G4_BSA 14	15497	outside	0.95266	2.02208
GPAT4	G4_BSA 14	15497	outside	0.951828	2.02031
GPAT4	G4_BSA 14	15497	outside	0.977681	2.07519
GPAT4	G4_BSA 14	15497	outside	0.960606	2.03894
HSD17B13	B13_OA 01	1057	inside	0.969699	0.810864
HSD17B13	B13_OA 01	1057	inside	0.969697	0.810862
HSD17B13	B13_OA 01	1057	inside	0.969697	0.810862
HSD17B13	B13_OA 01	1057	outside	0.969694	0.810859
HSD17B13	B13_OA 01	1057	outside	0.969697	0.810862
HSD17B13	B13_OA 01	1057	inside	0.969697	0.810862
HSD17B13	B13_OA 01	1057	inside	0.969697	0.810862
HSD17B13	B13_OA 01	1057	outside	0.969697	0.810862
HSD17B13	B13_OA 01	1057	outside	0.969693	0.810858
HSD17B13	B13_OA 01	1057	inside	0.969697	0.810862
HSD17B13	B13_OA 01	1057	inside	0.96983	0.810973
HSD17B13	B13_OA 01	1927	inside	0.952047	1.95308
HSD17B13	B13_OA 01	6648	inside	0.952379	1.94697
HSD17B13	B13_OA 01	761	inside	0.949808	2.12506
HSD17B13	B13_OA 01	761	inside	0.944929	2.11414
HSD17B13	B13_OA 01	762	inside	0.959935	1.30936
HSD17B13	B13_OA 01	762	inside	0.960792	1.31053
HSD17B13	B13_OA 01	762	inside	0.960792	1.31053
HSD17B13	B13_OA 01	762	inside	0.960792	1.31053
HSD17B13	B13_OA 01	762	inside	0.960792	1.31053
HSD17B13	B13_OA 01	762	inside	0.960792	1.31053
HSD17B13	B13_OA 01	791	outside	0.960692	1.31804
HSD17B13	B13_OA 01	791	outside	0.960692	1.31804
HSD17B13	B13_OA 01	791	outside	0.960692	1.31804
HSD17B13	B13_OA 01	791	outside	0.960692	1.31804
HSD17B13	B13_OA 01	1376	outside	0.962939	1.08708
HSD17B13	B13_OA 01	1376	outside	0.96294	1.08708
HSD17B13	B13_OA 01	1376	outside	0.962939	1.08708
HSD17B13	B13_OA 01	1376	outside	0.96294	1.08708
HSD17B13	B13_OA 01	1376	outside	0.962939	1.08708
HSD17B13	B13_OA 01	1376	outside	0.962939	1.08708
HSD17B13	B13_OA 01	1376	outside	0.96294	1.08708
HSD17B13	B13_OA 01	1376	outside	0.962943	1.08708
HSD17B13	B13_OA 01	1376	outside	0.962939	1.08708
HSD17B13	B13_OA 01	1376	outside	0.962938	1.08707
HSD17B13	B13_OA 01	1689	inside	0.916629	1.73716
HSD17B13	B13_OA 01	1689	inside	0.954037	1.80806
HSD17B13	B13_OA 01	1689	inside	0.954909	1.80971
HSD17B13	B13_OA 01	3035	inside	0.963641	1.14363
HSD17B13	B13_OA 01	3035	inside	0.963636	1.14363
HSD17B13	B13_OA 01	3035	inside	0.963636	1.14363
HSD17B13	B13_OA 01	3035	inside	0.963636	1.14363
HSD17B13	B13_OA 01	3035	inside	0.963636	1.14363
HSD17B13	B13_OA 01	3035	inside	0.963636	1.14363
HSD17B13	B13_OA 01	3576	inside	0.958847	1.20675
HSD17B13	B13_OA 01	3576	inside	0.962611	1.21149
HSD17B13	B13_OA 01	3576	inside	0.96262	1.2115
HSD17B13	B13_OA 01	3576	inside	0.96262	1.2115
HSD17B13	B13_OA 01	3576	inside	0.96262	1.2115
HSD17B13	B13_OA 01	3576	inside	0.962631	1.21152
HSD17B13	B13_OA 01	3576	inside	0.962623	1.21151
HSD17B13	B13_OA 02	771	inside	0.960692	1.33068
HSD17B13	B13_OA 02	771	inside	0.960692	1.33068
HSD17B13	B13_OA 02	771	inside	0.960725	1.33073
HSD17B13	B13_OA 02	771	inside	0.960638	1.33061
HSD17B13	B13_OA 02	771	inside	0.960744	1.33076
HSD17B13	B13_OA 02	771	inside	0.960692	1.33068
HSD17B13	B13_OA 02	771	inside	0.960692	1.33068
HSD17B13	B13_OA 02	771	inside	0.960692	1.33068
HSD17B13	B13_OA 02	771	inside	0.960692	1.33068
HSD17B13	B13_OA 02	771	inside	0.960696	1.33069
HSD17B13	B13_OA 02	771	inside	0.960692	1.33068
HSD17B13	B13_OA 02	771	inside	0.960692	1.33068
HSD17B13	B13_OA 02	771	inside	0.960692	1.33068
HSD17B13	B13_OA 02	771	inside	0.960692	1.33068
HSD17B13	B13_OA 02	771	inside	0.960692	1.33068
HSD17B13	B13_OA 02	872	inside	0.960384	1.35516
HSD17B13	B13_OA 02	872	inside	0.960384	1.35516
HSD17B13	B13_OA 02	872	inside	0.960384	1.35516
HSD17B13	B13_OA 02	872	inside	0.960384	1.35516
HSD17B13	B13_OA 02	872	inside	0.960384	1.35516
HSD17B13	B13_OA 02	872	inside	0.960384	1.35516
HSD17B13	B13_OA 02	872	inside	0.960384	1.35516
HSD17B13	B13_OA 02	937	outside	0.958494	1.44286
HSD17B13	B13_OA 02	937	outside	0.95849	1.44285
HSD17B13	B13_OA 02	1173	inside	0.956994	1.61652
HSD17B13	B13_OA 02	1173	inside	0.956994	1.61652
HSD17B13	B13_OA 02	1173	inside	0.956994	1.61652
HSD17B13	B13_OA 02	1173	inside	0.956994	1.61652
HSD17B13	B13_OA 02	1173	inside	0.956994	1.61652
HSD17B13	B13_OA 02	1217	inside	0.956994	1.59518
HSD17B13	B13_OA 02	1217	inside	0.956994	1.59518
HSD17B13	B13_OA 02	1217	inside	0.956994	1.59518
HSD17B13	B13_OA 02	1217	inside	0.956994	1.59518
HSD17B13	B13_OA 02	1217	inside	0.956994	1.59518
HSD17B13	B13_OA 02	1217	inside	0.956994	1.59518
HSD17B13	B13_OA 02	1687	inside	0.959184	1.4393
HSD17B13	B13_OA 02	1687	inside	0.958269	1.43792
HSD17B13	B13_OA 02	1687	inside	0.959184	1.4393
HSD17B13	B13_OA 02	1687	inside	0.959184	1.4393
HSD17B13	B13_OA 02	1715	inside	0.949108	2.195
HSD17B13	B13_OA 02	1715	inside	0.949074	2.19492
HSD17B13	B13_OA 03	466	outside	0.963293	1.16356
HSD17B13	B13_OA 03	466	outside	0.963293	1.16356
HSD17B13	B13_OA 03	509	outside	0.949807	2.14488
HSD17B13	B13_OA 03	679	outside	0.951351	1.99759
HSD17B13	B13_OA 03	1114	inside	0.960976	1.28172
HSD17B13	B13_OA 03	1114	inside	0.960986	1.28173
HSD17B13	B13_OA 03	1114	inside	0.960975	1.28172
HSD17B13	B13_OA 03	1114	inside	0.960955	1.28169
HSD17B13	B13_OA 03	1114	inside	0.960985	1.28173
HSD17B13	B13_OA 03	1254	inside	0.959184	1.46305
HSD17B13	B13_OA 03	1254	inside	0.959205	1.46308
HSD17B13	B13_OA 03	1374	outside	0.959633	1.36763
HSD17B13	B13_OA 03	1374	outside	0.960227	1.36848
HSD17B13	B13_OA 03	1374	outside	0.960145	1.36836
HSD17B13	B13_OA 03	1374	outside	0.96014	1.36835
HSD17B13	B13_OA 03	1567	outside	0.967909	0.890443
HSD17B13	B13_OA 03	1567	outside	0.967909	0.890443
HSD17B13	B13_OA 03	1567	outside	0.967909	0.890443
HSD17B13	B13_OA 03	2314	outside	0.966146	0.98217
HSD17B13	B13_OA 03	2314	outside	0.966146	0.98217
HSD17B13	B13_OA 03	2314	outside	0.966146	0.98217
HSD17B13	B13_OA 03	2614	inside	0.957823	1.50964
HSD17B13	B13_OA 03	2614	inside	0.957631	1.50934
HSD17B13	B13_OA 03	2614	inside	0.957823	1.50964
HSD17B13	B13_OA 03	2614	inside	0.995555	1.56911
HSD17B13	B13_OA 03	2614	inside	0.957823	1.50964
HSD17B13	B13_OA 03	2614	inside	0.957824	1.50964
HSD17B13	B13_OA 03	3104	outside	0.96238	1.17924
HSD17B13	B13_OA 03	3177	outside	0.954615	1.71973
HSD17B13	B13_OA 03	3177	outside	0.954626	1.71975
HSD17B13	B13_OA 03	3177	outside	0.954615	1.71973
HSD17B13	B13_OA 03	3177	outside	0.954615	1.71973
HSD17B13	B13_OA 03	3177	outside	0.954614	1.71972
HSD17B13	B13_OA 03	4337	outside	0.974581	0.527219
HSD17B13	B13_OA 03	4337	outside	0.974582	0.52722
HSD17B13	B13_OA 03	4337	outside	0.974577	0.527217
HSD17B13	B13_OA 03	4337	outside	0.974459	0.527153
HSD17B13	B13_OA 03	4337	outside	0.974581	0.527219
HSD17B13	B13_OA 03	4337	outside	0.974582	0.52722
HSD17B13	B13_OA 03	4337	outside	0.974503	0.527177
HSD17B13	B13_OA 03	4337	outside	0.974572	0.527214
HSD17B13	B13_OA 03	4337	outside	0.974583	0.52722
HSD17B13	B13_OA 03	4337	outside	0.974583	0.52722
HSD17B13	B13_OA 03	4337	outside	0.974385	0.527113
HSD17B13	B13_OA 03	4337	outside	0.974583	0.52722
HSD17B13	B13_OA 03	4337	outside	0.974559	0.527207
HSD17B13	B13_OA 03	4384	outside	0.958479	1.46082
HSD17B13	B13_OA 03	4495	inside	0.946676	2.4045
HSD17B13	B13_OA 03	4495	inside	0.948258	2.40852
HSD17B13	B13_OA 03	4623	outside	0.970458	0.753978
HSD17B13	B13_OA 03	4623	outside	0.970459	0.753978
HSD17B13	B13_OA 03	4623	outside	0.970458	0.753977
HSD17B13	B13_OA 03	4865	outside	0.965797	0.988694
HSD17B13	B13_OA 03	4865	outside	0.965437	0.988325
HSD17B13	B13_OA 03	6372	inside	0.958845	1.40383
HSD17B13	B13_OA 03	6372	inside	0.959533	1.40484
HSD17B13	B13_OA 03	6518	inside	0.966667	0.968209
HSD17B13	B13_OA 03	6518	inside	0.966667	0.968209
HSD17B13	B13_OA 03	6518	inside	0.966667	0.968209
HSD17B13	B13_OA 03	6518	inside	0.966667	0.968209
HSD17B13	B13_OA 03	6518	inside	0.966662	0.968204
HSD17B13	B13_OA 03	6518	inside	0.966653	0.968195
HSD17B13	B13_OA 03	6518	inside	0.964375	0.965914
HSD17B13	B13_OA 03	6518	inside	0.966667	0.968209
HSD17B13	B13_OA 03	6518	inside	0.966667	0.968209
HSD17B13	B13_OA 03	6518	inside	0.966667	0.968209
HSD17B13	B13_OA 03	6518	inside	0.966667	0.968209
HSD17B13	B13_OA 03	6518	inside	0.966666	0.968209
HSD17B13	B13_OA 03	6518	inside	0.966666	0.968208
HSD17B13	B13_OA 03	6518	inside	0.966667	0.968209
HSD17B13	B13_OA 03	6518	inside	0.966667	0.968209
HSD17B13	B13_OA 03	6518	inside	0.966666	0.968209
HSD17B13	B13_OA 03	6518	inside	0.966667	0.968209
HSD17B13	B13_OA 03	9698	outside	0.956913	1.6002
HSD17B13	B13_OA 03	9698	outside	0.956913	1.6002
HSD17B13	B13_OA 03	9698	outside	0.956916	1.6002
HSD17B13	B13_OA 04	447	outside	0.953937	1.8155
HSD17B13	B13_OA 04	447	outside	0.953336	1.81435
HSD17B13	B13_OA 04	447	inside	0.955297	1.81808
HSD17B13	B13_OA 04	447	inside	0.953383	1.81444
HSD17B13	B13_OA 04	447	inside	0.954378	1.81633
HSD17B13	B13_OA 04	447	inside	0.951421	1.81071
HSD17B13	B13_OA 04	447	inside	0.922072	1.75485
HSD17B13	B13_OA 04	447	inside	0.954414	1.8164
HSD17B13	B13_OA 04	447	inside	0.952762	1.81326
HSD17B13	B13_OA 04	447	inside	0.954073	1.81575
HSD17B13	B13_OA 04	447	inside	0.953844	1.81532
HSD17B13	B13_OA 04	447	inside	0.953835	1.8153
HSD17B13	B13_OA 04	447	inside	0.953876	1.81538
HSD17B13	B13_OA 04	447	inside	0.953204	1.8141
HSD17B13	B13_OA 04	447	inside	0.95393	1.81548
HSD17B13	B13_OA 04	447	inside	0.953936	1.81549
HSD17B13	B13_OA 04	447	inside	0.95393	1.81548
HSD17B13	B13_OA 04	447	inside	0.95393	1.81548
HSD17B13	B13_OA 04	603	outside	0.9596	1.40316
HSD17B13	B13_OA 04	603	outside	0.959601	1.40316
HSD17B13	B13_OA 04	603	outside	0.9596	1.40316
HSD17B13	B13_OA 04	603	outside	0.9596	1.40316
HSD17B13	B13_OA 04	612	outside	0.969142	0.831598
HSD17B13	B13_OA 04	612	outside	0.969142	0.831598
HSD17B13	B13_OA 04	612	outside	0.969146	0.831601
HSD17B13	B13_OA 04	612	outside	0.969141	0.831597
HSD17B13	B13_OA 04	612	outside	0.969142	0.831598
HSD17B13	B13_OA 04	612	outside	0.969142	0.831597
HSD17B13	B13_OA 04	612	outside	0.969142	0.831598
HSD17B13	B13_OA 04	612	outside	0.969142	0.831598
HSD17B13	B13_OA 04	656	outside	0.971154	0.642413
HSD17B13	B13_OA 04	656	outside	0.971154	0.642413
HSD17B13	B13_OA 04	656	outside	0.971154	0.642413
HSD17B13	B13_OA 04	656	outside	0.971154	0.642413
HSD17B13	B13_OA 04	683	outside	0.958893	1.36675
HSD17B13	B13_OA 04	683	outside	0.958893	1.36675
HSD17B13	B13_OA 04	683	outside	0.958893	1.36675
HSD17B13	B13_OA 04	683	outside	0.958893	1.36675
HSD17B13	B13_OA 04	683	outside	0.958016	1.3655
HSD17B13	B13_OA 04	683	outside	0.958893	1.36675
HSD17B13	B13_OA 04	683	outside	0.958893	1.36675
HSD17B13	B13_OA 04	960	outside	0.963396	2.27667
HSD17B13	B13_OA 04	960	outside	0.950764	2.24682
HSD17B13	B13_OA 04	960	outside	0.94535	2.23403
HSD17B13	B13_OA 04	960	outside	0.956495	2.26036
HSD17B13	B13_OA 04	960	outside	0.948948	2.24253
HSD17B13	B13_OA 04	960	outside	0.962994	2.27572
HSD17B13	B13_OA 04	960	outside	0.948428	2.2413
HSD17B13	B13_OA 04	960	outside	0.947831	2.23989
HSD17B13	B13_OA 04	960	outside	0.933214	2.20535
HSD17B13	B13_OA 04	1022	outside	0.959533	1.41292
HSD17B13	B13_OA 04	1396	outside	0.947205	2.33514
HSD17B13	B13_OA 04	1396	outside	0.948955	2.33946
HSD17B13	B13_OA 04	1396	outside	0.947238	2.33522
HSD17B13	B13_OA 04	1396	outside	0.950648	2.34363
HSD17B13	B13_OA 04	1396	outside	0.947464	2.33578
HSD17B13	B13_OA 04	1396	outside	0.946575	2.33359
HSD17B13	B13_OA 04	1518	inside	0.954029	1.81276
HSD17B13	B13_OA 04	1518	inside	0.954029	1.81276
HSD17B13	B13_OA 04	2025	outside	0.980139	0.345252
HSD17B13	B13_OA 04	2025	outside	0.980202	0.345275
HSD17B13	B13_OA 04	2025	outside	0.980201	0.345274
HSD17B13	B13_OA 04	2025	outside	0.980201	0.345274
HSD17B13	B13_OA 04	2025	outside	0.980201	0.345274
HSD17B13	B13_OA 04	2025	outside	0.980201	0.345274
HSD17B13	B13_OA 04	2025	outside	0.980201	0.345274
HSD17B13	B13_OA 04	2025	outside	0.980201	0.345274
HSD17B13	B13_OA 04	2902	outside	0.952136	2.11608
HSD17B13	B13_OA 04	3071	outside	0.969286	0.807607
HSD17B13	B13_OA 04	3071	outside	0.969286	0.807607
HSD17B13	B13_OA 04	3071	outside	0.969286	0.807607
HSD17B13	B13_OA 04	3071	outside	0.969287	0.807608
HSD17B13	B13_OA 04	3071	outside	0.969286	0.807607
HSD17B13	B13_OA 04	3071	outside	0.969286	0.807607
HSD17B13	B13_OA 04	3071	outside	0.969286	0.807607
HSD17B13	B13_OA 04	3071	outside	0.969287	0.807608
HSD17B13	B13_OA 04	3071	outside	0.969286	0.807607
HSD17B13	B13_OA 04	3346	outside	0.969296	0.811424
HSD17B13	B13_OA 04	3346	outside	0.969296	0.811424
HSD17B13	B13_OA 04	3346	outside	0.969296	0.811424
HSD17B13	B13_OA 04	3346	outside	0.969296	0.811424
HSD17B13	B13_OA 04	3346	outside	0.969296	0.811423
HSD17B13	B13_OA 04	3346	outside	0.969296	0.811424
HSD17B13	B13_OA 04	3346	outside	0.969296	0.811424
HSD17B13	B13_OA 04	3346	outside	0.969296	0.811424
HSD17B13	B13_OA 04	3346	outside	0.969296	0.811424
HSD17B13	B13_OA 04	3346	outside	0.969296	0.811424
HSD17B13	B13_OA 04	3715	outside	0.959453	1.30966
HSD17B13	B13_OA 04	3715	outside	0.959637	1.30991
HSD17B13	B13_OA 04	3773	outside	0.963563	1.13025
HSD17B13	B13_OA 04	3773	outside	0.963563	1.13025
HSD17B13	B13_OA 04	3783	inside	0.951555	2.00855
HSD17B13	B13_OA 04	3964	outside	0.978088	0.419741
HSD17B13	B13_OA 04	3964	outside	0.978072	0.419734
HSD17B13	B13_OA 04	3964	outside	0.977853	0.41964
HSD17B13	B13_OA 04	3964	outside	0.978072	0.419734
HSD17B13	B13_OA 04	3964	outside	0.978072	0.419734
HSD17B13	B13_OA 04	3964	outside	0.97747	0.419476
HSD17B13	B13_OA 04	3964	outside	0.978072	0.419734
HSD17B13	B13_OA 04	3964	outside	0.978072	0.419734
HSD17B13	B13_OA 04	3964	outside	0.978072	0.419734
HSD17B13	B13_OA 04	3964	outside	0.978072	0.419735
HSD17B13	B13_OA 04	3964	outside	0.978072	0.419734
HSD17B13	B13_OA 04	3964	outside	0.978072	0.419734
HSD17B13	B13_OA 04	3964	outside	0.97805	0.419725
HSD17B13	B13_OA 04	3964	outside	0.978072	0.419734
HSD17B13	B13_OA 04	3964	outside	0.977611	0.419537
HSD17B13	B13_OA 04	3964	outside	0.978149	0.419767
HSD17B13	B13_OA 04	3964	outside	0.978072	0.419734
HSD17B13	B13_OA 04	3964	outside	0.978094	0.419744
HSD17B13	B13_OA 04	3964	outside	0.978088	0.419741
HSD17B13	B13_OA 04	3964	outside	0.978073	0.419735
HSD17B13	B13_OA 04	4010	outside	0.956913	1.6018
HSD17B13	B13_OA 04	4010	outside	0.956913	1.6018
HSD17B13	B13_OA 04	4049	outside	0.970068	0.778563
HSD17B13	B13_OA 04	4049	outside	0.970068	0.778563
HSD17B13	B13_OA 04	4157	outside	0.965802	1.0162
HSD17B13	B13_OA 04	4157	outside	0.965802	1.0162
HSD17B13	B13_OA 04	4200	outside	0.971573	0.694847
HSD17B13	B13_OA 04	4200	outside	0.971573	0.694847
HSD17B13	B13_OA 04	4200	outside	0.971573	0.694847
HSD17B13	B13_OA 04	4200	outside	0.971572	0.694847
HSD17B13	B13_OA 04	4200	outside	0.971571	0.694846
HSD17B13	B13_OA 04	4200	outside	0.971572	0.694847
HSD17B13	B13_OA 04	4200	outside	0.971573	0.694847
HSD17B13	B13_OA 04	4252	outside	0.957823	1.5258
HSD17B13	B13_OA 04	4285	outside	0.959902	1.3939
HSD17B13	B13_OA 04	4285	outside	0.959902	1.3939
HSD17B13	B13_OA 04	4285	outside	0.959902	1.3939
HSD17B13	B13_OA 04	4362	outside	0.960683	1.32084
HSD17B13	B13_OA 04	4362	outside	0.960709	1.32088
HSD17B13	B13_OA 04	4362	outside	0.960709	1.32088
HSD17B13	B13_OA 04	4549	outside	0.97479	0.515958
HSD17B13	B13_OA 04	4549	outside	0.974702	0.515911
HSD17B13	B13_OA 04	4549	outside	0.974699	0.515909
HSD17B13	B13_OA 04	4549	outside	0.974699	0.515909
HSD17B13	B13_OA 04	4549	outside	0.974932	0.516033
HSD17B13	B13_OA 04	4549	outside	0.993221	0.525713
HSD17B13	B13_OA 04	4549	outside	0.974685	0.515902
HSD17B13	B13_OA 04	4549	outside	0.974665	0.515891
HSD17B13	B13_OA 04	4549	outside	0.974788	0.515956
HSD17B13	B13_OA 04	4549	outside	0.974403	0.515752
HSD17B13	B13_OA 04	4549	outside	0.973987	0.515532
HSD17B13	B13_OA 04	4549	outside	0.974665	0.515891
HSD17B13	B13_OA 04	4549	outside	0.974665	0.515891
HSD17B13	B13_OA 04	4549	outside	0.974751	0.515937
HSD17B13	B13_OA 04	4549	outside	0.974664	0.515891
HSD17B13	B13_OA 04	4549	outside	0.974665	0.515891
HSD17B13	B13_OA 04	4549	outside	0.974665	0.515891
HSD17B13	B13_OA 04	4549	outside	0.974664	0.515891
HSD17B13	B13_OA 04	4549	outside	0.974665	0.515891
HSD17B13	B13_OA 04	4568	inside	0.954533	1.74518
HSD17B13	B13_OA 04	4568	inside	0.954545	1.7452
HSD17B13	B13_OA 04	4568	inside	0.954545	1.7452
HSD17B13	B13_OA 04	4568	inside	0.954574	1.74525
HSD17B13	B13_OA 04	4568	inside	0.954529	1.74517
HSD17B13	B13_OA 04	4568	inside	0.954544	1.7452
HSD17B13	B13_OA 04	4568	inside	0.954545	1.7452
HSD17B13	B13_OA 04	4568	inside	0.95164	1.73989
HSD17B13	B13_OA 04	4568	inside	0.954567	1.74524
HSD17B13	B13_OA 04	4568	inside	0.954462	1.74505
HSD17B13	B13_OA 04	4568	inside	0.954545	1.7452
HSD17B13	B13_OA 04	4568	inside	0.948032	1.73329
HSD17B13	B13_OA 04	4887	outside	0.954959	1.68828
HSD17B13	B13_OA 04	4887	outside	0.95496	1.68828
HSD17B13	B13_OA 04	5381	outside	0.956522	1.61655
HSD17B13	B13_OA 04	5381	outside	0.956522	1.61655
HSD17B13	B13_OA 04	5381	outside	0.956521	1.61654
HSD17B13	B13_OA 05	2470	outside	0.964289	0.996085
HSD17B13	B13_OA 05	2470	outside	0.96438	0.996179
HSD17B13	B13_OA 05	2470	outside	0.96438	0.996179
HSD17B13	B13_OA 05	2508	inside	0.980879	0.322775
HSD17B13	B13_OA 05	2508	inside	0.980879	0.322775
HSD17B13	B13_OA 05	2508	outside	0.980842	0.322763
HSD17B13	B13_OA 05	2508	outside	0.980879	0.322775
HSD17B13	B13_OA 05	2508	outside	0.980861	0.322769
HSD17B13	B13_OA 05	2508	outside	0.980861	0.32277
HSD17B13	B13_OA 05	3000	inside	0.959821	1.3774
HSD17B13	B13_OA 05	3000	outside	0.959821	1.3774
HSD17B13	B13_OA 05	3000	outside	0.959866	1.37746
HSD17B13	B13_OA 05	5143	outside	0.961109	1.29659
HSD17B13	B13_OA 05	5143	outside	0.961024	1.29648
HSD17B13	B13_OA 05	5143	outside	0.961109	1.29659
HSD17B13	B13_OA 05	5143	outside	0.961139	1.29664
HSD17B13	B13_OA 05	6739	outside	0.95542	1.68815
HSD17B13	B13_OA 05	6739	inside	0.95542	1.68815
HSD17B13	B13_OA 05	7188	outside	0.971221	0.659925
HSD17B13	B13_OA 05	7188	outside	0.971222	0.659925
HSD17B13	B13_OA 05	9715	outside	0.9701	0.670376
HSD17B13	B13_OA 05	9715	outside	0.9701	0.670376
HSD17B13	B13_OA 05	9715	outside	0.9701	0.670376
HSD17B13	B13_OA 05	9715	outside	0.970099	0.670375
HSD17B13	B13_OA 05	9715	outside	0.970416	0.670594
HSD17B13	B13_OA 05	9715	outside	0.9701	0.670376
HSD17B13	B13_OA 05	9715	outside	0.9701	0.670376
HSD17B13	B13_OA 05	9715	inside	0.9701	0.670376
HSD17B13	B13_OA 05	9715	inside	0.969997	0.670305
HSD17B13	B13_OA 05	9715	inside	0.970121	0.670391
HSD17B13	B13_OA 05	13799	inside	0.97246	0.654109
HSD17B13	B13_OA 05	13799	outside	0.97246	0.654109
HSD17B13	B13_OA 05	13799	outside	0.97246	0.654109
HSD17B13	B13_OA 05	13799	inside	0.97246	0.654109
HSD17B13	B13_OA 05	13799	inside	0.97246	0.654109
HSD17B13	B13_OA 05	13799	outside	0.97246	0.654109
HSD17B13	B13_OA 05	13799	outside	0.97246	0.654109
HSD17B13	B13_OA 05	13799	inside	0.97246	0.654109
HSD17B13	B13_OA 05	13799	inside	0.97246	0.654109
HSD17B13	B13_OA 05	13799	inside	0.97246	0.654109
HSD17B13	B13_OA 05	13799	outside	0.97246	0.654109
HSD17B13	B13_OA 05	13799	outside	0.97246	0.654109
HSD17B13	B13_OA 05	13799	outside	0.972462	0.654111
HSD17B13	B13_OA 05	13799	outside	0.97246	0.654109
HSD17B13	B13_OA 05	496	outside	0.964691	1.06887
HSD17B13	B13_OA 05	496	outside	0.964691	1.06887
HSD17B13	B13_OA 05	496	outside	0.964691	1.06887
HSD17B13	B13_OA 05	496	outside	0.964691	1.06887
HSD17B13	B13_OA 05	589	outside	0.966557	0.97698
HSD17B13	B13_OA 05	589	outside	0.966553	0.976976
HSD17B13	B13_OA 05	589	outside	0.966553	0.976976
HSD17B13	B13_OA 05	589	outside	0.966553	0.976976
HSD17B13	B13_OA 05	636	outside	0.968964	0.842343
HSD17B13	B13_OA 05	636	outside	0.968964	0.842343
HSD17B13	B13_OA 05	636	outside	0.968964	0.842343
HSD17B13	B13_OA 05	662	outside	0.969016	0.796038
HSD17B13	B13_OA 05	662	outside	0.969019	0.796041
HSD17B13	B13_OA 05	662	outside	0.969019	0.796041
HSD17B13	B13_OA 05	662	outside	0.969019	0.796041
HSD17B13	B13_OA 05	662	outside	0.969019	0.796041
HSD17B13	B13_OA 05	682	outside	0.949604	2.18426
HSD17B13	B13_OA 05	720	outside	0.969123	0.777288
HSD17B13	B13_OA 05	720	outside	0.969123	0.777288
HSD17B13	B13_OA 05	720	outside	0.969123	0.777288
HSD17B13	B13_OA 05	720	outside	0.969123	0.777288
HSD17B13	B13_OA 05	749	outside	0.971073	0.730853
HSD17B13	B13_OA 05	749	outside	0.970732	0.730597
HSD17B13	B13_OA 05	749	outside	0.971126	0.730894
HSD17B13	B13_OA 05	749	outside	0.971073	0.730853
HSD17B13	B13_OA 05	749	outside	0.970949	0.73076
HSD17B13	B13_OA 05	749	outside	0.971073	0.730853
HSD17B13	B13_OA 05	849	inside	0.950625	2.10873
HSD17B13	B13_OA 05	849	inside	0.950625	2.10873
HSD17B13	B13_OA 05	849	inside	0.950625	2.10873
HSD17B13	B13_OA 05	1070	outside	0.96327	1.06686
HSD17B13	B13_OA 05	1070	outside	0.963863	1.06751
HSD17B13	B13_OA 05	1082	outside	0.955556	1.69957
HSD17B13	B13_OA 05	1082	outside	0.955556	1.69957
HSD17B13	B13_OA 05	1154	outside	0.958111	1.5153
HSD17B13	B13_OA 05	1194	outside	0.96433	1.05935
HSD17B13	B13_OA 05	1194	outside	0.96433	1.05935
HSD17B13	B13_OA 05	1245	outside	0.957548	1.5498
HSD17B13	B13_OA 05	1245	outside	0.957328	1.54944
HSD17B13	B13_OA 05	1245	outside	0.957314	1.54942
HSD17B13	B13_OA 05	1245	outside	0.957329	1.54944
HSD17B13	B13_OA 05	1327	outside	0.958178	1.50947
HSD17B13	B13_OA 05	1327	outside	0.957871	1.50899
HSD17B13	B13_OA 05	1415	outside	0.967792	0.88026
HSD17B13	B13_OA 05	1415	outside	0.967792	0.88026
HSD17B13	B13_OA 05	1490	outside	0.97159	0.669698
HSD17B13	B13_OA 05	1490	outside	0.971591	0.669699
HSD17B13	B13_OA 05	1490	outside	0.971591	0.669699
HSD17B13	B13_OA 05	1750	outside	0.970763	0.730834
HSD17B13	B13_OA 05	1750	outside	0.970653	0.730751
HSD17B13	B13_OA 05	1750	outside	0.970763	0.730834
HSD17B13	B13_OA 05	1820	outside	0.976448	0.488969
HSD17B13	B13_OA 05	1820	outside	0.97645	0.488969
HSD17B13	B13_OA 05	1833	outside	0.961109	1.32354
HSD17B13	B13_OA 05	1833	outside	0.961109	1.32354
HSD17B13	B13_OA 05	1833	outside	0.961109	1.32354
HSD17B13	B13_OA 05	1833	outside	0.961109	1.32354
HSD17B13	B13_OA 05	1871	outside	0.953399	1.84848
HSD17B13	B13_OA 05	1923	outside	0.967144	0.911716
HSD17B13	B13_OA 05	1923	outside	0.967144	0.911716
HSD17B13	B13_OA 05	1923	outside	0.967144	0.911716
HSD17B13	B13_OA 05	1923	outside	0.967149	0.911721
HSD17B13	B13_OA 05	1923	outside	0.967143	0.911715
HSD17B13	B13_OA 05	2035	inside	0.952653	1.89603
HSD17B13	B13_OA 05	2035	inside	0.952921	1.89657
HSD17B13	B13_OA 05	2035	inside	0.952921	1.89657
HSD17B13	B13_OA 05	2035	inside	0.952921	1.89657
HSD17B13	B13_OA 05	2035	inside	0.952921	1.89657
HSD17B13	B13_OA 05	2104	outside	0.976302	0.493184
HSD17B13	B13_OA 05	2104	outside	0.976302	0.493184
HSD17B13	B13_OA 05	2104	outside	0.976307	0.493187
HSD17B13	B13_OA 05	2104	outside	0.976302	0.493184
HSD17B13	B13_OA 05	2104	outside	0.976302	0.493184
HSD17B13	B13_OA 05	2399	outside	0.971797	0.689955
HSD17B13	B13_OA 05	2399	outside	0.971797	0.689955
HSD17B13	B13_OA 05	2399	outside	0.971797	0.689955
HSD17B13	B13_OA 05	2399	outside	0.971797	0.689955
HSD17B13	B13_OA 05	2627	inside	0.9579	1.53828
HSD17B13	B13_OA 05	2627	inside	0.9579	1.53828
HSD17B13	B13_OA 05	2627	inside	0.9579	1.53828
HSD17B13	B13_OA 05	2627	inside	0.9579	1.53828
HSD17B13	B13_OA 05	2627	inside	0.9579	1.53828
HSD17B13	B13_OA 05	2627	inside	0.9579	1.53828
HSD17B13	B13_OA 05	2627	inside	0.9579	1.53828
HSD17B13	B13_OA 05	2627	inside	0.9579	1.53828
HSD17B13	B13_OA 05	2627	inside	0.9579	1.53828
HSD17B13	B13_OA 05	2666	outside	0.957143	1.39691
HSD17B13	B13_OA 05	2666	outside	0.957322	1.39717
HSD17B13	B13_OA 05	2666	outside	0.956065	1.39534
HSD17B13	B13_OA 05	2689	outside	0.965079	0.985276
HSD17B13	B13_OA 05	2689	outside	0.965079	0.985276
HSD17B13	B13_OA 05	2689	outside	0.965079	0.985275
HSD17B13	B13_OA 05	2689	outside	0.965079	0.985276
HSD17B13	B13_OA 05	2689	outside	0.965085	0.985282
HSD17B13	B13_OA 05	2689	outside	0.965082	0.985279
HSD17B13	B13_OA 05	2689	outside	0.965064	0.98526
HSD17B13	B13_OA 05	2689	outside	0.965079	0.985276
HSD17B13	B13_OA 05	2706	outside	0.975313	0.508192
HSD17B13	B13_OA 05	2706	outside	0.975327	0.508199
HSD17B13	B13_OA 05	2706	outside	0.975327	0.508199
HSD17B13	B13_OA 05	2706	outside	0.975327	0.508199
HSD17B13	B13_OA 05	2706	outside	0.975327	0.508199
HSD17B13	B13_OA 05	2706	outside	0.975327	0.508199
HSD17B13	B13_OA 05	2712	outside	0.960336	1.36117
HSD17B13	B13_OA 05	2712	outside	0.960337	1.36117
HSD17B13	B13_OA 05	2712	outside	0.960337	1.36117
HSD17B13	B13_OA 05	2724	outside	0.972808	0.609651
HSD17B13	B13_OA 05	2724	outside	0.972796	0.609643
HSD17B13	B13_OA 05	2724	outside	0.972811	0.609653
HSD17B13	B13_OA 05	2817	outside	0.964521	1.06776
HSD17B13	B13_OA 05	2817	outside	0.96452	1.06776
HSD17B13	B13_OA 05	2941	inside	0.961894	1.24583
HSD17B13	B13_OA 05	2941	inside	0.961843	1.24576
HSD17B13	B13_OA 05	2941	inside	0.961893	1.24583
HSD17B13	B13_OA 05	2941	inside	0.961894	1.24583
HSD17B13	B13_OA 05	2941	inside	0.961894	1.24583
HSD17B13	B13_OA 05	2941	inside	0.961894	1.24583
HSD17B13	B13_OA 05	2941	inside	0.962208	1.24624
HSD17B13	B13_OA 05	2941	inside	0.961894	1.24583
HSD17B13	B13_OA 05	2941	inside	0.961894	1.24583
HSD17B13	B13_OA 05	2955	outside	0.976211	0.490642
HSD17B13	B13_OA 05	2955	outside	0.976211	0.490642
HSD17B13	B13_OA 05	2955	outside	0.976211	0.490642
HSD17B13	B13_OA 05	2955	outside	0.976211	0.490642
HSD17B13	B13_OA 05	2955	outside	0.976135	0.490604
HSD17B13	B13_OA 05	2955	outside	0.976211	0.490642
HSD17B13	B13_OA 05	2955	outside	0.976211	0.490642
HSD17B13	B13_OA 05	2955	outside	0.976211	0.490642
HSD17B13	B13_OA 05	2955	outside	0.976211	0.490642
HSD17B13	B13_OA 05	2955	outside	0.976211	0.490642
HSD17B13	B13_OA 05	2955	outside	0.976211	0.490642
HSD17B13	B13_OA 05	2955	outside	0.976211	0.490642
HSD17B13	B13_OA 05	2955	outside	0.976211	0.490642
HSD17B13	B13_OA 05	2955	outside	0.976211	0.490642
HSD17B13	B13_OA 05	2955	outside	0.976211	0.490642
HSD17B13	B13_OA 05	2955	outside	0.976211	0.490642
HSD17B13	B13_OA 05	2955	outside	0.976211	0.490642
HSD17B13	B13_OA 05	2955	outside	0.976211	0.490642
HSD17B13	B13_OA 05	2982	outside	0.978904	0.383261
HSD17B13	B13_OA 05	2982	outside	0.978838	0.383235
HSD17B13	B13_OA 05	2982	outside	0.978838	0.383235
HSD17B13	B13_OA 05	2982	outside	0.978838	0.383235
HSD17B13	B13_OA 05	2982	outside	0.978837	0.383235
HSD17B13	B13_OA 05	2982	outside	0.978838	0.383235
HSD17B13	B13_OA 05	2982	outside	0.978838	0.383235
HSD17B13	B13_OA 05	2982	outside	0.978838	0.383235
HSD17B13	B13_OA 05	2982	outside	0.978838	0.383235
HSD17B13	B13_OA 05	2982	outside	0.978838	0.383235
HSD17B13	B13_OA 05	2982	outside	0.978838	0.383235
HSD17B13	B13_OA 05	2982	outside	0.978838	0.383235
HSD17B13	B13_OA 05	2982	outside	0.979959	0.383674
HSD17B13	B13_OA 05	2982	outside	0.978838	0.383235
HSD17B13	B13_OA 05	2982	outside	0.978838	0.383235
HSD17B13	B13_OA 05	2982	outside	0.97882	0.383228
HSD17B13	B13_OA 05	2982	outside	0.978838	0.383235
HSD17B13	B13_OA 05	3076	outside	0.971258	0.681105
HSD17B13	B13_OA 05	3076	outside	0.971261	0.681107
HSD17B13	B13_OA 05	3076	outside	0.971261	0.681107
HSD17B13	B13_OA 05	3076	outside	0.971261	0.681107
HSD17B13	B13_OA 05	3076	outside	0.971261	0.681107
HSD17B13	B13_OA 05	3076	outside	0.971261	0.681107
HSD17B13	B13_OA 05	3076	outside	0.971261	0.681107
HSD17B13	B13_OA 05	3110	inside	0.959671	1.37709
HSD17B13	B13_OA 05	3110	inside	0.959671	1.37709
HSD17B13	B13_OA 05	3110	inside	0.959671	1.37709
HSD17B13	B13_OA 05	3110	inside	0.959671	1.37709
HSD17B13	B13_OA 05	3110	inside	0.959671	1.37709
HSD17B13	B13_OA 05	3110	inside	0.959671	1.37709
HSD17B13	B13_OA 05	3110	inside	0.95967	1.37709
HSD17B13	B13_OA 05	3110	inside	0.959671	1.37709
HSD17B13	B13_OA 05	3353	outside	0.951087	2.00799
HSD17B13	B13_OA 05	3353	outside	0.95106	2.00794
HSD17B13	B13_OA 05	3353	outside	0.952033	2.00999
HSD17B13	B13_OA 05	3353	outside	0.951091	2.008
HSD17B13	B13_OA 05	3353	outside	0.951113	2.00805
HSD17B13	B13_OA 05	3353	outside	0.951088	2.008
HSD17B13	B13_OA 05	3353	outside	0.95146	2.00878
HSD17B13	B13_OA 05	3353	outside	0.947977	2.00143
HSD17B13	B13_OA 05	3353	outside	0.9534	2.01288
HSD17B13	B13_OA 05	3353	outside	0.952462	2.0109
HSD17B13	B13_OA 05	3353	outside	0.951225	2.00828
HSD17B13	B13_OA 05	3358	outside	0.97418	0.575366
HSD17B13	B13_OA 05	3358	outside	0.97418	0.575366
HSD17B13	B13_OA 05	3358	outside	0.97418	0.575366
HSD17B13	B13_OA 05	3358	outside	0.97418	0.575366
HSD17B13	B13_OA 05	3358	outside	0.974179	0.575365
HSD17B13	B13_OA 05	3358	outside	0.97418	0.575366
[truncated: 3,801 more rows]

## Sheet: Extended Data Fig 3c-e
The source data for these figures can be found at https://data.mendeley.com/datasets/zbtvr59j2p/1
filename: Mizrak_SourceData_ED_Fig3c-e.csv
filename: Mizrak_SourceData_ED_Fig3d.csv

## Sheet: Extended Data Fig 3f
filename	track_id	start_time	D	Loc	X	Y
WT_BSA 06	378	3.9851	0.22836	outside	0.487226	1.11792
WT_BSA 06	378	3.98561	0.258646	outside	0.484404	1.10326
WT_BSA 06	378	3.98579	0.369699	outside	0.469809	1.09743
WT_BSA 06	378	3.98597	0.548606	outside	0.473892	1.10136
WT_BSA 06	378	3.98615	0.499695	outside	0.486497	1.09165
WT_BSA 06	378	3.98632	0.44073	outside	0.501037	1.08036
WT_BSA 06	378	3.9865	0.491335	outside	0.50329	1.07256
WT_BSA 06	378	3.98668	0.732115	outside	0.495476	1.07527
WT_BSA 06	378	3.98686	0.743787	outside	0.496278	1.06276
WT_BSA 06	378	3.98704	0.63503	outside	0.507568	1.04551
WT_BSA 06	378	3.98721	0.614958	outside	0.498025	1.02898
WT_BSA 06	378	3.98739	0.37164	outside	0.508038	1.00007
WT_BSA 06	378	3.98757	0.280027	outside	0.506789	0.954655
WT_BSA 06	378	3.98774	0.418777	outside	0.506789	0.952031
WT_BSA 06	378	3.98809	0.506658	outside	0.505934	0.962407
WT_BSA 06	378	3.98843	0.330346	outside	0.518557	0.98718
WT_BSA 06	378	3.98861	0.365521	outside	0.541638	0.995871
WT_BSA 06	378	3.98879	0.287854	outside	0.516428	1.01042
WT_BSA 06	378	3.98897	0.480906	outside	0.500854	1.02054
WT_BSA 06	378	3.98914	0.449889	outside	0.513818	1.0245
WT_BSA 06	378	3.98932	0.428495	outside	0.526366	1.03265
WT_BSA 06	378	3.9895	0.277522	outside	0.551375	1.04379
WT_BSA 06	378	3.98967	0.0524944	outside	0.586997	1.01965
WT_BSA 06	378	3.99069	0.110363	outside	0.594743	1.0233
WT_BSA 06	378	3.99103	0.120074	outside	0.592165	1.03671
WT_BSA 06	378	3.99121	0.172322	outside	0.588959	1.04504
WT_BSA 06	378	3.99138	0.332722	outside	0.584224	1.05734
WT_BSA 06	378	3.99156	0.423603	outside	0.587125	1.05231
WT_BSA 06	378	3.99174	0.458507	outside	0.600378	1.03796
WT_BSA 06	378	3.99192	0.333832	outside	0.600378	1.00137
WT_BSA 06	378	3.99209	0.327608	outside	0.588989	0.999856
WT_BSA 06	378	3.99227	0.384332	outside	0.588232	1.00903
WT_BSA 06	378	3.99245	0.515123	outside	0.588233	1.02211
WT_BSA 06	378	3.99263	0.352358	outside	0.56677	1.02211
WT_BSA 06	378	3.99297	0.161134	outside	0.520471	1.01381
WT_BSA 06	378	3.99315	0.268669	outside	0.513568	1.01894
WT_BSA 06	378	3.99333	0.333984	outside	0.51792	1.0325
WT_BSA 06	378	3.9935	0.326739	outside	0.524813	1.02056
WT_BSA 06	378	3.99368	0.312071	outside	0.535829	1.01238
WT_BSA 06	378	3.99386	0.286286	outside	0.546933	1.01542
WT_BSA 06	378	3.99404	0.116529	outside	0.577672	1.01329
WT_BSA 06	378	3.99421	0.048424	outside	0.572303	1.03056
WT_BSA 06	378	3.99439	0.0664137	outside	0.580857	1.02714
WT_BSA 06	378	3.99457	0.119866	outside	0.577251	1.02589
WT_BSA 06	378	3.99475	0.0581464	outside	0.577252	1.04405
WT_BSA 06	378	3.99492	0.0903282	outside	0.576259	1.04233
WT_BSA 06	378	3.9951	0.159825	outside	0.574446	1.03605
WT_BSA 06	378	3.99528	0.23306	outside	0.5723	1.03977
WT_BSA 06	378	3.99546	0.181122	outside	0.589858	1.03977
WT_BSA 06	378	3.99563	0.189076	outside	0.593729	1.04647
WT_BSA 06	378	3.99581	0.357136	outside	0.607603	1.03941
WT_BSA 06	378	3.99599	0.191682	outside	0.594779	1.0594
WT_BSA 06	378	3.99633	0.173303	outside	0.585219	1.0801
WT_BSA 06	378	3.99651	0.219004	outside	0.587706	1.08871
WT_BSA 06	378	3.99669	0.279971	outside	0.592708	1.08252
WT_BSA 06	378	3.99687	0.211758	outside	0.613594	1.09087
WT_BSA 06	378	3.99704	0.405548	outside	0.59801	1.09087
WT_BSA 06	378	3.99722	0.662949	outside	0.598707	1.10895
WT_BSA 06	378	3.99757	0.488249	outside	0.62542	1.10124
WT_BSA 06	378	3.99774	0.436794	outside	0.627729	1.08523
WT_BSA 06	378	3.99792	0.178027	outside	0.643437	1.05802
WT_BSA 06	378	3.9981	0.251292	outside	0.644378	1.06616
WT_BSA 06	378	3.99828	0.209628	outside	0.655482	1.05876
WT_BSA 06	378	3.99845	0.0739536	outside	0.681404	1.05876
WT_BSA 06	378	3.99863	0.139225	outside	0.682562	1.0688
WT_BSA 06	378	3.99881	0.162217	outside	0.688107	1.05151
WT_BSA 06	378	3.99899	0.370289	outside	0.681778	1.03616
WT_BSA 06	378	3.99916	0.260712	outside	0.696315	1.06973
WT_BSA 06	378	3.99934	0.276704	outside	0.688011	1.06613
WT_BSA 06	378	3.99952	0.360686	outside	0.675572	1.04997
WT_BSA 06	378	3.99969	0.132715	outside	0.660624	1.07586
WT_BSA 06	378	3.99987	0.195664	outside	0.663946	1.08737
WT_BSA 06	378	4.00022	0.249173	outside	0.654756	1.08054
WT_BSA 06	378	4.00056	0.392075	outside	0.617812	1.05922
WT_BSA 06	378	4.00074	0.619399	outside	0.622093	1.05427
WT_BSA 06	378	4.00092	0.190467	outside	0.64119	1.08262
WT_BSA 06	378	4.00109	0.173406	outside	0.64981	1.08902
WT_BSA 06	378	4.00127	0.196379	outside	0.65098	1.09509
WT_BSA 06	378	4.00145	0.0846954	outside	0.647643	1.11822
WT_BSA 06	378	4.00179	0.213529	outside	0.638339	1.13971
WT_BSA 06	378	4.00197	0.113989	outside	0.657515	1.12863
WT_BSA 06	378	4.00215	0.16515	outside	0.650944	1.12484
WT_BSA 06	378	4.00249	0.305788	outside	0.673247	1.13485
WT_BSA 06	378	4.00284	0.295565	outside	0.678899	1.11527
WT_BSA 06	378	4.00301	0.246942	outside	0.666896	1.1096
WT_BSA 06	378	4.00319	0.389363	outside	0.659206	1.11959
WT_BSA 06	378	4.00337	0.254343	outside	0.639538	1.10681
WT_BSA 06	378	4.00372	0.112346	outside	0.640802	1.0827
WT_BSA 06	378	4.00389	0.155846	outside	0.641673	1.0812
WT_BSA 06	378	4.00407	0.203722	outside	0.637152	1.0756
WT_BSA 06	378	4.00425	0.221414	outside	0.643718	1.0617
WT_BSA 06	378	4.00442	0.412825	outside	0.6494	1.03545
WT_BSA 06	378	4.0046	0.476302	outside	0.652365	1.04315
WT_BSA 06	378	4.00478	0.658082	outside	0.650093	1.04446
WT_BSA 06	378	4.00496	0.345985	outside	0.642196	1.07182
WT_BSA 06	378	4.0053	0.171507	outside	0.629199	1.09996
WT_BSA 06	378	4.00548	0.236167	outside	0.620441	1.10375
WT_BSA 06	378	4.00566	0.412052	outside	0.610715	1.10375
WT_BSA 06	378	4.00584	0.881782	outside	0.609244	1.08082
WT_BSA 06	378	4.00601	0.460029	outside	0.620829	1.11594
WT_BSA 06	378	4.00619	0.186459	outside	0.64651	1.12483
WT_BSA 06	378	4.00637	0.129429	outside	0.658624	1.14022
WT_BSA 06	378	4.00654	0.0640775	outside	0.686684	1.13736
WT_BSA 06	378	4.00672	0.0597153	outside	0.679012	1.13634
WT_BSA 06	378	4.00707	0.0982007	outside	0.661611	1.14064
WT_BSA 06	378	4.00724	0.157478	outside	0.655453	1.13472
WT_BSA 06	378	4.00759	0.0799177	outside	0.6845	1.13053
WT_BSA 06	378	4.00777	0.0505714	outside	0.680682	1.10628
WT_BSA 06	378	4.00794	0.0367337	outside	0.683677	1.11493
WT_BSA 06	378	4.00812	0.0529997	outside	0.693257	1.11342
WT_BSA 06	378	4.0088	0.0484429	outside	0.679274	1.12069
WT_BSA 06	378	4.00948	0.0762671	outside	0.682461	1.12253
WT_BSA 06	378	4.00982	0.102585	outside	0.687267	1.13085
WT_BSA 06	378	4.01117	0.364864	outside	0.668739	1.16829
WT_BSA 06	378	4.01168	0.563799	outside	0.696426	1.16349
WT_BSA 06	378	4.01185	0.344946	outside	0.696426	1.13438
WT_BSA 06	378	4.01203	0.338764	outside	0.686596	1.12783
WT_BSA 06	378	4.01221	0.488571	outside	0.680816	1.13476
WT_BSA 06	378	4.01255	0.432854	outside	0.671318	1.11831
WT_BSA 06	378	4.0129	0.55094	outside	0.672476	1.10827
WT_BSA 06	378	4.01308	0.673015	outside	0.664309	1.1067
WT_BSA 06	378	4.01325	0.506946	outside	0.645223	1.09144
WT_BSA 06	378	4.0136	0.38782	outside	0.652601	1.04458
WT_BSA 06	378	4.01378	0.330929	outside	0.637421	1.04572
WT_BSA 06	378	4.01412	0.556532	outside	0.635429	1.03882
WT_BSA 06	378	4.0143	0.284024	outside	0.602236	1.03882
WT_BSA 06	378	4.01448	0.429079	outside	0.608662	1.04006
WT_BSA 06	378	4.01465	0.418305	outside	0.599472	1.04688
WT_BSA 06	378	4.015	0.300822	outside	0.59455	1.08099
WT_BSA 06	378	4.01518	0.400045	outside	0.591467	1.07298
WT_BSA 06	378	4.01535	0.404164	outside	0.576209	1.06417
WT_BSA 06	378	4.01553	0.347462	outside	0.553257	1.06651
WT_BSA 06	378	4.01571	0.0998735	outside	0.537762	1.10677
WT_BSA 06	378	4.01589	0.168189	outside	0.539804	1.11031
WT_BSA 06	378	4.01606	0.213965	outside	0.546388	1.10512
WT_BSA 06	378	4.01641	0.268597	outside	0.539588	1.10041
WT_BSA 06	378	4.01675	0.252783	outside	0.520515	1.08625
WT_BSA 06	378	4.0171	0.280452	outside	0.534966	1.07889
WT_BSA 06	378	4.01744	0.351301	outside	0.534966	1.06959
WT_BSA 06	378	4.01762	0.587079	outside	0.551465	1.07127
WT_BSA 06	378	4.0178	0.644101	outside	0.549774	1.06054
WT_BSA 06	378	4.01814	0.57132	outside	0.541724	1.0373
WT_BSA 06	378	4.01832	0.472325	outside	0.527079	1.02884
WT_BSA 06	378	4.0185	0.631601	outside	0.524968	1.02519
WT_BSA 06	378	4.01868	0.449101	outside	0.504484	1.02012
WT_BSA 06	378	4.01885	0.180475	outside	0.479593	1.0076
WT_BSA 06	378	4.01903	0.265394	outside	0.478012	1.00486
WT_BSA 06	378	4.01921	0.0979704	outside	0.450454	0.997324
WT_BSA 06	378	4.01939	0.141095	outside	0.457103	1.00465
WT_BSA 06	378	4.01973	0.0850393	outside	0.439648	1.01579
WT_BSA 06	378	4.02008	0.152116	outside	0.422704	1.01383
WT_BSA 06	378	4.02025	0.246399	outside	0.42751	1.00551
WT_BSA 06	378	4.02043	0.298327	outside	0.461611	1.02368
WT_BSA 06	378	4.02061	0.337922	outside	0.457081	1.01584
WT_BSA 06	378	4.02079	0.405914	outside	0.448323	1.01963
WT_BSA 06	378	4.02096	0.122833	outside	0.410451	1.01963
WT_BSA 06	378	4.02114	0.116187	outside	0.411545	1.01015
WT_BSA 06	378	4.02132	0.10535	outside	0.397626	0.990425
WT_BSA 06	378	4.02149	0.0951049	outside	0.414818	0.989006
WT_BSA 06	378	4.02167	0.138727	outside	0.399505	1.00542
WT_BSA 06	378	4.02202	0.148182	outside	0.416292	0.98604
WT_BSA 06	378	4.02219	0.122441	outside	0.429438	1.00467
WT_BSA 06	378	4.02237	0.258317	outside	0.452517	1.01336
WT_BSA 06	378	4.02338	0.386462	outside	0.431433	0.989732
WT_BSA 06	378	4.02356	0.170567	outside	0.391413	1.00538
WT_BSA 06	378	4.02374	0.330367	outside	0.370604	0.992277
WT_BSA 06	378	4.02391	0.199856	outside	0.391818	0.98703
WT_BSA 06	378	4.02409	0.0859276	outside	0.416853	0.98992
WT_BSA 06	378	4.02427	0.12979	outside	0.414485	1.01454
WT_BSA 06	378	4.02478	0.0356772	outside	0.430449	0.9915
WT_BSA 06	378	4.02612	0.0602366	outside	0.440438	0.9742
WT_BSA 06	378	4.02647	0.0648798	outside	0.453561	0.985562
WT_BSA 06	378	4.02664	0.0744254	outside	0.447629	0.988987
WT_BSA 06	378	4.02699	0.123032	outside	0.435524	0.988987
WT_BSA 06	378	4.02717	0.205611	outside	0.431515	0.97807
WT_BSA 06	378	4.02751	0.28098	outside	0.467124	0.975134
WT_BSA 06	378	4.02769	0.339952	outside	0.46072	0.97883
WT_BSA 06	378	4.02803	0.35391	outside	0.414969	0.988338
WT_BSA 06	378	4.02821	0.494499	outside	0.414969	0.988338
WT_BSA 06	378	4.02839	0.547183	outside	0.422203	0.998362
WT_BSA 06	378	4.02857	0.340635	outside	0.454307	0.983729
WT_BSA 06	378	4.02874	0.345443	outside	0.447878	1.00823
WT_BSA 06	378	4.02892	0.187101	outside	0.471829	1.00977
WT_BSA 06	378	4.02927	0.164125	outside	0.500071	1.02607
WT_BSA 06	378	4.02944	0.218564	outside	0.497799	1.02476
WT_BSA 06	378	4.02979	0.464268	outside	0.521137	1.00744
WT_BSA 06	378	4.02996	0.392033	outside	0.506347	1.00977
WT_BSA 06	378	4.03031	0.312579	outside	0.484339	1.00304
WT_BSA 06	378	4.03049	0.439572	outside	0.480061	1.00551
WT_BSA 06	378	4.03067	0.442541	outside	0.450671	0.994199
WT_BSA 06	378	4.03084	0.837968	outside	0.418402	1.00149
WT_BSA 06	378	4.03102	0.768369	outside	0.434129	1.01057
WT_BSA 06	378	4.0312	0.631745	outside	0.449952	1.04295
WT_BSA 06	378	4.03137	0.208234	outside	0.484196	1.03217
WT_BSA 06	378	4.03155	0.331185	outside	0.499351	1.04792
WT_BSA 06	378	4.03173	0.338742	outside	0.50008	1.03907
WT_BSA 06	378	4.03191	0.206094	outside	0.504452	1.02014
WT_BSA 06	378	4.03208	0.204603	outside	0.496331	1.00888
WT_BSA 06	378	4.03226	0.187969	outside	0.503677	0.975802
WT_BSA 06	378	4.03244	0.225552	outside	0.49035	0.981876
WT_BSA 06	378	4.03262	0.290889	outside	0.482236	1.00062
WT_BSA 06	378	4.03279	0.178586	outside	0.51408	1.0085
WT_BSA 06	378	4.03297	0.250774	outside	0.515743	1.00562
WT_BSA 06	378	4.03331	0.58002	outside	0.53916	0.998457
WT_BSA 06	378	4.03349	0.573523	outside	0.526452	0.992453
WT_BSA 06	378	4.03367	0.467529	outside	0.509105	0.997916
WT_BSA 06	378	4.03401	0.354653	outside	0.486617	0.997916
WT_BSA 06	378	4.03419	0.175604	outside	0.462328	0.997916
WT_BSA 06	378	4.03454	0.140913	outside	0.448631	1.01531
WT_BSA 06	378	4.03488	0.233048	outside	0.446851	1.01223
WT_BSA 06	378	4.03506	0.0984782	outside	0.420071	1.00628
WT_BSA 06	378	4.0354	0.186529	outside	0.402988	0.981247
WT_BSA 06	378	4.03558	0.163576	outside	0.428179	0.989974
WT_BSA 06	378	4.03626	0.173435	outside	0.42206	1.00663
WT_BSA 06	378	4.03644	0.217971	outside	0.422062	1.02022
WT_BSA 06	378	4.03661	0.31083	outside	0.419018	1.02549
WT_BSA 06	378	4.03679	0.409264	outside	0.426023	1.00729
WT_BSA 06	378	4.03713	0.433223	outside	0.413078	1.00242
WT_BSA 06	378	4.03748	0.236833	outside	0.381754	0.996992
WT_BSA 06	378	4.03766	0.237841	outside	0.371002	0.992852
WT_BSA 06	378	4.039	0.379798	outside	0.354757	1.00073
WT_BSA 06	378	4.03918	0.105572	outside	0.333744	1.02839
WT_BSA 06	378	4.03935	0.192046	outside	0.335838	1.02113
WT_BSA 06	378	4.03953	0.20869	outside	0.321082	1.0467
WT_BSA 06	378	4.03988	0.108355	outside	0.311631	1.02565
WT_BSA 06	378	4.04005	0.135324	outside	0.318153	1.00305
WT_BSA 06	378	4.04023	0.122938	outside	0.308482	1.00434
WT_BSA 06	378	4.04057	0.0576683	outside	0.295166	1.01972
WT_BSA 06	378	4.04075	0.0916698	outside	0.296156	1.018
WT_BSA 06	378	4.04093	0.145897	outside	0.303322	1.018
WT_BSA 06	378	4.04111	0.202296	outside	0.304985	1.02088
WT_BSA 06	378	4.04145	0.312103	outside	0.305777	1.02774
WT_BSA 06	378	4.04163	0.31692	outside	0.296473	1.04923
WT_BSA 06	378	4.04181	0.183898	outside	0.273995	1.02067
WT_BSA 06	378	4.04198	0.103875	outside	0.263535	1.03426
WT_BSA 06	378	4.0425	0.182366	outside	0.256631	1.03939
WT_BSA 06	378	4.04267	0.236324	outside	0.27805	1.06164
WT_BSA 06	378	4.04285	0.282901	outside	0.275341	1.05507
WT_BSA 06	378	4.0432	0.305241	outside	0.260637	1.03688
WT_BSA 06	378	4.04337	0.164572	outside	0.241215	1.04435
WT_BSA 06	378	4.04355	0.0826349	outside	0.218404	1.05598
WT_BSA 06	378	4.04373	0.113709	outside	0.217676	1.06733
WT_BSA 06	378	4.04391	0.0711822	outside	0.233617	1.06096
WT_BSA 06	378	4.04408	0.127962	outside	0.233618	1.05086
WT_BSA 06	378	4.04426	0.134306	outside	0.225905	1.06179
WT_BSA 06	378	4.04461	0.206948	outside	0.232761	1.05424
WT_BSA 06	378	4.04495	0.216742	outside	0.237695	1.06278
WT_BSA 06	378	4.0453	0.316086	outside	0.227389	1.07298
WT_BSA 06	378	4.04564	0.572057	outside	0.227389	1.07648
WT_BSA 06	378	4.04582	0.0916106	outside	0.25839	1.10869
WT_BSA 06	378	4.046	0.0613998	outside	0.269372	1.10489
WT_BSA 06	378	4.04617	0.0784415	outside	0.276248	1.10191
WT_BSA 06	378	4.04635	0.171993	outside	0.286596	1.09474
WT_BSA 06	378	4.04653	0.152052	outside	0.253382	1.09762
WT_BSA 06	378	4.04687	0.186004	outside	0.280347	1.07839
WT_BSA 06	378	4.04705	0.185919	outside	0.275712	1.08641
WT_BSA 06	378	4.04723	0.224971	outside	0.271993	1.09543
WT_BSA 06	378	4.04741	0.342715	outside	0.281654	1.1289
WT_BSA 06	378	4.04758	0.241985	outside	0.261372	1.12239
WT_BSA 06	378	4.04776	0.224085	outside	0.257784	1.11369
WT_BSA 06	378	4.04827	0.220704	outside	0.251586	1.09989
WT_BSA 06	378	4.04845	0.265928	outside	0.249773	1.09361
WT_BSA 06	378	4.04863	0.197431	outside	0.263708	1.0743
WT_BSA 06	378	4.04897	0.442077	outside	0.271491	1.03925
WT_BSA 06	378	4.04915	0.418821	outside	0.263036	1.04857
WT_BSA 06	378	4.04933	0.22082	outside	0.232206	1.05778
WT_BSA 06	378	4.0495	0.0340322	outside	0.237343	1.08891
WT_BSA 06	378	4.04968	0.0618381	outside	0.241337	1.08545
WT_BSA 06	378	4.04986	0.0733279	outside	0.229955	1.08008
WT_BSA 06	378	4.05004	0.103889	outside	0.229956	1.09142
WT_BSA 06	378	4.05021	0.20394	outside	0.229392	1.09828
WT_BSA 06	378	4.05056	0.263086	outside	0.226584	1.0691
WT_BSA 06	378	4.05074	0.366179	outside	0.234827	1.10051
WT_BSA 06	378	4.05091	0.406288	outside	0.239942	1.09165
WT_BSA 06	378	4.05109	0.297591	outside	0.249362	1.05576
WT_BSA 06	378	4.05127	0.543451	outside	0.243339	1.09227
WT_BSA 06	378	4.05144	0.548776	outside	0.233509	1.07524
WT_BSA 06	378	4.05162	0.806572	outside	0.240583	1.07769
WT_BSA 06	378	4.0518	0.216123	outside	0.253097	1.03124
WT_BSA 06	378	4.05198	0.412344	outside	0.248813	1.03866
WT_BSA 06	378	4.05215	0.157381	outside	0.271436	1.01814
WT_BSA 06	378	4.05233	0.202648	outside	0.273976	1.02254
WT_BSA 06	378	4.05251	0.0584254	outside	0.297057	1.03123
WT_BSA 06	378	4.05285	0.0695923	outside	0.306924	1.03123
WT_BSA 06	378	4.05303	0.0830662	outside	0.319303	1.02408
WT_BSA 06	378	4.05321	0.0936632	outside	0.31555	1.01325
WT_BSA 06	378	4.05339	0.076659	outside	0.307255	1.02442
WT_BSA 06	378	4.05373	0.292427	outside	0.319505	1.013
WT_BSA 06	378	4.05391	0.0643193	outside	0.278158	1.01777
WT_BSA 06	378	4.05408	0.0406299	outside	0.288264	1.02361
WT_BSA 06	378	4.05443	0.0677968	outside	0.287094	1.02968
WT_BSA 06	378	4.05461	0.152159	outside	0.280064	1.03838
WT_BSA 06	378	4.05495	0.133534	outside	0.289595	1.026
WT_BSA 06	378	4.05513	0.110824	outside	0.308681	1.00947
WT_BSA 06	378	4.05531	0.159394	outside	0.315735	1.01761
WT_BSA 06	378	4.05565	0.289331	outside	0.316645	1.01288
WT_BSA 06	378	4.05583	0.110567	outside	0.295144	1.02033
WT_BSA 06	378	4.05601	0.140319	outside	0.291151	1.01687
WT_BSA 06	378	4.05618	0.10155	outside	0.272528	1.01329
WT_BSA 06	378	4.05653	0.0661816	outside	0.267298	1.02839
WT_BSA 06	378	4.05687	0.0972418	outside	0.2673	1.03768
WT_BSA 06	378	4.05705	0.197616	outside	0.257399	1.05483
WT_BSA 06	378	4.05723	0.227366	outside	0.26596	1.05318
WT_BSA 06	378	4.05741	0.0730914	outside	0.270998	1.02991
WT_BSA 06	378	4.05775	0.17009	outside	0.261726	1.0259
WT_BSA 06	378	4.05793	0.0705263	outside	0.290521	1.0154
WT_BSA 06	378	4.05828	0.190203	outside	0.300685	1.01099
WT_BSA 06	378	4.05862	0.0576988	outside	0.272411	1.00723
WT_BSA 06	378	4.0588	0.0918182	outside	0.267006	1.01035
WT_BSA 06	378	4.05898	0.244976	outside	0.283108	0.99441
WT_BSA 06	378	4.05915	0.104115	outside	0.264022	1.00802
WT_BSA 06	378	4.05933	0.0554587	outside	0.267525	1.02218
WT_BSA 06	378	4.05951	0.0493596	outside	0.258587	1.02837
WT_BSA 06	378	4.05968	0.103086	outside	0.247554	1.02837
WT_BSA 06	378	4.06003	0.0446149	outside	0.265957	1.04084
WT_BSA 06	378	4.06071	0.093779	outside	0.271622	1.03839
WT_BSA 06	378	4.06089	0.174808	outside	0.277682	1.01739
WT_BSA 06	378	4.06106	0.16023	outside	0.297561	1.04198
WT_BSA 06	378	4.06141	0.132409	outside	0.285619	1.04198
WT_BSA 06	378	4.06175	0.0872404	outside	0.270386	1.04022
WT_BSA 06	378	4.06193	0.0505644	outside	0.252532	1.04393
WT_BSA 06	378	4.06228	0.0866355	outside	0.250549	1.04393
WT_BSA 06	378	4.06245	0.191429	outside	0.237871	1.04393
WT_BSA 06	378	4.0628	0.217601	outside	0.258671	1.05114
WT_BSA 06	378	4.06298	0.0858482	outside	0.276913	1.03069
WT_BSA 06	378	4.06315	0.0661564	outside	0.272701	1.01506
WT_BSA 06	378	4.0635	0.168138	outside	0.262192	1.00495
WT_BSA 06	378	4.06368	0.0616008	outside	0.254472	1.03437
WT_BSA 06	378	4.06385	0.0468497	outside	0.261801	1.02485
WT_BSA 06	378	4.06403	0.098298	outside	0.260596	1.0186
WT_BSA 06	378	4.06421	0.13909	outside	0.252265	1.03303
WT_BSA 06	378	4.06439	0.136324	outside	0.262152	1.03645
WT_BSA 06	378	4.06473	0.123616	outside	0.277409	1.02905
WT_BSA 06	378	4.06508	0.284438	outside	0.271194	1.03551
WT_BSA 06	378	4.06525	0.445129	outside	0.261534	1.00205
WT_BSA 06	378	4.06543	0.499039	outside	0.259111	1.03144
WT_BSA 06	378	4.06561	0.17771	outside	0.289843	1.02553
WT_BSA 06	378	4.06579	0.120442	outside	0.305862	1.03043
WT_BSA 06	378	4.06596	0.187938	outside	0.300476	1.02909
WT_BSA 06	378	4.06664	0.465089	outside	0.29727	1.02076
WT_BSA 06	378	4.06682	0.450064	outside	0.316358	1.03437
WT_BSA 06	378	4.06699	0.108319	outside	0.355093	1.00562
WT_BSA 06	378	4.06717	0.207518	outside	0.365731	1.01754
WT_BSA 06	378	4.06735	0.156197	outside	0.351923	1.01613
WT_BSA 06	378	4.06753	0.153097	outside	0.331383	0.998344
WT_BSA 06	378	4.0677	0.0622144	outside	0.322079	1.01983
WT_BSA 06	378	4.06788	0.0658894	outside	0.32648	1.01874
WT_BSA 06	378	4.06823	0.0918221	outside	0.327316	1.02309
WT_BSA 06	378	4.0684	0.0693088	outside	0.33754	1.02309
WT_BSA 06	378	4.06858	0.0759108	outside	0.347894	1.02608
WT_BSA 06	378	4.06893	0.174754	outside	0.338903	1.0144
WT_BSA 06	378	4.0691	0.230998	outside	0.348369	1.01622
WT_BSA 06	378	4.06928	0.297949	outside	0.347639	1.02506
WT_BSA 06	378	4.06946	0.304676	outside	0.33872	1.06626
WT_BSA 06	378	4.06963	0.566956	outside	0.34058	1.06948
WT_BSA 06	378	4.06981	0.100443	outside	0.347433	1.022
WT_BSA 06	378	4.06999	0.130207	outside	0.364399	1.0269
WT_BSA 06	378	4.07017	0.199401	outside	0.362678	1.03187
WT_BSA 06	378	4.07051	0.278345	outside	0.340329	1.03355
WT_BSA 06	378	4.07069	0.48681	outside	0.318727	1.01654
WT_BSA 06	378	4.07087	0.636132	outside	0.327506	1.03175
WT_BSA 06	378	4.07104	0.234087	outside	0.355016	1.01442
WT_BSA 06	378	4.07122	0.180733	outside	0.377546	1.0193
WT_BSA 06	378	4.0714	0.0980032	outside	0.382526	0.993421
WT_BSA 06	378	4.07158	0.201915	outside	0.371388	0.990665
WT_BSA 06	378	4.07175	0.191193	outside	0.380021	1.01416
WT_BSA 06	378	4.07193	0.209005	outside	0.378061	0.997199
WT_BSA 06	378	4.07228	0.442437	outside	0.370673	1.00146
WT_BSA 06	378	4.07245	0.522845	outside	0.379257	0.986598
WT_BSA 06	378	4.07263	0.225317	outside	0.408215	0.99314
WT_BSA 06	378	4.07281	0.184748	outside	0.428929	0.997818
WT_BSA 06	378	4.07299	0.206351	outside	0.420614	1.02663
WT_BSA 06	378	4.07316	0.286401	outside	0.420614	1.02663
WT_BSA 06	378	4.07334	0.22922	outside	0.419272	1.00802
WT_BSA 06	378	4.07369	0.283692	outside	0.433476	1.01154
WT_BSA 06	378	4.07403	0.0979852	outside	0.450828	0.981481
WT_BSA 06	378	4.07421	0.158725	outside	0.467771	0.979524
WT_BSA 06	378	4.07439	0.188484	outside	0.455965	0.954985
WT_BSA 06	378	4.07456	0.215124	outside	0.430775	0.963711
WT_BSA 06	378	4.07524	0.128601	outside	0.470797	0.98104
WT_BSA 06	378	4.07542	0.109845	outside	0.468487	0.99705
WT_BSA 06	378	4.0756	0.219586	outside	0.475676	0.990823
WT_BSA 06	378	4.07594	0.176161	outside	0.443978	1.02742
WT_BSA 06	378	4.07695	0.112973	outside	0.424118	0.999905
WT_BSA 06	378	4.07713	0.0850181	outside	0.425992	0.986913
WT_BSA 06	378	4.0773	0.0221269	outside	0.443096	0.982234
WT_BSA 06	378	4.07765	0.0543703	outside	0.440203	0.980562
WT_BSA 06	378	4.07783	0.0979435	outside	0.449781	0.997149
WT_BSA 06	378	4.07817	0.0481504	outside	0.451477	0.970681
WT_BSA 06	378	4.07835	0.035149	outside	0.443363	0.976704
WT_BSA 06	378	4.07853	0.0452479	outside	0.443363	0.980797
WT_BSA 06	378	4.07887	0.069922	outside	0.448292	0.980797
WT_BSA 06	378	4.07905	0.108449	outside	0.453404	0.975878
WT_BSA 06	378	4.07939	0.36152	outside	0.471633	0.98114
WT_BSA 06	378	4.07957	0.230306	outside	0.4499	0.968594
WT_BSA 06	378	4.07975	0.106878	outside	0.431951	0.981918
WT_BSA 06	378	4.07993	0.0980202	outside	0.40556	0.979741
WT_BSA 06	378	4.0801	0.066497	outside	0.413742	0.987837
WT_BSA 06	378	4.08045	0.070978	outside	0.421607	0.987837
WT_BSA 06	378	4.08079	0.122796	outside	0.424867	0.98031
WT_BSA 06	378	4.08114	0.18737	outside	0.430674	0.979395
WT_BSA 06	378	4.08148	0.135337	outside	0.444244	0.999537
WT_BSA 06	378	4.08183	0.216451	outside	0.450016	1.0059
WT_BSA 06	378	4.08217	0.285574	outside	0.44314	1.00292
WT_BSA 06	378	4.08235	0.227327	outside	0.434001	1.01523
WT_BSA 06	378	4.08253	0.0809611	outside	0.411173	1.02088
WT_BSA 06	378	4.08271	0.110302	outside	0.407148	1.03064
WT_BSA 06	378	4.08305	0.173685	outside	0.38114	1.02764
WT_BSA 06	378	4.0834	0.208826	outside	0.395248	1.03253
WT_BSA 06	378	4.08357	0.114263	outside	0.407939	1.01494
WT_BSA 06	378	4.08375	0.17251	outside	0.406421	1.01582
WT_BSA 06	378	4.0841	0.528916	outside	0.384161	1.02768
WT_BSA 06	378	4.08427	0.478645	outside	0.38056	0.990264
WT_BSA 06	378	4.08445	0.230313	outside	0.40725	0.998421
WT_BSA 06	378	4.08463	0.165968	outside	0.433844	0.998421
WT_BSA 06	378	4.08481	0.254527	outside	0.436677	0.986963
WT_BSA 06	378	4.08498	0.376943	outside	0.440413	0.988256
WT_BSA 06	378	4.08516	0.435509	outside	0.436128	0.995678
WT_BSA 06	378	4.08534	0.743048	outside	0.445155	0.999942
WT_BSA 06	378	4.08552	0.452826	outside	0.418006	1.02345
WT_BSA 06	378	4.08586	0.416307	outside	0.399681	1.01931
WT_BSA 06	378	4.08621	0.799149	outside	0.403986	0.991967
WT_BSA 06	378	4.08638	0.287557	outside	0.367059	1.00476
WT_BSA 06	378	4.08656	0.0735563	outside	0.337465	1.0116
WT_BSA 06	378	4.08691	0.123045	outside	0.336135	1.00929
WT_BSA 06	378	4.08725	0.0928624	outside	0.322467	1.02244
WT_BSA 06	378	4.0876	0.242212	outside	0.300333	1.02628
WT_BSA 06	378	4.08794	0.274297	outside	0.34763	1.02892
WT_BSA 06	378	4.08812	0.282198	outside	0.339713	1.02618
WT_BSA 06	378	4.08829	0.192212	outside	0.323324	1.02212
WT_BSA 06	378	4.08847	0.279747	outside	0.323325	1.01282
WT_BSA 06	378	4.08865	0.277842	outside	0.315071	1.01832
WT_BSA 06	378	4.08899	0.263677	outside	0.300189	1.04042
WT_BSA 06	378	4.08917	0.206622	outside	0.284885	1.03574
WT_BSA 06	378	4.08952	0.209554	outside	0.269387	0.995477
WT_BSA 06	378	4.08969	0.116864	outside	0.271555	1.01424
WT_BSA 06	378	4.08987	0.079515	outside	0.263089	1.02597
WT_BSA 06	378	4.09022	0.273131	outside	0.281569	1.02306
WT_BSA 06	378	4.09056	0.110284	outside	0.250535	1.04409
WT_BSA 06	378	4.09074	0.117711	outside	0.240004	1.01673
WT_BSA 06	378	4.09108	0.108268	outside	0.235763	1.03387
WT_BSA 06	378	4.09126	0.0940927	outside	0.258729	1.03387
WT_BSA 06	378	4.09144	0.115474	outside	0.254436	1.03387
WT_BSA 06	378	4.09162	0.182287	outside	0.251989	1.03528
WT_BSA 06	378	4.09179	0.171516	outside	0.21818	1.04365
WT_BSA 06	378	4.09214	0.0754755	outside	0.245148	1.06288
WT_BSA 06	378	4.09231	0.110816	outside	0.242256	1.06121
WT_BSA 06	378	4.09249	0.113301	outside	0.242257	1.04322
WT_BSA 06	378	4.09267	0.165826	outside	0.235708	1.04322
WT_BSA 06	378	4.09301	0.449473	outside	0.226652	1.03381
WT_BSA 06	378	4.09319	0.178942	outside	0.255262	1.05728
WT_BSA 06	378	4.09337	0.255934	outside	0.263965	1.05944
WT_BSA 06	378	4.09355	0.443054	outside	0.265842	1.04645
WT_BSA 06	378	4.09372	0.413964	outside	0.25839	1.057
WT_BSA 06	378	4.09457	0.246343	outside	0.226985	1.08032
WT_BSA 06	378	4.09491	0.230218	outside	0.224351	1.09401
WT_BSA 06	378	4.09509	0.0854272	outside	0.221169	1.11789
WT_BSA 06	378	4.09544	0.1872	outside	0.209616	1.14362
WT_BSA 06	378	4.09561	0.13734	outside	0.240729	1.13191
WT_BSA 06	378	4.09596	0.115734	outside	0.224001	1.1082
WT_BSA 06	378	4.09614	0.0833328	outside	0.220471	1.11839
WT_BSA 06	378	4.09631	0.107968	outside	0.223855	1.12425
WT_BSA 06	378	4.09666	0.201992	outside	0.219367	1.15535
WT_BSA 06	378	4.09684	0.0498387	outside	0.20663	1.13069
WT_BSA 06	378	4.09718	0.136665	outside	0.207629	1.13587
WT_BSA 06	378	4.09736	0.159609	outside	0.215714	1.10786
WT_BSA 06	378	4.09754	0.184885	outside	0.206407	1.11324
WT_BSA 06	378	4.09771	0.218295	outside	0.225504	1.12646
WT_BSA 06	378	4.09789	0.0779587	outside	0.205335	1.15209
WT_BSA 06	378	4.09807	0.076272	outside	0.19989	1.1458
WT_BSA 06	378	4.09841	0.0929484	outside	0.19076	1.12735
WT_BSA 06	378	4.09876	0.186357	outside	0.18689	1.12065
WT_BSA 06	378	4.09893	0.181927	outside	0.192062	1.12761
WT_BSA 06	378	4.09928	0.123791	outside	0.196212	1.15205
WT_BSA 06	378	4.09963	0.204695	outside	0.199739	1.14187
WT_BSA 06	378	4.10014	0.197317	outside	0.218817	1.15918
WT_BSA 06	378	4.10048	0.43471	outside	0.250652	1.16706
WT_BSA 06	378	4.10066	0.523151	outside	0.245413	1.15571
WT_BSA 06	378	4.101	0.364761	outside	0.217086	1.15413
WT_BSA 06	378	4.10135	0.647188	outside	0.219233	1.15041
WT_BSA 06	378	4.10153	0.578571	outside	0.20768	1.17614
WT_BSA 06	378	4.1017	0.83382	outside	0.20768	1.15401
WT_BSA 06	378	4.10188	0.57746	outside	0.180185	1.15401
WT_BSA 06	378	4.10206	0.369304	outside	0.162344	1.17204
WT_BSA 06	378	4.10223	0.045956	outside	0.126899	1.1989
WT_BSA 06	378	4.10241	0.0547151	outside	0.128423	1.19626
WT_BSA 06	378	4.10276	0.0383532	outside	0.124395	1.18695
WT_BSA 06	378	4.1031	0.0794327	outside	0.127047	1.18848
WT_BSA 06	378	4.10328	0.114087	outside	0.127047	1.18461
WT_BSA 06	378	4.10346	0.040697	outside	0.116312	1.16137
WT_BSA 06	378	4.10363	0.0606034	outside	0.108807	1.17003
WT_BSA 06	378	4.10381	0.0781677	outside	0.113346	1.17116
WT_BSA 06	378	4.10416	0.111071	outside	0.116533	1.16932
WT_BSA 06	378	4.10467	0.17631	outside	0.121011	1.17468
WT_BSA 06	378	4.10651	0.428007	outside	0.127427	1.16913
WT_BSA 06	378	4.10668	0.556521	outside	0.131603	1.16511
WT_BSA 06	378	4.10686	0.621977	outside	0.137594	1.15351
WT_BSA 06	378	4.10704	0.792104	outside	0.141456	1.14317
WT_BSA 06	378	4.10722	1.45584	outside	0.133815	1.1167
WT_BSA 06	378	4.1074	0.864576	outside	0.1662	1.14597
WT_BSA 06	378	4.10757	1.63531	outside	0.154303	1.16657
WT_BSA 06	378	4.10775	1.07249	outside	0.192133	1.16777
WT_BSA 06	378	4.10793	0.753455	outside	0.213744	1.15279
WT_BSA 06	378	4.1081	0.301614	outside	0.236965	1.12814
WT_BSA 06	378	4.10828	0.224766	outside	0.250443	1.12402
WT_BSA 06	378	4.10846	0.0804791	outside	0.269569	1.11198
WT_BSA 06	378	4.10864	0.0416661	outside	0.286537	1.11687
WT_BSA 06	378	4.10881	0.113837	outside	0.29385	1.1042
WT_BSA 06	378	4.10899	0.0326748	outside	0.28267	1.11873
WT_BSA 06	378	4.10934	0.0626408	outside	0.284565	1.11873
WT_BSA 06	378	4.10951	0.0783563	outside	0.2773	1.11333
WT_BSA 06	378	4.10969	0.0698895	outside	0.278459	1.12337
WT_BSA 06	378	4.10987	0.0870501	outside	0.276855	1.1317
WT_BSA 06	378	4.11021	0.120913	outside	0.269541	1.11903
WT_BSA 06	378	4.11039	0.11975	outside	0.26457	1.13626
WT_BSA 06	378	4.11057	0.294624	outside	0.281526	1.14303
WT_BSA 06	378	4.11075	0.104982	outside	0.254474	1.13164
WT_BSA 06	378	4.11109	0.198334	outside	0.264424	1.12917
WT_BSA 06	378	4.11144	0.129559	outside	0.250684	1.10537
WT_BSA 06	378	4.11161	0.18177	outside	0.239131	1.1311
WT_BSA 06	378	4.11196	0.0623794	outside	0.233798	1.10339
WT_BSA 06	378	4.1123	0.0985069	outside	0.207888	1.0963
WT_BSA 06	378	4.11265	0.04546	outside	0.226384	1.09799
WT_BSA 06	378	4.11316	0.0509496	outside	0.232761	1.09185
WT_BSA 06	378	4.1135	0.0982636	outside	0.231527	1.1004
WT_BSA 06	378	4.11385	0.125966	outside	0.23843	1.09528
WT_BSA 06	378	4.11403	0.178622	outside	0.253795	1.08802
WT_BSA 06	378	4.1142	0.297028	outside	0.250043	1.09885
WT_BSA 06	378	4.11455	0.214227	outside	0.240695	1.05838
WT_BSA 06	378	4.11473	0.326604	outside	0.239295	1.05838
WT_BSA 06	378	4.11491	0.0838101	outside	0.213532	1.08069
WT_BSA 06	378	4.11525	0.164028	outside	0.21798	1.10381
WT_BSA 06	378	4.11543	0.105318	outside	0.202746	1.08999
WT_BSA 06	378	4.11577	0.238035	outside	0.189853	1.09445
WT_BSA 06	378	4.11612	0.343283	outside	0.195941	1.09445
WT_BSA 06	378	4.1163	0.193476	outside	0.223301	1.08656
WT_BSA 06	378	4.11664	0.195953	outside	0.210732	1.05809
WT_BSA 06	378	4.11682	0.158374	outside	0.231807	1.05079
WT_BSA 06	378	4.117	0.291291	outside	0.244106	1.04812
WT_BSA 06	378	4.11717	0.432734	outside	0.239115	1.04985
WT_BSA 06	378	4.11735	0.0981771	outside	0.215271	1.08599
WT_BSA 06	378	4.11753	0.191737	outside	0.199764	1.08741
WT_BSA 06	378	4.11771	0.193787	outside	0.207955	1.08943
WT_BSA 06	378	4.11788	0.160792	outside	0.224004	1.09561
WT_BSA 06	378	4.11856	0.192314	outside	0.241056	1.05534
WT_BSA 06	378	4.11874	0.142444	outside	0.253901	1.06732
WT_BSA 06	378	4.11925	0.291601	outside	0.257621	1.06732
WT_BSA 06	378	4.11943	0.351975	outside	0.259947	1.0794
WT_BSA 06	378	4.1196	0.0729363	outside	0.227804	1.11386
WT_BSA 06	378	4.11978	0.0843636	outside	0.239547	1.11386
WT_BSA 06	378	4.12013	0.156263	outside	0.234305	1.08058
WT_BSA 06	378	4.12047	0.108102	outside	0.235029	1.0969
WT_BSA 06	378	4.12082	0.0701175	outside	0.251222	1.12063
WT_BSA 06	378	4.12099	0.0803147	outside	0.245691	1.11871
WT_BSA 06	378	4.12117	0.14576	outside	0.252821	1.10283
WT_BSA 06	378	4.12152	0.0841299	outside	0.235029	1.11824
WT_BSA 06	378	4.12169	0.102096	outside	0.214149	1.11824
WT_BSA 06	378	4.12204	0.135107	outside	0.219336	1.11182
WT_BSA 06	378	4.12238	0.184505	outside	0.231112	1.11862
WT_BSA 06	378	4.12273	0.543529	outside	0.271496	1.0953
WT_BSA 06	378	4.12291	0.275926	outside	0.252388	1.12289
WT_BSA 06	378	4.12308	0.210333	outside	0.232143	1.10974
WT_BSA 06	378	4.12326	0.0812274	outside	0.200737	1.12673
WT_BSA 06	378	4.1236	0.130286	outside	0.215736	1.11274
WT_BSA 06	378	4.12395	0.132062	outside	0.214838	1.12052
WT_BSA 06	378	4.12429	0.130877	outside	0.222411	1.13162
WT_BSA 06	378	4.12464	0.209307	outside	0.214891	1.12836
WT_BSA 06	378	4.12498	0.169792	outside	0.221911	1.14747
WT_BSA 06	378	4.12516	0.106663	outside	0.212029	1.15602
WT_BSA 06	378	4.12534	0.103593	outside	0.209176	1.16426
WT_BSA 06	378	4.12552	0.0652273	outside	0.192342	1.16299
WT_BSA 06	378	4.12569	0.0530253	outside	0.19635	1.17455
WT_BSA 06	378	4.12587	0.0658463	outside	0.193581	1.17295
WT_BSA 06	378	4.12605	0.114283	outside	0.198102	1.16736
WT_BSA 06	378	4.12639	0.118888	outside	0.192865	1.1728
WT_BSA 06	378	4.12691	0.0734938	outside	0.166477	1.17498
WT_BSA 06	378	4.12808	0.137947	outside	0.160715	1.18052
WT_BSA 06	378	4.12843	0.067402	outside	0.163952	1.20108
WT_BSA 06	378	4.1286	0.105473	outside	0.164991	1.20288
WT_BSA 06	378	4.12878	0.156892	outside	0.168404	1.21824
WT_BSA 06	378	4.12913	0.247264	outside	0.16029	1.21222
WT_BSA 06	378	4.1293	0.377587	outside	0.184153	1.1952
WT_BSA 06	378	4.12948	0.47321	outside	0.182861	1.21533
WT_BSA 06	378	4.12966	0.405147	outside	0.162374	1.21687
WT_BSA 06	378	4.12984	0.70208	outside	0.181468	1.20364
WT_BSA 06	378	4.13018	0.480206	outside	0.154846	1.19266
WT_BSA 06	378	4.13053	0.380454	outside	0.132875	1.19266
WT_BSA 06	378	4.1307	0.397911	outside	0.118864	1.19671
WT_BSA 06	378	4.13088	0.306132	outside	0.0862186	1.171
WT_BSA 06	378	4.13106	0.317797	outside	0.0762297	1.1883
WT_BSA 06	378	4.13123	0.435604	outside	0.0742529	1.19858
WT_BSA 06	378	4.13141	0.612795	outside	0.0742529	1.1926
WT_BSA 06	378	4.13159	0.672317	outside	0.0828674	1.19686
WT_BSA 06	378	4.13194	0.431656	outside	0.112093	1.19686
WT_BSA 06	378	4.13211	0.158948	outside	0.143927	1.20187
WT_BSA 06	378	4.13229	0.541513	outside	0.124841	1.2184
WT_BSA 06	378	4.13247	0.0795007	outside	0.160463	1.19426
WT_BSA 06	378	4.13264	0.0599276	outside	0.170336	1.20281
WT_BSA 06	378	4.13282	0.0857588	outside	0.170336	1.19628
WT_BSA 06	378	4.133	0.121095	outside	0.174206	1.19494
WT_BSA 06	378	4.13318	0.187709	outside	0.172165	1.1914
WT_BSA 06	378	4.13335	0.193246	outside	0.166318	1.19928
WT_BSA 06	378	4.13353	0.340356	outside	0.152529	1.19928
WT_BSA 06	378	4.13371	0.208618	outside	0.164523	1.21486
WT_BSA 06	378	4.13405	0.189914	outside	0.173106	1.22973
WT_BSA 06	378	4.13423	0.29142	outside	0.173106	1.22973
WT_BSA 06	378	4.13441	0.344152	outside	0.185186	1.25065
WT_BSA 06	378	4.13475	0.398589	outside	0.22927	1.2437
WT_BSA 06	378	4.13493	0.505056	outside	0.227124	1.23999
WT_BSA 06	378	4.13511	0.271657	outside	0.204085	1.2291
WT_BSA 06	378	4.13545	0.21671	outside	0.199778	1.20176
WT_BSA 06	378	4.13563	0.109741	outside	0.180538	1.1998
WT_BSA 06	378	4.13581	0.162716	outside	0.174781	1.19182
WT_BSA 06	378	4.13615	0.279762	outside	0.182929	1.20593
WT_BSA 06	378	4.13633	0.249652	outside	0.153377	1.19088
WT_BSA 06	378	4.13651	0.202165	outside	0.160273	1.20282
WT_BSA 06	378	4.13669	0.0679243	outside	0.149137	1.22211
WT_BSA 06	378	4.13686	0.0399142	outside	0.158438	1.23016
WT_BSA 06	378	4.13704	0.0537029	outside	0.1539	1.22904
WT_BSA 06	378	4.13739	0.0582825	outside	0.154899	1.23422
WT_BSA 06	378	4.13756	0.0905912	outside	0.159432	1.23335
WT_BSA 06	378	4.13791	0.135227	outside	0.160956	1.24127
WT_BSA 06	378	4.13809	0.12819	outside	0.141831	1.26335
WT_BSA 06	378	4.13826	0.113197	outside	0.152284	1.24525
WT_BSA 06	378	4.13844	0.189389	outside	0.152286	1.27271
WT_BSA 06	378	4.13862	0.193639	outside	0.153183	1.26494
WT_BSA 06	378	4.1388	0.0479928	outside	0.154394	1.23972
WT_BSA 06	378	4.13914	0.0610564	outside	0.156435	1.22677
WT_BSA 06	378	4.13932	0.0975886	outside	0.157272	1.22532
WT_BSA 06	378	4.1395	0.100396	outside	0.152723	1.2395
WT_BSA 06	378	4.13984	0.0949504	outside	0.173716	1.24229
WT_BSA 06	378	4.14019	0.167987	outside	0.182004	1.23204
WT_BSA 06	378	4.14036	0.189173	outside	0.175416	1.22893
WT_BSA 06	378	4.14088	0.255386	outside	0.165188	1.22893
WT_BSA 06	378	4.14105	0.486821	outside	0.162353	1.21747
WT_BSA 06	378	4.14123	0.346793	outside	0.151271	1.23667
WT_BSA 06	378	4.14158	0.0611882	outside	0.145714	1.28479
WT_BSA 06	378	4.14175	0.107856	outside	0.129515	1.29414
WT_BSA 06	378	4.1421	0.0753389	outside	0.135998	1.27971
WT_BSA 06	378	4.14228	0.0710775	outside	0.145831	1.28435
WT_BSA 06	378	4.14262	0.0900301	outside	0.144516	1.27524
WT_BSA 06	378	4.1428	0.155378	outside	0.135634	1.26147
WT_BSA 06	378	4.14397	0.0755008	outside	0.172015	1.26338
WT_BSA 06	378	4.14415	0.153172	outside	0.172912	1.2556
WT_BSA 06	378	4.14433	0.0695398	outside	0.177864	1.27398
WT_BSA 06	378	4.14484	0.19702	outside	0.182544	1.26993
WT_BSA 06	378	4.14502	0.0566685	outside	0.163424	1.29311
WT_BSA 06	378	4.14536	0.1421	outside	0.15865	1.30965
WT_BSA 06	378	4.14571	0.196655	outside	0.177925	1.27308
WT_BSA 06	378	4.14605	0.136758	outside	0.177927	1.32161
WT_BSA 06	378	4.14623	0.0621355	outside	0.176661	1.30627
WT_BSA 06	378	4.14657	0.0526752	outside	0.177816	1.29226
WT_BSA 06	378	4.14675	0.0540541	outside	0.161183	1.28266
WT_BSA 06	378	4.14693	0.0372066	outside	0.175668	1.28433
WT_BSA 06	378	4.14711	0.0335553	outside	0.169736	1.28775
WT_BSA 06	378	4.14728	0.0364533	outside	0.171541	1.29088
WT_BSA 06	378	4.14763	0.0572698	outside	0.168397	1.28761
WT_BSA 06	378	4.14914	0.165473	outside	0.166459	1.28761
WT_BSA 06	378	4.14948	0.144339	outside	0.181852	1.30894
WT_BSA 06	378	4.14966	0.377197	outside	0.169945	1.28831
WT_BSA 06	378	4.14984	0.090424	outside	0.166104	1.3349
WT_BSA 06	378	4.15002	0.107574	outside	0.165194	1.33017
WT_BSA 06	378	4.15019	0.162668	outside	0.167633	1.33102
WT_BSA 06	378	4.15054	0.160687	outside	0.180478	1.31904
WT_BSA 06	378	4.15072	0.284819	outside	0.185239	1.32069
WT_BSA 06	378	4.15089	0.142189	outside	0.167034	1.30667
WT_BSA 06	378	4.15124	0.293726	outside	0.15612	1.31423
WT_BSA 06	378	4.15142	0.128895	outside	0.158847	1.29061
WT_BSA 06	378	4.15159	0.205379	outside	0.159481	1.2939
WT_BSA 06	378	4.15194	0.220193	outside	0.149352	1.28074
WT_BSA 06	378	4.15228	0.365734	outside	0.156426	1.28319
WT_BSA 06	378	4.15246	0.479635	outside	0.168406	1.27904
WT_BSA 06	378	4.15264	0.120037	outside	0.178072	1.23439
WT_BSA 06	378	4.15282	0.177373	outside	0.179595	1.24231
WT_BSA 06	378	4.15299	0.192889	outside	0.172387	1.22982
WT_BSA 06	378	4.15317	0.33541	outside	0.178236	1.23185
WT_BSA 06	378	4.15335	0.342447	outside	0.166133	1.26213
WT_BSA 06	378	4.15353	0.392631	outside	0.163264	1.25574
WT_BSA 06	378	4.15437	0.411397	outside	0.126786	1.24671
WT_BSA 06	378	4.15455	0.416918	outside	0.115322	1.23348
WT_BSA 06	378	4.15472	0.277197	outside	0.121391	1.20894
WT_BSA 06	378	4.1549	0.613008	outside	0.104435	1.20216
WT_BSA 06	378	4.15508	0.759165	outside	0.12781	1.23253
WT_BSA 06	378	4.15526	0.178774	outside	0.159734	1.19647
WT_BSA 06	378	4.15543	0.218106	outside	0.146138	1.19036
WT_BSA 06	378	4.15578	0.676203	outside	0.148305	1.20913
WT_BSA 06	378	4.15596	0.341963	outside	0.173407	1.18195
WT_BSA 06	378	4.15613	0.222427	outside	0.1745	1.14215
WT_BSA 06	378	4.15631	0.123071	outside	0.154183	1.1525
WT_BSA 06	378	4.15649	0.258758	outside	0.137018	1.1525
WT_BSA 06	378	4.15667	0.276426	outside	0.145042	1.15629
WT_BSA 06	378	4.15684	0.192447	outside	0.17783	1.15945
WT_BSA 06	378	4.15702	0.406954	outside	0.150435	1.14501
WT_BSA 06	378	4.1572	0.249505	outside	0.172194	1.15648
WT_BSA 06	378	4.15737	0.124336	outside	0.179235	1.17843
WT_BSA 06	378	4.15755	0.159001	outside	0.170251	1.18015
WT_BSA 06	378	4.15773	0.198636	outside	0.174319	1.1872
WT_BSA 06	378	4.15791	0.264539	outside	0.181635	1.19987
WT_BSA 06	378	4.15808	0.350102	outside	0.180394	1.20632
WT_BSA 06	378	4.15843	0.574384	outside	0.185164	1.20907
WT_BSA 06	378	4.15861	0.498149	outside	0.168454	1.20494
WT_BSA 06	378	4.15895	0.748692	outside	0.164966	1.20796
WT_BSA 06	378	4.15913	0.506798	outside	0.140395	1.19466
WT_BSA 06	378	4.15947	0.579546	outside	0.14498	1.16553
WT_BSA 06	378	4.15982	0.43988	outside	0.115673	1.1382
WT_BSA 06	378	4.16	0.41584	outside	0.0821967	1.12904
WT_BSA 06	378	4.16017	0.49106	outside	0.0813022	1.13988
WT_BSA 06	378	4.16035	0.431078	outside	0.0531562	1.17238
WT_BSA 06	378	4.16053	0.321795	outside	0.0695126	1.18722
WT_BSA 06	378	4.16087	0.173839	outside	0.0981074	1.18047
WT_BSA 06	378	4.16122	0.185599	outside	0.118052	1.1679
WT_BSA 06	378	4.16223	0.140343	outside	0.140792	1.19153
WT_BSA 06	378	4.1624	0.358436	outside	0.142977	1.17639
WT_BSA 06	378	4.16258	0.1045	outside	0.123258	1.20729
WT_BSA 06	378	4.16293	0.139679	outside	0.144637	1.2089
WT_BSA 06	378	4.1631	0.140957	outside	0.135653	1.21112
WT_BSA 06	378	4.16345	0.212317	outside	0.137593	1.21672
WT_BSA 06	378	4.16379	0.197832	outside	0.119066	1.25416
WT_BSA 06	378	4.16397	0.172473	outside	0.119066	1.23202
WT_BSA 06	378	4.16432	0.43209	outside	0.129428	1.20609
WT_BSA 06	378	4.16466	0.511804	outside	0.0964845	1.22711
WT_BSA 06	378	4.16484	0.558038	outside	0.0950563	1.25431
WT_BSA 06	378	4.16502	0.254756	outside	0.129878	1.26637
WT_BSA 06	378	4.16519	0.157421	outside	0.146829	1.24028
WT_BSA 06	378	4.16554	0.190282	outside	0.154425	1.23908
WT_BSA 06	378	4.16588	0.195637	outside	0.159331	1.24758
WT_BSA 06	378	4.16689	0.418571	outside	0.176484	1.24041
WT_BSA 06	378	4.16724	0.46902	outside	0.189304	1.25373
WT_BSA 06	378	4.16742	0.254224	outside	0.178147	1.27858
WT_BSA 06	378	4.16759	0.169332	outside	0.187255	1.30066
WT_BSA 06	378	4.16777	0.28298	outside	0.192029	1.32545
WT_BSA 06	378	4.16795	0.243956	outside	0.179777	1.31403
WT_BSA 06	378	4.16829	0.599474	outside	0.138649	1.31848
WT_BSA 06	378	4.16864	0.245691	outside	0.16338	1.28883
WT_BSA 06	378	4.16898	0.33059	outside	0.169718	1.27785
WT_BSA 06	378	4.16916	0.263566	outside	0.195135	1.26317
WT_BSA 06	378	4.16934	0.167918	outside	0.200428	1.2815
WT_BSA 06	378	4.16951	0.227906	outside	0.203674	1.28713
WT_BSA 06	378	4.16969	0.455401	outside	0.231548	1.28519
WT_BSA 06	378	4.16987	0.393491	outside	0.219975	1.29795
WT_BSA 06	378	4.17005	0.420352	outside	0.208572	1.29795
WT_BSA 06	378	4.17022	0.325294	outside	0.176886	1.27965
WT_BSA 06	378	4.1704	0.64637	outside	0.179097	1.272
WT_BSA 06	378	4.17058	0.18974	outside	0.175755	1.31252
WT_BSA 06	378	4.17076	0.223704	outside	0.170641	1.32138
WT_BSA 06	378	4.17093	0.264844	outside	0.15764	1.34737
WT_BSA 06	378	4.17128	0.303397	outside	0.17512	1.34434
WT_BSA 06	378	4.17162	0.650266	outside	0.147817	1.35379
WT_BSA 06	378	4.17197	0.660671	outside	0.158809	1.34168
WT_BSA 06	378	4.17231	0.729046	outside	0.165084	1.32598
WT_BSA 06	378	4.17266	0.81736	outside	0.181583	1.32766
WT_BSA 06	378	4.173	0.514359	outside	0.217384	1.31787
WT_BSA 06	378	4.17318	0.157727	outside	0.253145	1.30017
WT_BSA 06	378	4.17336	0.163463	outside	0.265583	1.28526
WT_BSA 06	378	4.17353	0.197185	outside	0.259371	1.28443
WT_BSA 06	378	4.17388	0.1666	outside	0.228928	1.25631
WT_BSA 06	378	4.17406	0.13183	outside	0.242111	1.26899
WT_BSA 06	378	4.1744	0.374363	outside	0.263938	1.2719
WT_BSA 06	378	4.17458	0.138848	outside	0.233209	1.28129
WT_BSA 06	378	4.17476	0.24401	outside	0.240581	1.28895
WT_BSA 06	378	4.1751	0.303572	outside	0.213329	1.31517
WT_BSA 06	378	4.17528	0.201802	outside	0.225419	1.28779
WT_BSA 06	378	4.17579	0.174241	outside	0.216477	1.2723
WT_BSA 06	378	4.17664	0.126618	outside	0.194506	1.2723
WT_BSA 06	378	4.17681	0.0910679	outside	0.182154	1.26802
WT_BSA 06	378	4.17699	0.130229	outside	0.1845	1.26802
WT_BSA 06	378	4.17734	0.29087	outside	0.188148	1.27749
WT_BSA 06	378	4.17768	0.212395	outside	0.185242	1.25232
WT_BSA 06	378	4.17786	0.22913	outside	0.175171	1.25348
WT_BSA 06	378	4.1782	0.209351	outside	0.146678	1.23703
WT_BSA 06	378	4.17838	0.330029	outside	0.145639	1.22804
WT_BSA 06	378	4.17856	0.36476	outside	0.148794	1.23715
WT_BSA 06	378	4.17873	0.528668	outside	0.144073	1.24328
WT_BSA 06	378	4.17908	0.999286	outside	0.141586	1.23466
WT_BSA 06	378	4.17926	0.727088	outside	0.177787	1.23018
WT_BSA 06	378	4.17943	0.866379	outside	0.16501	1.26215
WT_BSA 06	378	4.17961	0.431835	outside	0.197895	1.27843
WT_BSA 06	378	4.17979	0.202586	outside	0.237824	1.28611
WT_BSA 06	378	4.17997	0.319364	outside	0.23265	1.2891
WT_BSA 06	378	4.18014	0.315834	outside	0.237385	1.27679
WT_BSA 06	378	4.18032	0.166205	outside	0.232797	1.24766
WT_BSA 06	378	4.18067	0.379083	outside	0.23638	1.21663
WT_BSA 06	378	4.18084	0.404336	outside	0.212093	1.22598
WT_BSA 06	378	4.18102	0.283351	outside	0.22407	1.24257
WT_BSA 06	378	4.1812	0.380575	outside	0.22407	1.24551
WT_BSA 06	378	4.18138	0.233412	outside	0.231377	1.26942
WT_BSA 06	378	4.18172	0.173252	outside	0.263379	1.28221
WT_BSA 06	378	4.1819	0.150324	outside	0.253977	1.29126
WT_BSA 06	378	4.18274	0.221774	outside	0.265806	1.30406
WT_BSA 06	378	4.18425	0.756546	outside	0.24924	1.2858
WT_BSA 06	378	4.18443	0.56624	outside	0.248208	1.31263
WT_BSA 06	378	4.1846	0.263869	outside	0.235697	1.35236
WT_BSA 06	378	4.18478	0.404904	outside	0.232876	1.36702
WT_BSA 06	378	4.18496	0.523989	outside	0.218771	1.37191
WT_BSA 06	378	4.1853	0.668453	outside	0.216908	1.36438
WT_BSA 06	378	4.18565	0.72976	outside	0.237142	1.33473
WT_BSA 06	378	4.18583	0.415335	outside	0.188981	1.32877
WT_BSA 06	378	4.186	0.111043	outside	0.19167	1.29615
WT_BSA 06	378	4.18635	0.113794	outside	0.195569	1.28715
WT_BSA 06	378	4.18653	0.216751	outside	0.19353	1.29069
WT_BSA 06	378	4.18687	0.18316	outside	0.210525	1.25143
WT_BSA 06	378	4.18705	0.18149	outside	0.20843	1.25869
WT_BSA 06	378	4.18723	0.169707	outside	0.204568	1.26806
WT_BSA 06	378	4.1874	0.259628	outside	0.216476	1.26647
WT_BSA 06	378	4.18775	0.262233	outside	0.20398	1.27265
WT_BSA 06	378	4.18793	0.241808	outside	0.204736	1.28444
WT_BSA 06	378	4.18827	0.519204	outside	0.222138	1.28875
WT_BSA 06	378	4.18845	0.17843	outside	0.194316	1.31017
WT_BSA 06	378	4.18879	0.195251	outside	0.186393	1.32781
WT_BSA 06	378	4.18897	0.347123	outside	0.177448	1.35363
WT_BSA 06	378	4.18915	0.185017	outside	0.162051	1.33289
WT_BSA 06	378	4.18949	0.176783	outside	0.161505	1.32248
WT_BSA 06	378	4.18984	0.23969	outside	0.163967	1.32035
WT_BSA 06	378	4.19019	0.152716	outside	0.167006	1.30035
WT_BSA 06	378	4.19053	0.0863674	outside	0.174883	1.28064
WT_BSA 06	378	4.19071	0.0824955	outside	0.189796	1.2707
WT_BSA 06	378	4.19105	0.170531	outside	0.194074	1.27317
WT_BSA 06	378	4.19123	0.261609	outside	0.18596	1.29191
WT_BSA 06	378	4.19141	0.190407	outside	0.161038	1.27752
WT_BSA 06	378	4.19159	0.116236	outside	0.157939	1.2346
WT_BSA 06	378	4.19226	0.192115	outside	0.150772	1.2346
WT_BSA 06	378	4.19344	0.186711	outside	0.156834	1.25559
WT_BSA 06	378	4.19362	0.128022	outside	0.160311	1.27607
WT_BSA 06	378	4.19513	0.07758	outside	0.193012	1.29306
WT_BSA 06	378	4.19547	0.136225	outside	0.194171	1.28302
WT_BSA 06	378	4.19565	0.311034	outside	0.222792	1.27311
WT_BSA 06	378	4.19599	0.179899	outside	0.188539	1.30607
WT_BSA 06	378	4.19617	0.117053	outside	0.187136	1.28174
WT_BSA 06	378	4.19651	0.504402	outside	0.159077	1.27888
WT_BSA 06	378	4.19669	0.120676	outside	0.195329	1.2985
WT_BSA 06	378	4.19687	0.136003	outside	0.197066	1.29249
WT_BSA 06	378	4.19705	0.20925	outside	0.207372	1.29736
WT_BSA 06	378	4.19722	0.157649	outside	0.223151	1.27914
WT_BSA 06	378	4.1974	0.323172	outside	0.229928	1.26349
WT_BSA 06	378	4.19758	0.0494212	outside	0.193374	1.27726
WT_BSA 06	378	4.19775	0.113046	outside	0.205393	1.27957
WT_BSA 06	378	4.19793	0.0436427	outside	0.187338	1.27063
WT_BSA 06	378	4.19828	0.0863935	outside	0.173826	1.26361
WT_BSA 06	378	4.19862	0.0822981	outside	0.183909	1.2706
WT_BSA 06	378	4.19913	0.106931	outside	0.201795	1.2706
WT_BSA 06	378	4.19931	0.13821	outside	0.206225	1.26292
WT_BSA 06	378	4.19949	0.172755	outside	0.202944	1.24588
WT_BSA 06	378	4.19967	0.239683	outside	0.197947	1.24444
WT_BSA 06	378	4.20001	0.226545	outside	0.18042	1.26201
WT_BSA 06	378	4.20019	0.505964	outside	0.154359	1.2929
WT_BSA 06	378	4.20037	0.190087	outside	0.17875	1.27289
WT_BSA 06	378	4.20055	0.0892073	outside	0.197074	1.25384
WT_BSA 06	378	4.20089	0.168735	outside	0.223242	1.25651
WT_BSA 06	378	4.20107	0.161132	outside	0.214258	1.25873
WT_BSA 06	378	4.20141	0.178341	outside	0.196373	1.25873
WT_BSA 06	378	4.20159	0.197521	outside	0.16572	1.27137
WT_BSA 06	378	4.20177	0.377959	outside	0.16572	1.2799
WT_BSA 06	378	4.20194	0.0414282	outside	0.211233	1.26729
WT_BSA 06	378	4.20229	0.0973596	outside	0.221585	1.2643
WT_BSA 06	378	4.20247	0.0566718	outside	0.19872	1.25638
WT_BSA 06	378	4.20281	0.0971932	outside	0.193325	1.25553
WT_BSA 06	378	4.20482	0.249054	outside	0.193791	1.25795
WT_BSA 06	378	4.20516	0.312435	outside	0.201654	1.25919
WT_BSA 06	378	4.20551	0.479847	outside	0.205649	1.26334
WT_BSA 06	378	4.20585	0.317518	outside	0.229415	1.25048
WT_BSA 06	378	4.20603	0.265056	outside	0.236311	1.23854
WT_BSA 06	378	4.20621	0.390031	outside	0.22508	1.2351
WT_BSA 06	378	4.20655	0.368382	outside	0.240449	1.22784
WT_BSA 06	378	4.20673	0.178327	outside	0.246905	1.20388
WT_BSA 06	378	4.20691	0.204347	outside	0.252149	1.20206
WT_BSA 06	378	4.20725	0.281596	outside	0.250189	1.1851
WT_BSA 06	378	4.20743	0.238682	outside	0.270253	1.16299
WT_BSA 06	378	4.20778	0.199364	outside	0.296713	1.18725
WT_BSA 06	378	4.20795	0.433938	outside	0.302782	1.16271
WT_BSA 06	378	4.20813	0.232203	outside	0.283696	1.17797
WT_BSA 06	378	4.20848	0.247477	outside	0.289768	1.20111
WT_BSA 06	378	4.20865	0.140414	outside	0.271976	1.21652
WT_BSA 06	378	4.20883	0.0417261	outside	0.251297	1.20251
WT_BSA 06	378	4.20918	0.0670302	outside	0.252916	1.20531
WT_BSA 06	378	4.20952	0.231977	outside	0.259671	1.18894
WT_BSA 06	378	4.2097	0.101944	outside	0.250701	1.21138
WT_BSA 06	378	4.20988	0.146961	outside	0.245987	1.22934
WT_BSA 06	378	4.21005	0.227647	outside	0.235689	1.23157
WT_BSA 06	378	4.2104	0.223113	outside	0.230006	1.21636
WT_BSA 06	378	4.21074	0.301737	outside	0.236098	1.21109
WT_BSA 06	378	4.21092	0.0594971	outside	0.258838	1.18746
WT_BSA 06	378	4.2111	0.134603	outside	0.254596	1.17031
WT_BSA 06	378	4.21128	0.100885	outside	0.249227	1.18759
WT_BSA 06	378	4.21145	0.0996872	outside	0.259185	1.20483
WT_BSA 06	378	4.21163	0.0689125	outside	0.265438	1.19641
WT_BSA 06	378	4.21198	0.0839367	outside	0.259341	1.18887
WT_BSA 06	378	4.21215	0.12673	outside	0.257965	1.18648
WT_BSA 06	378	4.21233	0.0732867	outside	0.266908	1.17099
WT_BSA 06	378	4.21251	0.0501784	outside	0.277213	1.17586
WT_BSA 06	378	4.21269	0.0574782	outside	0.285916	1.17801
WT_BSA 06	378	4.21286	0.0986952	outside	0.288314	1.18493
WT_BSA 06	378	4.21404	0.306084	outside	0.303263	1.17846
WT_BSA 06	378	4.21422	0.456273	outside	0.306934	1.15938
WT_BSA 06	378	4.21439	0.142231	outside	0.270321	1.17206
WT_BSA 06	378	4.21457	0.183768	outside	0.272118	1.16272
WT_BSA 06	378	4.21475	0.476734	outside	0.275332	1.18498
WT_BSA 06	378	4.21493	0.262099	outside	0.246608	1.16449
WT_BSA 06	378	4.2151	0.275852	outside	0.248257	1.15592
WT_BSA 06	378	4.21528	0.234094	outside	0.256557	1.14346
WT_BSA 06	378	4.21546	0.307243	outside	0.278621	1.1562
WT_BSA 06	378	4.21564	0.283501	outside	0.295408	1.13682
WT_BSA 06	378	4.21581	0.0745386	outside	0.271392	1.11602
WT_BSA 06	378	4.21599	0.167523	outside	0.276769	1.10205
WT_BSA 06	378	4.21617	0.195157	outside	0.269146	1.10645
WT_BSA 06	378	4.21635	0.132074	outside	0.245529	1.1281
WT_BSA 06	378	4.21652	0.0710447	outside	0.259514	1.13193
WT_BSA 06	378	4.21687	0.0419673	outside	0.281392	1.13997
WT_BSA 06	378	4.21721	0.0789415	outside	0.285111	1.13997
WT_BSA 06	378	4.21739	0.119141	outside	0.278398	1.14869
WT_BSA 06	378	4.21774	0.0350921	outside	0.271877	1.12609
WT_BSA 06	378	4.21791	0.0489507	outside	0.268121	1.13043
WT_BSA 06	378	4.21826	0.0571285	outside	0.26431	1.12194
WT_BSA 06	378	4.2186	0.152562	outside	0.266445	1.09975
WT_BSA 06	378	4.21878	0.0974578	outside	0.26738	1.11431
WT_BSA 06	378	4.21896	0.0541045	outside	0.254317	1.12336
WT_BSA 06	378	4.21914	0.0452021	outside	0.257701	1.12922
WT_BSA 06	378	4.21931	0.0415931	outside	0.259241	1.13455
WT_BSA 06	378	4.21966	0.0487765	outside	0.252236	1.13786
WT_BSA 06	378	4.222	0.0540801	outside	0.25797	1.16481
WT_BSA 06	378	4.22234	0.101341	outside	0.250347	1.16041
WT_BSA 06	378	4.22269	0.232491	outside	0.251432	1.17733
WT_BSA 06	378	4.22287	0.140274	outside	0.262845	1.1602
WT_BSA 06	378	4.22321	0.224204	outside	0.283934	1.14396
WT_BSA 06	378	4.22339	0.301198	outside	0.282106	1.16615
WT_BSA 06	378	4.22373	0.598025	outside	0.260034	1.18085
WT_BSA 06	378	4.22391	0.277098	outside	0.278402	1.13899
WT_BSA 06	378	4.22409	0.301924	outside	0.261579	1.15065
WT_BSA 06	378	4.22427	0.2128	outside	0.252297	1.13457
WT_BSA 06	378	4.22461	0.350146	outside	0.271383	1.12096
WT_BSA 06	378	4.22495	0.327889	outside	0.253498	1.12096
WT_BSA 06	378	4.22513	0.229026	outside	0.245548	1.09539
WT_BSA 06	378	4.22548	0.153221	outside	0.225005	1.09662
WT_BSA 06	378	4.22582	0.1959	outside	0.209509	1.09279
WT_BSA 06	378	4.226	0.237303	outside	0.18129	1.11191
WT_BSA 06	378	4.22634	0.41224	outside	0.18025	1.11371
WT_BSA 06	378	4.22652	0.345711	outside	0.196632	1.10923
WT_BSA 06	378	4.22687	0.253253	outside	0.244367	1.10923
WT_BSA 06	378	4.22704	0.0844567	outside	0.232279	1.0848
WT_BSA 06	378	4.22739	0.171894	outside	0.22902	1.05659
WT_BSA 06	378	4.22773	0.162232	outside	0.230755	1.09564
WT_BSA 06	378	4.22791	0.102956	outside	0.219511	1.07616
WT_BSA 06	378	4.22809	0.155182	outside	0.217365	1.07245
WT_BSA 06	378	4.22826	0.200577	outside	0.219825	1.08807
WT_BSA 06	378	4.22861	0.232365	outside	0.221179	1.07399
WT_BSA 06	378	4.22895	0.392794	outside	0.220023	1.08799
WT_BSA 06	378	4.22913	0.416894	outside	0.226751	1.07893
WT_BSA 06	378	4.22948	0.256932	outside	0.25014	1.05138
WT_BSA 06	378	4.22982	0.159365	outside	0.284346	1.03579
WT_BSA 06	378	4.23	0.0575129	outside	0.295705	1.0653
WT_BSA 06	378	4.23201	0.119781	outside	0.307054	1.05599
WT_BSA 06	378	4.23235	0.264014	outside	0.308346	1.03586
WT_BSA 06	378	4.23253	0.264129	outside	0.320121	1.04266
WT_BSA 06	378	4.23287	0.216175	outside	0.317935	1.0578
WT_BSA 06	378	4.23322	0.138191	outside	0.311238	1.07603
WT_BSA 06	378	4.23356	0.160183	outside	0.303587	1.08398
WT_BSA 06	378	4.23391	0.0989723	outside	0.306028	1.1023
WT_BSA 06	378	4.23425	0.0688706	outside	0.31315	1.11464
WT_BSA 06	378	4.2346	0.0720472	outside	0.320007	1.12176
WT_BSA 06	378	4.23494	0.14168	outside	0.321474	1.12938
WT_BSA 06	378	4.23529	0.105781	outside	0.340729	1.11985
WT_BSA 06	378	4.23546	0.126107	outside	0.349711	1.09911
WT_BSA 06	378	4.23581	0.170999	outside	0.349713	1.12125
WT_BSA 06	378	4.23615	0.176911	outside	0.343863	1.11517
WT_BSA 06	378	4.23633	0.148735	outside	0.335431	1.1103
WT_BSA 06	378	4.23668	0.145576	outside	0.327769	1.10461
WT_BSA 06	378	4.23686	0.187031	outside	0.328927	1.09458
WT_BSA 06	378	4.23703	0.158299	outside	0.318339	1.09254
WT_BSA 06	378	4.23721	0.113053	outside	0.303298	1.08964
WT_BSA 06	378	4.23756	0.151113	outside	0.300869	1.09596
WT_BSA 06	378	4.2379	0.111543	outside	0.274077	1.11142
WT_BSA 06	378	4.23825	0.252824	outside	0.254952	1.08934
WT_BSA 06	378	4.23859	0.156341	outside	0.271178	1.11119
WT_BSA 06	378	4.2391	0.287627	outside	0.269206	1.12372
WT_BSA 06	378	4.23945	0.194951	outside	0.287595	1.10849
WT_BSA 06	378	4.23979	0.417624	outside	0.284177	1.12626
WT_BSA 06	378	4.24014	0.0823701	outside	0.316699	1.09592
WT_BSA 06	378	4.24048	0.0977097	outside	0.322226	1.09018
WT_BSA 06	378	4.24083	0.0716656	outside	0.340159	1.09225
WT_BSA 06	378	4.241	0.0886996	outside	0.333501	1.11147
WT_BSA 06	378	4.24135	0.0614299	outside	0.344195	1.10089
WT_BSA 06	378	4.24169	0.123568	outside	0.345178	1.11281
WT_BSA 06	378	4.24204	0.113036	outside	0.349501	1.10282
WT_BSA 06	378	4.24238	0.155553	outside	0.346702	1.09797
WT_BSA 06	378	4.24273	0.163593	outside	0.347917	1.07904
WT_BSA 06	378	4.24307	0.36245	outside	0.375337	1.04104
WT_BSA 06	378	4.24342	0.150395	outside	0.370441	1.08007
WT_BSA 06	378	4.24376	0.200469	outside	0.3684	1.0836
WT_BSA 06	378	4.24411	0.237137	outside	0.359582	1.08499
WT_BSA 06	378	4.24445	0.0629349	outside	0.313147	1.09886
WT_BSA 06	378	4.2448	0.0601327	outside	0.333633	1.09097
WT_BSA 06	378	4.24514	0.0830712	outside	0.324964	1.09507
WT_BSA 06	378	4.24549	0.105033	outside	0.318395	1.06743
WT_BSA 06	378	4.24583	0.168464	outside	0.320589	1.0687
WT_BSA 06	378	4.24618	0.0870381	outside	0.305105	1.09552
WT_BSA 06	378	4.24652	0.0958076	outside	0.318643	1.11505
WT_BSA 06	378	4.24686	0.174025	outside	0.308415	1.11505
WT_BSA 06	378	4.24721	0.137448	outside	0.309885	1.09213
WT_BSA 06	378	4.24755	0.205709	outside	0.325149	1.06128
WT_BSA 06	378	4.2479	0.109134	outside	0.343321	1.08095
WT_BSA 06	378	4.24824	0.0696087	outside	0.333355	1.09131
WT_BSA 06	378	4.24859	0.0584875	outside	0.333356	1.10332
WT_BSA 06	378	4.24893	0.124358	outside	0.337379	1.10471
WT_BSA 06	378	4.24911	0.191204	outside	0.335813	1.12551
WT_BSA 06	378	4.24929	0.18487	outside	0.325694	1.11675
WT_BSA 06	378	4.24946	0.27445	outside	0.294192	1.10584
WT_BSA 06	378	4.24964	0.0941933	outside	0.327354	1.10584
WT_BSA 06	378	4.24999	0.144456	outside	0.322273	1.10584
WT_BSA 06	378	4.25033	0.198518	outside	0.324394	1.10461
WT_BSA 06	378	4.25068	0.0975643	outside	0.334585	1.08343
WT_BSA 06	378	4.25102	0.113113	outside	0.354249	1.08343
WT_BSA 06	378	4.25153	0.134041	outside	0.360522	1.06984
WT_BSA 06	378	4.25188	0.150817	outside	0.343183	1.07585
WT_BSA 06	378	4.25222	0.149571	outside	0.344039	1.06253
WT_BSA 06	378	4.25257	0.0683572	outside	0.322526	1.02527
WT_BSA 06	378	4.25291	0.0321629	outside	0.334788	1.04044
WT_BSA 06	378	4.25326	0.0579443	outside	0.331142	1.04992
WT_BSA 06	378	4.2536	0.112276	outside	0.321839	1.02843
WT_BSA 06	378	4.25395	0.124693	outside	0.353277	1.04053
WT_BSA 06	378	4.25412	0.0411965	outside	0.334102	1.0516
WT_BSA 06	378	4.25464	0.0627519	outside	0.333483	1.05267
WT_BSA 06	378	4.25498	0.0975092	outside	0.331506	1.05609
WT_BSA 06	378	4.25533	0.126391	outside	0.324534	1.05437
WT_BSA 06	378	4.25567	0.076063	outside	0.316643	1.03159
WT_BSA 06	378	4.25585	0.102417	outside	0.304736	1.01097
WT_BSA 06	378	4.25619	0.0583908	outside	0.30404	1.02905
WT_BSA 06	378	4.25654	0.0527436	outside	0.294481	1.04975
WT_BSA 06	378	4.25788	0.0866171	outside	0.306979	1.05593
WT_BSA 06	378	4.25823	0.150898	outside	0.310803	1.05688
WT_BSA 06	378	4.25857	0.133627	outside	0.33703	1.02797
WT_BSA 06	378	4.25892	0.246211	outside	0.33703	1.01944
WT_BSA 06	378	4.25926	0.0958293	outside	0.317889	1.04395
WT_BSA 06	378	4.25977	0.0711348	outside	0.28913	1.05911
WT_BSA 06	378	4.26012	0.0860331	outside	0.286789	1.051
WT_BSA 06	378	4.26046	0.0770595	outside	0.298038	1.02502
WT_BSA 06	378	4.26081	0.0650974	outside	0.311541	1.04372
WT_BSA 06	378	4.26115	0.143295	outside	0.316071	1.03588
WT_BSA 06	378	4.26133	0.0666383	outside	0.300506	1.04127
WT_BSA 06	378	4.26167	0.0475805	outside	0.282395	1.05303
WT_BSA 06	378	4.26202	0.107225	outside	0.278755	1.05619
WT_BSA 06	378	4.2622	0.0711095	outside	0.275475	1.03914
WT_BSA 06	378	4.26254	0.0715821	outside	0.288512	1.02351
WT_BSA 06	378	4.26288	0.0713827	outside	0.298528	1.04664
WT_BSA 06	378	4.26306	0.0526634	outside	0.284694	1.03294
WT_BSA 06	378	4.26324	0.0897894	outside	0.279484	1.03896
WT_BSA 06	378	4.26358	0.0490823	outside	0.295524	1.04081
WT_BSA 06	378	4.26393	0.0889776	outside	0.292037	1.03779
WT_BSA 06	378	4.26427	0.0450251	outside	0.31165	1.03179
WT_BSA 06	378	4.26462	0.074345	outside	0.317575	1.02526
WT_BSA 06	378	4.26513	0.149609	outside	0.334939	1.03411
WT_BSA 06	378	4.26548	0.131235	outside	0.322402	1.03773
WT_BSA 06	378	4.26582	0.105032	outside	0.299893	1.04799
WT_BSA 06	378	4.26617	0.1605	outside	0.287106	1.02879
WT_BSA 06	378	4.26651	0.331091	outside	0.290925	1.01424
WT_BSA 06	378	4.26686	0.327954	outside	0.316764	1.02418
WT_BSA 06	378	4.26703	0.248945	outside	0.329232	1.0491
WT_BSA 06	378	4.26738	0.0862939	outside	0.304181	1.08091
WT_BSA 06	378	4.26772	0.115406	outside	0.293953	1.08091
WT_BSA 06	378	4.2679	0.141359	outside	0.282848	1.07352
WT_BSA 06	378	4.26824	0.118798	outside	0.306615	1.06323
WT_BSA 06	378	4.26859	0.244575	outside	0.320875	1.05088
WT_BSA 06	378	4.26893	0.172965	outside	0.300589	1.04853
WT_BSA 06	378	4.26911	0.278157	outside	0.291534	1.02893
WT_BSA 06	378	4.26946	0.154743	outside	0.292906	1.06931
WT_BSA 06	378	4.2698	0.169189	outside	0.285948	1.0653
WT_BSA 06	378	4.26998	0.128732	outside	0.27248	1.07068
WT_BSA 06	378	4.27032	0.0719068	outside	0.245738	1.06406
WT_BSA 06	378	4.27067	0.119006	outside	0.251144	1.06718
WT_BSA 06	378	4.27101	0.130813	outside	0.260536	1.05092
WT_BSA 06	378	4.27119	0.287084	outside	0.26412	1.04471
WT_BSA 06	378	4.27137	0.359544	outside	0.216828	1.04471
WT_BSA 06	378	4.27154	0.292432	outside	0.231598	1.05963
WT_BSA 06	378	4.27189	0.163542	outside	0.266626	1.03089
WT_BSA 06	378	4.27207	0.0387596	outside	0.278925	1.05219
WT_BSA 06	378	4.27241	0.026326	outside	0.271522	1.06135
WT_BSA 06	378	4.27259	0.032028	outside	0.278153	1.06824
WT_BSA 06	378	4.27293	0.0482165	outside	0.274015	1.07302
WT_BSA 06	378	4.27328	0.091757	outside	0.26343	1.07668
WT_BSA 06	378	4.27362	0.0891845	outside	0.269482	1.0662
WT_BSA 06	378	4.2738	0.0509093	outside	0.285259	1.04463
WT_BSA 06	378	4.27415	0.0300781	outside	0.272341	1.04995
WT_BSA 06	378	4.27449	0.0403451	outside	0.252898	1.04263
WT_BSA 06	378	4.27467	0.0198188	outside	0.26669	1.04263
WT_BSA 06	378	4.27634	0.0656626	outside	0.259359	1.04445
WT_BSA 06	378	4.27652	0.0412388	outside	0.264701	1.0537
WT_BSA 06	378	4.27687	0.0763879	outside	0.263806	1.06453
WT_BSA 06	378	4.27721	0.090433	outside	0.280749	1.06257
WT_BSA 06	378	4.27739	0.115694	outside	0.261664	1.04605
WT_BSA 06	378	4.27757	0.0440566	outside	0.278163	1.05384
WT_BSA 06	378	4.27774	0.0504141	outside	0.291973	1.0527
WT_BSA 06	378	4.27809	0.0659157	outside	0.284417	1.04968
WT_BSA 06	378	4.27843	0.133482	outside	0.273554	1.0685
WT_BSA 06	378	4.27878	0.156222	outside	0.284391	1.06146
WT_BSA 06	378	4.27912	0.17367	outside	0.287602	1.0392
WT_BSA 06	378	4.2793	0.453282	outside	0.299407	1.01466
WT_BSA 06	378	4.27948	0.22402	outside	0.280298	1.03397
WT_BSA 06	378	4.27982	0.143919	outside	0.280299	1.07236
WT_BSA 06	378	4.28	0.0829102	outside	0.267667	1.05385
WT_BSA 06	378	4.28018	0.119121	outside	0.26347	1.05021
WT_BSA 06	378	4.28036	0.107746	outside	0.256294	1.06057
WT_BSA 06	378	4.2807	0.165371	outside	0.269521	1.05675
WT_BSA 06	378	4.28105	0.278156	outside	0.27019	1.05454
WT_BSA 06	378	4.28172	0.2313	outside	0.26077	1.09044
WT_BSA 06	378	4.2819	0.342462	outside	0.252462	1.13361
WT_BSA 06	378	4.28224	0.25754	outside	0.229519	1.10144
WT_BSA 06	378	4.28259	0.225397	outside	0.249496	1.10144
WT_BSA 06	378	4.28293	0.0693853	outside	0.27245	1.07346
WT_BSA 06	378	4.28328	0.135568	outside	0.267553	1.05285
WT_BSA 06	378	4.28362	0.227153	outside	0.270771	1.05007
WT_BSA 06	378	4.28397	0.139737	outside	0.278412	1.06991
WT_BSA 06	378	4.28431	0.107797	outside	0.279882	1.09284
WT_BSA 06	378	4.28449	0.235559	outside	0.253768	1.09736
WT_BSA 06	378	4.28467	0.0885687	outside	0.290435	1.10251
WT_BSA 06	378	4.28501	0.142658	outside	0.279957	1.10932
WT_BSA 06	378	4.28536	0.224102	outside	0.274644	1.11034
WT_BSA 06	378	4.28587	0.142588	outside	0.283189	1.09016
WT_BSA 06	378	4.28621	0.171784	outside	0.283831	1.0846
WT_BSA 06	378	4.28656	0.245142	outside	0.278594	1.07916
WT_BSA 06	378	4.28674	0.354378	outside	0.274456	1.07438
WT_BSA 06	378	4.28708	0.0702753	outside	0.306299	1.04321
WT_BSA 06	378	4.28759	0.155085	outside	0.325708	1.03545
WT_BSA 06	378	4.28777	0.170735	outside	0.313243	1.06036
WT_BSA 06	378	4.28811	0.246005	outside	0.320588	1.02728
WT_BSA 06	378	4.28829	0.17638	outside	0.289936	1.03992
WT_BSA 06	378	4.28847	0.241736	outside	0.291831	1.03992
WT_BSA 06	378	4.28865	0.312663	outside	0.29094	1.06613
WT_BSA 06	378	4.28899	0.230253	outside	0.307431	1.04828
WT_BSA 06	378	4.28967	0.235461	outside	0.35534	1.05347
WT_BSA 06	378	4.28984	0.280332	outside	0.362686	1.02039
WT_BSA 06	378	4.29002	0.142328	outside	0.344807	1.0323
WT_BSA 06	378	4.2902	0.180497	outside	0.340045	1.03065
WT_BSA 06	378	4.29054	0.161557	outside	0.33844	1.05846
WT_BSA 06	378	4.29089	0.0839003	outside	0.314158	1.05145
WT_BSA 06	378	4.29123	0.214486	outside	0.315327	1.04537
WT_BSA 06	378	4.29141	0.198452	outside	0.299433	1.08985
WT_BSA 06	378	4.29258	0.142986	outside	0.287011	1.06218
WT_BSA 06	378	4.29276	0.130703	outside	0.296883	1.05363
WT_BSA 06	378	4.2931	0.159027	outside	0.275938	1.03912
WT_BSA 06	378	4.29362	0.197578	outside	0.288392	1.01323
WT_BSA 06	378	4.29396	0.175414	outside	0.31883	1.03884
WT_BSA 06	378	4.29431	0.424559	outside	0.334664	0.999229
WT_BSA 06	378	4.29465	0.185147	outside	0.315612	1.02948
WT_BSA 06	378	4.29516	0.152237	outside	0.288755	1.02466
WT_BSA 06	378	4.2955	0.0785503	outside	0.282096	1.04389
WT_BSA 06	378	4.29585	0.090985	outside	0.267985	1.05329
WT_BSA 06	378	4.29619	0.156859	outside	0.267305	1.06153
WT_BSA 06	378	4.29654	0.190242	outside	0.296832	1.05041
WT_BSA 06	378	4.29672	0.305883	outside	0.306663	1.05696
WT_BSA 06	378	4.29706	0.246763	outside	0.289048	1.06611
WT_BSA 06	378	4.29741	0.387163	outside	0.285225	1.05619
WT_BSA 06	378	4.29775	0.526994	outside	0.28223	1.06483
WT_BSA 06	378	4.29793	0.326023	outside	0.248467	1.06827
WT_BSA 06	378	4.29827	0.552392	outside	0.270457	1.09366
WT_BSA 06	378	4.29845	0.355418	outside	0.241232	1.09366
WT_BSA 06	378	4.29863	0.587407	outside	0.236959	1.06259
WT_BSA 06	378	4.29897	0.535562	outside	0.22345	1.07663
WT_BSA 06	378	4.29932	0.499004	outside	0.212778	1.09203
WT_BSA 06	378	4.29966	0.0666601	outside	0.197985	1.13815
WT_BSA 06	378	4.29984	0.0509697	outside	0.192122	1.14323
WT_BSA 06	378	4.30018	0.0563853	outside	0.18682	1.14323
WT_BSA 06	378	4.30053	0.107414	outside	0.18591	1.1385
WT_BSA 06	378	4.30087	0.133302	outside	0.173309	1.14578
WT_BSA 06	378	4.30105	0.246433	outside	0.171572	1.1789
WT_BSA 06	378	4.30123	0.0818087	outside	0.176779	1.15184
WT_BSA 06	378	4.30157	0.233037	outside	0.168212	1.12216
WT_BSA 06	378	4.30175	0.0867515	outside	0.160453	1.15353
WT_BSA 06	378	4.30193	0.0593208	outside	0.170123	1.15144
WT_BSA 06	378	4.30227	0.0963445	outside	0.173652	1.16162
WT_BSA 06	378	4.30245	0.139795	outside	0.176339	1.16255
WT_BSA 06	378	4.30279	0.0616604	outside	0.199956	1.1409
WT_BSA 06	378	4.30297	0.0626634	outside	0.182618	1.1469
WT_BSA 06	378	4.30315	0.056814	outside	0.198679	1.13895
WT_BSA 06	378	4.30333	0.0772145	outside	0.193027	1.13569
WT_BSA 06	378	4.3035	0.0996436	outside	0.185253	1.15454
WT_BSA 06	378	4.30368	0.0742213	outside	0.175202	1.13178
WT_BSA 06	378	4.30403	0.11544	outside	0.174019	1.13383
WT_BSA 06	378	4.30437	0.0543622	outside	0.195233	1.13908
WT_BSA 06	378	4.30455	0.0853781	outside	0.193976	1.13472
WT_BSA 06	378	4.3049	0.165955	outside	0.194723	1.13084
WT_BSA 06	378	4.30507	0.1229	outside	0.197418	1.14484
WT_BSA 06	378	4.30542	0.0934584	outside	0.188126	1.17474
WT_BSA 06	378	4.30576	0.160253	outside	0.223944	1.18038
WT_BSA 06	378	4.30644	0.113086	outside	0.198023	1.18038
WT_BSA 06	378	4.30662	0.0681384	outside	0.190084	1.16859
WT_BSA 06	378	4.30729	0.0768133	outside	0.191279	1.14582
WT_BSA 06	378	4.30747	0.0962493	outside	0.190049	1.15648
WT_BSA 06	378	4.30765	0.173728	outside	0.205622	1.14636
WT_BSA 06	378	4.30799	0.179327	outside	0.195093	1.14958
WT_BSA 06	378	4.30834	0.342406	outside	0.18962	1.16538
WT_BSA 06	378	4.30852	0.508129	outside	0.168257	1.1231
WT_BSA 06	378	4.30869	0.229928	outside	0.156322	1.16215
WT_BSA 06	378	4.30887	0.253623	outside	0.174315	1.19331
WT_BSA 06	378	4.30921	0.284006	outside	0.177655	1.18463
WT_BSA 06	378	4.30956	0.337183	outside	0.177656	1.17328
WT_BSA 06	378	4.30974	0.397134	outside	0.192808	1.15754
WT_BSA 06	378	4.30991	0.415025	outside	0.183229	1.11883
WT_BSA 06	378	4.31009	0.274146	outside	0.141239	1.14307
WT_BSA 06	378	4.31027	0.217968	outside	0.158072	1.13943
WT_BSA 06	378	4.31044	0.379987	outside	0.16992	1.11597
WT_BSA 06	378	4.31079	0.306237	outside	0.175464	1.13326
WT_BSA 06	378	4.31097	0.193041	outside	0.185216	1.15015
WT_BSA 06	378	4.31114	0.124258	outside	0.17975	1.16593
WT_BSA 06	378	4.31149	0.334047	outside	0.194542	1.16826
WT_BSA 06	378	4.31167	0.195522	outside	0.172388	1.20663
WT_BSA 06	378	4.31184	0.197164	outside	0.161851	1.19751
WT_BSA 06	378	4.31202	0.209447	outside	0.169873	1.1943
WT_BSA 06	378	4.31237	0.107695	outside	0.191587	1.16826
WT_BSA 06	378	4.31254	0.117934	outside	0.176673	1.1782
WT_BSA 06	378	4.31272	0.083185	outside	0.174696	1.16793
WT_BSA 06	378	4.31307	0.0623589	outside	0.169699	1.15235
WT_BSA 06	378	4.31324	0.0760017	outside	0.175001	1.14501
WT_BSA 06	378	4.31359	0.246978	outside	0.18026	1.12861
WT_BSA 06	378	4.31377	0.120818	outside	0.173653	1.14921
WT_BSA 06	378	4.31394	0.335112	outside	0.181665	1.13995
WT_BSA 06	378	4.31412	0.10579	outside	0.165382	1.18354
WT_BSA 06	378	4.3143	0.0645419	outside	0.169622	1.1664
WT_BSA 06	378	4.31448	0.0787132	outside	0.178408	1.15879
WT_BSA 06	378	4.31465	0.0258446	outside	0.184824	1.17361
WT_BSA 06	378	4.315	0.0402506	outside	0.183965	1.18105
WT_BSA 06	378	4.31534	0.11995	outside	0.171428	1.17743
WT_BSA 06	378	4.31569	0.038155	outside	0.199862	1.17561
WT_BSA 06	378	4.31603	0.0851797	outside	0.186053	1.17687
WT_BSA 06	378	4.31638	0.117547	outside	0.202694	1.19128
WT_BSA 06	378	4.31655	0.0858079	outside	0.206446	1.18045
WT_BSA 06	378	4.31673	0.0771755	outside	0.202575	1.17374
WT_BSA 06	378	4.31691	0.117794	outside	0.20151	1.17559
WT_BSA 06	378	4.31725	0.157904	outside	0.183684	1.16941
WT_BSA 06	378	4.3176	0.268121	outside	0.174555	1.1536
WT_BSA 06	378	4.31778	0.195	outside	0.188927	1.15609
WT_BSA 06	378	4.31812	0.0622279	outside	0.221251	1.14591
WT_BSA 06	378	4.3183	0.102782	outside	0.218798	1.1629
WT_BSA 06	378	4.31848	0.0603519	outside	0.2188	1.14491
WT_BSA 06	378	4.31865	0.0841086	outside	0.214038	1.14326
WT_BSA 06	378	4.31883	0.123854	outside	0.214594	1.1423
WT_BSA 06	378	4.31918	0.192218	outside	0.228986	1.16224
WT_BSA 06	378	4.31935	0.233045	outside	0.222926	1.14125
WT_BSA 06	378	4.31953	0.485988	outside	0.249127	1.16242
WT_BSA 06	378	4.31971	0.308296	outside	0.227409	1.13985
WT_BSA 06	378	4.32005	0.181307	outside	0.197985	1.16228
WT_BSA 06	378	4.3204	0.330577	outside	0.154375	1.15948
WT_BSA 06	378	4.32074	0.340364	outside	0.166635	1.15098
WT_BSA 06	378	4.32092	0.0903002	outside	0.196243	1.14854
WT_BSA 06	378	4.3211	0.0384477	outside	0.210614	1.14175
WT_BSA 06	378	4.32127	0.0327219	outside	0.212877	1.13195
WT_BSA 06	378	4.32162	0.0598965	outside	0.206705	1.13622
WT_BSA 06	378	4.32196	0.11125	outside	0.206083	1.14161
WT_BSA 06	378	4.32231	0.116133	outside	0.212175	1.13633
WT_BSA 06	378	4.32265	0.0971096	outside	0.217784	1.12418
WT_BSA 06	378	4.323	0.163857	outside	0.219555	1.1293
WT_BSA 06	378	4.32335	0.204183	outside	0.218195	1.11987
WT_BSA 06	378	4.32369	0.432117	outside	0.229768	1.13491
WT_BSA 06	378	4.32387	0.525406	outside	0.214152	1.12138
WT_BSA 06	378	4.32404	0.21135	outside	0.239236	1.10276
WT_BSA 06	378	4.32422	0.0673946	outside	0.251658	1.0751
WT_BSA 06	378	4.3244	0.129024	outside	0.258852	1.08934
WT_BSA 06	378	4.32474	0.117932	outside	0.249545	1.08396
WT_BSA 06	378	4.32492	0.18836	outside	0.240478	1.0892
WT_BSA 06	378	4.32527	0.206432	outside	0.241789	1.07783
WT_BSA 06	378	4.32544	0.0486103	outside	0.236136	1.04846
WT_BSA 06	378	4.32562	0.122343	outside	0.24396	1.03878
WT_BSA 06	378	4.3258	0.072262	outside	0.230664	1.06181
WT_BSA 06	378	4.32598	0.0700265	outside	0.237441	1.04616
WT_BSA 06	378	4.32615	0.0713229	outside	0.235837	1.05449
WT_BSA 06	378	4.3265	0.061608	outside	0.255077	1.05645
WT_BSA 06	378	4.32667	0.0545468	outside	0.249611	1.06592
WT_BSA 06	378	4.32702	0.110546	outside	0.254723	1.05706
WT_BSA 06	378	4.3272	0.23174	outside	0.264947	1.05706
WT_BSA 06	378	4.32738	0.125745	outside	0.252971	1.08373
WT_BSA 06	378	4.32772	0.0592713	outside	0.235392	1.07572
WT_BSA 06	378	4.32807	0.0660592	outside	0.223689	1.0648
WT_BSA 06	378	4.32824	0.109064	outside	0.233519	1.05799
WT_BSA 06	378	4.32859	0.112362	outside	0.216254	1.06876
WT_BSA 06	378	4.32893	0.187311	outside	0.21407	1.06876
WT_BSA 06	378	4.32911	0.28197	outside	0.210002	1.0758
WT_BSA 06	378	4.32945	0.422689	outside	0.217197	1.07719
WT_BSA 06	378	4.32963	0.0891357	outside	0.255918	1.09597
WT_BSA 06	378	4.32981	0.07714	outside	0.259611	1.08957
WT_BSA 06	378	4.32999	0.0579929	outside	0.256616	1.08092
WT_BSA 06	378	4.33016	0.0630686	outside	0.251712	1.07243
WT_BSA 06	378	4.33051	0.0494722	outside	0.268135	1.0595
WT_BSA 06	378	4.33069	0.051765	outside	0.269645	1.07517
WT_BSA 06	378	4.33103	0.0753988	outside	0.254062	1.07517
WT_BSA 06	378	4.33138	0.0869613	outside	0.263473	1.07517
WT_BSA 06	378	4.33172	0.0830344	outside	0.268588	1.06631
WT_BSA 06	378	4.33207	0.0546735	outside	0.270679	1.04096
WT_BSA 06	378	4.33241	0.0955395	outside	0.277228	1.04096
WT_BSA 06	378	4.33259	0.124409	outside	0.268677	1.03754
WT_BSA 06	378	4.33294	0.104046	outside	0.27685	1.05523
WT_BSA 06	378	4.33311	0.0740101	outside	0.26781	1.06234
WT_BSA 06	378	4.33346	0.112013	outside	0.263525	1.06977
WT_BSA 06	378	4.33363	0.0996732	outside	0.246193	1.06226
WT_BSA 06	378	4.33381	0.161475	outside	0.233063	1.07894
WT_BSA 06	378	4.33416	0.186015	outside	0.23995	1.07786
WT_BSA 06	378	4.33533	0.423142	outside	0.23995	1.07398
WT_BSA 06	378	4.33551	0.228275	outside	0.25118	1.05064
WT_BSA 06	378	4.33569	0.226162	outside	0.260167	1.05237
WT_BSA 06	378	4.33586	0.1858	outside	0.275805	1.05462
WT_BSA 06	378	4.33621	0.145166	outside	0.306454	1.03187
WT_BSA 06	378	4.33639	0.124643	outside	0.291664	1.0342
WT_BSA 06	378	4.33656	0.206107	outside	0.272577	1.04781
WT_BSA 06	378	4.33674	0.192489	outside	0.282884	1.0382
WT_BSA 06	378	4.33709	0.41171	outside	0.310153	1.00764
WT_BSA 06	378	4.33726	0.205992	outside	0.292705	1.03534
WT_BSA 06	378	4.33761	0.65203	outside	0.32403	1.02678
WT_BSA 06	378	4.33779	0.366853	outside	0.304949	1.05542
WT_BSA 06	378	4.33796	0.361968	outside	0.295547	1.04637
WT_BSA 06	378	4.33814	0.173214	outside	0.272471	1.05268
WT_BSA 06	378	4.33832	0.0910015	outside	0.255576	1.0439
WT_BSA 06	378	4.33866	0.0914512	outside	0.233228	1.04559
WT_BSA 06	378	4.33884	0.12272	outside	0.237908	1.04153
WT_BSA 06	378	4.33919	0.267236	outside	0.231563	1.0431
WT_BSA 06	378	4.33936	0.469512	outside	0.223392	1.07613
WT_BSA 06	378	4.33954	0.081943	outside	0.258492	1.05825
WT_BSA 06	378	4.33989	0.10386	outside	0.270233	1.05825
WT_BSA 06	378	4.34006	0.113606	outside	0.258312	1.05218
WT_BSA 06	378	4.34041	0.0903584	outside	0.26357	1.04047
WT_BSA 06	378	4.34075	0.0752246	outside	0.279445	1.02566
WT_BSA 06	378	4.34093	0.152561	outside	0.268013	1.01026
WT_BSA 06	378	4.34128	0.116041	outside	0.266395	1.02988
WT_BSA 06	378	4.34162	0.110106	outside	0.290216	1.02988
WT_BSA 06	378	4.3418	0.152774	outside	0.291925	1.03283
WT_BSA 06	378	4.34198	0.12265	outside	0.284134	1.04633
WT_BSA 06	378	4.34215	0.255516	outside	0.29444	1.03672
WT_BSA 06	378	4.3425	0.180913	outside	0.279736	1.05491
WT_BSA 06	378	4.34301	0.214172	outside	0.263879	1.05948
WT_BSA 06	378	4.34335	0.45817	outside	0.246439	1.02323
WT_BSA 06	378	4.34353	0.29265	outside	0.238911	1.04671
WT_BSA 06	378	4.34371	0.240097	outside	0.23414	1.0715
WT_BSA 06	378	4.34389	0.217344	outside	0.258042	1.07269
WT_BSA 06	378	4.34423	0.466398	outside	0.283539	1.07036
WT_BSA 06	378	4.34441	0.685267	outside	0.283539	1.06648
WT_BSA 06	378	4.34475	0.414983	outside	0.252935	1.08831
WT_BSA 06	378	4.34493	0.118138	outside	0.207543	1.08045
WT_BSA 06	378	4.34527	0.118799	outside	0.21245	1.08894
WT_BSA 06	378	4.34578	0.127012	outside	0.207055	1.09562
WT_BSA 06	378	4.34613	0.0651398	outside	0.201323	1.11216
WT_BSA 06	378	4.34647	0.0865011	outside	0.198359	1.11524
WT_BSA 06	378	4.34682	0.130068	outside	0.18429	1.12337
WT_BSA 06	378	4.34716	0.215369	outside	0.186794	1.14937
WT_BSA 06	378	4.34751	0.0991336	outside	0.207282	1.12571
WT_BSA 06	378	4.34769	0.305141	outside	0.196476	1.11167
WT_BSA 06	378	4.34786	0.141424	outside	0.228455	1.14374
WT_BSA 06	378	4.34804	0.118011	outside	0.209304	1.14374
WT_BSA 06	378	4.34838	0.117459	outside	0.216197	1.1318
WT_BSA 06	378	4.34856	0.162119	outside	0.208377	1.1318
WT_BSA 06	378	4.34891	0.58723	outside	0.19513	1.15857
WT_BSA 06	378	4.34925	0.125959	outside	0.21535	1.11718
WT_BSA 06	378	4.34943	0.0876617	outside	0.215351	1.10243
WT_BSA 06	378	4.34977	0.126694	outside	0.232913	1.10009
WT_BSA 06	378	4.34995	0.114046	outside	0.222404	1.08998
WT_BSA 06	378	4.35013	0.177765	outside	0.207238	1.07872
WT_BSA 06	378	4.35047	0.235943	outside	0.210874	1.07962
WT_BSA 06	378	4.35082	0.369991	outside	0.214436	1.07962
WT_BSA 06	378	4.351	0.271185	outside	0.226439	1.11288
WT_BSA 06	378	4.35151	0.506273	outside	0.242162	1.1299
WT_BSA 06	378	4.35185	0.356136	outside	0.249022	1.10614
WT_BSA 06	378	4.35203	0.47633	outside	0.258549	1.10339
WT_BSA 06	378	4.35221	0.419777	outside	0.249098	1.08235
WT_BSA 06	378	4.35238	0.325698	outside	0.250645	1.0368
WT_BSA 06	378	4.35256	0.317824	outside	0.274689	1.03899
WT_BSA 06	378	4.35274	0.352608	outside	0.278725	1.04773
WT_BSA 06	378	4.35308	0.45086	outside	0.255822	1.05655
WT_BSA 06	378	4.35326	0.449738	outside	0.296639	1.082
WT_BSA 06	378	4.35344	0.237324	outside	0.267744	1.07936
WT_BSA 06	378	4.35378	0.188574	outside	0.25792	1.09354
WT_BSA 06	378	4.35413	0.0922147	outside	0.234299	1.12082
WT_BSA 06	378	4.35447	0.212195	outside	0.243668	1.1273
WT_BSA 06	378	4.35465	0.222387	outside	0.242309	1.11788
WT_BSA 06	378	4.355	0.267283	outside	0.202293	1.09268
WT_BSA 06	378	4.35517	0.0803805	outside	0.236262	1.10444
WT_BSA 06	378	4.35535	0.114597	outside	0.221811	1.09708
WT_BSA 06	378	4.35553	0.0588348	outside	0.242895	1.09303
WT_BSA 06	378	4.3557	0.0900123	outside	0.249751	1.08547
WT_BSA 06	378	4.35605	0.0973945	outside	0.23802	1.07232
WT_BSA 06	378	4.3564	0.0958203	outside	0.229234	1.07993
WT_BSA 06	378	4.35657	0.167423	outside	0.21393	1.08234
WT_BSA 06	378	4.35692	0.185602	outside	0.252692	1.10183
WT_BSA 06	378	4.3571	0.106298	outside	0.235858	1.1031
WT_BSA 06	378	4.35744	0.135974	outside	0.224814	1.10947
WT_BSA 06	378	4.35762	0.107278	outside	0.209323	1.10241
WT_BSA 06	378	4.35796	0.142967	outside	0.222955	1.09717
WT_BSA 06	378	4.35831	0.106452	outside	0.216609	1.06175
WT_BSA 06	378	4.35865	0.0985495	outside	0.211638	1.07897
WT_BSA 06	378	4.35883	0.187562	outside	0.220318	1.06394
WT_BSA 06	378	4.35918	0.307554	outside	0.229263	1.07943
WT_BSA 06	378	4.35935	0.326173	outside	0.193014	1.06801
WT_BSA 06	378	4.35953	0.160835	outside	0.204325	1.09196
WT_BSA 06	378	4.35971	0.205948	outside	0.201839	1.10057
WT_BSA 06	378	4.35989	0.295881	outside	0.198677	1.10057
WT_BSA 06	378	4.36023	0.736344	outside	0.177465	1.09532
WT_BSA 06	378	4.36041	0.396408	outside	0.208335	1.09814
WT_BSA 06	378	4.36059	0.305211	outside	0.225193	1.09968
WT_BSA 06	378	4.36143	0.178071	outside	0.259762	1.12271
WT_BSA 06	378	4.3616	0.153411	outside	0.275254	1.12064
WT_BSA 06	378	4.36178	0.230794	outside	0.276393	1.12064
WT_BSA 06	378	4.36213	0.296268	outside	0.281685	1.10231
WT_BSA 06	378	4.3623	0.600018	outside	0.289344	1.05587
WT_BSA 06	378	4.36248	0.324543	outside	0.28307	1.08304
WT_BSA 06	378	4.36266	0.111692	outside	0.279692	1.11815
WT_BSA 06	378	4.36284	0.141193	outside	0.27696	1.12099
WT_BSA 06	378	4.36318	0.295256	outside	0.279425	1.12526
WT_BSA 06	378	4.36353	0.0604169	outside	0.243253	1.10915
WT_BSA 06	378	4.3637	0.100136	outside	0.237991	1.09275
WT_BSA 06	378	4.36405	0.181188	outside	0.230078	1.10646
WT_BSA 06	378	4.36423	0.070062	outside	0.259034	1.113
WT_BSA 06	378	4.3644	0.0988067	outside	0.256265	1.1178
WT_BSA 06	378	4.36458	0.185429	outside	0.250872	1.12714
WT_BSA 06	378	4.36476	0.0933869	outside	0.246919	1.11002
WT_BSA 06	378	4.3651	0.0965965	outside	0.246919	1.10001
WT_BSA 06	378	4.36545	0.196421	outside	0.230134	1.08883
WT_BSA 06	378	4.36562	0.182094	outside	0.25415	1.06803
WT_BSA 06	378	4.36597	0.247725	outside	0.274153	1.08444
WT_BSA 06	378	4.36631	0.213527	outside	0.259807	1.09574
WT_BSA 06	378	4.36649	0.174726	outside	0.235624	1.08178
WT_BSA 06	378	4.36667	0.14818	outside	0.235625	1.09312
WT_BSA 06	378	4.36685	0.18029	outside	0.227008	1.09952
WT_BSA 06	378	4.36702	0.300136	outside	0.218532	1.10085
WT_BSA 06	378	4.36737	0.293393	outside	0.227794	1.11369
WT_BSA 06	378	4.36771	0.447022	outside	0.234317	1.13628
WT_BSA 06	378	4.36789	0.437205	outside	0.24587	1.12828
WT_BSA 06	378	4.36807	0.113907	outside	0.290193	1.11589
WT_BSA 06	378	4.36824	0.0731028	outside	0.271098	1.10172
WT_BSA 06	378	4.36842	0.0693321	outside	0.289663	1.10172
WT_BSA 06	378	4.3686	0.0816774	outside	0.285665	1.09941
WT_BSA 06	378	4.36895	0.153657	outside	0.289429	1.10593
WT_BSA 06	378	4.36912	0.118787	outside	0.274515	1.11587
WT_BSA 06	378	4.3693	0.141122	outside	0.264707	1.11587
WT_BSA 06	378	4.36965	0.255192	outside	0.239314	1.1063
WT_BSA 06	378	4.36999	0.216708	outside	0.257833	1.10172
WT_BSA 06	378	4.37017	0.180992	outside	0.270111	1.06982
WT_BSA 06	378	4.37034	0.137746	outside	0.268394	1.08866
WT_BSA 06	378	4.37069	0.203165	outside	0.277762	1.11374
WT_BSA 06	378	4.37104	0.204869	outside	0.318783	1.09153
WT_BSA 06	378	4.37121	0.0965579	outside	0.298662	1.09958
WT_BSA 06	378	4.37156	0.0522516	outside	0.28723	1.08418
WT_BSA 06	378	4.37173	0.0513535	outside	0.278861	1.08321
WT_BSA 06	378	4.37208	0.107074	outside	0.263007	1.08071
WT_BSA 06	378	4.37243	0.11332	outside	0.266002	1.08936
WT_BSA 06	378	4.3726	0.0828782	outside	0.277406	1.08936
WT_BSA 06	378	4.37295	0.118651	outside	0.293262	1.08686
WT_BSA 06	378	4.37313	0.0661388	outside	0.291867	1.1038
WT_BSA 06	378	4.3733	0.114743	outside	0.297042	1.10081
WT_BSA 06	378	4.37348	0.120436	outside	0.289711	1.10263
WT_BSA 06	378	4.37366	0.297748	outside	0.298006	1.09145
WT_BSA 06	378	4.37384	0.158254	outside	0.285531	1.11306
WT_BSA 06	378	4.37418	0.0685266	outside	0.249879	1.11306
WT_BSA 06	378	4.37436	0.0964766	outside	0.250866	1.1216
WT_BSA 06	378	4.37453	0.137818	outside	0.253978	1.10543
WT_BSA 06	378	4.37488	0.100659	outside	0.284151	1.13018
WT_BSA 06	378	4.37522	0.164816	outside	0.28807	1.12145
WT_BSA 06	378	4.37557	0.0584233	outside	0.260535	1.11906
WT_BSA 06	378	4.37592	0.12096	outside	0.268866	1.10463
WT_BSA 06	378	4.37609	0.195323	outside	0.265509	1.1027
WT_BSA 06	378	4.37627	0.14988	outside	0.26551	1.13148
WT_BSA 06	378	4.37645	0.060925	outside	0.246101	1.12372
WT_BSA 06	378	4.37662	0.101875	outside	0.257427	1.11855
WT_BSA 06	378	4.37697	0.207801	outside	0.249776	1.13181
WT_BSA 06	378	4.37715	0.168474	outside	0.248036	1.09869
WT_BSA 06	378	4.37732	0.0894798	outside	0.238022	1.12182
WT_BSA 06	378	4.3775	0.133251	outside	0.239118	1.11234
WT_BSA 06	378	4.37768	0.136378	outside	0.212616	1.1084
WT_BSA 06	378	4.37802	0.256891	outside	0.207315	1.1084
WT_BSA 06	378	4.3782	0.216987	outside	0.218329	1.11078
WT_BSA 06	378	4.37855	0.0955127	outside	0.242248	1.11424
WT_BSA 06	378	4.37872	0.072684	outside	0.245777	1.12442
WT_BSA 06	378	4.3789	0.111749	outside	0.242321	1.12802
WT_BSA 06	378	4.37925	0.125729	outside	0.252066	1.12914
WT_BSA 06	378	4.37959	0.154961	outside	0.282936	1.13195
WT_BSA 06	378	4.37977	0.195813	outside	0.279407	1.13807
WT_BSA 06	378	4.38011	0.413992	outside	0.277765	1.14091
WT_BSA 06	378	4.38029	0.122169	outside	0.237531	1.11768
WT_BSA 06	378	4.38047	0.184364	outside	0.242778	1.11587
WT_BSA 06	378	4.38064	0.505125	outside	0.263188	1.09683
WT_BSA 06	378	4.38082	0.0619774	outside	0.239103	1.13855
WT_BSA 06	378	4.381	0.0645572	outside	0.248924	1.14535
WT_BSA 06	378	4.38134	0.104103	outside	0.241502	1.17249
WT_BSA 06	378	4.38252	0.24999	outside	0.219938	1.15787
WT_BSA 06	378	4.38286	0.118471	outside	0.244087	1.13278
WT_BSA 06	378	4.38304	0.164891	outside	0.243228	1.14022
WT_BSA 06	378	4.38322	0.182554	outside	0.262347	1.1613
WT_BSA 06	378	4.38339	0.282426	outside	0.258352	1.16545
WT_BSA 06	378	4.38374	0.245157	outside	0.245397	1.15198
WT_BSA 06	378	4.38392	0.181386	outside	0.24853	1.13932
WT_BSA 06	378	4.38409	0.23009	outside	0.249402	1.13479
WT_BSA 06	378	4.38427	0.176273	outside	0.273265	1.11776
WT_BSA 06	378	4.38445	0.071827	outside	0.253767	1.11101
WT_BSA 06	378	4.3848	0.0447625	outside	0.240234	1.09147
WT_BSA 06	378	4.38497	0.0545904	outside	0.240234	1.09678
WT_BSA 06	378	4.38532	0.0694003	outside	0.244126	1.09678
WT_BSA 06	378	4.3855	0.0572574	outside	0.253455	1.09678
WT_BSA 06	378	4.38567	0.0878971	outside	0.261092	1.08575
WT_BSA 06	378	4.38602	0.0997814	outside	0.25392	1.10232
WT_BSA 06	378	4.3862	0.12369	outside	0.272103	1.10558
WT_BSA 06	378	4.38654	0.353042	outside	0.276015	1.07621
WT_BSA 06	378	4.38672	0.102928	outside	0.254921	1.10927
WT_BSA 06	378	4.38706	0.223155	outside	0.236117	1.10676
WT_BSA 06	378	4.38741	0.485341	outside	0.23442	1.13323
WT_BSA 06	378	4.38775	0.380174	outside	0.244342	1.10316
WT_BSA 06	378	4.38793	0.0807445	outside	0.282392	1.10954
WT_BSA 06	378	4.3881	0.083337	outside	0.282392	1.10356
WT_BSA 06	378	4.38828	0.119593	outside	0.279358	1.10181
WT_BSA 06	378	4.38846	0.208797	outside	0.260976	1.09119
WT_BSA 06	378	4.3888	0.138006	outside	0.284663	1.09315
WT_BSA 06	378	4.38898	0.359507	outside	0.273281	1.08777
WT_BSA 06	378	4.38916	0.183043	outside	0.31993	1.082
WT_BSA 06	378	4.38934	0.201962	outside	0.31464	1.10033
WT_BSA 06	378	4.38951	0.244754	outside	0.314641	1.08578
WT_BSA 06	378	4.38969	0.119161	outside	0.290035	1.07563
WT_BSA 06	378	4.38987	0.153334	outside	0.284505	1.07371
WT_BSA 06	378	4.39021	0.0843994	outside	0.272952	1.09944
WT_BSA 06	378	4.39172	0.238354	outside	0.239291	1.1124
WT_BSA 06	378	4.3919	0.301606	outside	0.240044	1.09803
WT_BSA 06	378	4.39224	0.518948	outside	0.236462	1.10424
WT_BSA 06	378	4.39242	0.23725	outside	0.269596	1.10928
WT_BSA 06	378	4.39326	0.23215	outside	0.294929	1.11554
WT_BSA 06	378	4.39344	0.212532	outside	0.301729	1.10082
WT_BSA 06	378	4.39362	0.300871	outside	0.315839	1.09142
WT_BSA 06	378	4.39379	0.622505	outside	0.275696	1.1082
WT_BSA 06	378	4.39414	0.426354	outside	0.305374	1.1082
WT_BSA 06	378	4.39448	0.245509	outside	0.33	1.09541
WT_BSA 06	378	4.39516	0.280092	outside	0.346295	1.09541
WT_BSA 06	378	4.39533	0.145485	outside	0.371845	1.09541
WT_BSA 06	378	4.39551	0.167545	outside	0.380149	1.09181
WT_BSA 06	378	4.39569	0.140764	outside	0.372878	1.07693
WT_BSA 06	378	4.39603	0.450012	outside	0.369061	1.10117
WT_BSA 06	378	4.39654	0.279138	outside	0.365263	1.05513
WT_BSA 06	378	4.39672	0.376498	outside	0.388314	1.02185
WT_BSA 06	378	4.3969	0.160796	outside	0.385131	1.04574
WT_BSA 06	378	4.39708	0.220022	outside	0.386224	1.04763
WT_BSA 06	378	4.39725	0.285452	outside	0.389808	1.05384
WT_BSA 06	378	4.39743	0.106841	outside	0.40142	1.09119
WT_BSA 06	378	4.39761	0.0515016	outside	0.387613	1.09232
WT_BSA 06	378	4.39795	0.0524821	outside	0.379476	1.09232
WT_BSA 06	378	4.3983	0.0227413	outside	0.372582	1.08038
WT_BSA 06	378	4.39848	0.0311155	outside	0.375615	1.07863
WT_BSA 06	378	4.39865	0.0430717	outside	0.371723	1.07863
WT_BSA 06	378	4.39883	0.06729	outside	0.367562	1.07431
WT_BSA 06	378	4.39901	0.104418	outside	0.371093	1.06819
WT_BSA 06	378	4.39919	0.25525	outside	0.363185	1.06134
WT_BSA 06	378	4.39953	0.0435824	outside	0.388836	1.09308
WT_BSA 06	378	4.39971	0.0653526	outside	0.390005	1.087
WT_BSA 06	378	4.39988	0.0739499	outside	0.387153	1.09523
WT_BSA 06	378	4.40023	0.0907052	outside	0.377741	1.08359
WT_BSA 06	378	4.40041	0.250483	outside	0.391752	1.07954
WT_BSA 06	378	4.40058	0.148898	outside	0.381738	1.10267
WT_BSA 06	378	4.40076	0.0484464	outside	0.354902	1.0975
WT_BSA 06	378	4.40094	0.045415	outside	0.363719	1.09612
WT_BSA 06	378	4.40111	0.0910761	outside	0.354734	1.09439
WT_BSA 06	378	4.40129	0.191867	outside	0.357206	1.10722
WT_BSA 06	378	4.40147	0.128671	outside	0.383404	1.08605
WT_BSA 06	378	4.40165	0.165714	outside	0.351226	1.09566
WT_BSA 06	378	4.40182	0.0281322	outside	0.379338	1.08238
WT_BSA 06	378	4.402	0.0190408	outside	0.372071	1.08777
WT_BSA 06	378	4.40218	0.0348028	outside	0.37414	1.09374
WT_BSA 06	378	4.40252	0.0408146	outside	0.37414	1.08721
WT_BSA 06	378	4.4027	0.0577155	outside	0.375954	1.08093
WT_BSA 06	378	4.40288	0.0998893	outside	0.370841	1.07207
WT_BSA 06	378	4.40322	0.164505	outside	0.357715	1.08344
WT_BSA 06	378	4.40357	0.236683	outside	0.383698	1.10701
WT_BSA 06	378	4.40375	0.157535	outside	0.377417	1.07982
WT_BSA 06	378	4.40392	0.253676	outside	0.35644	1.09703
WT_BSA 06	378	4.4041	0.270336	outside	0.366447	1.09876
WT_BSA 06	378	4.40445	0.230228	outside	0.379723	1.08891
WT_BSA 06	378	4.40479	0.193137	outside	0.383399	1.06661
WT_BSA 06	378	4.40497	0.4292	outside	0.374457	1.0821
WT_BSA 06	378	4.40532	0.614596	outside	0.36995	1.03528
WT_BSA 06	378	4.40549	0.281457	outside	0.401209	1.05423
WT_BSA 06	378	4.40567	0.338265	outside	0.439065	1.05225
WT_BSA 06	378	4.40585	0.38723	outside	0.428153	1.04469
WT_BSA 06	378	4.40603	0.599756	outside	0.433895	1.048
WT_BSA 06	378	4.40637	0.14161	outside	0.396287	1.07865
WT_BSA 06	378	4.40655	0.208689	outside	0.397921	1.07771
WT_BSA 06	378	4.40689	0.342956	outside	0.397921	1.08065
WT_BSA 06	378	4.40707	0.108588	outside	0.369617	1.08765
WT_BSA 06	378	4.40742	0.106889	outside	0.357369	1.09472
WT_BSA 06	378	4.40776	0.0889549	outside	0.342294	1.06861
WT_BSA 06	378	4.40811	0.141305	outside	0.341255	1.07041
WT_BSA 06	378	4.40828	0.045908	outside	0.333256	1.09119
WT_BSA 06	378	4.40863	0.0620604	outside	0.333934	1.10177
WT_BSA 06	378	4.40897	0.0868783	outside	0.353754	1.10049
WT_BSA 06	378	4.40932	0.162791	outside	0.35486	1.10624
WT_BSA 06	378	4.4095	0.21339	outside	0.352164	1.10391
WT_BSA 06	378	4.40984	0.0736478	outside	0.318915	1.08471
WT_BSA 06	378	4.41002	0.115654	outside	0.315386	1.0949
WT_BSA 06	378	4.4102	0.213527	outside	0.311633	1.08407
WT_BSA 06	378	4.41037	0.0708057	outside	0.342372	1.08194
WT_BSA 06	378	4.41055	0.0800848	outside	0.332487	1.08536
WT_BSA 06	378	4.4109	0.0850356	outside	0.337725	1.09081
WT_BSA 06	378	4.41107	0.0781798	outside	0.337726	1.10179
WT_BSA 06	378	4.41142	0.157462	outside	0.334046	1.11581
WT_BSA 06	378	4.41176	0.40579	outside	0.324739	1.11044
WT_BSA 06	378	4.41194	0.324886	outside	0.368455	1.12076
WT_BSA 06	378	4.41212	0.0582897	outside	0.36038	1.08281
WT_BSA 06	378	4.4123	0.0880333	outside	0.36342	1.09018
WT_BSA 06	378	4.41264	0.14147	outside	0.362473	1.08854
WT_BSA 06	378	4.41282	0.199149	outside	0.356709	1.07356
WT_BSA 06	378	4.413	0.0662422	outside	0.340706	1.0985
WT_BSA 06	378	4.41334	0.0862215	outside	0.342589	1.08872
WT_BSA 06	378	4.41352	0.124608	outside	0.342589	1.08692
WT_BSA 06	378	4.41386	0.0719721	outside	0.32288	1.09232
WT_BSA 06	378	4.41404	0.134105	outside	0.322105	1.09366
WT_BSA 06	378	4.41422	0.31962	outside	0.339851	1.06907
WT_BSA 06	378	4.4144	0.0856608	outside	0.315552	1.08543
WT_BSA 06	378	4.41474	0.15501	outside	0.309479	1.08694
WT_BSA 06	378	4.41492	0.287121	outside	0.286668	1.09856
WT_BSA 06	378	4.4151	0.254922	outside	0.321847	1.12699
WT_BSA 06	378	4.41527	0.0256009	outside	0.30907	1.09502
WT_BSA 06	378	4.41545	0.0406114	outside	0.311218	1.0913
WT_BSA 06	378	4.41563	0.0431882	outside	0.314562	1.09941
WT_BSA 06	378	4.41597	0.0746422	outside	0.317733	1.10051
WT_BSA 06	378	4.41632	0.184741	outside	0.328242	1.0904
WT_BSA 06	378	4.4165	0.10021	outside	0.312388	1.09289
WT_BSA 06	378	4.41667	0.122534	outside	0.309727	1.09289
WT_BSA 06	378	4.41702	0.203186	outside	0.311672	1.09626
WT_BSA 06	378	4.4172	0.128015	outside	0.297157	1.10023
WT_BSA 06	378	4.41754	0.085651	outside	0.279266	1.12089
WT_BSA 06	378	4.41772	0.143977	outside	0.29055	1.11112
WT_BSA 06	378	4.41806	0.159612	outside	0.252664	1.11112
WT_BSA 06	378	4.41824	0.127264	outside	0.264311	1.10646
WT_BSA 06	378	4.41842	0.0816375	outside	0.290221	1.09938
WT_BSA 06	378	4.4186	0.169787	outside	0.29386	1.09622
WT_BSA 06	378	4.41877	0.0503797	outside	0.278069	1.10674
WT_BSA 06	378	4.41895	0.0296029	outside	0.265176	1.10674
WT_BSA 06	378	4.41913	0.0342276	outside	0.270904	1.11125
WT_BSA 06	378	4.41948	0.0357011	outside	0.265907	1.12683
WT_BSA 06	378	4.41965	0.0258023	outside	0.260058	1.12075
WT_BSA 06	378	4.42	0.0466484	outside	0.256398	1.10427
WT_BSA 06	378	4.42034	0.0234473	outside	0.262325	1.11746
WT_BSA 06	378	4.42069	0.0409709	outside	0.268906	1.12235
WT_BSA 06	378	4.42087	0.0707398	outside	0.272278	1.12352
WT_BSA 06	378	4.42121	0.0622913	outside	0.268273	1.11195
WT_BSA 06	378	4.42139	0.0776241	outside	0.264034	1.11929
WT_BSA 06	378	4.42157	0.0593868	outside	0.248289	1.11769
WT_BSA 06	378	4.42191	0.0565512	outside	0.252611	1.1077
WT_BSA 06	378	4.42226	0.108188	outside	0.250427	1.1077
WT_BSA 06	378	4.42243	0.281092	outside	0.228919	1.10574
WT_BSA 06	378	4.42261	0.173826	outside	0.252142	1.11915
WT_BSA 06	378	4.42296	0.17689	outside	0.256823	1.10293
WT_BSA 06	378	4.42313	0.123661	outside	0.285083	1.09314
WT_BSA 06	378	4.42331	0.184452	outside	0.264944	1.07877
WT_BSA 06	378	4.42365	0.309183	outside	0.2616	1.08167
WT_BSA 06	378	4.424	0.195062	outside	0.271057	1.12261
WT_BSA 06	378	4.42418	0.0949838	outside	0.286716	1.10405
WT_BSA 06	378	4.42452	0.152897	outside	0.286716	1.10773
WT_BSA 06	378	4.4247	0.321121	outside	0.274287	1.12065
WT_BSA 06	378	4.42488	0.320647	outside	0.27779	1.10649
WT_BSA 06	378	4.42505	0.388025	outside	0.283321	1.10458
WT_BSA 06	378	4.42523	0.186113	outside	0.307367	1.10677
WT_BSA 06	378	4.42541	0.0585877	outside	0.330709	1.09464
WT_BSA 06	378	4.42559	0.125546	outside	0.339412	1.09249
WT_BSA 06	378	4.42576	0.162576	outside	0.332068	1.12557
WT_BSA 06	378	4.42611	0.0536581	outside	0.338367	1.09283
WT_BSA 06	378	4.42629	0.110265	outside	0.340932	1.08691
WT_BSA 06	378	4.42663	0.0540388	outside	0.32848	1.10455
WT_BSA 06	378	4.42681	0.0687778	outside	0.313439	1.10745
WT_BSA 06	378	4.42715	0.10231	outside	0.330853	1.09069
WT_BSA 06	378	4.4275	0.160613	outside	0.335362	1.10519
WT_BSA 06	378	4.42784	0.184174	outside	0.310529	1.08607
WT_BSA 06	378	4.42802	0.161439	outside	0.323653	1.10162
WT_BSA 06	378	4.42837	0.219882	outside	0.308418	1.12801
WT_BSA 06	378	4.42854	0.224419	outside	0.298148	1.09243
WT_BSA 06	378	4.42872	0.210921	outside	0.322438	1.10178
WT_BSA 06	378	4.4289	0.126752	outside	0.311632	1.11582
WT_BSA 06	378	4.42908	0.198933	outside	0.316074	1.11389
WT_BSA 06	378	4.42942	0.279939	outside	0.312514	1.11389
WT_BSA 06	378	4.42976	0.18051	outside	0.296581	1.13175
WT_BSA 06	378	4.43011	0.121074	outside	0.264641	1.16025
WT_BSA 06	378	4.43045	0.163136	outside	0.264641	1.15691
WT_BSA 06	378	4.4308	0.11407	outside	0.263425	1.13797
WT_BSA 06	378	4.43098	0.0518718	outside	0.281415	1.1312
WT_BSA 06	378	4.43132	0.0716184	outside	0.276915	1.11405
WT_BSA 06	378	4.4315	0.0860005	outside	0.271984	1.12259
WT_BSA 06	378	4.43185	0.225751	outside	0.2678	1.12404
WT_BSA 06	378	4.43202	0.160224	outside	0.303409	1.1211
WT_BSA 06	378	4.4322	0.212331	outside	0.291994	1.15166
WT_BSA 06	378	4.43255	0.152837	outside	0.294411	1.13071
WT_BSA 06	378	4.43272	0.093984	outside	0.280286	1.10624
WT_BSA 06	378	4.4329	0.10454	outside	0.276759	1.11642
WT_BSA 06	378	4.43325	0.180557	outside	0.297002	1.13278
WT_BSA 06	378	4.43342	0.276638	outside	0.303217	1.12632
WT_BSA 06	378	4.4336	0.326805	outside	0.292628	1.12836
WT_BSA 06	378	4.43378	0.0905217	outside	0.269349	1.10596
WT_BSA 06	378	4.43395	0.117686	outside	0.249133	1.08495
WT_BSA 06	378	4.43446	0.0484294	outside	0.26593	1.11404
WT_BSA 06	378	4.43464	0.0452682	outside	0.259027	1.10891
WT_BSA 06	378	4.43482	0.0584925	outside	0.261969	1.10891
WT_BSA 06	378	4.43516	0.12113	outside	0.258099	1.11562
WT_BSA 06	378	4.43534	0.103623	outside	0.270528	1.1027
WT_BSA 06	378	4.43552	0.179274	outside	0.259798	1.11757
WT_BSA 06	378	4.43586	0.208497	outside	0.277163	1.10872
WT_BSA 06	378	4.43704	0.0863883	outside	0.259875	1.07212
WT_BSA 06	378	4.43722	0.102233	outside	0.250464	1.06048
WT_BSA 06	378	4.43739	0.223378	outside	0.246034	1.05281
WT_BSA 06	378	4.43757	0.320833	outside	0.257874	1.05537
WT_BSA 06	378	4.43775	0.111588	outside	0.259066	1.10281
WT_BSA 06	378	4.43792	0.0960608	outside	0.262302	1.09497
WT_BSA 06	378	4.43827	0.174097	outside	0.271003	1.09281
WT_BSA 06	378	4.43845	0.0528228	outside	0.255292	1.07648
WT_BSA 06	378	4.43879	0.0548012	outside	0.250296	1.06783
WT_BSA 06	378	4.43914	0.0719986	outside	0.257467	1.05126
WT_BSA 06	378	4.43932	0.113095	outside	0.250677	1.04806
WT_BSA 06	378	4.43966	0.0914194	outside	0.255258	1.05916
WT_BSA 06	378	4.43984	0.106229	outside	0.264808	1.06402
WT_BSA 06	378	4.44018	0.182466	outside	0.262393	1.06654
WT_BSA 06	378	4.44053	0.204335	outside	0.244961	1.11183
WT_BSA 06	378	4.44071	0.0561699	outside	0.247868	1.08665
WT_BSA 06	378	4.44088	0.0814836	outside	0.240206	1.08096
WT_BSA 06	378	4.44123	0.115279	outside	0.247535	1.0835
WT_BSA 06	378	4.44157	0.0977009	outside	0.263423	1.05018
WT_BSA 06	378	4.44192	0.0568748	outside	0.258935	1.08128
WT_BSA 06	378	4.44209	0.0378273	outside	0.269135	1.07371
WT_BSA 06	378	4.44344	0.104322	outside	0.278744	1.07371
WT_BSA 06	378	4.44361	0.188242	outside	0.269463	1.08978
WT_BSA 06	378	4.44396	0.269189	outside	0.250287	1.07871
WT_BSA 06	378	4.4443	0.105005	outside	0.266338	1.04743
WT_BSA 06	378	4.44481	0.192615	outside	0.265834	1.0483
WT_BSA 06	378	4.44516	0.1115	outside	0.288184	1.04662
WT_BSA 06	378	4.44534	0.198718	outside	0.281769	1.06143
WT_BSA 06	378	4.44551	0.100594	outside	0.31184	1.0567
WT_BSA 06	378	4.44569	0.236541	outside	0.311841	1.06804
WT_BSA 06	378	4.44587	0.168838	outside	0.277377	1.04814
WT_BSA 06	378	4.44605	0.185469	outside	0.28383	1.05526
WT_BSA 06	378	4.44639	0.042739	outside	0.310502	1.04371
WT_BSA 06	378	4.44657	0.0823701	outside	0.318821	1.0365
WT_BSA 06	378	4.44674	0.123425	outside	0.328912	1.04899
WT_BSA 06	378	4.44692	0.0528892	outside	0.307589	1.04283
WT_BSA 06	378	4.4471	0.030789	outside	0.302674	1.05347
WT_BSA 06	378	4.44745	0.0406066	outside	0.307208	1.05818
WT_BSA 06	378	4.44762	0.0697411	outside	0.314688	1.06407
WT_BSA 06	378	4.44797	0.0869699	outside	0.30944	1.06226
WT_BSA 06	378	4.44815	0.0922916	outside	0.30614	1.0474
WT_BSA 06	378	4.44849	0.140954	outside	0.308186	1.04917
WT_BSA 06	378	4.44884	0.310132	outside	0.317719	1.06155
WT_BSA 06	378	4.44901	0.193085	outside	0.288806	1.04055
WT_BSA 06	378	4.44936	0.0587761	outside	0.284668	1.07161
WT_BSA 06	378	4.44954	0.0678148	outside	0.280751	1.07331
WT_BSA 06	378	4.44988	0.15888	outside	0.283774	1.08273
WT_BSA 06	378	4.45023	0.149795	outside	0.267276	1.07494
WT_BSA 06	378	4.4504	0.190848	outside	0.242969	1.0548
WT_BSA 06	378	4.45075	0.330216	outside	0.247949	1.04963
WT_BSA 06	378	4.45093	0.0261322	outside	0.278556	1.07146
WT_BSA 06	378	4.4511	0.0337882	outside	0.278556	1.06916
WT_BSA 06	378	4.45128	0.056219	outside	0.274771	1.06635
WT_BSA 06	378	4.45163	0.0589412	outside	0.285018	1.07045
WT_BSA 06	378	4.45197	0.142902	outside	0.281635	1.06459
WT_BSA 06	378	4.45215	0.318052	outside	0.303514	1.08499
WT_BSA 06	378	4.45232	0.215786	outside	0.293905	1.03922
WT_BSA 06	378	4.4525	0.0899372	outside	0.293907	1.06275
WT_BSA 06	378	4.45285	0.0516371	outside	0.281958	1.07161
WT_BSA 06	378	4.45302	0.0656216	outside	0.279413	1.07014
WT_BSA 06	378	4.4532	0.0852627	outside	0.277493	1.07791
WT_BSA 06	378	4.45355	0.137662	outside	0.267969	1.07516
WT_BSA 06	378	4.45373	0.382085	outside	0.260936	1.10126
WT_BSA 06	378	4.45407	0.264011	outside	0.248158	1.05454
WT_BSA 06	378	4.45425	0.0534028	outside	0.286162	1.04889
WT_BSA 06	378	4.45442	0.0599258	outside	0.286162	1.05742
WT_BSA 06	378	4.45477	0.175026	outside	0.273258	1.0377
WT_BSA 06	378	4.45511	0.0270359	outside	0.279068	1.07124
WT_BSA 06	378	4.45546	0.0474315	outside	0.272833	1.06763
WT_BSA 06	378	4.45564	0.0522873	outside	0.27808	1.06945
WT_BSA 06	378	4.45631	0.10831	outside	0.291889	1.06819
WT_BSA 06	378	4.45666	0.130336	outside	0.285304	1.06819
WT_BSA 06	378	4.457	0.198108	outside	0.282134	1.06929
WT_BSA 06	378	4.45718	0.190479	outside	0.288349	1.08866
WT_BSA 06	378	4.45736	0.192219	outside	0.280351	1.09399
WT_BSA 06	378	4.4577	0.314157	outside	0.278422	1.09287
WT_BSA 06	378	4.45788	0.43145	outside	0.259287	1.11655
WT_BSA 06	378	4.45806	0.295422	outside	0.263666	1.09127
WT_BSA 06	378	4.4584	0.239494	outside	0.225357	1.08021
WT_BSA 06	378	4.45858	0.462972	outside	0.219342	1.07574
WT_BSA 06	378	4.45876	0.166039	outside	0.250363	1.03898
WT_BSA 06	378	4.45893	0.0833247	outside	0.264898	1.055
WT_BSA 06	378	4.45911	0.132196	outside	0.2643	1.0519
WT_BSA 06	378	4.45946	0.100132	outside	0.251847	1.06268
WT_BSA 06	378	4.45963	0.0847627	outside	0.24647	1.07665
WT_BSA 06	378	4.45981	0.127661	outside	0.243299	1.08214
WT_BSA 06	378	4.46016	0.195533	outside	0.246995	1.08672
WT_BSA 06	378	4.4605	0.620805	outside	0.239823	1.10328
WT_BSA 06	378	4.46068	0.0989259	outside	0.263044	1.06753
WT_BSA 06	378	4.46086	0.147532	outside	0.267727	1.06869
WT_BSA 06	378	4.4612	0.086633	outside	0.265863	1.03321
WT_BSA 06	378	4.46138	0.0359954	outside	0.276179	1.04133
WT_BSA 06	378	4.46156	0.0516362	outside	0.274926	1.0435
WT_BSA 06	378	4.4619	0.0882302	outside	0.294334	1.04173
WT_BSA 06	378	4.46208	0.0215108	outside	0.282034	1.05492
WT_BSA 06	378	4.46243	0.0298586	outside	0.27801	1.06468
WT_BSA 06	378	4.46277	0.0728835	outside	0.269896	1.05866
WT_BSA 06	378	4.46295	0.0364713	outside	0.289613	1.06079
WT_BSA 06	378	4.46329	0.0610753	outside	0.292171	1.05991
WT_BSA 06	378	4.46364	0.142374	outside	0.297703	1.05799
WT_BSA 06	378	4.46381	0.0839091	outside	0.279929	1.0426
WT_BSA 06	378	4.46416	0.0895705	outside	0.279347	1.04965
WT_BSA 06	378	4.46451	0.0830203	outside	0.276976	1.06196
WT_BSA 06	378	4.46485	0.111017	outside	0.2614	1.05297
WT_BSA 06	378	4.46503	0.113739	outside	0.2614	1.05982
WT_BSA 06	378	4.46521	0.0655398	outside	0.261401	1.07673
WT_BSA 06	378	4.46538	0.101181	outside	0.258195	1.08228
WT_BSA 06	378	4.46556	0.139925	outside	0.256008	1.06714
WT_BSA 06	378	4.46591	0.218236	outside	0.259764	1.0628
WT_BSA 06	378	4.46625	0.297904	outside	0.253383	1.0707
WT_BSA 06	378	4.4666	0.550099	outside	0.251271	1.07435
WT_BSA 06	378	4.46677	0.392659	outside	0.295845	1.07771
WT_BSA 06	378	4.46695	0.0573533	outside	0.275005	1.11936
WT_BSA 06	378	4.46713	0.0438214	outside	0.284954	1.1169
WT_BSA 06	378	4.46764	0.123251	outside	0.279576	1.13087
WT_BSA 06	378	4.46782	0.0543608	outside	0.296157	1.11602
WT_BSA 06	378	4.46816	0.096602	outside	0.306187	1.11444
WT_BSA 06	378	4.46851	0.205696	outside	0.308589	1.10403
WT_BSA 06	378	4.46885	0.140829	outside	0.300206	1.1227
WT_BSA 06	378	4.46903	0.262564	outside	0.302183	1.11243
WT_BSA 06	378	4.46921	0.210473	outside	0.287668	1.1164
WT_BSA 06	378	4.46955	0.0886917	outside	0.265301	1.15084
WT_BSA 06	378	4.46973	0.0829593	outside	0.268972	1.13175
WT_BSA 06	378	4.46991	0.0992289	outside	0.281234	1.14692
WT_BSA 06	378	4.47025	0.253095	outside	0.281234	1.15345
WT_BSA 06	378	4.47043	0.0862665	outside	0.260977	1.12838
WT_BSA 06	378	4.47061	0.202979	outside	0.243092	1.12838
WT_BSA 06	378	4.47078	0.17973	outside	0.273479	1.11852
WT_BSA 06	378	4.47113	0.179412	outside	0.24996	1.15344
WT_BSA 06	378	4.47131	0.116683	outside	0.263207	1.12667
WT_BSA 06	378	4.47165	0.155139	outside	0.265929	1.13452
WT_BSA 06	378	4.47183	0.0890905	outside	0.288827	1.15435
WT_BSA 06	378	4.472	0.0794186	outside	0.280921	1.1533
WT_BSA 06	378	4.47235	0.161126	outside	0.280921	1.16134
WT_BSA 06	378	4.47253	0.107578	outside	0.274475	1.15017
WT_BSA 06	378	4.4727	0.13787	outside	0.272344	1.15017
WT_BSA 06	378	4.47305	0.222385	outside	0.274491	1.14645
WT_BSA 06	378	4.47323	0.34356	outside	0.277832	1.13777
WT_BSA 06	378	4.4734	0.220313	outside	0.247633	1.113
WT_BSA 06	378	4.47358	0.249572	outside	0.263026	1.13432
WT_BSA 06	378	4.47376	0.2761	outside	0.238694	1.11852
WT_BSA 06	378	4.47394	0.368945	outside	0.220416	1.14646
WT_BSA 06	378	4.47411	0.466394	outside	0.24041	1.11182
WT_BSA 06	378	4.47429	0.228612	outside	0.242034	1.14278
WT_BSA 06	378	4.47447	0.11996	outside	0.260124	1.15844
WT_BSA 06	378	4.47465	0.179697	outside	0.260124	1.16164
WT_BSA 06	378	4.47482	0.329063	outside	0.255353	1.18643
WT_BSA 06	378	4.47517	0.254171	outside	0.264259	1.16792
WT_BSA 06	378	4.47551	0.285688	outside	0.259135	1.1489
WT_BSA 06	378	4.47636	0.464533	outside	0.265723	1.14578
WT_BSA 06	378	4.4767	0.496329	outside	0.277276	1.12006
WT_BSA 06	378	4.47688	0.132691	outside	0.308601	1.12862
WT_BSA 06	378	4.47706	0.0858415	outside	0.321714	1.12566
WT_BSA 06	378	4.47723	0.0623024	outside	0.327587	1.13583
WT_BSA 06	378	4.47758	0.0357353	outside	0.348481	1.13583
WT_BSA 06	378	4.47776	0.0511361	outside	0.347609	1.14036
WT_BSA 06	378	4.47793	0.0788134	outside	0.33827	1.15156
WT_BSA 06	378	4.47828	0.0381517	outside	0.336419	1.13233
WT_BSA 06	378	4.47896	0.0763139	outside	0.337256	1.13088
WT_BSA 06	378	4.47913	0.149515	outside	0.340231	1.14291
WT_BSA 06	378	4.47931	0.114802	outside	0.344331	1.12445
WT_BSA 06	378	4.47966	0.206071	outside	0.346817	1.11584
WT_BSA 06	378	4.47983	0.513002	outside	0.351878	1.09455
WT_BSA 06	378	4.48001	0.23567	outside	0.344932	1.12583
WT_BSA 06	378	4.48019	0.304567	outside	0.336374	1.12748
WT_BSA 06	378	4.48037	0.0873511	outside	0.312729	1.16844
WT_BSA 06	378	4.48087	0.0932282	outside	0.308126	1.16046
WT_BSA 06	378	4.48155	0.167083	outside	0.321793	1.14539
WT_BSA 06	378	4.48173	0.246683	outside	0.319323	1.15823
WT_BSA 06	378	4.48191	0.302521	outside	0.318645	1.14766
WT_BSA 06	378	4.48225	0.330338	outside	0.282343	1.15464
WT_BSA 06	378	4.48243	0.293479	outside	0.277704	1.10912
WT_BSA 06	378	4.48261	0.308356	outside	0.285207	1.114
WT_BSA 06	378	4.48295	0.179864	outside	0.297684	1.13561
WT_BSA 06	378	4.48313	0.25616	outside	0.302444	1.13725
WT_BSA 06	378	4.48331	0.25638	outside	0.289272	1.14182
WT_BSA 06	378	4.48348	0.309819	outside	0.295934	1.14951
WT_BSA 06	378	4.48366	0.498015	outside	0.286875	1.14951
WT_BSA 06	378	4.48384	0.314341	outside	0.272363	1.19559
WT_BSA 06	378	4.48401	0.477364	outside	0.297703	1.21127
WT_BSA 06	378	4.48436	0.55142	outside	0.299018	1.1999
WT_BSA 06	378	4.48454	0.704172	outside	0.293883	1.19767
WT_BSA 06	378	4.48488	0.397878	outside	0.284787	1.16616
WT_BSA 06	378	4.48523	0.1043	outside	0.263704	1.12965
WT_BSA 06	378	4.4854	0.118466	outside	0.279372	1.12286
WT_BSA 06	378	4.48558	0.158828	outside	0.26101	1.12922
WT_BSA 06	378	4.48576	0.167252	outside	0.265372	1.12167
WT_BSA 06	378	4.48594	0.269017	outside	0.2631	1.12298
WT_BSA 06	378	4.48611	0.671336	outside	0.259196	1.14326
WT_BSA 06	378	4.48629	0.183554	outside	0.279846	1.10749
WT_BSA 06	378	4.48647	0.122244	outside	0.30165	1.10749
WT_BSA 06	378	4.48665	0.121523	outside	0.313353	1.09658
WT_BSA 06	378	4.48699	0.272585	outside	0.312258	1.10606
WT_BSA 06	378	4.48717	0.0786755	outside	0.291605	1.07744
WT_BSA 06	378	4.48751	0.203831	outside	0.306023	1.0919
WT_BSA 06	378	4.48786	0.241599	outside	0.277021	1.09363
WT_BSA 06	378	4.4882	0.210954	outside	0.261832	1.05625
WT_BSA 06	378	4.48855	0.165608	outside	0.28042	1.05057
WT_BSA 06	378	4.48872	0.0529395	outside	0.297191	1.06993
WT_BSA 06	378	4.48907	0.104493	outside	0.293367	1.06899
WT_BSA 06	378	4.48942	0.113932	outside	0.303817	1.05088
WT_BSA 06	378	4.48959	0.165707	outside	0.308577	1.04923
WT_BSA 06	378	4.48977	0.125707	outside	0.327723	1.06117
WT_BSA 06	378	4.49012	0.0693946	outside	0.305014	1.07314
WT_BSA 06	378	4.49029	0.0987005	outside	0.311002	1.06899
WT_BSA 06	378	4.49064	0.06833	outside	0.320265	1.08182
WT_BSA 06	378	4.49098	0.0673971	outside	0.315636	1.09901
WT_BSA 06	378	4.49133	0.137437	outside	0.319447	1.10231
WT_BSA 06	378	4.49151	0.224308	outside	0.311851	1.1035
WT_BSA 06	378	4.49168	0.301945	outside	0.287703	1.07841
WT_BSA 06	378	4.49186	0.135897	outside	0.310414	1.09038
WT_BSA 06	378	4.49221	0.117518	outside	0.325912	1.08654
WT_BSA 06	378	4.49238	0.191086	outside	0.342574	1.08654
WT_BSA 06	378	4.49256	0.280952	outside	0.330222	1.09082
WT_BSA 06	378	4.49274	0.417451	outside	0.351642	1.05943
WT_BSA 06	378	4.49292	0.1405	outside	0.320577	1.07925
WT_BSA 06	378	4.49309	0.115558	outside	0.316128	1.05614
WT_BSA 06	378	4.49327	0.199213	outside	0.324688	1.06207
WT_BSA 06	378	4.49345	0.0663837	outside	0.30412	1.07225
WT_BSA 06	378	4.49379	0.201654	outside	0.310391	1.06138
WT_BSA 06	378	4.49397	0.0735995	outside	0.293969	1.07431
WT_BSA 06	378	4.49415	0.0464969	outside	0.282261	1.08648
WT_BSA 06	378	4.49432	0.0743984	outside	0.272636	1.08942
WT_BSA 06	378	4.49467	0.0743688	outside	0.274777	1.08324
WT_BSA 06	378	4.49502	0.0334515	outside	0.2814	1.06968
WT_BSA 06	378	4.49536	0.0420192	outside	0.278971	1.06337
WT_BSA 06	378	4.49571	0.0683934	outside	0.278971	1.06003
WT_BSA 06	378	4.49588	0.0775181	outside	0.285867	1.07197
WT_BSA 06	378	4.49623	0.0835727	outside	0.287406	1.06664
WT_BSA 06	378	4.49657	0.120876	outside	0.28619	1.06453
WT_BSA 06	378	4.49692	0.24957	outside	0.281897	1.06453
WT_BSA 06	378	4.4971	0.0760632	outside	0.299484	1.04782
WT_BSA 06	378	4.49744	0.102609	outside	0.311544	1.02694
WT_BSA 06	378	4.49762	0.0839972	outside	0.31844	1.03888
WT_BSA 06	378	4.4978	0.0819351	outside	0.309452	1.04199
WT_BSA 06	378	4.49797	0.124492	outside	0.305781	1.06108
WT_BSA 06	378	4.49815	0.141367	outside	0.30672	1.05294
WT_BSA 06	378	4.49833	0.201165	outside	0.324876	1.02988
WT_BSA 06	378	4.49851	0.0911369	outside	0.306044	1.03687
WT_BSA 06	378	4.49885	0.190908	outside	0.311024	1.04204
WT_BSA 06	378	4.49903	0.160123	outside	0.291017	1.03306
WT_BSA 06	378	4.49937	0.298661	outside	0.261201	1.05027
WT_BSA 06	378	4.49955	0.314382	outside	0.272246	1.05665
WT_BSA 06	378	4.49973	0.0890259	outside	0.311557	1.05859
WT_BSA 06	378	4.49991	0.0833663	outside	0.312492	1.04723
WT_BSA 06	378	4.50008	0.116249	outside	0.311622	1.04573
WT_BSA 06	378	4.50043	0.190117	outside	0.303733	1.04231
WT_BSA 06	378	4.50061	0.216365	outside	0.267315	1.05202
WT_BSA 06	378	4.50078	0.173651	outside	0.280782	1.04663
WT_BSA 06	378	4.50096	0.0973927	outside	0.305327	1.03504
WT_BSA 06	378	4.50131	0.308074	outside	0.321815	1.02328
WT_BSA 06	378	4.50165	0.0863812	outside	0.296901	1.05281
WT_BSA 06	378	4.50183	0.135734	outside	0.280729	1.05881
WT_BSA 06	378	4.50217	0.213363	outside	0.280729	1.06269
WT_BSA 06	378	4.50252	0.238103	outside	0.288249	1.05943
WT_BSA 06	378	4.5027	0.316847	outside	0.294114	1.06451
WT_BSA 06	378	4.50287	0.104168	outside	0.317154	1.05362
WT_BSA 06	378	4.50305	0.0629577	outside	0.327662	1.04351
WT_BSA 06	378	4.50323	0.0822437	outside	0.33037	1.03694
WT_BSA 06	378	4.50357	0.201329	outside	0.340876	1.03239
WT_BSA 06	378	4.50375	0.409884	outside	0.342971	1.02514
WT_BSA 06	378	4.50393	0.186769	outside	0.318779	1.05506
WT_BSA 06	378	4.5041	0.137448	outside	0.308536	1.02549
WT_BSA 06	378	4.50428	0.200856	outside	0.307496	1.02729
WT_BSA 06	378	4.50446	0.0647358	outside	0.301068	1.0518
WT_BSA 06	378	4.50464	0.116345	outside	0.308398	1.04998
WT_BSA 06	378	4.50481	0.192647	outside	0.312827	1.06532
WT_BSA 06	378	4.50499	0.120885	outside	0.301464	1.0517
WT_BSA 06	378	4.50534	0.200407	outside	0.302374	1.04697
WT_BSA 06	378	4.50568	0.100465	outside	0.283788	1.05265
WT_BSA 06	378	4.50586	0.0871611	outside	0.275484	1.04905
WT_BSA 06	378	4.50604	0.0417767	outside	0.265545	1.05889
WT_BSA 06	378	4.50638	0.0345281	outside	0.258202	1.06005
WT_BSA 06	378	4.50673	0.0497085	outside	0.256651	1.06005
WT_BSA 06	378	4.50707	0.0877378	outside	0.252453	1.06368
WT_BSA 06	378	4.50725	0.15569	outside	0.238599	1.06586
WT_BSA 06	378	4.50743	0.102927	outside	0.246365	1.02935
WT_BSA 06	378	4.50777	0.0847897	outside	0.245066	1.05861
WT_BSA 06	378	4.50811	0.148734	outside	0.239826	1.03442
WT_BSA 06	378	4.50846	0.145387	outside	0.251243	1.05701
WT_BSA 06	378	4.50881	0.298002	outside	0.242373	1.07001
WT_BSA 06	378	4.50915	0.380229	outside	0.231923	1.05191
WT_BSA 06	378	4.5095	0.486455	outside	0.240056	1.05265
WT_BSA 06	378	4.50984	0.771383	outside	0.237426	1.0507
WT_BSA 06	378	4.51002	1.04506	outside	0.240078	1.05136
WT_BSA 06	378	4.5102	0.940025	outside	0.254435	1.03685
WT_BSA 06	378	4.51037	0.643042	outside	0.279604	1.02933
WT_BSA 06	378	4.51055	0.558843	outside	0.293611	1.01801
WT_BSA 06	378	4.51073	0.449213	outside	0.312906	1.0143
WT_BSA 06	378	4.51091	0.187771	outside	0.34367	0.987655
WT_BSA 06	378	4.51108	0.0943247	outside	0.360455	0.998837
WT_BSA 06	378	4.51126	0.0756945	outside	0.350714	1.01571
WT_BSA 06	378	4.51161	0.076282	outside	0.363093	1.00856
WT_BSA 06	378	4.51195	0.059323	outside	0.379007	1.01608
WT_BSA 06	378	4.51229	0.0509361	outside	0.376463	1.03517
WT_BSA 06	378	4.51264	0.0635534	outside	0.37288	1.02897
WT_BSA 06	378	4.51282	0.0872309	outside	0.362402	1.01742
WT_BSA 06	378	4.51316	0.0962339	outside	0.363718	1.02653
WT_BSA 06	378	4.51351	0.163169	outside	0.359719	1.02884
WT_BSA 06	378	4.51369	0.285581	outside	0.353836	1.03162
WT_BSA 06	378	4.51403	0.299539	outside	0.367111	1.02833
WT_BSA 06	378	4.51438	0.24909	outside	0.405693	1.01291
WT_BSA 06	378	4.51455	0.19788	outside	0.415516	1.04451
WT_BSA 06	378	4.51473	0.228951	outside	0.409862	1.02492
WT_BSA 06	378	4.51491	0.12846	outside	0.394335	1.04106
WT_BSA 06	378	4.51509	0.277723	outside	0.395171	1.04541
WT_BSA 06	378	4.51526	0.418807	outside	0.349419	1.0359
WT_BSA 06	378	4.51544	0.297251	outside	0.368825	1.03413
WT_BSA 06	378	4.51562	0.0720658	outside	0.410173	1.03891
WT_BSA 06	378	4.51579	0.0683931	outside	0.395782	1.02822
[truncated: 379,318+ more rows]

## Sheet: Extended Data Fig 3j
filename	track_id	Loc	start_time	D
3W_BSA re08	246	inside	3.86766	0.172285
3W_BSA re08	246	inside	3.86801	0.236132
3W_BSA re08	246	inside	3.86836	0.256183
3W_BSA re08	246	inside	3.86853	0.287943
3W_BSA re08	246	inside	3.86871	0.306817
3W_BSA re08	246	inside	3.86889	0.346732
3W_BSA re08	246	inside	3.86907	0.24731
3W_BSA re08	246	inside	3.86924	0.360263
3W_BSA re08	246	inside	3.86942	0.521885
3W_BSA re08	246	inside	3.8696	0.904495
3W_BSA re08	246	inside	3.86978	0.555236
3W_BSA re08	246	inside	3.86995	0.912859
3W_BSA re08	246	inside	3.87013	0.74504
3W_BSA re08	246	inside	3.87031	0.218922
3W_BSA re08	246	inside	3.87048	0.239697
3W_BSA re08	246	inside	3.87083	0.401304
3W_BSA re08	246	inside	3.87101	0.329489
3W_BSA re08	246	inside	3.87118	0.515294
3W_BSA re08	246	inside	3.87136	0.782258
3W_BSA re08	246	inside	3.8731	0.647014
3W_BSA re08	246	inside	3.87328	0.356001
3W_BSA re08	246	inside	3.87346	0.202525
3W_BSA re08	246	inside	3.8738	0.18387
3W_BSA re08	246	inside	3.87415	0.177019
3W_BSA re08	246	inside	3.87432	0.0852429
3W_BSA re08	246	inside	3.8745	0.0484657
3W_BSA re08	246	inside	3.87468	0.054307
3W_BSA re08	246	inside	3.87519	0.0896921
3W_BSA re08	246	inside	3.87537	0.119789
3W_BSA re08	246	inside	3.87555	0.1744
3W_BSA re08	246	inside	3.87572	0.171208
3W_BSA re08	246	inside	3.87607	0.275047
3W_BSA re08	246	inside	3.87625	0.212155
3W_BSA re08	246	inside	3.87642	0.0498454
3W_BSA re08	246	inside	3.87677	0.110542
3W_BSA re08	246	inside	3.87695	0.108484
3W_BSA re08	246	inside	3.87729	0.119829
3W_BSA re08	246	inside	3.87747	0.0701972
3W_BSA re08	246	inside	3.87765	0.133849
3W_BSA re08	246	inside	3.87799	0.157499
3W_BSA re08	246	inside	3.87817	0.167484
3W_BSA re08	246	inside	3.87851	0.103559
3W_BSA re08	246	inside	3.87902	0.153045
3W_BSA re08	246	inside	3.87937	0.17303
3W_BSA re08	246	inside	3.87971	0.0621319
3W_BSA re08	246	inside	3.88205	0.119969
3W_BSA re08	246	inside	3.88223	0.140527
3W_BSA re08	246	inside	3.8824	0.171075
3W_BSA re08	246	inside	3.88258	0.128185
3W_BSA re08	246	inside	3.88276	0.0923698
3W_BSA re08	246	inside	3.88294	0.125713
3W_BSA re08	246	inside	3.88311	0.181668
3W_BSA re08	246	inside	3.88329	0.0193854
3W_BSA re08	246	inside	3.88469	0.0563625
3W_BSA re08	246	inside	3.88487	0.0377708
3W_BSA re08	246	inside	3.88591	0.0681514
3W_BSA re08	246	inside	3.88609	0.0641559
3W_BSA re08	246	inside	3.88644	0.0859726
3W_BSA re08	246	inside	3.88661	0.0990841
3W_BSA re08	246	inside	3.88937	0.123095
3W_BSA re08	246	inside	3.88954	0.0317989
3W_BSA re08	246	inside	3.88989	0.0381398
3W_BSA re08	246	inside	3.91362	0.215209
3W_BSA re08	246	inside	3.91379	0.102316
3W_BSA re08	246	inside	3.91397	0.115916
3W_BSA re08	246	inside	3.91432	0.12902
3W_BSA re08	246	inside	3.91449	0.157468
3W_BSA re08	246	inside	3.91485	0.421736
3W_BSA re08	246	inside	3.9152	0.269695
3W_BSA re08	246	inside	3.91537	0.115489
3W_BSA re08	246	inside	3.91589	0.14921
3W_BSA re08	246	inside	3.91607	0.335236
3W_BSA re08	246	inside	3.91625	0.249867
3W_BSA re08	246	inside	3.91643	0.227107
3W_BSA re08	246	inside	3.91661	0.151212
3W_BSA re08	246	inside	3.91695	0.15203
3W_BSA re08	246	inside	3.91713	0.235123
3W_BSA re08	246	inside	3.91731	0.222677
3W_BSA re08	246	inside	3.91765	0.192802
3W_BSA re08	246	inside	3.91799	0.0551632
3W_BSA re08	246	inside	3.91869	0.0759789
3W_BSA re08	246	inside	3.91887	0.0860729
3W_BSA re08	246	inside	3.91957	0.160157
3W_BSA re08	246	inside	3.91975	0.152655
3W_BSA re08	246	inside	3.92009	0.0813083
3W_BSA re08	246	inside	3.92044	0.241874
3W_BSA re08	246	inside	3.92079	0.0944688
3W_BSA re08	246	inside	3.92097	0.0462178
3W_BSA re08	246	inside	3.92273	0.117404
3W_BSA re08	246	inside	3.9229	0.156976
3W_BSA re08	246	inside	3.92308	0.129518
3W_BSA re08	246	inside	3.92326	0.237718
3W_BSA re08	246	inside	3.9236	0.13557
3W_BSA re08	246	inside	3.92378	0.0724806
3W_BSA re08	246	inside	3.92396	0.105735
3W_BSA re08	246	inside	3.9243	0.0624446
3W_BSA re08	246	inside	3.92465	0.0322628
3W_BSA re08	246	inside	3.92482	0.042716
3W_BSA re08	246	inside	3.92587	0.0562472
3W_BSA re08	246	inside	3.92675	0.0321023
3W_BSA re08	246	inside	3.92692	0.0582804
3W_BSA re08	246	inside	3.9271	0.0385291
3W_BSA re08	246	inside	3.92728	0.0617904
3W_BSA re08	246	inside	3.92746	0.0503539
3W_BSA re08	246	inside	3.92763	0.0737648
3W_BSA re08	246	inside	3.92798	0.0994385
3W_BSA re08	246	inside	3.92816	0.208868
3W_BSA re08	246	inside	3.92833	0.273784
3W_BSA re08	246	inside	3.92851	0.26664
3W_BSA re08	246	inside	3.92869	0.251043
3W_BSA re08	246	inside	3.92887	0.312151
3W_BSA re08	246	inside	3.92904	0.0835631
3W_BSA re08	246	inside	3.92922	0.136638
3W_BSA re08	246	inside	3.9294	0.32834
3W_BSA re08	246	inside	3.92958	0.228464
3W_BSA re08	246	inside	3.92975	0.253738
3W_BSA re08	246	inside	3.92993	0.417741
3W_BSA re08	246	inside	3.93011	0.193538
3W_BSA re08	246	inside	3.93028	0.340556
3W_BSA re08	246	inside	3.93046	0.281999
3W_BSA re08	246	inside	3.93064	0.225802
3W_BSA re08	246	inside	3.93082	0.253135
3W_BSA re08	246	inside	3.93099	0.0582725
3W_BSA re08	246	inside	3.93117	0.115877
3W_BSA re08	246	inside	3.93135	0.0722608
3W_BSA re08	246	inside	3.93153	0.0900497
3W_BSA re08	246	inside	3.9317	0.132819
3W_BSA re08	246	inside	3.93188	0.137513
3W_BSA re08	246	inside	3.93223	0.141376
3W_BSA re08	246	inside	3.93257	0.12661
3W_BSA re08	246	inside	3.93292	0.065331
3W_BSA re08	246	inside	3.93309	0.0217967
3W_BSA re08	246	inside	3.93327	0.0127245
3W_BSA re08	246	inside	3.93362	0.0212056
3W_BSA re08	246	inside	3.93397	0.00574143
3W_BSA re08	246	inside	3.97565	0.00854187
3W_BSA re08	246	inside	3.97703	0.000558244
3W_BSA re08	246	inside	4.12516	0.0323941
3W_BSA re08	246	inside	4.12533	0.0423615
3W_BSA re08	246	inside	4.12568	0.0586535
3W_BSA re08	246	inside	4.12653	0.151787
3W_BSA re08	246	inside	4.12721	0.300127
3W_BSA re08	246	inside	4.12756	0.160919
3W_BSA re08	246	inside	4.12773	0.131827
3W_BSA re08	246	inside	4.12825	0.208879
3W_BSA re08	246	inside	4.12928	0.620662
3W_BSA re08	246	inside	4.12946	0.578508
3W_BSA re08	246	inside	4.12963	0.332335
3W_BSA re08	246	inside	4.12998	0.333545
3W_BSA re08	246	inside	4.13032	0.525538
3W_BSA re08	246	inside	4.1305	0.215198
3W_BSA re08	246	inside	4.13068	0.369602
3W_BSA re08	246	inside	4.13086	0.340098
3W_BSA re08	246	inside	4.13103	0.341419
3W_BSA re08	246	inside	4.13121	0.335785
3W_BSA re08	246	inside	4.13139	0.129248
3W_BSA re08	246	inside	4.13157	0.194221
3W_BSA re08	246	inside	4.13191	0.0724572
3W_BSA re08	246	inside	4.13209	0.0756555
3W_BSA re08	246	inside	4.13227	0.0399123
3W_BSA re08	246	inside	4.13244	0.0481956
3W_BSA re08	246	inside	4.13262	0.0742762
3W_BSA re08	246	inside	4.13351	0.0348103
3W_BSA re08	246	inside	4.13369	0.0437708
3W_BSA re08	246	inside	4.14464	0.119287
3W_BSA re08	246	inside	4.14639	0.166307
3W_BSA re08	246	inside	4.14657	0.0327559
3W_BSA re08	246	inside	4.14691	0.0275902
3W_BSA re08	246	inside	4.14709	0.0366208
3W_BSA re08	246	inside	4.14727	0.0415801
3W_BSA re08	246	inside	4.14761	0.0460799
3W_BSA re08	246	inside	4.14779	0.0493124
3W_BSA re08	246	inside	4.14813	0.066523
3W_BSA re08	246	inside	4.14898	0.0690518
3W_BSA re08	246	inside	4.17702	0.0061234
3W_BSA re08	246	inside	4.17753	0.00411538
3W_BSA re08	246	inside	4.17804	0.000808675
3W_BSA re08	246	inside	4.1973	0.00443993
3W_BSA re08	246	inside	4.19782	0.00311399
3W_BSA re08	246	inside	4.199	0.00441595
3W_BSA re08	246	inside	4.19918	0.00453216
3W_BSA re08	246	inside	4.20995	0.00922382
3W_BSA re08	246	inside	4.21046	0.00369724
3W_BSA re08	246	inside	4.2108	0.00949323
3W_BSA re08	246	outside	3.85448	0.154605
3W_BSA re08	246	outside	3.85465	0.0884302
3W_BSA re08	246	outside	3.85483	0.124562
3W_BSA re08	246	outside	3.85501	0.197716
3W_BSA re08	246	outside	3.85519	0.218301
3W_BSA re08	246	outside	3.85536	0.212669
3W_BSA re08	246	outside	3.85571	0.191934
3W_BSA re08	246	outside	3.85589	0.29037
3W_BSA re08	246	outside	3.85623	0.485368
3W_BSA re08	246	outside	3.85641	0.120648
3W_BSA re08	246	outside	3.85659	0.178344
3W_BSA re08	246	outside	3.85676	0.202307
3W_BSA re08	246	outside	3.85694	0.254287
3W_BSA re08	246	outside	3.85712	0.33928
3W_BSA re08	246	outside	3.8573	0.485251
3W_BSA re08	246	outside	3.85747	0.570981
3W_BSA re08	246	outside	3.85765	0.495803
3W_BSA re08	246	outside	3.85783	0.601163
3W_BSA re08	246	outside	3.85801	0.859551
3W_BSA re08	246	outside	3.85818	0.36076
3W_BSA re08	246	outside	3.85836	0.394847
3W_BSA re08	246	outside	3.85854	0.377422
3W_BSA re08	246	outside	3.85872	0.578604
3W_BSA re08	246	outside	3.85889	0.608649
3W_BSA re08	246	outside	3.85907	0.123413
3W_BSA re08	246	outside	3.85925	0.254848
3W_BSA re08	246	outside	3.85943	0.243395
3W_BSA re08	246	outside	3.8596	0.0607087
3W_BSA re08	246	outside	3.85978	0.0835248
3W_BSA re08	246	outside	3.86013	0.126596
3W_BSA re08	246	outside	3.8603	0.180459
3W_BSA re08	246	outside	3.86048	0.0626556
3W_BSA re08	246	outside	3.86066	0.082
3W_BSA re08	246	outside	3.86084	0.136821
3W_BSA re08	246	outside	3.86101	0.115478
3W_BSA re08	246	outside	3.86119	0.194142
3W_BSA re08	246	outside	3.86137	0.186432
3W_BSA re08	246	outside	3.86155	0.15737
3W_BSA re08	246	outside	3.86172	0.229098
3W_BSA re08	246	outside	3.8619	0.323864
3W_BSA re08	246	outside	3.86208	0.248963
3W_BSA re08	246	outside	3.86243	0.159019
3W_BSA re08	246	outside	3.8626	0.170145
3W_BSA re08	246	outside	3.86278	0.15161
3W_BSA re08	246	outside	3.86296	0.160524
3W_BSA re08	246	outside	3.8633	0.341093
3W_BSA re08	246	outside	3.86381	0.379456
3W_BSA re08	246	outside	3.86416	0.0329069
3W_BSA re08	246	outside	3.86433	0.073635
3W_BSA re08	246	outside	3.86451	0.0360741
3W_BSA re08	246	outside	3.86469	0.0621419
3W_BSA re08	246	outside	3.86487	0.0967829
3W_BSA re08	246	outside	3.86504	0.0754178
3W_BSA re08	246	outside	3.86522	0.0516556
3W_BSA re08	246	outside	3.8654	0.0248001
3W_BSA re08	246	outside	3.86558	0.0513943
3W_BSA re08	246	outside	3.86575	0.0414296
3W_BSA re08	246	outside	3.86593	0.0513267
3W_BSA re08	246	outside	3.86611	0.0661258
3W_BSA re08	246	outside	3.86629	0.0844873
3W_BSA re08	246	outside	3.86646	0.0896993
3W_BSA re08	246	outside	3.86681	0.171221
3W_BSA re08	246	outside	3.86716	0.0679203
3W_BSA re08	246	outside	3.87171	0.322572
3W_BSA re08	246	outside	3.87188	0.22728
3W_BSA re08	246	outside	3.87223	0.339029
3W_BSA re08	246	outside	3.8724	0.212905
3W_BSA re08	246	outside	3.87275	0.194866
3W_BSA re08	246	outside	3.87293	0.110753
3W_BSA re08	246	outside	3.88347	0.157772
3W_BSA re08	246	outside	3.88365	0.108845
3W_BSA re08	246	outside	3.88382	0.146956
3W_BSA re08	246	outside	3.88417	0.203714
3W_BSA re08	246	outside	3.88451	0.0407183
3W_BSA re08	246	outside	3.88504	0.048419
3W_BSA re08	246	outside	3.88539	0.0577294
3W_BSA re08	246	outside	3.88557	0.0800226
3W_BSA re08	246	outside	3.88679	0.358119
3W_BSA re08	246	outside	3.88713	0.270336
3W_BSA re08	246	outside	3.88731	0.106507
3W_BSA re08	246	outside	3.88749	0.135653
3W_BSA re08	246	outside	3.88784	0.0587121
3W_BSA re08	246	outside	3.88884	0.0678597
3W_BSA re08	246	outside	3.88902	0.100727
3W_BSA re08	246	outside	3.89023	0.160005
3W_BSA re08	246	outside	3.89058	0.147652
3W_BSA re08	246	outside	3.89092	0.050949
3W_BSA re08	246	outside	3.89127	0.0330159
3W_BSA re08	246	outside	3.89161	0.0674558
3W_BSA re08	246	outside	3.89196	0.0859811
3W_BSA re08	246	outside	3.8923	0.0884636
3W_BSA re08	246	outside	3.89248	0.0917612
3W_BSA re08	246	outside	3.89283	0.239143
3W_BSA re08	246	outside	3.89317	0.201338
3W_BSA re08	246	outside	3.89335	0.208367
3W_BSA re08	246	outside	3.89369	0.427084
3W_BSA re08	246	outside	3.89404	0.590064
3W_BSA re08	246	outside	3.89438	0.717619
3W_BSA re08	246	outside	3.89473	1.08579
3W_BSA re08	246	outside	3.89507	1.05505
3W_BSA re08	246	outside	3.89525	1.37731
3W_BSA re08	246	outside	3.8956	0.776783
3W_BSA re08	246	outside	3.89577	0.343449
3W_BSA re08	246	outside	3.89595	0.617123
3W_BSA re08	246	outside	3.89613	0.206423
3W_BSA re08	246	outside	3.8963	0.23259
3W_BSA re08	246	outside	3.89648	0.239071
3W_BSA re08	246	outside	3.89666	0.288936
3W_BSA re08	246	outside	3.89684	0.174532
3W_BSA re08	246	outside	3.89702	0.127847
3W_BSA re08	246	outside	3.89719	0.0574461
3W_BSA re08	246	outside	3.89737	0.0684142
3W_BSA re08	246	outside	3.89755	0.100802
3W_BSA re08	246	outside	3.89773	0.152903
3W_BSA re08	246	outside	3.8979	0.263445
3W_BSA re08	246	outside	3.89808	0.302767
3W_BSA re08	246	outside	3.89826	0.302577
3W_BSA re08	246	outside	3.89844	0.308771
3W_BSA re08	246	outside	3.89861	0.375358
3W_BSA re08	246	outside	3.89896	0.169425
3W_BSA re08	246	outside	3.89913	0.28098
3W_BSA re08	246	outside	3.89948	0.305417
3W_BSA re08	246	outside	3.89966	0.413485
3W_BSA re08	246	outside	3.89983	0.339274
3W_BSA re08	246	outside	3.90018	0.323828
3W_BSA re08	246	outside	3.90052	0.475799
3W_BSA re08	246	outside	3.9007	0.105895
3W_BSA re08	246	outside	3.90221	0.3673
3W_BSA re08	246	outside	3.90238	0.390291
3W_BSA re08	246	outside	3.90256	0.529268
3W_BSA re08	246	outside	3.90274	0.365586
3W_BSA re08	246	outside	3.90292	0.453303
3W_BSA re08	246	outside	3.90309	0.369603
3W_BSA re08	246	outside	3.90327	0.498838
3W_BSA re08	246	outside	3.90362	0.620755
3W_BSA re08	246	outside	3.90396	1.00281
3W_BSA re08	246	outside	3.90414	0.960911
3W_BSA re08	246	outside	3.90432	0.72112
3W_BSA re08	246	outside	3.90449	0.496035
3W_BSA re08	246	outside	3.90484	0.0615972
3W_BSA re08	246	outside	3.90518	0.0228178
3W_BSA re08	246	outside	3.90553	0.0392332
3W_BSA re08	246	outside	3.90587	0.13348
3W_BSA re08	246	outside	3.90605	0.0808494
3W_BSA re08	246	outside	3.90623	0.0520021
3W_BSA re08	246	outside	3.90641	0.0841172
3W_BSA re08	246	outside	3.90658	0.112887
3W_BSA re08	246	outside	3.90676	0.152362
3W_BSA re08	246	outside	3.90694	0.16864
3W_BSA re08	246	outside	3.90712	0.163554
3W_BSA re08	246	outside	3.90729	0.198242
3W_BSA re08	246	outside	3.90747	0.325756
3W_BSA re08	246	outside	3.90765	0.345756
3W_BSA re08	246	outside	3.90783	0.354193
3W_BSA re08	246	outside	3.908	0.234784
3W_BSA re08	246	outside	3.90818	0.198322
3W_BSA re08	246	outside	3.90836	0.149245
3W_BSA re08	246	outside	3.90854	0.234319
3W_BSA re08	246	outside	3.90871	0.185977
3W_BSA re08	246	outside	3.90889	0.239046
3W_BSA re08	246	outside	3.90907	0.185926
3W_BSA re08	246	outside	3.90941	0.310778
3W_BSA re08	246	outside	3.90959	0.44964
3W_BSA re08	246	outside	3.90994	0.659498
3W_BSA re08	246	outside	3.91028	0.736162
3W_BSA re08	246	outside	3.91046	0.17675
3W_BSA re08	246	outside	3.91064	0.124277
3W_BSA re08	246	outside	3.91098	0.183613
3W_BSA re08	246	outside	3.91116	0.185506
3W_BSA re08	246	outside	3.91134	0.121458
3W_BSA re08	246	outside	3.91152	0.128442
3W_BSA re08	246	outside	3.91169	0.14015
3W_BSA re08	246	outside	3.91187	0.178935
3W_BSA re08	246	outside	3.91222	0.208067
3W_BSA re08	246	outside	3.91239	0.250186
3W_BSA re08	246	outside	3.91257	0.31126
3W_BSA re08	246	outside	3.91275	0.180813
3W_BSA re08	246	outside	3.91293	0.0873098
3W_BSA re08	246	outside	3.91327	0.0916095
3W_BSA re08	246	outside	3.91467	0.190898
3W_BSA re08	246	outside	3.91555	0.0237116
3W_BSA re08	246	outside	3.91834	0.0651725
3W_BSA re08	246	outside	3.91852	0.0757719
3W_BSA re08	246	outside	3.91905	0.134616
3W_BSA re08	246	outside	3.91939	0.189425
3W_BSA re08	246	outside	3.92062	0.527144
3W_BSA re08	246	outside	3.92115	0.278697
3W_BSA re08	246	outside	3.92133	0.157291
3W_BSA re08	246	outside	3.9215	0.102176
3W_BSA re08	246	outside	3.92168	0.161178
3W_BSA re08	246	outside	3.92186	0.103752
3W_BSA re08	246	outside	3.9222	0.13872
3W_BSA re08	246	outside	3.92238	0.0756243
3W_BSA re08	246	outside	3.92517	0.0742633
3W_BSA re08	246	outside	3.92535	0.116462
3W_BSA re08	246	outside	3.92552	0.0564128
3W_BSA re08	246	outside	3.92605	0.102402
3W_BSA re08	246	outside	3.92622	0.0867124
3W_BSA re08	246	outside	3.9264	0.0771765
3W_BSA re08	246	outside	3.93379	0.213966
3W_BSA re08	246	outside	3.93415	0.258609
3W_BSA re08	246	outside	3.93449	0.0937616
3W_BSA re08	246	outside	3.93467	0.12369
3W_BSA re08	246	outside	3.93485	0.10204
3W_BSA re08	246	outside	3.93503	0.151383
3W_BSA re08	246	outside	3.93537	0.246666
3W_BSA re08	246	outside	3.93555	0.627591
3W_BSA re08	246	outside	3.93573	0.395593
3W_BSA re08	246	outside	3.9359	0.107931
3W_BSA re08	246	outside	3.93608	0.211202
3W_BSA re08	246	outside	3.93626	0.0535142
3W_BSA re08	246	outside	3.93644	0.0707674
3W_BSA re08	246	outside	3.93661	0.0706154
3W_BSA re08	246	outside	3.93679	0.072846
3W_BSA re08	246	outside	3.93697	0.107417
3W_BSA re08	246	outside	3.93715	0.0602829
3W_BSA re08	246	outside	3.93732	0.114873
3W_BSA re08	246	outside	3.9375	0.155007
3W_BSA re08	246	outside	3.93768	0.133358
3W_BSA re08	246	outside	3.93786	0.243698
3W_BSA re08	246	outside	3.93803	0.221065
3W_BSA re08	246	outside	3.93821	0.252815
3W_BSA re08	246	outside	3.93856	0.364809
3W_BSA re08	246	outside	3.93873	0.359446
3W_BSA re08	246	outside	3.93908	0.579717
3W_BSA re08	246	outside	3.93942	0.832217
3W_BSA re08	246	outside	3.9396	0.665844
3W_BSA re08	246	outside	3.93978	0.203932
3W_BSA re08	246	outside	3.93996	0.299254
3W_BSA re08	246	outside	3.94013	0.280685
3W_BSA re08	246	outside	3.94031	0.260994
3W_BSA re08	246	outside	3.94066	0.295519
3W_BSA re08	246	outside	3.94083	0.118553
3W_BSA re08	246	outside	3.94101	0.144968
3W_BSA re08	246	outside	3.94119	0.267013
3W_BSA re08	246	outside	3.94153	0.209948
3W_BSA re08	246	outside	3.94188	0.0892053
3W_BSA re08	246	outside	3.94222	0.202926
3W_BSA re08	246	outside	3.9424	0.0896311
3W_BSA re08	246	outside	3.94258	0.126386
3W_BSA re08	246	outside	3.94275	0.150797
3W_BSA re08	246	outside	3.9431	0.175004
3W_BSA re08	246	outside	3.94345	0.221389
3W_BSA re08	246	outside	3.94379	0.13296
3W_BSA re08	246	outside	3.94413	0.299697
3W_BSA re08	246	outside	3.94448	0.262522
3W_BSA re08	246	outside	3.94466	0.395899
3W_BSA re08	246	outside	3.945	0.314624
3W_BSA re08	246	outside	3.94535	0.566364
3W_BSA re08	246	outside	3.94569	0.578251
3W_BSA re08	246	outside	3.94603	0.527679
3W_BSA re08	246	outside	3.94638	0.506034
3W_BSA re08	246	outside	3.94656	0.130476
3W_BSA re08	246	outside	3.9469	0.0812297
3W_BSA re08	246	outside	3.94725	0.100084
3W_BSA re08	246	outside	3.94759	0.140605
3W_BSA re08	246	outside	3.94794	0.380718
3W_BSA re08	246	outside	3.94828	0.209181
3W_BSA re08	246	outside	3.94863	0.124199
3W_BSA re08	246	outside	3.94897	0.206905
3W_BSA re08	246	outside	3.94915	0.357923
3W_BSA re08	246	outside	3.94949	0.405837
3W_BSA re08	246	outside	3.94984	0.294943
3W_BSA re08	246	outside	3.95018	0.179161
3W_BSA re08	246	outside	3.95036	0.405983
3W_BSA re08	246	outside	3.95071	0.345306
3W_BSA re08	246	outside	3.95088	0.206009
3W_BSA re08	246	outside	3.95106	0.189578
3W_BSA re08	246	outside	3.95124	0.169037
3W_BSA re08	246	outside	3.95158	0.150636
3W_BSA re08	246	outside	3.95176	0.187
3W_BSA re08	246	outside	3.9521	0.361929
3W_BSA re08	246	outside	3.95245	0.367832
3W_BSA re08	246	outside	3.95279	0.145436
3W_BSA re08	246	outside	3.95297	0.194378
3W_BSA re08	246	outside	3.95315	0.248299
3W_BSA re08	246	outside	3.95349	0.262083
3W_BSA re08	246	outside	3.95367	0.104045
3W_BSA re08	246	outside	3.95385	0.185279
3W_BSA re08	246	outside	3.95419	0.112421
3W_BSA re08	246	outside	3.95454	0.129288
3W_BSA re08	246	outside	3.95472	0.0436486
3W_BSA re08	246	outside	3.95506	0.048771
3W_BSA re08	246	outside	3.95541	0.0629067
3W_BSA re08	246	outside	3.95724	0.198042
3W_BSA re08	246	outside	3.95759	0.0735866
3W_BSA re08	246	outside	3.95777	0.0993464
3W_BSA re08	246	outside	3.95811	0.182604
3W_BSA re08	246	outside	3.95846	0.105683
3W_BSA re08	246	outside	3.9588	0.123532
3W_BSA re08	246	outside	3.95931	0.0867023
3W_BSA re08	246	outside	3.95982	0.198286
3W_BSA re08	246	outside	3.96017	0.107675
3W_BSA re08	246	outside	3.96085	0.215653
3W_BSA re08	246	outside	3.96119	0.194474
3W_BSA re08	246	outside	3.96153	0.297115
3W_BSA re08	246	outside	3.96205	0.120986
3W_BSA re08	246	outside	3.96239	0.0589566
3W_BSA re08	246	outside	3.96273	0.0913496
3W_BSA re08	246	outside	3.96374	0.349012
3W_BSA re08	246	outside	3.96409	0.202692
3W_BSA re08	246	outside	3.9646	0.0699951
3W_BSA re08	246	outside	3.96494	0.128924
3W_BSA re08	246	outside	3.96546	0.170197
3W_BSA re08	246	outside	3.9658	0.0614588
3W_BSA re08	246	outside	3.96615	0.0445163
3W_BSA re08	246	outside	3.96649	0.0450984
3W_BSA re08	246	outside	3.96684	0.0743462
3W_BSA re08	246	outside	3.96718	0.0709995
3W_BSA re08	246	outside	3.96753	0.129827
3W_BSA re08	246	outside	3.96787	0.151491
3W_BSA re08	246	outside	3.96805	0.181816
3W_BSA re08	246	outside	3.96839	0.104904
3W_BSA re08	246	outside	3.96857	0.0774591
3W_BSA re08	246	outside	3.96892	0.18392
3W_BSA re08	246	outside	3.96943	0.133895
3W_BSA re08	246	outside	3.96977	0.0753329
3W_BSA re08	246	outside	3.97012	0.0765803
3W_BSA re08	246	outside	3.97046	0.0935892
3W_BSA re08	246	outside	3.97081	0.148311
3W_BSA re08	246	outside	3.97115	0.242643
3W_BSA re08	246	outside	3.9715	0.126834
3W_BSA re08	246	outside	3.97184	0.142236
3W_BSA re08	246	outside	3.97218	0.107619
3W_BSA re08	246	outside	3.97253	0.258324
3W_BSA re08	246	outside	3.97271	0.109568
3W_BSA re08	246	outside	3.97288	0.133042
3W_BSA re08	246	outside	3.97323	0.294085
3W_BSA re08	246	outside	3.97357	0.209289
3W_BSA re08	246	outside	3.97375	0.0531127
3W_BSA re08	246	outside	3.97393	0.0723131
3W_BSA re08	246	outside	3.97444	0.155173
3W_BSA re08	246	outside	3.97479	0.128718
3W_BSA re08	246	outside	3.97513	0.148187
3W_BSA re08	246	outside	3.97547	0.16702
3W_BSA re08	246	outside	3.976	0.163973
3W_BSA re08	246	outside	3.97634	0.241208
3W_BSA re08	246	outside	3.97669	0.451995
3W_BSA re08	246	outside	3.97738	0.316694
3W_BSA re08	246	outside	3.97805	0.167459
3W_BSA re08	246	outside	3.97823	0.133845
3W_BSA re08	246	outside	3.97858	0.207765
3W_BSA re08	246	outside	3.97892	0.231017
3W_BSA re08	246	outside	3.97926	0.14608
3W_BSA re08	246	outside	3.97994	0.156859
3W_BSA re08	246	outside	3.98012	0.0630866
3W_BSA re08	246	outside	3.98046	0.141408
3W_BSA re08	246	outside	3.98081	0.0590621
3W_BSA re08	246	outside	3.98099	0.0848719
3W_BSA re08	246	outside	3.98133	0.193861
3W_BSA re08	246	outside	3.98151	0.122318
3W_BSA re08	246	outside	3.98185	0.211511
3W_BSA re08	246	outside	3.98236	0.301619
3W_BSA re08	246	outside	3.98287	0.279221
3W_BSA re08	246	outside	3.98305	0.230751
3W_BSA re08	246	outside	3.9834	0.103184
3W_BSA re08	246	outside	3.98374	0.112127
3W_BSA re08	246	outside	3.98392	0.0371539
3W_BSA re08	246	outside	3.98426	0.0524669
3W_BSA re08	246	outside	3.98461	0.0368007
3W_BSA re08	246	outside	3.98495	0.0630326
3W_BSA re08	246	outside	3.9853	0.0757418
3W_BSA re08	246	outside	3.98564	0.0668109
3W_BSA re08	246	outside	3.98582	0.10134
3W_BSA re08	246	outside	3.98617	0.103827
3W_BSA re08	246	outside	3.98651	0.182669
3W_BSA re08	246	outside	3.98686	0.274569
3W_BSA re08	246	outside	3.98703	0.349204
3W_BSA re08	246	outside	3.98721	0.515738
3W_BSA re08	246	outside	3.98755	0.811042
3W_BSA re08	246	outside	3.9879	0.729345
3W_BSA re08	246	outside	3.98808	0.716238
3W_BSA re08	246	outside	3.98825	0.27752
3W_BSA re08	246	outside	3.98843	0.219593
3W_BSA re08	246	outside	3.98861	0.196496
3W_BSA re08	246	outside	3.98879	0.141068
3W_BSA re08	246	outside	3.98913	0.0579906
3W_BSA re08	246	outside	3.98948	0.0953996
3W_BSA re08	246	outside	3.98982	0.130761
3W_BSA re08	246	outside	3.99017	0.212249
3W_BSA re08	246	outside	3.99051	0.285361
3W_BSA re08	246	outside	3.99085	0.263187
3W_BSA re08	246	outside	3.9912	0.448644
3W_BSA re08	246	outside	3.99154	0.686015
3W_BSA re08	246	outside	3.99205	0.793729
3W_BSA re08	246	outside	3.9924	0.889761
3W_BSA re08	246	outside	3.99274	0.665078
3W_BSA re08	246	outside	3.99292	0.597825
3W_BSA re08	246	outside	3.9931	0.408291
3W_BSA re08	246	outside	3.99344	0.317994
3W_BSA re08	246	outside	3.99362	0.208599
3W_BSA re08	246	outside	3.99396	0.173944
3W_BSA re08	246	outside	3.99431	0.0859806
3W_BSA re08	246	outside	3.99449	0.139623
3W_BSA re08	246	outside	3.99466	0.223575
3W_BSA re08	246	outside	3.99484	0.289775
3W_BSA re08	246	outside	3.99502	0.147802
3W_BSA re08	246	outside	3.99536	0.187333
3W_BSA re08	246	outside	3.99571	0.158515
3W_BSA re08	246	outside	3.99605	0.168458
3W_BSA re08	246	outside	3.9964	0.175217
3W_BSA re08	246	outside	3.99674	0.357695
3W_BSA re08	246	outside	3.99726	0.212657
3W_BSA re08	246	outside	3.9976	0.147399
3W_BSA re08	246	outside	3.99778	0.230328
3W_BSA re08	246	outside	3.99796	0.128894
3W_BSA re08	246	outside	3.99813	0.215347
3W_BSA re08	246	outside	3.99831	0.181283
3W_BSA re08	246	outside	3.99849	0.117594
3W_BSA re08	246	outside	3.99866	0.167542
3W_BSA re08	246	outside	3.99884	0.266876
3W_BSA re08	246	outside	3.99902	0.138633
3W_BSA re08	246	outside	3.99936	0.11165
3W_BSA re08	246	outside	3.99971	0.229864
3W_BSA re08	246	outside	4.00005	0.0767894
3W_BSA re08	246	outside	4.0004	0.142176
3W_BSA re08	246	outside	4.00091	0.217664
3W_BSA re08	246	outside	4.00142	0.135804
3W_BSA re08	246	outside	4.00176	0.20983
3W_BSA re08	246	outside	4.00228	0.107772
3W_BSA re08	246	outside	4.00262	0.108982
3W_BSA re08	246	outside	4.00297	0.236822
3W_BSA re08	246	outside	4.00331	0.198705
3W_BSA re08	246	outside	4.00365	0.0877827
3W_BSA re08	246	outside	4.00417	0.148524
3W_BSA re08	246	outside	4.00451	0.272767
3W_BSA re08	246	outside	4.00485	0.138027
3W_BSA re08	246	outside	4.0052	0.148512
3W_BSA re08	246	outside	4.00571	0.130318
3W_BSA re08	246	outside	4.00606	0.166692
3W_BSA re08	246	outside	4.00673	0.226885
3W_BSA re08	246	outside	4.00725	0.366389
3W_BSA re08	246	outside	4.00776	0.234872
3W_BSA re08	246	outside	4.00827	0.0657457
3W_BSA re08	246	outside	4.00861	0.0659107
3W_BSA re08	246	outside	4.00896	0.0291026
3W_BSA re08	246	outside	4.0093	0.0276881
3W_BSA re08	246	outside	4.00965	0.0415348
3W_BSA re08	246	outside	4.01066	0.0389164
3W_BSA re08	246	outside	4.01133	0.0359206
3W_BSA re08	246	outside	4.01184	0.0624924
3W_BSA re08	246	outside	4.01252	0.099423
3W_BSA re08	246	outside	4.01387	0.0301701
3W_BSA re08	246	outside	4.01588	0.0448876
3W_BSA re08	246	outside	4.01655	0.0714352
3W_BSA re08	246	outside	4.01723	0.139135
3W_BSA re08	246	outside	4.01807	0.113238
3W_BSA re08	246	outside	4.01925	0.118205
3W_BSA re08	246	outside	4.0196	0.15084
3W_BSA re08	246	outside	4.01994	0.211408
3W_BSA re08	246	outside	4.02045	0.252132
3W_BSA re08	246	outside	4.0208	0.254313
3W_BSA re08	246	outside	4.02131	0.150649
3W_BSA re08	246	outside	4.02165	0.167871
3W_BSA re08	246	outside	4.022	0.2361
3W_BSA re08	246	outside	4.02234	0.239422
3W_BSA re08	246	outside	4.02285	0.0645181
3W_BSA re08	246	outside	4.02353	0.139454
3W_BSA re08	246	outside	4.02404	0.0978676
3W_BSA re08	246	outside	4.02455	0.199848
3W_BSA re08	246	outside	4.0254	0.339487
3W_BSA re08	246	outside	4.02591	0.46934
3W_BSA re08	246	outside	4.02626	0.539884
3W_BSA re08	246	outside	4.0266	0.697949
3W_BSA re08	246	outside	4.02678	0.466661
3W_BSA re08	246	outside	4.02696	0.433683
3W_BSA re08	246	outside	4.0273	0.500873
3W_BSA re08	246	outside	4.02748	0.573025
3W_BSA re08	246	outside	4.02765	0.221871
3W_BSA re08	246	outside	4.028	0.291096
3W_BSA re08	246	outside	4.02834	0.193525
3W_BSA re08	246	outside	4.02852	0.220892
3W_BSA re08	246	outside	4.02887	0.0862943
3W_BSA re08	246	outside	4.02921	0.0541931
3W_BSA re08	246	outside	4.02989	0.110068
3W_BSA re08	246	outside	4.0304	0.11741
3W_BSA re08	246	outside	4.03124	0.0995499
3W_BSA re08	246	outside	4.03176	0.14338
3W_BSA re08	246	outside	4.0321	0.0721532
3W_BSA re08	246	outside	4.03244	0.0958723
3W_BSA re08	246	outside	4.03296	0.258481
3W_BSA re08	246	outside	4.0333	0.0666167
3W_BSA re08	246	outside	4.03365	0.0827818
3W_BSA re08	246	outside	4.03399	0.0925717
3W_BSA re08	246	outside	4.03433	0.125779
3W_BSA re08	246	outside	4.03468	0.203822
3W_BSA re08	246	outside	4.03502	0.0876817
3W_BSA re08	246	outside	4.03537	0.097455
3W_BSA re08	246	outside	4.03555	0.0306192
3W_BSA re08	246	outside	4.03572	0.0247262
3W_BSA re08	246	outside	4.03607	0.0421978
3W_BSA re08	246	outside	4.03641	0.0369068
3W_BSA re08	246	outside	4.03676	0.0492383
3W_BSA re08	246	outside	4.0371	0.0697029
3W_BSA re08	246	outside	4.03745	0.0658269
3W_BSA re08	246	outside	4.03796	0.0558796
3W_BSA re08	246	outside	4.03831	0.0741989
3W_BSA re08	246	outside	4.03865	0.101158
3W_BSA re08	246	outside	4.03916	0.231111
3W_BSA re08	246	outside	4.03951	0.0675079
3W_BSA re08	246	outside	4.04018	0.0967438
3W_BSA re08	246	outside	4.04053	0.0976939
3W_BSA re08	246	outside	4.04121	0.140084
3W_BSA re08	246	outside	4.04205	0.187552
3W_BSA re08	246	outside	4.04256	0.194531
3W_BSA re08	246	outside	4.04291	0.151457
3W_BSA re08	246	outside	4.04325	0.119323
3W_BSA re08	246	outside	4.04376	0.105979
3W_BSA re08	246	outside	4.04444	0.171647
3W_BSA re08	246	outside	4.04478	0.157911
3W_BSA re08	246	outside	4.04546	0.286004
3W_BSA re08	246	outside	4.04597	0.183612
3W_BSA re08	246	outside	4.04682	0.182026
3W_BSA re08	246	outside	4.04766	0.159764
3W_BSA re08	246	outside	4.04801	0.138278
3W_BSA re08	246	outside	4.04835	0.181378
3W_BSA re08	246	outside	4.0487	0.136019
3W_BSA re08	246	outside	4.04921	0.202947
3W_BSA re08	246	outside	4.04988	0.300655
3W_BSA re08	246	outside	4.05006	0.239838
3W_BSA re08	246	outside	4.05057	0.251164
3W_BSA re08	246	outside	4.05092	0.076383
3W_BSA re08	246	outside	4.0516	0.110227
3W_BSA re08	246	outside	4.05261	0.208854
3W_BSA re08	246	outside	4.05328	0.0900957
3W_BSA re08	246	outside	4.05413	0.0709812
3W_BSA re08	246	outside	4.05464	0.0794326
3W_BSA re08	246	outside	4.05498	0.109593
3W_BSA re08	246	outside	4.05533	0.181783
3W_BSA re08	246	outside	4.05567	0.141716
3W_BSA re08	246	outside	4.05751	0.131814
3W_BSA re08	246	outside	4.05852	0.12409
3W_BSA re08	246	outside	4.05904	0.19444
3W_BSA re08	246	outside	4.05955	0.287219
3W_BSA re08	246	outside	4.06056	0.431446
3W_BSA re08	246	outside	4.06124	0.245049
3W_BSA re08	246	outside	4.06208	0.195866
3W_BSA re08	246	outside	4.06242	0.130926
3W_BSA re08	246	outside	4.06277	0.13684
3W_BSA re08	246	outside	4.06345	0.167987
3W_BSA re08	246	outside	4.06396	0.192639
3W_BSA re08	246	outside	4.06447	0.189909
3W_BSA re08	246	outside	4.06581	0.221199
3W_BSA re08	246	outside	4.06616	0.0915896
3W_BSA re08	246	outside	4.0665	0.16494
3W_BSA re08	246	outside	4.06685	0.22446
3W_BSA re08	246	outside	4.06702	0.187973
3W_BSA re08	246	outside	4.06737	0.125954
3W_BSA re08	246	outside	4.06771	0.0998929
3W_BSA re08	246	outside	4.06806	0.0767216
3W_BSA re08	246	outside	4.0684	0.0814284
3W_BSA re08	246	outside	4.06891	0.0451674
3W_BSA re08	246	outside	4.06926	0.0669795
3W_BSA re08	246	outside	4.0696	0.0726138
3W_BSA re08	246	outside	4.06995	0.049381
3W_BSA re08	246	outside	4.07062	0.0276041
3W_BSA re08	246	outside	4.07114	0.0316149
3W_BSA re08	246	outside	4.07148	0.0472057
3W_BSA re08	246	outside	4.07199	0.0679375
3W_BSA re08	246	outside	4.07267	0.0770061
3W_BSA re08	246	outside	4.07318	0.177416
3W_BSA re08	246	outside	4.07419	0.28047
3W_BSA re08	246	outside	4.07454	0.146239
3W_BSA re08	246	outside	4.07505	0.119438
3W_BSA re08	246	outside	4.07556	0.127093
3W_BSA re08	246	outside	4.0759	0.0700757
3W_BSA re08	246	outside	4.07641	0.0323198
3W_BSA re08	246	outside	4.07693	0.0294999
3W_BSA re08	246	outside	4.0776	0.0364469
3W_BSA re08	246	outside	4.07828	0.0789401
3W_BSA re08	246	outside	4.07879	0.129172
3W_BSA re08	246	outside	4.0793	0.055801
3W_BSA re08	246	outside	4.07965	0.0863535
3W_BSA re08	246	outside	4.07999	0.0856849
3W_BSA re08	246	outside	4.0805	0.0963053
3W_BSA re08	246	outside	4.08101	0.119775
3W_BSA re08	246	outside	4.08169	0.0552467
3W_BSA re08	246	outside	4.08204	0.0942868
3W_BSA re08	246	outside	4.08238	0.152041
3W_BSA re08	246	outside	4.08289	0.143625
3W_BSA re08	246	outside	4.0834	0.189933
3W_BSA re08	246	outside	4.08375	0.188571
3W_BSA re08	246	outside	4.08443	0.398437
3W_BSA re08	246	outside	4.08477	0.765292
3W_BSA re08	246	outside	4.08512	0.267191
3W_BSA re08	246	outside	4.08529	0.275666
3W_BSA re08	246	outside	4.08547	0.112573
3W_BSA re08	246	outside	4.08565	0.0783112
3W_BSA re08	246	outside	4.08599	0.116012
3W_BSA re08	246	outside	4.08617	0.099102
3W_BSA re08	246	outside	4.08652	0.114133
3W_BSA re08	246	outside	4.08686	0.14901
3W_BSA re08	246	outside	4.08721	0.147199
3W_BSA re08	246	outside	4.08788	0.222832
3W_BSA re08	246	outside	4.0884	0.216246
3W_BSA re08	246	outside	4.08874	0.20332
3W_BSA re08	246	outside	4.08925	0.109408
3W_BSA re08	246	outside	4.0896	0.094355
3W_BSA re08	246	outside	4.09011	0.139556
3W_BSA re08	246	outside	4.09045	0.103485
3W_BSA re08	246	outside	4.0908	0.0414044
3W_BSA re08	246	outside	4.09197	0.0505087
3W_BSA re08	246	outside	4.09315	0.0477153
3W_BSA re08	246	outside	4.09682	0.116307
3W_BSA re08	246	outside	4.09766	0.122281
3W_BSA re08	246	outside	4.0985	0.233473
3W_BSA re08	246	outside	4.09902	0.265308
3W_BSA re08	246	outside	4.09936	0.320172
3W_BSA re08	246	outside	4.10037	0.305614
3W_BSA re08	246	outside	4.10088	0.304355
3W_BSA re08	246	outside	4.10123	0.161289
3W_BSA re08	246	outside	4.10157	0.0295937
3W_BSA re08	246	outside	4.10291	0.0386317
3W_BSA re08	246	outside	4.10459	0.0912365
3W_BSA re08	246	outside	4.10543	0.0796142
3W_BSA re08	246	outside	4.10611	0.0556482
3W_BSA re08	246	outside	4.10696	0.065558
3W_BSA re08	246	outside	4.10763	0.0644104
3W_BSA re08	246	outside	4.10831	0.0401335
3W_BSA re08	246	outside	4.10866	0.054814
3W_BSA re08	246	outside	4.11	0.138221
3W_BSA re08	246	outside	4.11034	0.0480119
3W_BSA re08	246	outside	4.11085	0.0812163
3W_BSA re08	246	outside	4.11203	0.0312908
3W_BSA re08	246	outside	4.11437	0.072151
3W_BSA re08	246	outside	4.11521	0.17255
3W_BSA re08	246	outside	4.11573	0.118877
3W_BSA re08	246	outside	4.1164	0.108652
3W_BSA re08	246	outside	4.11775	0.134459
3W_BSA re08	246	outside	4.11826	0.135175
3W_BSA re08	246	outside	4.1186	0.15705
3W_BSA re08	246	outside	4.11945	0.46334
3W_BSA re08	246	outside	4.12012	0.625976
3W_BSA re08	246	outside	4.12047	0.305104
3W_BSA re08	246	outside	4.12064	0.0970417
3W_BSA re08	246	outside	4.12099	0.0979219
3W_BSA re08	246	outside	4.12117	0.0984919
3W_BSA re08	246	outside	4.12151	0.178918
3W_BSA re08	246	outside	4.12186	0.239431
3W_BSA re08	246	outside	4.1222	0.167682
3W_BSA re08	246	outside	4.12255	0.266055
3W_BSA re08	246	outside	4.12272	0.160739
3W_BSA re08	246	outside	4.12307	0.36034
3W_BSA re08	246	outside	4.12325	0.694359
3W_BSA re08	246	outside	4.12342	0.276239
3W_BSA re08	246	outside	4.12377	0.164211
3W_BSA re08	246	outside	4.12411	0.107678
3W_BSA re08	246	outside	4.12429	0.110564
3W_BSA re08	246	outside	4.12463	0.152197
3W_BSA re08	246	outside	4.12481	0.0143613
3W_BSA re08	246	outside	4.12619	0.0287603
3W_BSA re08	246	outside	4.12859	0.0444492
3W_BSA re08	246	outside	4.12893	0.0545867
3W_BSA re08	246	outside	4.1328	0.27158
3W_BSA re08	246	outside	4.13298	0.3629
3W_BSA re08	246	outside	4.13315	0.348762
3W_BSA re08	246	outside	4.13333	0.407884
3W_BSA re08	246	outside	4.13386	0.431797
3W_BSA re08	246	outside	4.13404	0.322818
3W_BSA re08	246	outside	4.13439	0.295749
3W_BSA re08	246	outside	4.13456	0.251981
3W_BSA re08	246	outside	4.13491	0.176982
3W_BSA re08	246	outside	4.13525	0.13871
3W_BSA re08	246	outside	4.1356	0.223788
3W_BSA re08	246	outside	4.13594	0.217268
3W_BSA re08	246	outside	4.13629	0.113031
3W_BSA re08	246	outside	4.13663	0.158702
3W_BSA re08	246	outside	4.13698	0.103472
3W_BSA re08	246	outside	4.13765	0.123802
3W_BSA re08	246	outside	4.138	0.129277
3W_BSA re08	246	outside	4.13835	0.0457785
3W_BSA re08	246	outside	4.13852	0.0490463
3W_BSA re08	246	outside	4.13887	0.111563
3W_BSA re08	246	outside	4.13921	0.123487
3W_BSA re08	246	outside	4.13956	0.148476
3W_BSA re08	246	outside	4.1399	0.178153
3W_BSA re08	246	outside	4.14008	0.166388
3W_BSA re08	246	outside	4.14043	0.152553
3W_BSA re08	246	outside	4.14077	0.179747
3W_BSA re08	246	outside	4.14112	0.226576
3W_BSA re08	246	outside	4.14129	0.332978
3W_BSA re08	246	outside	4.14164	0.55771
3W_BSA re08	246	outside	4.14198	0.730192
3W_BSA re08	246	outside	4.14216	0.868154
3W_BSA re08	246	outside	4.14234	0.755281
3W_BSA re08	246	outside	4.14252	0.459947
3W_BSA re08	246	outside	4.14269	0.500106
3W_BSA re08	246	outside	4.14287	0.58287
3W_BSA re08	246	outside	4.14322	0.644913
3W_BSA re08	246	outside	4.14339	0.192545
3W_BSA re08	246	outside	4.14357	0.0522932
3W_BSA re08	246	outside	4.14375	0.0542621
3W_BSA re08	246	outside	4.14393	0.0579753
3W_BSA re08	246	outside	4.1441	0.0866305
3W_BSA re08	246	outside	4.14428	0.0842964
3W_BSA re08	246	outside	4.14446	0.186681
3W_BSA re08	246	outside	4.14481	0.155892
3W_BSA re08	246	outside	4.14499	0.165385
3W_BSA re08	246	outside	4.14533	0.113762
3W_BSA re08	246	outside	4.14551	0.13828
3W_BSA re08	246	outside	4.14569	0.180728
3W_BSA re08	246	outside	4.14587	0.283744
3W_BSA re08	246	outside	4.14604	0.328151
3W_BSA re08	246	outside	4.14966	0.698416
3W_BSA re08	246	outside	4.14983	0.196153
3W_BSA re08	246	outside	4.15001	0.429229
3W_BSA re08	246	outside	4.15019	0.146856
3W_BSA re08	246	outside	4.15036	0.200691
3W_BSA re08	246	outside	4.15071	0.299888
3W_BSA re08	246	outside	4.15106	0.150548
3W_BSA re08	246	outside	4.15123	0.11397
3W_BSA re08	246	outside	4.15141	0.0994172
3W_BSA re08	246	outside	4.15175	0.240184
3W_BSA re08	246	outside	4.1521	0.191646
3W_BSA re08	246	outside	4.15244	0.150494
3W_BSA re08	246	outside	4.15262	0.0971828
3W_BSA re08	246	outside	4.1528	0.0848807
3W_BSA re08	246	outside	4.15314	0.0237199
3W_BSA re08	246	outside	4.15415	0.0316402
3W_BSA re08	246	outside	4.1545	0.0559924
3W_BSA re08	246	outside	4.15484	0.14037
3W_BSA re08	246	outside	4.15519	0.0591038
3W_BSA re08	246	outside	4.15536	0.0774552
3W_BSA re08	246	outside	4.15554	0.119719
3W_BSA re08	246	outside	4.15572	0.22733
3W_BSA re08	246	outside	4.15607	0.11718
3W_BSA re08	246	outside	4.15641	0.114328
3W_BSA re08	246	outside	4.15659	0.172846
3W_BSA re08	246	outside	4.1576	0.22214
3W_BSA re08	246	outside	4.15794	0.116062
3W_BSA re08	246	outside	4.15845	0.0533876
3W_BSA re08	246	outside	4.1588	0.0407418
3W_BSA re08	246	outside	4.15931	0.0104982
3W_BSA re08	246	outside	4.15982	0.0297971
3W_BSA re08	246	outside	4.16016	0.0219826
3W_BSA re08	246	outside	4.1645	0.0256408
3W_BSA re08	246	outside	4.16684	0.0500688
3W_BSA re08	246	outside	4.16718	0.0411044
3W_BSA re08	246	outside	4.16753	0.0555429
3W_BSA re08	246	outside	4.1677	0.0548617
3W_BSA re08	246	outside	4.16821	0.0834221
3W_BSA re08	246	outside	4.16856	0.109411
3W_BSA re08	246	outside	4.1689	0.116295
3W_BSA re08	246	outside	4.16925	0.0889801
3W_BSA re08	246	outside	4.17059	0.113992
3W_BSA re08	246	outside	4.17243	0.163996
3W_BSA re08	246	outside	4.17294	0.191614
3W_BSA re08	246	outside	4.17379	0.0954978
3W_BSA re08	246	outside	4.1743	0.0414833
3W_BSA re08	246	outside	4.17514	0.0780621
3W_BSA re08	246	outside	4.17565	0.134264
3W_BSA re08	246	outside	4.17616	0.0613987
3W_BSA re08	246	outside	4.17651	0.0498246
3W_BSA re08	246	outside	4.17856	0.171973
3W_BSA re08	246	outside	4.1789	0.09385
3W_BSA re08	246	outside	4.17941	0.0864421
3W_BSA re08	246	outside	4.18009	0.113612
3W_BSA re08	246	outside	4.18143	0.0845816
3W_BSA re08	246	outside	4.18311	0.0963381
3W_BSA re08	246	outside	4.18445	0.127681
3W_BSA re08	246	outside	4.18496	0.224735
3W_BSA re08	246	outside	4.18547	0.0692713
3W_BSA re08	246	outside	4.18615	0.0578761
3W_BSA re08	246	outside	4.18683	0.0682256
3W_BSA re08	246	outside	4.18717	0.0316684
3W_BSA re08	246	outside	4.18752	0.0085925
3W_BSA re08	246	outside	4.18853	0.0207396
3W_BSA re08	246	outside	4.18971	0.0410879
3W_BSA re08	246	outside	4.19022	0.02267
3W_BSA re08	246	outside	4.19073	0.0439956
3W_BSA re08	246	outside	4.19107	0.0512276
3W_BSA re08	246	outside	4.19159	0.10935
3W_BSA re08	246	outside	4.19193	0.105694
3W_BSA re08	246	outside	4.19211	0.106623
3W_BSA re08	246	outside	4.19245	0.153437
3W_BSA re08	246	outside	4.1928	0.216764
3W_BSA re08	246	outside	4.19298	0.322757
3W_BSA re08	246	outside	4.19332	0.277468
3W_BSA re08	246	outside	4.19367	0.214646
3W_BSA re08	246	outside	4.19401	0.12603
3W_BSA re08	246	outside	4.19419	0.239702
3W_BSA re08	246	outside	4.19436	0.287018
3W_BSA re08	246	outside	4.19454	0.098209
3W_BSA re08	246	outside	4.19472	0.0588772
3W_BSA re08	246	outside	4.19506	0.0375474
3W_BSA re08	246	outside	4.19541	0.0674931
3W_BSA re08	246	outside	4.19575	0.0335505
3W_BSA re08	246	outside	4.19593	0.0440536
3W_BSA re08	246	outside	4.19644	0.0536992
3W_BSA re08	246	outside	4.19696	0.0753435
3W_BSA re08	246	outside	4.19748	0.0511857
3W_BSA re08	246	outside	4.19952	0.0958109
3W_BSA re08	246	outside	4.19987	0.15206
3W_BSA re08	246	outside	4.20038	0.165217
3W_BSA re08	246	outside	4.20056	0.0124606
3W_BSA re08	246	outside	4.20073	0.0146976
3W_BSA re08	246	outside	4.20124	0.044854
3W_BSA re08	246	outside	4.20142	0.0261688
3W_BSA re08	246	outside	4.20176	0.0239775
3W_BSA re08	246	outside	4.20228	0.0426275
3W_BSA re08	246	outside	4.20262	0.0489199
3W_BSA re08	246	outside	4.20297	0.0330406
3W_BSA re08	246	outside	4.20314	0.0250696
3W_BSA re08	385	outside	5.09258	0.11527
3W_BSA re08	385	outside	5.09276	0.0993253
3W_BSA re08	385	outside	5.09294	0.137
3W_BSA re08	385	outside	5.09312	0.189131
3W_BSA re08	385	outside	5.09346	0.21812
3W_BSA re08	385	outside	5.09381	0.246318
3W_BSA re08	385	outside	5.09398	0.100013
3W_BSA re08	385	outside	5.09416	0.046592
3W_BSA re08	385	outside	5.09434	0.0452627
3W_BSA re08	385	outside	5.09452	0.0808216
3W_BSA re08	385	outside	5.09469	0.103743
3W_BSA re08	385	outside	5.09487	0.219685
3W_BSA re08	385	outside	5.09505	0.034249
3W_BSA re08	385	outside	5.09522	0.0619356
3W_BSA re08	385	outside	5.0954	0.0398489
3W_BSA re08	385	outside	5.09558	0.0444258
3W_BSA re08	385	outside	5.09576	0.0743659
3W_BSA re08	385	outside	5.09593	0.118821
3W_BSA re08	385	outside	5.09611	0.179128
3W_BSA re08	385	outside	5.09629	0.179519
3W_BSA re08	385	outside	5.09647	0.137737
3W_BSA re08	385	outside	5.09664	0.329297
3W_BSA re08	385	outside	5.09682	0.208832
3W_BSA re08	385	outside	5.09733	0.114651
3W_BSA re08	385	outside	5.09751	0.195423
3W_BSA re08	385	outside	5.09769	0.185139
3W_BSA re08	385	outside	5.09786	0.294318
3W_BSA re08	385	outside	5.09804	0.463214
3W_BSA re08	385	outside	5.09822	0.222789
3W_BSA re08	385	outside	5.09857	0.160616
3W_BSA re08	385	outside	5.09874	0.152714
3W_BSA re08	385	outside	5.09892	0.141957
3W_BSA re08	385	outside	5.09927	0.190068
3W_BSA re08	385	outside	5.09961	0.230116
3W_BSA re08	385	outside	5.09996	0.18109
3W_BSA re08	385	outside	5.10013	0.244215
3W_BSA re08	385	outside	5.10048	0.252908
3W_BSA re08	385	outside	5.10082	0.109812
3W_BSA re08	385	outside	5.10117	0.128881
3W_BSA re08	385	outside	5.10135	0.0654199
3W_BSA re08	385	outside	5.10169	0.067022
3W_BSA re08	385	outside	5.10204	0.0433998
3W_BSA re08	385	outside	5.10238	0.0870633
3W_BSA re08	385	outside	5.10272	0.0965119
3W_BSA re08	385	outside	5.10307	0.0514368
3W_BSA re08	385	outside	5.10325	0.0759671
3W_BSA re08	385	outside	5.10359	0.16691
3W_BSA re08	385	outside	5.10394	0.196623
3W_BSA re08	385	outside	5.10428	0.100913
3W_BSA re08	385	outside	5.10446	0.12081
3W_BSA re08	385	outside	5.10464	0.134123
3W_BSA re08	385	outside	5.10481	0.151778
3W_BSA re08	385	outside	5.10583	0.152199
3W_BSA re08	385	outside	5.1065	0.0491046
3W_BSA re08	385	outside	5.10668	0.0756874
3W_BSA re08	385	outside	5.10703	0.0787116
3W_BSA re08	385	outside	5.10737	0.109817
3W_BSA re08	385	outside	5.10772	0.212919
3W_BSA re08	385	outside	5.10806	0.229037
3W_BSA re08	385	outside	5.10841	0.302297
3W_BSA re08	385	outside	5.10858	0.145805
3W_BSA re08	385	outside	5.10876	0.0484503
3W_BSA re08	385	outside	5.10911	0.0581772
3W_BSA re08	385	outside	5.10945	0.0453289
3W_BSA re08	385	outside	5.1098	0.100811
3W_BSA re08	385	outside	5.11014	0.119726
3W_BSA re08	385	outside	5.11032	0.0347127
3W_BSA re08	385	outside	5.11116	0.0649494
3W_BSA re08	385	outside	5.11151	0.159045
3W_BSA re08	385	outside	5.11169	0.0839205
3W_BSA re08	385	outside	5.11186	0.0989422
3W_BSA re08	385	outside	5.11204	0.131476
3W_BSA re08	385	outside	5.11239	0.134339
3W_BSA re08	385	outside	5.11256	0.160571
3W_BSA re08	385	outside	5.11291	0.426261
3W_BSA re08	385	outside	5.11309	0.249425
3W_BSA re08	385	outside	5.11326	0.243776
3W_BSA re08	385	outside	5.11361	0.2477
3W_BSA re08	385	outside	5.11379	0.102425
3W_BSA re08	385	outside	5.11413	0.141634
3W_BSA re08	385	outside	5.11448	0.145868
3W_BSA re08	385	outside	5.11465	0.161155
3W_BSA re08	385	outside	5.115	0.208342
3W_BSA re08	385	outside	5.11534	0.213343
3W_BSA re08	385	outside	5.11569	0.216252
3W_BSA re08	385	outside	5.11603	0.257012
3W_BSA re08	385	outside	5.11621	0.275372
3W_BSA re08	385	outside	5.11639	0.382934
3W_BSA re08	385	outside	5.11673	0.22527
3W_BSA re08	385	outside	5.11708	0.175555
3W_BSA re08	385	outside	5.11742	0.176262
3W_BSA re08	385	outside	5.11777	0.197605
3W_BSA re08	385	outside	5.11811	0.316628
3W_BSA re08	385	outside	5.11862	0.306379
3W_BSA re08	385	outside	5.11897	0.217514
3W_BSA re08	385	outside	5.11931	0.145408
3W_BSA re08	385	outside	5.11949	0.139412
3W_BSA re08	385	outside	5.11983	0.0624347
3W_BSA re08	385	outside	5.12001	0.112511
3W_BSA re08	385	outside	5.12035	0.0310349
3W_BSA re08	385	outside	5.1207	0.0807069
3W_BSA re08	385	outside	5.12104	0.0446608
3W_BSA re08	385	outside	5.12139	0.0630838
3W_BSA re08	385	outside	5.12173	0.121442
3W_BSA re08	385	outside	5.12208	0.0737166
3W_BSA re08	385	outside	5.12242	0.143382
3W_BSA re08	385	outside	5.12277	0.198682
3W_BSA re08	385	outside	5.12311	0.277428
3W_BSA re08	385	outside	5.12346	0.271826
3W_BSA re08	385	outside	5.1238	0.196808
3W_BSA re08	385	outside	5.12415	0.145988
3W_BSA re08	385	outside	5.12449	0.222876
3W_BSA re08	385	outside	5.12484	0.302188
3W_BSA re08	385	outside	5.12518	0.497119
3W_BSA re08	385	outside	5.12536	0.443659
3W_BSA re08	385	outside	5.1257	0.438963
3W_BSA re08	385	outside	5.12588	0.322547
3W_BSA re08	385	outside	5.12623	0.222422
3W_BSA re08	385	outside	5.12657	0.0452857
3W_BSA re08	385	outside	5.12691	0.0515867
3W_BSA re08	385	outside	5.12726	0.0429329
3W_BSA re08	385	outside	5.1276	0.0668743
3W_BSA re08	385	outside	5.12795	0.0795615
3W_BSA re08	385	outside	5.12846	0.0348213
3W_BSA re08	385	outside	5.12881	0.0564605
3W_BSA re08	385	outside	5.12915	0.0534336
3W_BSA re08	385	outside	5.1295	0.0692902
3W_BSA re08	385	outside	5.13001	0.0656752
3W_BSA re08	385	outside	5.13035	0.0415096
3W_BSA re08	385	outside	5.1307	0.0364537
3W_BSA re08	385	outside	5.13104	0.0508201
3W_BSA re08	385	outside	5.13139	0.047671
3W_BSA re08	385	outside	5.13173	0.0628145
3W_BSA re08	385	outside	5.13208	0.0757005
3W_BSA re08	385	outside	5.13242	0.0757348
3W_BSA re08	385	outside	5.13277	0.139504
3W_BSA re08	385	outside	5.13311	0.0664457
3W_BSA re08	385	outside	5.13346	0.115381
3W_BSA re08	385	outside	5.1338	0.101097
3W_BSA re08	385	outside	5.13415	0.221708
3W_BSA re08	385	outside	5.13449	0.0688542
3W_BSA re08	385	outside	5.13483	0.0735533
3W_BSA re08	385	outside	5.13501	0.17115
3W_BSA re08	385	outside	5.13536	0.104064
3W_BSA re08	385	outside	5.1357	0.125167
3W_BSA re08	385	outside	5.13638	0.0488138
3W_BSA re08	385	outside	5.13672	0.0777794
3W_BSA re08	385	outside	5.13707	0.159908
3W_BSA re08	385	outside	5.13741	0.220128
3W_BSA re08	385	outside	5.13776	0.158088
3W_BSA re08	385	outside	5.1381	0.246372
3W_BSA re08	385	outside	5.13845	0.161741
3W_BSA re08	385	outside	5.13863	0.294711
3W_BSA re08	385	outside	5.13897	0.402635
3W_BSA re08	385	outside	5.13948	0.227843
3W_BSA re08	385	outside	5.13983	0.276561
3W_BSA re08	385	outside	5.14017	0.161728
3W_BSA re08	385	outside	5.14035	0.0981618
3W_BSA re08	385	outside	5.14069	0.0655357
3W_BSA re08	385	outside	5.14121	0.0658243
3W_BSA re08	385	outside	5.14155	0.0694812
3W_BSA re08	385	outside	5.14173	0.0788742
3W_BSA re08	385	outside	5.14191	0.0801833
3W_BSA re08	385	outside	5.14225	0.0754094
3W_BSA re08	385	outside	5.1426	0.0843653
3W_BSA re08	385	outside	5.14311	0.132289
3W_BSA re08	385	outside	5.14328	0.168597
3W_BSA re08	385	outside	5.14346	0.0504719
3W_BSA re08	385	outside	5.14364	0.0530676
3W_BSA re08	385	outside	5.14398	0.0788966
3W_BSA re08	385	outside	5.14433	0.170769
3W_BSA re08	385	outside	5.14451	0.421955
3W_BSA re08	385	outside	5.14468	0.143726
3W_BSA re08	385	outside	5.14503	0.193662
3W_BSA re08	385	outside	5.14538	0.201819
3W_BSA re08	385	outside	5.14572	0.279373
3W_BSA re08	385	outside	5.1459	0.320213
3W_BSA re08	385	outside	5.14624	0.474091
3W_BSA re08	385	outside	5.14659	0.695759
3W_BSA re08	385	outside	5.14693	0.380654
3W_BSA re08	385	outside	5.14711	0.14696
3W_BSA re08	385	outside	5.14729	0.0200553
3W_BSA re08	385	outside	5.14763	0.0603593
3W_BSA re08	385	outside	5.14798	0.0426029
3W_BSA re08	385	outside	5.14815	0.0487128
3W_BSA re08	385	outside	5.1485	0.0541218
3W_BSA re08	385	outside	5.14868	0.053053
3W_BSA re08	385	outside	5.14902	0.076125
3W_BSA re08	385	outside	5.1492	0.0536434
3W_BSA re08	385	outside	5.14938	0.0494166
3W_BSA re08	385	outside	5.14955	0.0762792
3W_BSA re08	385	outside	5.14973	0.121855
3W_BSA re08	385	outside	5.15008	0.313171
3W_BSA re08	385	outside	5.15025	0.258773
3W_BSA re08	385	outside	5.15043	0.0713858
3W_BSA re08	385	outside	5.15061	0.077798
3W_BSA re08	385	outside	5.15079	0.0246911
3W_BSA re08	385	outside	5.15096	0.0502181
3W_BSA re08	385	outside	5.15131	0.0740101
3W_BSA re08	385	outside	5.15149	0.0659925
3W_BSA re08	385	outside	5.15166	0.0577916
3W_BSA re08	385	outside	5.15201	0.0807183
3W_BSA re08	385	outside	5.15235	0.113967
3W_BSA re08	385	outside	5.15253	0.105975
3W_BSA re08	385	outside	5.15271	0.159335
3W_BSA re08	385	outside	5.15289	0.14367
3W_BSA re08	385	outside	5.15307	0.0856898
3W_BSA re08	385	outside	5.15324	0.0497748
3W_BSA re08	385	outside	5.15342	0.0586659
3W_BSA re08	385	outside	5.15377	0.0561762
3W_BSA re08	385	outside	5.15394	0.0539258
3W_BSA re08	385	outside	5.15412	0.0490233
3W_BSA re08	385	outside	5.1543	0.0572813
3W_BSA re08	385	outside	5.15448	0.0712017
3W_BSA re08	385	outside	5.15465	0.150218
3W_BSA re08	385	outside	5.15483	0.0418873
3W_BSA re08	385	outside	5.15501	0.0309884
3W_BSA re08	385	outside	5.15519	0.048836
3W_BSA re08	385	outside	5.15536	0.051281
3W_BSA re08	385	outside	5.15554	0.0353012
3W_BSA re08	385	outside	5.15589	0.0266906
3W_BSA re08	385	outside	5.15623	0.0414903
3W_BSA re08	385	outside	5.15658	0.0748192
3W_BSA re08	385	outside	5.15692	0.0364787
3W_BSA re08	385	outside	5.15727	0.0880007
3W_BSA re08	385	outside	5.15744	0.149523
3W_BSA re08	385	outside	5.15779	0.0730072
3W_BSA re08	385	outside	5.15797	0.0764566
3W_BSA re08	385	outside	5.15831	0.0860695
3W_BSA re08	385	outside	5.15866	0.199619
3W_BSA re08	385	outside	5.159	0.17634
3W_BSA re08	385	outside	5.15918	0.223671
3W_BSA re08	385	outside	5.15936	0.260562
3W_BSA re08	385	outside	5.15954	0.28865
3W_BSA re08	385	outside	5.15988	0.42754
3W_BSA re08	385	outside	5.16006	0.237764
3W_BSA re08	385	outside	5.16024	0.257038
3W_BSA re08	385	outside	5.16041	0.264558
3W_BSA re08	385	outside	5.16059	0.144556
3W_BSA re08	385	outside	5.16094	0.324375
3W_BSA re08	385	outside	5.16111	0.168252
3W_BSA re08	385	outside	5.16146	0.145252
3W_BSA re08	385	outside	5.16164	0.17512
3W_BSA re08	385	outside	5.16181	0.195743
3W_BSA re08	385	outside	5.16199	0.0599468
3W_BSA re08	385	outside	5.16217	0.039581
3W_BSA re08	385	outside	5.16235	0.0284947
3W_BSA re08	385	outside	5.16269	0.0245841
3W_BSA re08	385	outside	5.16287	0.0430881
3W_BSA re08	385	outside	5.16305	0.0210223
3W_BSA re08	385	outside	5.16339	0.0314752
3W_BSA re08	385	outside	5.16374	0.045032
3W_BSA re08	385	outside	5.16408	0.0612983
3W_BSA re08	385	outside	5.16426	0.0873823
3W_BSA re08	385	outside	5.16444	0.201559
3W_BSA re08	385	outside	5.16478	0.10428
3W_BSA re08	385	outside	5.16513	0.0644549
3W_BSA re08	385	outside	5.16547	0.184991
3W_BSA re08	385	outside	5.16582	0.186122
3W_BSA re08	385	outside	5.16599	0.161963
3W_BSA re08	385	outside	5.16617	0.230999
3W_BSA re08	385	outside	5.16652	0.229077
3W_BSA re08	385	outside	5.16686	0.210682
3W_BSA re08	385	outside	5.16704	0.387588
3W_BSA re08	385	outside	5.16738	0.456693
3W_BSA re08	385	outside	5.16756	0.18985
3W_BSA re08	385	outside	5.16774	0.219481
3W_BSA re08	385	outside	5.16808	0.239794
3W_BSA re08	385	outside	5.16843	0.476717
3W_BSA re08	385	outside	5.16861	0.0687616
3W_BSA re08	385	outside	5.16878	0.0854558
3W_BSA re08	385	outside	5.16913	0.151339
3W_BSA re08	385	outside	5.16947	0.202602
3W_BSA re08	385	outside	5.16982	0.173896
3W_BSA re08	385	outside	5.17016	0.145527
3W_BSA re08	385	outside	5.17101	0.309259
3W_BSA re08	385	outside	5.17135	0.394914
3W_BSA re08	385	outside	5.17153	0.218572
3W_BSA re08	385	outside	5.17171	0.180186
3W_BSA re08	385	outside	5.17188	0.237175
3W_BSA re08	385	outside	5.17223	0.256162
3W_BSA re08	385	outside	5.17258	0.493955
3W_BSA re08	385	outside	5.17275	0.109228
3W_BSA re08	385	outside	5.17293	0.105351
3W_BSA re08	385	outside	5.17311	0.125902
3W_BSA re08	385	outside	5.17345	0.164688
3W_BSA re08	385	outside	5.1738	0.223302
3W_BSA re08	385	outside	5.17414	0.112443
3W_BSA re08	385	outside	5.17432	0.17289
3W_BSA re08	385	outside	5.17467	0.272114
3W_BSA re08	385	outside	5.17501	0.385646
3W_BSA re08	385	outside	5.17536	0.419311
3W_BSA re08	385	outside	5.17553	0.56593
3W_BSA re08	385	outside	5.17571	0.214431
3W_BSA re08	385	outside	5.17589	0.185706
3W_BSA re08	385	outside	5.17606	0.1023
3W_BSA re08	385	outside	5.17624	0.152576
3W_BSA re08	385	outside	5.17659	0.0521361
3W_BSA re08	385	outside	5.17676	0.0828854
3W_BSA re08	385	outside	5.17694	0.0885035
3W_BSA re08	385	outside	5.17712	0.0993296
3W_BSA re08	385	outside	5.1773	0.11647
3W_BSA re08	385	outside	5.17747	0.046758
3W_BSA re08	385	outside	5.17782	0.0933512
3W_BSA re08	385	outside	5.17816	0.0868814
3W_BSA re08	385	outside	5.17851	0.0749102
3W_BSA re08	385	outside	5.17869	0.0860753
3W_BSA re08	385	outside	5.17903	0.123308
3W_BSA re08	385	outside	5.17938	0.275685
3W_BSA re08	385	outside	5.17956	0.274349
3W_BSA re08	385	outside	5.17973	0.330047
3W_BSA re08	385	outside	5.18024	0.423192
3W_BSA re08	385	outside	5.18059	0.447986
3W_BSA re08	385	outside	5.18077	0.128014
3W_BSA re08	385	outside	5.18111	0.105125
3W_BSA re08	385	outside	5.18146	0.110883
3W_BSA re08	385	outside	5.1818	0.0773367
3W_BSA re08	385	outside	5.18215	0.194719
3W_BSA re08	385	outside	5.18232	0.0733362
3W_BSA re08	385	outside	5.1825	0.0323412
3W_BSA re08	385	outside	5.18268	0.0514474
3W_BSA re08	385	outside	5.18302	0.113759
3W_BSA re08	385	outside	5.1832	0.0907138
3W_BSA re08	385	outside	5.18338	0.0487019
3W_BSA re08	385	outside	5.18372	0.0516881
3W_BSA re08	385	outside	5.1839	0.0696267
3W_BSA re08	385	outside	5.18425	0.174229
3W_BSA re08	385	outside	5.18459	0.214878
3W_BSA re08	385	outside	5.18477	0.102011
3W_BSA re08	385	outside	5.18495	0.0785701
3W_BSA re08	385	outside	5.18512	0.0271166
3W_BSA re08	385	outside	5.18547	0.0149377
3W_BSA re08	385	outside	5.18581	0.0172687
3W_BSA re08	385	outside	5.18616	0.0172048
3W_BSA re08	385	outside	5.1865	0.024788
3W_BSA re08	385	outside	5.18668	0.0324405
3W_BSA re08	385	outside	5.18703	0.0462291
3W_BSA re08	385	outside	5.1872	0.079115
3W_BSA re08	385	outside	5.18755	0.0778245
3W_BSA re08	385	outside	5.18789	0.119032
3W_BSA re08	385	outside	5.18824	0.147106
3W_BSA re08	385	outside	5.18875	0.316789
3W_BSA re08	385	outside	5.18893	0.18671
3W_BSA re08	385	outside	5.1891	0.264075
3W_BSA re08	385	outside	5.18945	0.298679
3W_BSA re08	385	outside	5.18979	0.21138
3W_BSA re08	385	outside	5.18997	0.234738
3W_BSA re08	385	outside	5.19015	0.138543
3W_BSA re08	385	outside	5.19033	0.209076
3W_BSA re08	385	outside	5.1905	0.0937125
3W_BSA re08	385	outside	5.19068	0.0567545
3W_BSA re08	385	outside	5.19086	0.0970942
3W_BSA re08	385	outside	5.1912	0.114292
3W_BSA re08	385	outside	5.19155	0.112882
3W_BSA re08	385	outside	5.19189	0.2352
3W_BSA re08	385	outside	5.1924	0.17802
3W_BSA re08	385	outside	5.19308	0.404371
3W_BSA re08	385	outside	5.19342	0.173031
3W_BSA re08	385	outside	5.19377	0.111255
3W_BSA re08	385	outside	5.19395	0.23313
3W_BSA re08	385	outside	5.19412	0.0682277
3W_BSA re08	385	outside	5.1943	0.0605131
3W_BSA re08	385	outside	5.19465	0.0881064
3W_BSA re08	385	outside	5.19499	0.0998133
3W_BSA re08	385	outside	5.19517	0.085962
3W_BSA re08	385	outside	5.19535	0.0668698
3W_BSA re08	385	outside	5.19569	0.120801
3W_BSA re08	385	outside	5.19604	0.241571
3W_BSA re08	385	outside	5.19638	0.322404
3W_BSA re08	385	outside	5.19656	0.2442
3W_BSA re08	385	outside	5.1969	0.28746
3W_BSA re08	385	outside	5.19708	0.0472431
3W_BSA re08	385	outside	5.19726	0.0898924
3W_BSA re08	385	outside	5.1976	0.0966503
3W_BSA re08	385	outside	5.19778	0.129043
3W_BSA re08	385	outside	5.19796	0.255276
3W_BSA re08	385	outside	5.19814	0.214882
3W_BSA re08	385	outside	5.19831	0.395072
3W_BSA re08	385	outside	5.19849	0.105742
3W_BSA re08	385	outside	5.19867	0.130941
3W_BSA re08	385	outside	5.19885	0.209004
3W_BSA re08	385	outside	5.19902	0.273952
3W_BSA re08	385	outside	5.1992	0.289925
3W_BSA re08	385	outside	5.19938	0.0489152
3W_BSA re08	385	outside	5.19956	0.0831524
3W_BSA re08	385	outside	5.19973	0.0432102
3W_BSA re08	385	outside	5.19991	0.0613537
3W_BSA re08	385	outside	5.20009	0.0869541
3W_BSA re08	385	outside	5.20043	0.166966
3W_BSA re08	385	outside	5.20061	0.19383
3W_BSA re08	385	outside	5.20079	0.169462
3W_BSA re08	385	outside	5.20113	0.0639145
3W_BSA re08	385	outside	5.20131	0.0847071
3W_BSA re08	385	outside	5.20149	0.177777
3W_BSA re08	385	outside	5.20167	0.0541752
3W_BSA re08	385	outside	5.20201	0.0637951
3W_BSA re08	385	outside	5.20219	0.120788
3W_BSA re08	385	outside	5.20237	0.0709924
3W_BSA re08	385	outside	5.20271	0.112967
3W_BSA re08	385	outside	5.20289	0.321183
3W_BSA re08	385	outside	5.20307	0.109644
3W_BSA re08	385	outside	5.20324	0.0698166
3W_BSA re08	385	outside	5.20342	0.0903711
3W_BSA re08	385	outside	5.2036	0.133402
3W_BSA re08	385	outside	5.20378	0.125208
3W_BSA re08	385	outside	5.20395	0.261803
3W_BSA re08	385	outside	5.20413	0.132453
3W_BSA re08	385	outside	5.20431	0.204481
3W_BSA re08	385	outside	5.20449	0.358346
3W_BSA re08	385	outside	5.20466	0.271216
3W_BSA re08	385	outside	5.20484	0.354061
3W_BSA re08	385	outside	5.20502	0.344207
3W_BSA re08	385	outside	5.2052	0.290002
3W_BSA re08	385	outside	5.20537	0.258156
3W_BSA re08	385	outside	5.20555	0.321845
3W_BSA re08	385	outside	5.20573	0.371598
3W_BSA re08	385	outside	5.20591	0.579807
3W_BSA re08	385	outside	5.20608	0.466022
3W_BSA re08	385	outside	5.20626	0.255311
3W_BSA re08	385	outside	5.20644	0.0801278
3W_BSA re08	385	outside	5.20662	0.144526
3W_BSA re08	385	outside	5.20696	0.0682944
3W_BSA re08	385	outside	5.20714	0.0701587
3W_BSA re08	385	outside	5.20815	0.210324
3W_BSA re08	385	outside	5.20833	0.0866766
3W_BSA re08	385	outside	5.20867	0.147284
3W_BSA re08	385	outside	5.20885	0.131943
3W_BSA re08	385	outside	5.2092	0.294873
3W_BSA re08	385	outside	5.20937	0.287519
3W_BSA re08	385	outside	5.20972	0.261839
3W_BSA re08	385	outside	5.2099	0.227733
3W_BSA re08	385	outside	5.21024	0.264136
3W_BSA re08	385	outside	5.21042	0.169134
3W_BSA re08	385	outside	5.21076	0.147008
3W_BSA re08	385	outside	5.21094	0.0897976
3W_BSA re08	385	outside	5.21112	0.0638748
3W_BSA re08	385	outside	5.21146	0.0354292
3W_BSA re08	385	outside	5.21181	0.0528323
3W_BSA re08	385	outside	5.21215	0.0948822
3W_BSA re08	385	outside	5.21233	0.12725
3W_BSA re08	385	outside	5.21251	0.131983
3W_BSA re08	385	outside	5.21285	0.253845
3W_BSA re08	385	outside	5.2132	0.398002
3W_BSA re08	385	outside	5.21338	0.334689
3W_BSA re08	385	outside	5.21372	0.246975
3W_BSA re08	385	outside	5.21407	0.23216
3W_BSA re08	385	outside	5.21425	0.200772
3W_BSA re08	385	outside	5.21442	0.273964
3W_BSA re08	385	outside	5.2146	0.314922
3W_BSA re08	385	outside	5.21478	0.334083
3W_BSA re08	385	outside	5.21512	0.200659
3W_BSA re08	385	outside	5.2153	0.219593
3W_BSA re08	385	outside	5.21565	0.247193
3W_BSA re08	385	outside	5.21582	0.258639
3W_BSA re08	385	outside	5.216	0.302973
3W_BSA re08	385	outside	5.21635	0.250922
3W_BSA re08	385	outside	5.21669	0.330498
3W_BSA re08	385	outside	5.21687	0.284463
3W_BSA re08	385	outside	5.21704	0.228366
3W_BSA re08	385	outside	5.21739	0.124235
3W_BSA re08	385	outside	5.2184	0.596001
3W_BSA re08	385	outside	5.21858	0.213642
3W_BSA re08	385	outside	5.21875	0.450418
3W_BSA re08	385	outside	5.21893	0.309183
3W_BSA re08	385	outside	5.21911	0.466426
3W_BSA re08	385	outside	5.21929	0.734312
3W_BSA re08	385	outside	5.21946	0.230038
3W_BSA re08	385	outside	5.21964	0.412183
3W_BSA re08	385	outside	5.21982	0.479616
3W_BSA re08	385	outside	5.22	0.484923
3W_BSA re08	385	outside	5.22017	0.11109
3W_BSA re08	385	outside	5.22035	0.14426
3W_BSA re08	385	outside	5.22053	0.094509
3W_BSA re08	385	outside	5.22071	0.0830951
3W_BSA re08	385	outside	5.22088	0.0929695
3W_BSA re08	385	outside	5.22106	0.106793
3W_BSA re08	385	outside	5.22124	0.150448
3W_BSA re08	385	outside	5.22141	0.153056
3W_BSA re08	385	outside	5.22159	0.276215
3W_BSA re08	385	outside	5.22177	0.158174
3W_BSA re08	385	outside	5.22195	0.280447
3W_BSA re08	385	outside	5.22229	0.132719
3W_BSA re08	385	outside	5.22247	0.0352684
3W_BSA re08	385	outside	5.22265	0.102324
3W_BSA re08	385	outside	5.22282	0.0209755
3W_BSA re08	385	outside	5.22317	0.047151
3W_BSA re08	385	outside	5.22335	0.0349323
3W_BSA re08	385	outside	5.22369	0.0483465
3W_BSA re08	385	outside	5.22387	0.0782077
3W_BSA re08	385	outside	5.22405	0.0587782
3W_BSA re08	385	outside	5.22439	0.0506087
3W_BSA re08	385	outside	5.22474	0.117519
3W_BSA re08	385	outside	5.22491	0.156681
3W_BSA re08	385	outside	5.22509	0.060477
3W_BSA re08	385	outside	5.22527	0.0882433
3W_BSA re08	385	outside	5.22561	0.0469112
3W_BSA re08	385	outside	5.22579	0.061326
3W_BSA re08	385	outside	5.22597	0.105301
3W_BSA re08	385	outside	5.22615	0.255777
3W_BSA re08	385	outside	5.22632	0.0540641
3W_BSA re08	385	outside	5.22667	0.135444
3W_BSA re08	385	outside	5.22701	0.123631
3W_BSA re08	385	outside	5.22719	0.101796
3W_BSA re08	385	outside	5.22754	0.166835
3W_BSA re08	385	outside	5.22771	0.225712
3W_BSA re08	385	outside	5.22789	0.0746619
3W_BSA re08	385	outside	5.22824	0.0913993
3W_BSA re08	385	outside	5.22841	0.12488
3W_BSA re08	385	outside	5.22876	0.140819
3W_BSA re08	385	outside	5.2291	0.209721
3W_BSA re08	385	outside	5.22928	0.24472
3W_BSA re08	385	outside	5.22963	0.39817
3W_BSA re08	385	outside	5.22997	0.365762
3W_BSA re08	385	outside	5.23032	0.356794
3W_BSA re08	385	outside	5.23049	0.234644
3W_BSA re08	385	outside	5.23067	0.194684
3W_BSA re08	385	outside	5.23085	0.403199
3W_BSA re08	385	outside	5.23119	0.403828
3W_BSA re08	385	outside	5.23154	0.33681
3W_BSA re08	385	outside	5.23188	0.310718
3W_BSA re08	385	outside	5.23223	0.107761
3W_BSA re08	385	outside	5.23241	0.171798
3W_BSA re08	385	outside	5.23258	0.268548
3W_BSA re08	385	outside	5.23276	0.12186
3W_BSA re08	385	outside	5.23294	0.190907
3W_BSA re08	385	outside	5.23312	0.206095
3W_BSA re08	385	outside	5.23346	0.185598
3W_BSA re08	385	outside	5.23364	0.098843
3W_BSA re08	385	outside	5.23382	0.302561
3W_BSA re08	385	outside	5.23399	0.0431393
3W_BSA re08	385	outside	5.23417	0.0504129
3W_BSA re08	385	outside	5.23435	0.0734114
3W_BSA re08	385	outside	5.23452	0.131136
3W_BSA re08	385	outside	5.2347	0.148373
3W_BSA re08	385	outside	5.23505	0.217871
3W_BSA re08	385	outside	5.23523	0.0473605
3W_BSA re08	385	outside	5.2354	0.0801039
3W_BSA re08	385	outside	5.23558	0.13146
3W_BSA re08	385	outside	5.23576	0.0512336
3W_BSA re08	385	outside	5.23594	0.0522086
3W_BSA re08	385	outside	5.23611	0.0865078
3W_BSA re08	385	outside	5.23629	0.0772389
3W_BSA re08	385	outside	5.23647	0.120123
3W_BSA re08	385	outside	5.23665	0.191346
3W_BSA re08	385	outside	5.23682	0.125912
3W_BSA re08	385	outside	5.237	0.250527
3W_BSA re08	385	outside	5.23718	0.416194
3W_BSA re08	385	outside	5.23736	0.29938
3W_BSA re08	385	outside	5.23753	0.0354857
3W_BSA re08	385	outside	5.23771	0.0293707
3W_BSA re08	385	outside	5.23789	0.0498207
3W_BSA re08	385	outside	5.23807	0.16364
3W_BSA re08	385	outside	5.23824	0.0447709
3W_BSA re08	385	outside	5.23842	0.0316111
3W_BSA re08	385	outside	5.2386	0.0638845
3W_BSA re08	385	outside	5.23878	0.0405428
3W_BSA re08	385	outside	5.23895	0.0667006
3W_BSA re08	385	outside	5.23913	0.10185
3W_BSA re08	385	outside	5.23931	0.186841
3W_BSA re08	385	outside	5.23949	0.0785273
3W_BSA re08	385	outside	5.23966	0.0951796
3W_BSA re08	385	outside	5.24001	0.17592
3W_BSA re08	385	outside	5.24019	0.173421
3W_BSA re08	385	outside	5.24053	0.118444
3W_BSA re08	385	outside	5.24088	0.171539
3W_BSA re08	385	outside	5.24105	0.108398
3W_BSA re08	385	outside	5.2414	0.0965908
3W_BSA re08	385	outside	5.24158	0.134203
3W_BSA re08	385	outside	5.24192	0.218682
3W_BSA re08	385	outside	5.2421	0.34498
3W_BSA re08	385	outside	5.24228	0.195899
3W_BSA re08	385	outside	5.24245	0.173448
3W_BSA re08	385	outside	5.24263	0.29284
3W_BSA re08	385	outside	5.24298	0.363051
3W_BSA re08	385	outside	5.24315	0.463627
3W_BSA re08	385	outside	5.24333	0.414082
3W_BSA re08	385	outside	5.24368	0.320626
3W_BSA re08	385	outside	5.24402	0.0392368
3W_BSA re08	385	outside	5.2442	0.059898
3W_BSA re08	385	outside	5.24437	0.0746696
3W_BSA re08	385	outside	5.24472	0.103102
3W_BSA re08	385	outside	5.2449	0.113122
3W_BSA re08	385	outside	5.24508	0.141003
3W_BSA re08	385	outside	5.24525	0.191997
3W_BSA re08	385	outside	5.2456	0.233929
3W_BSA re08	385	outside	5.24594	0.137021
3W_BSA re08	385	outside	5.24629	0.0726935
3W_BSA re08	385	outside	5.24647	0.143265
3W_BSA re08	385	outside	5.24664	0.0592173
3W_BSA re08	385	outside	5.24682	0.103931
3W_BSA re08	385	outside	5.24716	0.0645012
3W_BSA re08	385	outside	5.24751	0.117518
3W_BSA re08	385	outside	5.24786	0.211994
3W_BSA re08	385	outside	5.24803	0.277192
3W_BSA re08	385	outside	5.24821	0.304268
3W_BSA re08	385	outside	5.24839	0.0864726
3W_BSA re08	385	outside	5.24856	0.122217
3W_BSA re08	385	outside	5.24874	0.1003
3W_BSA re08	385	outside	5.24909	0.246036
3W_BSA re08	385	outside	5.24926	0.298962
3W_BSA re08	385	outside	5.24944	0.26543
3W_BSA re08	385	outside	5.24979	0.282452
3W_BSA re08	385	outside	5.25013	0.245237
3W_BSA re08	385	outside	5.25048	0.175024
3W_BSA re08	385	outside	5.25066	0.386458
3W_BSA re08	385	outside	5.25083	0.186687
3W_BSA re08	385	outside	5.25101	0.29821
3W_BSA re08	385	outside	5.25119	0.0956961
3W_BSA re08	385	outside	5.25137	0.141008
3W_BSA re08	385	outside	5.25154	0.248571
3W_BSA re08	385	outside	5.25172	0.124785
3W_BSA re08	385	outside	5.25207	0.237673
3W_BSA re08	385	outside	5.25224	0.325018
3W_BSA re08	385	outside	5.25242	0.138864
3W_BSA re08	385	outside	5.2526	0.106045
3W_BSA re08	385	outside	5.25294	0.132524
3W_BSA re08	385	outside	5.25329	0.094502
3W_BSA re08	385	outside	5.25347	0.169485
3W_BSA re08	385	outside	5.25364	0.227619
3W_BSA re08	385	outside	5.25382	0.0649208
3W_BSA re08	385	outside	5.254	0.111453
3W_BSA re08	385	outside	5.25417	0.125493
3W_BSA re08	385	outside	5.25435	0.164166
3W_BSA re08	385	outside	5.25453	0.261457
3W_BSA re08	385	outside	5.25471	0.0997177
3W_BSA re08	385	outside	5.25488	0.140412
3W_BSA re08	385	outside	5.25506	0.2214
3W_BSA re08	385	outside	5.25524	0.317207
3W_BSA re08	385	outside	5.25542	0.377478
3W_BSA re08	385	outside	5.25559	0.360161
3W_BSA re08	385	outside	5.25594	0.162396
3W_BSA re08	385	outside	5.25612	0.100682
3W_BSA re08	385	outside	5.2563	0.111643
3W_BSA re08	385	outside	5.25647	0.107903
3W_BSA re08	385	outside	5.25682	0.156121
3W_BSA re08	385	outside	5.25716	0.153295
3W_BSA re08	385	outside	5.25751	0.247586
3W_BSA re08	385	outside	5.25819	0.295062
3W_BSA re08	385	outside	5.2587	0.103713
3W_BSA re08	385	outside	5.25887	0.0906613
3W_BSA re08	385	outside	5.25905	0.114991
3W_BSA re08	385	outside	5.25923	0.136735
3W_BSA re08	385	outside	5.25941	0.104129
3W_BSA re08	385	outside	5.25975	0.0773451
3W_BSA re08	385	outside	5.25993	0.0250417
3W_BSA re08	385	outside	5.26011	0.020397
3W_BSA re08	385	outside	5.26045	0.047068
3W_BSA re08	385	outside	5.26063	0.0552748
3W_BSA re08	385	outside	5.26081	0.04448
3W_BSA re08	385	outside	5.26115	0.0573635
3W_BSA re08	385	outside	5.2615	0.0810547
3W_BSA re08	385	outside	5.26168	0.0551059
3W_BSA re08	385	outside	5.26202	0.0863544
3W_BSA re08	385	outside	5.2622	0.0571343
3W_BSA re08	385	outside	5.26254	0.0823723
3W_BSA re08	385	outside	5.26289	0.0760525
3W_BSA re08	385	outside	5.26323	0.133435
3W_BSA re08	385	outside	5.26341	0.156211
3W_BSA re08	385	outside	5.26376	0.119226
3W_BSA re08	385	outside	5.2641	0.1525
3W_BSA re08	385	outside	5.26428	0.0977113
3W_BSA re08	385	outside	5.26462	0.212044
3W_BSA re08	385	outside	5.26497	0.26718
3W_BSA re08	385	outside	5.26515	0.0935713
3W_BSA re08	385	outside	5.26532	0.124775
3W_BSA re08	385	outside	5.26567	0.21549
3W_BSA re08	385	outside	5.26601	0.304963
3W_BSA re08	385	outside	5.26636	0.205188
3W_BSA re08	385	outside	5.26654	0.224782
3W_BSA re08	385	outside	5.26671	0.159708
3W_BSA re08	385	outside	5.26706	0.143624
3W_BSA re08	385	outside	5.2674	0.0841463
3W_BSA re08	385	outside	5.26891	0.24304
3W_BSA re08	385	outside	5.26909	0.127124
3W_BSA re08	385	outside	5.26927	0.179591
3W_BSA re08	385	outside	5.26944	0.28467
3W_BSA re08	385	outside	5.26962	0.148087
3W_BSA re08	385	outside	5.2698	0.276219
3W_BSA re08	385	outside	5.26998	0.246391
3W_BSA re08	385	outside	5.27032	0.209678
3W_BSA re08	385	outside	5.2705	0.298892
3W_BSA re08	385	outside	5.27068	0.234231
3W_BSA re08	385	outside	5.27102	0.18257
3W_BSA re08	385	outside	5.2712	0.129472
3W_BSA re08	385	outside	5.27154	0.198712
3W_BSA re08	385	outside	5.27172	0.0816805
3W_BSA re08	385	outside	5.2719	0.103824
3W_BSA re08	385	outside	5.27207	0.107042
3W_BSA re08	385	outside	5.27242	0.154952
3W_BSA re08	385	outside	5.27277	0.21262
3W_BSA re08	385	outside	5.27311	0.344914
3W_BSA re08	385	outside	5.27346	0.647165
3W_BSA re08	385	outside	5.2738	0.282933
3W_BSA re08	385	outside	5.27398	0.520332
3W_BSA re08	385	outside	5.27415	0.311588
3W_BSA re08	385	outside	5.27433	0.319554
3W_BSA re08	385	outside	5.27451	0.275046
3W_BSA re08	385	outside	5.27485	0.0309158
3W_BSA re08	385	outside	5.27503	0.0467386
3W_BSA re08	385	outside	5.27521	0.0622679
3W_BSA re08	385	outside	5.27539	0.0735773
3W_BSA re08	385	outside	5.27573	0.0728037
3W_BSA re08	385	outside	5.27624	0.0832329
3W_BSA re08	385	outside	5.27642	0.103876
3W_BSA re08	385	outside	5.27677	0.152083
3W_BSA re08	385	outside	5.27711	0.221799
3W_BSA re08	385	outside	5.27746	0.0846878
3W_BSA re08	385	outside	5.2778	0.149238
3W_BSA re08	385	outside	5.27815	0.512898
3W_BSA re08	385	outside	5.27832	0.258352
3W_BSA re08	385	outside	5.2785	0.157337
3W_BSA re08	385	outside	5.27868	0.10467
3W_BSA re08	385	outside	5.27902	0.129031
3W_BSA re08	385	outside	5.2792	0.0789713
3W_BSA re08	385	outside	5.27955	0.132228
3W_BSA re08	385	outside	5.27989	0.0984322
3W_BSA re08	385	outside	5.28024	0.185282
3W_BSA re08	385	outside	5.28058	0.14312
3W_BSA re08	385	outside	5.28093	0.257681
3W_BSA re08	385	outside	5.2811	0.302441
3W_BSA re08	385	outside	5.28128	0.33005
3W_BSA re08	385	outside	5.28146	0.25346
3W_BSA re08	385	outside	5.28164	0.109595
3W_BSA re08	385	outside	5.28198	0.22761
3W_BSA re08	385	outside	5.28216	0.300655
3W_BSA re08	385	outside	5.28234	0.0746691
3W_BSA re08	385	outside	5.28251	0.0492206
3W_BSA re08	385	outside	5.28269	0.0875221
3W_BSA re08	385	outside	5.28304	0.0633123
3W_BSA re08	385	outside	5.28338	0.0436518
3W_BSA re08	385	outside	5.28373	0.0842736
3W_BSA re08	385	outside	5.2839	0.14845
3W_BSA re08	385	outside	5.28408	0.269184
3W_BSA re08	385	outside	5.28426	0.183287
3W_BSA re08	385	outside	5.28444	0.146238
3W_BSA re08	385	outside	5.28461	0.198255
3W_BSA re08	385	outside	5.28479	0.311928
3W_BSA re08	385	outside	5.28497	0.170977
3W_BSA re08	385	outside	5.28515	0.245111
3W_BSA re08	385	outside	5.28532	0.290024
3W_BSA re08	385	outside	5.2855	0.374616
3W_BSA re08	385	outside	5.28568	0.414236
3W_BSA re08	385	outside	5.28586	0.155149
3W_BSA re08	385	outside	5.28603	0.0812514
3W_BSA re08	385	outside	5.28621	0.168478
3W_BSA re08	385	outside	5.28639	0.118219
3W_BSA re08	385	outside	5.28656	0.134868
3W_BSA re08	385	outside	5.28674	0.0230553
3W_BSA re08	385	outside	5.28709	0.0292327
3W_BSA re08	385	outside	5.28743	0.0481353
3W_BSA re08	385	outside	5.28778	0.067519
3W_BSA re08	385	outside	5.28812	0.093137
3W_BSA re08	385	outside	5.28847	0.275382
3W_BSA re08	385	outside	5.28881	0.0952213
3W_BSA re08	385	outside	5.28916	0.0453582
3W_BSA re08	385	outside	5.28933	0.0741641
3W_BSA re08	385	outside	5.28968	0.0828929
3W_BSA re08	385	outside	5.29002	0.164439
3W_BSA re08	385	outside	5.29037	0.189208
3W_BSA re08	385	outside	5.29071	0.154981
3W_BSA re08	385	outside	5.29106	0.0964338
3W_BSA re08	385	outside	5.2914	0.172381
3W_BSA re08	385	outside	5.29175	0.20494
3W_BSA re08	385	outside	5.29209	0.171269
3W_BSA re08	385	outside	5.29244	0.229833
3W_BSA re08	385	outside	5.29311	0.353983
3W_BSA re08	385	outside	5.29329	0.249202
3W_BSA re08	385	outside	5.29347	0.197069
3W_BSA re08	385	outside	5.29365	0.216049
3W_BSA re08	385	outside	5.29382	0.146114
3W_BSA re08	385	outside	5.29417	0.181962
3W_BSA re08	385	outside	5.29435	0.267175
3W_BSA re08	385	outside	5.29452	0.351496
3W_BSA re08	385	outside	5.2947	0.375331
3W_BSA re08	385	outside	5.29488	0.448939
3W_BSA re08	385	outside	5.29523	0.358225
3W_BSA re08	385	outside	5.2954	0.155883
3W_BSA re08	385	outside	5.29575	0.0609638
3W_BSA re08	385	outside	5.29609	0.0707954
3W_BSA re08	385	outside	5.29644	0.121296
3W_BSA re08	385	outside	5.29678	0.15007
3W_BSA re08	385	outside	5.29713	0.33225
3W_BSA re08	385	outside	5.2973	0.35302
3W_BSA re08	385	outside	5.29765	0.409073
3W_BSA re08	385	outside	5.29783	0.319542
3W_BSA re08	385	outside	5.298	0.577109
3W_BSA re08	385	outside	5.29818	0.167891
3W_BSA re08	385	outside	5.29853	0.253363
3W_BSA re08	385	outside	5.29887	0.154798
3W_BSA re08	385	outside	5.29905	0.168796
3W_BSA re08	385	outside	5.29939	0.24906
3W_BSA re08	385	outside	5.29974	0.153933
3W_BSA re08	385	outside	5.29992	0.194993
3W_BSA re08	385	outside	5.30026	0.268772
3W_BSA re08	385	outside	5.30044	0.275537
3W_BSA re08	385	outside	5.30078	0.249056
3W_BSA re08	385	outside	5.30096	0.36828
3W_BSA re08	385	outside	5.30131	0.556433
3W_BSA re08	385	outside	5.30265	0.765582
3W_BSA re08	385	outside	5.30282	0.720617
3W_BSA re08	385	outside	5.303	0.411926
3W_BSA re08	385	outside	5.30335	0.348904
3W_BSA re08	385	outside	5.30369	0.285037
3W_BSA re08	385	outside	5.30387	0.205072
3W_BSA re08	385	outside	5.30405	0.273047
3W_BSA re08	385	outside	5.30439	0.313976
3W_BSA re08	385	outside	5.30474	0.440874
3W_BSA re08	385	outside	5.30508	0.385367
3W_BSA re08	385	outside	5.30526	0.260681
3W_BSA re08	385	outside	5.30544	0.236993
3W_BSA re08	385	outside	5.30578	0.0770799
3W_BSA re08	385	outside	5.30629	0.0681782
3W_BSA re08	385	outside	5.30664	0.0859654
3W_BSA re08	385	outside	5.30681	0.191712
3W_BSA re08	385	outside	5.30699	0.154378
3W_BSA re08	385	outside	5.30717	0.134136
3W_BSA re08	385	outside	5.30734	0.131152
3W_BSA re08	385	outside	5.30752	0.215278
3W_BSA re08	385	outside	5.3077	0.201666
3W_BSA re08	385	outside	5.30788	0.129241
3W_BSA re08	385	outside	5.30822	0.242172
3W_BSA re08	385	outside	5.3084	0.28929
3W_BSA re08	385	outside	5.30874	0.113027
3W_BSA re08	385	outside	5.30892	0.138747
3W_BSA re08	385	outside	5.3091	0.205278
3W_BSA re08	385	outside	5.30944	0.0874647
3W_BSA re08	385	outside	5.30979	0.152766
3W_BSA re08	385	outside	5.30997	0.0494141
3W_BSA re08	385	outside	5.31031	0.0446856
3W_BSA re08	385	outside	5.31049	0.0348176
3W_BSA re08	385	outside	5.31084	0.0941488
3W_BSA re08	385	outside	5.31101	0.0615946
3W_BSA re08	385	outside	5.31119	0.0685741
3W_BSA re08	385	outside	5.31154	0.145678
3W_BSA re08	385	outside	5.31188	0.0861185
3W_BSA re08	385	outside	5.31223	0.116336
3W_BSA re08	385	outside	5.3124	0.152828
3W_BSA re08	385	outside	5.31258	0.118446
3W_BSA re08	385	outside	5.31276	0.137135
3W_BSA re08	385	outside	5.3131	0.165035
3W_BSA re08	385	outside	5.31345	0.0943815
3W_BSA re08	385	outside	5.31362	0.0826891
3W_BSA re08	385	outside	5.31397	0.207071
3W_BSA re08	385	outside	5.31415	0.258459
3W_BSA re08	385	outside	5.31432	0.184974
3W_BSA re08	385	outside	5.31467	0.0871187
3W_BSA re08	385	outside	5.31502	0.114547
3W_BSA re08	385	outside	5.31519	0.137183
3W_BSA re08	385	outside	5.31554	0.233096
3W_BSA re08	385	outside	5.31588	0.412071
3W_BSA re08	385	outside	5.31623	0.463163
3W_BSA re08	385	outside	5.31657	0.195686
3W_BSA re08	385	outside	5.31675	0.162826
3W_BSA re08	385	outside	5.31693	0.253834
3W_BSA re08	385	outside	5.31727	0.360543
3W_BSA re08	385	outside	5.31745	0.15785
3W_BSA re08	385	outside	5.3178	0.0999128
3W_BSA re08	385	outside	5.31797	0.14163
3W_BSA re08	385	outside	5.31832	0.266187
3W_BSA re08	385	outside	5.3185	0.384045
3W_BSA re08	385	outside	5.31867	0.475283
3W_BSA re08	385	outside	5.31902	0.594321
3W_BSA re08	385	outside	5.3192	0.619866
3W_BSA re08	385	outside	5.31937	0.455192
3W_BSA re08	385	outside	5.31972	0.364285
3W_BSA re08	385	outside	5.32006	0.247462
3W_BSA re08	385	outside	5.32024	0.126258
3W_BSA re08	385	outside	5.32059	0.0602674
3W_BSA re08	385	outside	5.32076	0.091609
3W_BSA re08	385	outside	5.32111	0.114415
3W_BSA re08	385	outside	5.32145	0.238338
3W_BSA re08	385	outside	5.32163	0.171998
3W_BSA re08	385	outside	5.32198	0.194434
3W_BSA re08	385	outside	5.32215	0.0546507
3W_BSA re08	385	outside	5.3225	0.0213921
3W_BSA re08	385	outside	5.32268	0.0356581
3W_BSA re08	385	outside	5.32302	0.0330634
3W_BSA re08	385	outside	5.3232	0.0467514
3W_BSA re08	385	outside	5.32354	0.0721782
3W_BSA re08	385	outside	5.32389	0.125858
3W_BSA re08	385	outside	5.32407	0.26373
3W_BSA re08	385	outside	5.32424	0.138031
3W_BSA re08	385	outside	5.32442	0.0635785
3W_BSA re08	385	outside	5.3246	0.0850356
3W_BSA re08	385	outside	5.32477	0.100748
3W_BSA re08	385	outside	5.32695	0.449967
3W_BSA re08	385	outside	5.32712	0.322679
3W_BSA re08	385	outside	5.3273	0.207907
3W_BSA re08	385	outside	5.32765	0.339633
3W_BSA re08	385	outside	5.32799	0.186068
3W_BSA re08	385	outside	5.32834	0.275956
3W_BSA re08	385	outside	5.32868	0.243443
3W_BSA re08	385	outside	5.32903	0.17809
3W_BSA re08	385	outside	5.32937	0.225398
3W_BSA re08	385	outside	5.32955	0.188989
3W_BSA re08	385	outside	5.32973	0.263453
3W_BSA re08	385	outside	5.3299	0.373069
3W_BSA re08	385	outside	5.33008	0.182649
3W_BSA re08	385	outside	5.33026	0.157246
3W_BSA re08	385	outside	5.3306	0.0751685
3W_BSA re08	385	outside	5.33078	0.0969009
3W_BSA re08	385	outside	5.33096	0.0795145
3W_BSA re08	385	outside	5.33131	0.140853
3W_BSA re08	385	outside	5.33165	0.0693515
3W_BSA re08	385	outside	5.33199	0.0716957
3W_BSA re08	385	outside	5.33234	0.11863
3W_BSA re08	385	outside	5.33269	0.0379788
3W_BSA re08	385	outside	5.33286	0.0787978
3W_BSA re08	385	outside	5.33304	0.0584488
3W_BSA re08	385	outside	5.33338	0.137132
3W_BSA re08	385	outside	5.33373	0.0374927
3W_BSA re08	385	outside	5.33407	0.109199
3W_BSA re08	385	outside	5.33425	0.0501335
3W_BSA re08	385	outside	5.33443	0.0287587
3W_BSA re08	385	outside	5.33477	0.0392818
3W_BSA re08	385	outside	5.33495	0.0365617
3W_BSA re08	385	outside	5.3353	0.0600378
3W_BSA re08	385	outside	5.33547	0.0698761
3W_BSA re08	385	outside	5.33582	0.0811893
3W_BSA re08	385	outside	5.336	0.122907
3W_BSA re08	385	outside	5.33634	0.16432
3W_BSA re08	385	outside	5.33652	0.168538
3W_BSA re08	385	outside	5.33686	0.124199
3W_BSA re08	385	outside	5.33704	0.336815
3W_BSA re08	385	outside	5.33722	0.0673521
3W_BSA re08	385	outside	5.33756	0.0644695
3W_BSA re08	385	outside	5.33774	0.0823978
3W_BSA re08	385	outside	5.33809	0.120951
3W_BSA re08	385	outside	5.33826	0.130987
3W_BSA re08	385	outside	5.33844	0.185247
3W_BSA re08	385	outside	5.33862	0.143786
3W_BSA re08	385	outside	5.33896	0.179149
3W_BSA re08	385	outside	5.33914	0.264823
3W_BSA re08	385	outside	5.33932	0.455025
3W_BSA re08	385	outside	5.3395	0.310242
3W_BSA re08	385	outside	5.33968	0.495812
3W_BSA re08	385	outside	5.33985	0.265371
3W_BSA re08	385	outside	5.3402	0.281497
3W_BSA re08	385	outside	5.34054	0.124926
3W_BSA re08	385	outside	5.34072	0.0948734
3W_BSA re08	385	outside	5.34106	0.0821917
3W_BSA re08	385	outside	5.34124	0.118173
3W_BSA re08	385	outside	5.34142	0.188934
3W_BSA re08	385	outside	5.34176	0.246873
3W_BSA re08	385	outside	5.34194	0.274235
3W_BSA re08	385	outside	5.34212	0.271598
3W_BSA re08	385	outside	5.34246	0.462624
3W_BSA re08	385	outside	5.34264	0.0619254
3W_BSA re08	385	outside	5.34282	0.0434297
3W_BSA re08	385	outside	5.34316	0.0617542
3W_BSA re08	385	outside	5.34351	0.076934
3W_BSA re08	385	outside	5.34385	0.094623
3W_BSA re08	385	outside	5.34403	0.103253
3W_BSA re08	385	outside	5.34438	0.1743
3W_BSA re08	385	outside	5.34455	0.204812
3W_BSA re08	385	outside	5.34473	0.203019
3W_BSA re08	385	outside	5.34491	0.113168
3W_BSA re08	385	outside	5.34509	0.138819
3W_BSA re08	385	outside	5.34526	0.218124
3W_BSA re08	385	outside	5.34544	0.22737
3W_BSA re08	385	outside	5.34562	0.15691
3W_BSA re08	385	outside	5.34596	0.303834
3W_BSA re08	385	outside	5.34614	0.316977
3W_BSA re08	385	outside	5.34632	0.400583
3W_BSA re08	385	outside	5.34666	0.244034
3W_BSA re08	385	outside	5.34701	0.178136
3W_BSA re08	385	outside	5.34719	0.231944
3W_BSA re08	385	outside	5.34736	0.255173
3W_BSA re08	385	outside	5.34754	0.205472
3W_BSA re08	385	outside	5.34789	0.240696
3W_BSA re08	385	outside	5.34806	0.203184
3W_BSA re08	385	outside	5.34824	0.415026
3W_BSA re08	385	outside	5.34842	0.390178
3W_BSA re08	385	outside	5.34859	0.13931
3W_BSA re08	385	outside	5.34877	0.200561
3W_BSA re08	385	outside	5.34912	0.340103
3W_BSA re08	385	outside	5.34929	0.397019
3W_BSA re08	385	outside	5.34947	0.149316
3W_BSA re08	385	outside	5.34965	0.11223
3W_BSA re08	385	outside	5.34999	0.128763
3W_BSA re08	385	outside	5.35084	0.194244
3W_BSA re08	385	outside	5.35318	0.336586
3W_BSA re08	385	outside	5.35335	0.341458
3W_BSA re08	385	outside	5.3537	0.135373
3W_BSA re08	385	outside	5.35388	0.218189
3W_BSA re08	385	outside	5.35405	0.37812
3W_BSA re08	385	outside	5.3544	0.264185
3W_BSA re08	385	outside	5.35474	0.325236
3W_BSA re08	385	outside	5.35492	0.181914
3W_BSA re08	385	outside	5.3551	0.213621
3W_BSA re08	385	outside	5.35528	0.187164
3W_BSA re08	385	outside	5.35562	0.219119
3W_BSA re08	385	outside	5.3558	0.57719
3W_BSA re08	385	outside	5.35598	0.17698
3W_BSA re08	385	outside	5.35632	0.283169
3W_BSA re08	385	outside	5.35667	0.466602
3W_BSA re08	385	outside	5.35684	0.378394
3W_BSA re08	385	outside	5.35719	0.204625
3W_BSA re08	385	outside	5.35736	0.143776
3W_BSA re08	385	outside	5.35754	0.181502
3W_BSA re08	385	outside	5.35789	0.401613
3W_BSA re08	385	outside	5.35823	0.540611
3W_BSA re08	385	outside	5.35858	0.2846
3W_BSA re08	385	outside	5.35876	0.435183
3W_BSA re08	385	outside	5.3591	0.547819
3W_BSA re08	385	outside	5.35928	0.640336
3W_BSA re08	385	outside	5.35962	0.555773
3W_BSA re08	385	outside	5.3598	0.467558
3W_BSA re08	385	outside	5.35998	0.151802
3W_BSA re08	385	outside	5.36015	0.086096
3W_BSA re08	385	outside	5.36033	0.129955
3W_BSA re08	385	outside	5.36051	0.367704
[truncated: 375,222+ more rows]

## Sheet: Extended Data Fig 3l
filename	track_id	start_time	D	Loc	X	Y
KW_BSA 05	338	3.24585	0.67429	outside	4.29949	3.09885
KW_BSA 05	338	3.24602	0.311353	outside	4.32535	3.07396
KW_BSA 05	338	3.2462	0.289484	outside	4.33153	3.04986
KW_BSA 05	338	3.24638	0.148575	outside	4.35896	3.05363
KW_BSA 05	338	3.24772	0.325105	outside	4.36085	3.0556
KW_BSA 05	338	3.2479	0.515666	outside	4.35671	3.06038
KW_BSA 05	338	3.24808	0.712212	outside	4.35879	3.04957
KW_BSA 05	338	3.24825	0.770599	outside	4.37164	3.06155
KW_BSA 05	338	3.24843	0.231132	outside	4.4197	3.06829
KW_BSA 05	338	3.24861	0.259065	outside	4.42813	3.0618
KW_BSA 05	338	3.24895	0.416066	outside	4.43725	3.01837
KW_BSA 05	338	3.24913	0.340237	outside	4.41685	3.05034
KW_BSA 05	338	3.24948	0.527459	outside	4.43072	3.07779
KW_BSA 05	338	3.24965	0.693685	outside	4.44262	3.07937
KW_BSA 05	338	3.25	0.554197	outside	4.47047	3.04951
KW_BSA 05	338	3.25018	0.727524	outside	4.46438	3.04951
KW_BSA 05	338	3.25035	0.7498	outside	4.45882	3.03505
KW_BSA 05	338	3.25053	0.254649	outside	4.43413	3.00235
KW_BSA 05	338	3.25071	0.076884	outside	4.41178	2.96717
KW_BSA 05	338	3.25105	0.157337	outside	4.43129	2.96717
KW_BSA 05	338	3.25123	0.10478	outside	4.42053	2.98166
KW_BSA 05	338	3.25141	0.160243	outside	4.41066	3.00636
KW_BSA 05	338	3.25158	0.0668637	outside	4.40635	2.97901
KW_BSA 05	338	3.25176	0.121258	outside	4.38403	2.98331
KW_BSA 05	338	3.25343	0.0770261	outside	4.41221	2.9799
KW_BSA 05	338	3.25378	0.141089	outside	4.41795	2.98736
KW_BSA 05	338	3.25413	0.0755001	outside	4.42328	2.95965
KW_BSA 05	338	3.25447	0.23725	outside	4.43747	2.98071
KW_BSA 05	338	3.25465	0.0791558	outside	4.43014	2.94266
KW_BSA 05	338	3.25483	0.097433	outside	4.42704	2.94445
KW_BSA 05	338	3.255	0.103959	outside	4.43629	2.95046
KW_BSA 05	338	3.25601	0.231204	outside	4.44765	2.95964
KW_BSA 05	338	3.25636	0.192189	outside	4.4382	2.98069
KW_BSA 05	338	3.25654	0.0859608	outside	4.41748	2.97138
KW_BSA 05	338	3.25688	0.112429	outside	4.40501	2.99629
KW_BSA 05	338	3.25723	0.0517495	outside	4.3969	2.97756
KW_BSA 05	338	3.2574	0.0634375	outside	4.3969	2.97225
KW_BSA 05	338	3.25758	0.0911112	outside	4.39732	2.97007
KW_BSA 05	338	3.25793	0.258002	outside	4.37928	2.97354
KW_BSA 05	338	3.25827	0.134957	outside	4.40142	2.9697
KW_BSA 05	338	3.25862	0.12267	outside	4.41099	2.96639
KW_BSA 05	338	3.25896	0.0906669	outside	4.42367	2.96325
KW_BSA 05	338	3.25914	0.0545625	outside	4.43448	2.96637
KW_BSA 05	338	3.25948	0.0454776	outside	4.44543	2.97902
KW_BSA 05	338	3.25983	0.0594487	outside	4.43926	2.96832
KW_BSA 05	338	3.26017	0.0913459	outside	4.44035	2.96642
KW_BSA 05	338	3.26035	0.0852881	outside	4.4464	2.97691
KW_BSA 05	338	3.26069	0.222866	outside	4.43699	2.97365
KW_BSA 05	338	3.26104	0.0983579	outside	4.47043	2.9764
KW_BSA 05	338	3.26122	0.159869	outside	4.48075	2.96828
KW_BSA 05	338	3.26139	0.285979	outside	4.4728	2.94271
KW_BSA 05	338	3.26157	0.0797646	outside	4.46938	2.97229
KW_BSA 05	338	3.26175	0.0826503	outside	4.46353	2.97837
KW_BSA 05	338	3.26192	0.123123	outside	4.45827	2.96197
KW_BSA 05	338	3.26227	0.063916	outside	4.43914	2.98813
KW_BSA 05	338	3.26261	0.086614	outside	4.45294	2.98917
KW_BSA 05	338	3.26296	0.175969	outside	4.45888	2.98575
KW_BSA 05	338	3.26314	0.141731	outside	4.4469	2.96915
KW_BSA 05	338	3.26331	0.149054	outside	4.42483	2.98386
KW_BSA 05	338	3.26349	0.168119	outside	4.42821	2.97799
KW_BSA 05	338	3.26384	0.371291	outside	4.42304	2.98098
KW_BSA 05	338	3.26418	0.212209	outside	4.46658	2.95971
KW_BSA 05	338	3.26436	0.411399	outside	4.47786	2.94994
KW_BSA 05	338	3.26454	0.346481	outside	4.46773	2.9631
KW_BSA 05	338	3.26471	0.286196	outside	4.45426	2.96777
KW_BSA 05	338	3.26506	0.307074	outside	4.44457	2.97938
KW_BSA 05	338	3.2654	0.20982	outside	4.4179	2.98862
KW_BSA 05	338	3.26575	0.23564	outside	4.41134	2.97725
KW_BSA 05	338	3.26609	0.251752	outside	4.37233	2.95473
KW_BSA 05	338	3.26627	0.314314	outside	4.3732	2.97732
KW_BSA 05	338	3.26661	0.253366	outside	4.38755	2.95247
KW_BSA 05	338	3.26679	0.328569	outside	4.39154	2.95593
KW_BSA 05	338	3.26697	0.304165	outside	4.4203	2.94077
KW_BSA 05	338	3.26715	0.151289	outside	4.42391	2.96367
KW_BSA 05	338	3.26749	0.275492	outside	4.44088	2.96856
KW_BSA 05	338	3.26767	0.230225	outside	4.4423	2.99576
KW_BSA 05	338	3.26784	0.154589	outside	4.41603	3.01599
KW_BSA 05	338	3.26819	0.0388557	outside	4.41126	2.99119
KW_BSA 05	338	3.26853	0.0595565	outside	4.40103	2.99119
KW_BSA 05	338	3.26871	0.0401696	outside	4.40915	2.97994
KW_BSA 05	338	3.26889	0.0223797	outside	4.40062	2.96517
KW_BSA 05	338	3.26923	0.0271638	outside	4.39788	2.97467
KW_BSA 05	338	3.27024	0.0653954	outside	4.3924	2.9723
KW_BSA 05	338	3.27059	0.0629825	outside	4.40839	2.97576
KW_BSA 05	338	3.27093	0.122648	outside	4.40486	2.98595
KW_BSA 05	338	3.27111	0.101857	outside	4.40383	2.9734
KW_BSA 05	338	3.27129	0.208084	outside	4.40195	2.98639
KW_BSA 05	338	3.27146	0.098729	outside	4.41265	2.96397
KW_BSA 05	338	3.27281	0.191777	outside	4.40946	2.96213
KW_BSA 05	338	3.27332	0.258086	outside	4.40003	2.95471
KW_BSA 05	338	3.27366	0.0923134	outside	4.40945	2.91881
KW_BSA 05	338	3.27384	0.125003	outside	4.40627	2.91514
KW_BSA 05	338	3.27418	0.283698	outside	4.4091	2.90368
KW_BSA 05	338	3.27436	0.367983	outside	4.39387	2.90192
KW_BSA 05	338	3.27454	0.414581	outside	4.3718	2.91662
KW_BSA 05	338	3.27472	0.169499	outside	4.39234	2.93441
KW_BSA 05	338	3.27489	0.0716498	outside	4.40738	2.95069
KW_BSA 05	338	3.27524	0.224015	outside	4.39973	2.93744
KW_BSA 05	338	3.27558	0.0856034	outside	4.42559	2.96232
KW_BSA 05	338	3.27576	0.122645	outside	4.42289	2.95998
KW_BSA 05	338	3.2761	0.102502	outside	4.41002	2.98634
KW_BSA 05	338	3.27645	0.0971825	outside	4.4055	2.96284
KW_BSA 05	338	3.27663	0.207393	outside	4.39854	2.95882
KW_BSA 05	338	3.2768	0.219929	outside	4.41889	2.98819
KW_BSA 05	338	3.27698	0.149718	outside	4.39084	2.96552
KW_BSA 05	338	3.27716	0.283467	outside	4.39417	2.95591
KW_BSA 05	338	3.2775	0.144979	outside	4.40397	2.9923
KW_BSA 05	338	3.27768	0.240845	outside	4.42672	3.01594
KW_BSA 05	338	3.27803	0.114952	outside	4.42672	2.98596
KW_BSA 05	338	3.27837	0.10128	outside	4.4162	2.97989
KW_BSA 05	338	3.27872	0.127054	outside	4.4059	2.96969
KW_BSA 05	338	3.27906	0.204477	outside	4.3883	2.99054
KW_BSA 05	338	3.27941	0.375539	outside	4.3883	2.99054
KW_BSA 05	338	3.27958	0.309965	outside	4.38644	2.95506
KW_BSA 05	338	3.27976	0.523912	outside	4.38257	2.94836
KW_BSA 05	338	3.2801	0.299211	outside	4.40667	2.97155
KW_BSA 05	338	3.28062	0.223587	outside	4.45263	2.96837
KW_BSA 05	338	3.28079	0.275725	outside	4.42261	2.97877
KW_BSA 05	338	3.28114	0.353418	outside	4.42846	2.98485
KW_BSA 05	338	3.28132	0.454246	outside	4.43519	2.97578
KW_BSA 05	338	3.28166	0.471203	outside	4.45395	2.97984
KW_BSA 05	338	3.28184	0.312035	outside	4.49635	2.99581
KW_BSA 05	338	3.28202	0.307262	outside	4.47695	2.98805
KW_BSA 05	338	3.28219	0.429881	outside	4.47405	2.98638
KW_BSA 05	338	3.28237	0.621365	outside	4.46092	2.98463
KW_BSA 05	338	3.28255	0.712633	outside	4.45195	2.99735
KW_BSA 05	338	3.28289	0.441096	outside	4.46464	3.03399
KW_BSA 05	338	3.28307	0.487497	outside	4.46318	3.06674
KW_BSA 05	338	3.28325	0.206583	outside	4.50349	3.07309
KW_BSA 05	338	3.28342	0.304335	outside	4.53193	3.07309
KW_BSA 05	338	3.2836	0.140741	outside	4.51995	3.04774
KW_BSA 05	338	3.28395	0.113112	outside	4.50823	3.02743
KW_BSA 05	338	3.28429	0.0692732	outside	4.4899	3.04647
KW_BSA 05	338	3.2858	0.215915	outside	4.45202	3.04807
KW_BSA 05	338	3.28614	0.220349	outside	4.48149	3.05658
KW_BSA 05	338	3.28632	0.0885422	outside	4.47349	3.03119
KW_BSA 05	338	3.28666	0.123599	outside	4.49056	3.03388
KW_BSA 05	338	3.28701	0.0506618	outside	4.48642	3.00281
KW_BSA 05	338	3.28735	0.0728356	outside	4.49338	3.00683
KW_BSA 05	338	3.28753	0.11445	outside	4.49536	3.01025
KW_BSA 05	338	3.28788	0.168163	outside	4.47433	2.99001
KW_BSA 05	338	3.28805	0.20424	outside	4.47229	2.99354
KW_BSA 05	338	3.28939	0.224047	outside	4.46737	3.02765
KW_BSA 05	338	3.28957	0.189597	outside	4.47778	3.05085
KW_BSA 05	338	3.28992	0.3136	outside	4.48363	3.04882
KW_BSA 05	338	3.29009	0.294295	outside	4.49293	3.00586
KW_BSA 05	338	3.29027	0.0920771	outside	4.4999	3.04204
KW_BSA 05	338	3.29045	0.12179	outside	4.4999	3.02696
KW_BSA 05	338	3.29079	0.0723993	outside	4.52151	3.03185
KW_BSA 05	338	3.29097	0.172756	outside	4.5329	3.03336
KW_BSA 05	338	3.29115	0.159826	outside	4.4966	3.04035
KW_BSA 05	338	3.29149	0.109779	outside	4.53294	3.05084
KW_BSA 05	338	3.29167	0.0913663	outside	4.51806	3.04654
KW_BSA 05	338	3.29201	0.152936	outside	4.51625	3.04026
KW_BSA 05	338	3.29236	0.469537	outside	4.53305	3.01117
KW_BSA 05	338	3.29253	0.192044	outside	4.5233	3.04155
KW_BSA 05	338	3.29288	0.183891	outside	4.51916	3.05352
KW_BSA 05	338	3.29323	0.331867	outside	4.52301	3.04952
KW_BSA 05	338	3.29357	0.257908	outside	4.50978	3.06327
KW_BSA 05	338	3.29375	0.147848	outside	4.49715	3.08178
KW_BSA 05	338	3.29409	0.0705559	outside	4.47583	3.08315
KW_BSA 05	338	3.29444	0.148234	outside	4.48349	3.07746
KW_BSA 05	338	3.29462	0.162348	outside	4.47773	3.08174
KW_BSA 05	338	3.29496	0.0745067	outside	4.44763	3.09432
KW_BSA 05	338	3.29531	0.159583	outside	4.4378	3.09897
KW_BSA 05	338	3.29565	0.0441271	outside	4.45194	3.07753
KW_BSA 05	338	3.296	0.0140693	outside	4.44656	3.06356
KW_BSA 05	338	3.29617	0.0265994	outside	4.4534	3.06593
KW_BSA 05	338	3.29652	0.0206994	outside	4.44413	3.06192
KW_BSA 05	338	3.29686	0.0208625	outside	4.44529	3.05188
KW_BSA 05	338	3.29737	0.0351081	outside	4.44429	3.0536
KW_BSA 05	338	3.29755	0.0525878	outside	4.4423	3.06049
KW_BSA 05	338	3.29806	0.0818874	outside	4.45284	3.05137
KW_BSA 05	338	3.2984	0.224042	outside	4.4689	3.06454
KW_BSA 05	338	3.29858	0.119284	outside	4.448	3.06454
KW_BSA 05	338	3.29893	0.143363	outside	4.43679	3.06584
KW_BSA 05	338	3.29927	0.096224	outside	4.44007	3.04879
KW_BSA 05	338	3.29962	0.0597551	outside	4.42781	3.04029
KW_BSA 05	338	3.29979	0.095523	outside	4.42368	3.04268
KW_BSA 05	338	3.30014	0.0735048	outside	4.4296	3.02948
KW_BSA 05	338	3.30048	0.109929	outside	4.42353	3.02798
KW_BSA 05	338	3.30083	0.207047	outside	4.42686	2.99911
KW_BSA 05	338	3.30101	0.18471	outside	4.40128	3.03012
KW_BSA 05	338	3.30135	0.116294	outside	4.41512	3.01643
KW_BSA 05	338	3.3017	0.186052	outside	4.41408	3.01823
KW_BSA 05	338	3.30187	0.163291	outside	4.42542	3.0215
KW_BSA 05	338	3.30205	0.18636	outside	4.43123	3.02073
KW_BSA 05	338	3.3024	0.257659	outside	4.43634	3.01187
KW_BSA 05	338	3.30257	0.24034	outside	4.45526	3.00641
KW_BSA 05	338	3.30275	0.265506	outside	4.48387	2.98293
KW_BSA 05	338	3.30293	0.376442	outside	4.48706	2.9811
KW_BSA 05	338	3.3036	0.31358	outside	4.45823	2.98915
KW_BSA 05	338	3.30461	0.284428	outside	4.44859	3.01253
KW_BSA 05	338	3.30496	0.223473	outside	4.43814	3.03063
KW_BSA 05	338	3.30514	0.0934743	outside	4.42103	3.06026
KW_BSA 05	338	3.30548	0.148893	outside	4.42103	3.0636
KW_BSA 05	338	3.30583	0.259971	outside	4.41859	3.06501
KW_BSA 05	338	3.30617	0.209797	outside	4.43681	3.05975
KW_BSA 05	338	3.30652	0.242532	outside	4.45697	3.07139
KW_BSA 05	338	3.30686	0.422973	outside	4.43915	3.0611
KW_BSA 05	338	3.30704	0.447943	outside	4.44828	3.05361
KW_BSA 05	338	3.30738	0.621223	outside	4.46739	3.07346
KW_BSA 05	338	3.30756	0.448655	outside	4.47137	3.04448
KW_BSA 05	338	3.30791	0.398959	outside	4.49196	3.03429
KW_BSA 05	338	3.30808	0.693476	outside	4.47211	3.02191
KW_BSA 05	338	3.30843	0.748458	outside	4.48803	3.02585
KW_BSA 05	338	3.30877	0.467308	outside	4.52005	3.00842
KW_BSA 05	338	3.30912	0.153053	outside	4.5676	3.01757
KW_BSA 05	338	3.3093	0.272431	outside	4.54855	3.01977
KW_BSA 05	338	3.30947	0.390623	outside	4.54764	3.0182
KW_BSA 05	338	3.30982	0.240574	outside	4.57496	3.00637
KW_BSA 05	338	3.31	0.0755493	outside	4.61387	3.0024
KW_BSA 05	338	3.31034	0.108692	outside	4.6147	2.99527
KW_BSA 05	338	3.31118	0.277132	outside	4.62193	2.98525
KW_BSA 05	338	3.31153	0.298001	outside	4.61667	3.00165
KW_BSA 05	338	3.31171	0.387874	outside	4.61298	3.00804
KW_BSA 05	338	3.31205	0.304071	outside	4.59099	2.98265
KW_BSA 05	338	3.31223	0.260947	outside	4.58298	2.9919
KW_BSA 05	338	3.31241	0.257917	outside	4.57571	2.9973
KW_BSA 05	338	3.31258	0.245753	outside	4.56704	3.00412
KW_BSA 05	338	3.31293	0.156874	outside	4.54542	3.02552
KW_BSA 05	338	3.31311	0.217008	outside	4.54365	3.0245
KW_BSA 05	338	3.31345	0.460745	outside	4.52541	3.0482
KW_BSA 05	338	3.3138	0.596305	outside	4.53172	3.04091
KW_BSA 05	338	3.31414	0.52912	outside	4.55556	3.01265
KW_BSA 05	338	3.31432	0.337328	outside	4.53779	2.99307
KW_BSA 05	338	3.31449	0.140687	outside	4.52197	2.94739
KW_BSA 05	338	3.31467	0.0772473	outside	4.52294	2.97582
KW_BSA 05	338	3.31502	0.156595	outside	4.52864	2.98241
KW_BSA 05	338	3.31536	0.176872	outside	4.52526	2.97655
KW_BSA 05	338	3.31571	0.121403	outside	4.51177	2.96593
KW_BSA 05	338	3.31622	0.0506385	outside	4.50096	2.94095
KW_BSA 05	338	3.31656	0.105847	outside	4.50543	2.92934
KW_BSA 05	338	3.31674	0.137512	outside	4.51153	2.93688
KW_BSA 05	338	3.31708	0.166297	outside	4.5092	2.95705
KW_BSA 05	338	3.31743	0.0800285	outside	4.48866	2.93926
KW_BSA 05	338	3.31777	0.0584776	outside	4.47857	2.95174
KW_BSA 05	338	3.31812	0.152418	outside	4.48961	2.95001
KW_BSA 05	338	3.31846	0.081942	outside	4.46398	2.95154
KW_BSA 05	338	3.31881	0.17305	outside	4.47056	2.94774
KW_BSA 05	338	3.31915	0.411197	outside	4.43761	2.92672
KW_BSA 05	338	3.31933	0.216252	outside	4.46788	2.94267
KW_BSA 05	338	3.3195	0.280901	outside	4.48049	2.95359
KW_BSA 05	338	3.31985	0.351081	outside	4.47897	2.9667
KW_BSA 05	338	3.3202	0.202322	outside	4.45218	2.98217
KW_BSA 05	338	3.32037	0.295066	outside	4.45744	2.97046
KW_BSA 05	338	3.32072	0.336143	outside	4.44896	2.96912
KW_BSA 05	338	3.32106	0.361559	outside	4.43914	2.9748
KW_BSA 05	338	3.32141	0.437062	outside	4.42863	2.97645
KW_BSA 05	338	3.32159	0.226264	outside	4.40194	2.96829
KW_BSA 05	338	3.32176	0.129242	outside	4.38118	2.97464
KW_BSA 05	338	3.32194	0.243708	outside	4.36046	2.96897
KW_BSA 05	338	3.32228	0.278918	outside	4.39684	2.97291
KW_BSA 05	338	3.32263	0.0640351	outside	4.37053	3.00329
KW_BSA 05	338	3.32281	0.0919606	outside	4.37153	3.00848
KW_BSA 05	338	3.32298	0.104623	outside	4.38354	3.01415
KW_BSA 05	338	3.32316	0.156899	outside	4.39168	3.01415
KW_BSA 05	338	3.32351	0.215231	outside	4.391	3.01064
KW_BSA 05	338	3.32385	0.206858	outside	4.36875	3.0091
KW_BSA 05	338	3.3242	0.298026	outside	4.36307	3.00713
KW_BSA 05	338	3.32454	0.41915	outside	4.35821	2.99871
KW_BSA 05	338	3.32472	0.392921	outside	4.37471	2.99092
KW_BSA 05	338	3.3249	0.408987	outside	4.40426	2.97586
KW_BSA 05	338	3.32507	0.148322	outside	4.38598	2.94793
KW_BSA 05	338	3.32525	0.169087	outside	4.3801	2.94515
KW_BSA 05	338	3.3256	0.33686	outside	4.38147	2.92371
KW_BSA 05	338	3.32577	0.33143	outside	4.36743	2.92813
KW_BSA 05	338	3.32612	0.170845	outside	4.35474	2.96478
KW_BSA 05	338	3.32647	0.303629	outside	4.31822	2.97053
KW_BSA 05	338	3.32698	0.506173	outside	4.31743	2.96367
KW_BSA 05	338	3.32732	0.486837	outside	4.33591	2.95766
KW_BSA 05	338	3.32767	0.553236	outside	4.34636	2.97576
KW_BSA 05	338	3.32784	0.103706	outside	4.38943	2.98322
KW_BSA 05	338	3.32819	0.172308	outside	4.39037	2.97508
KW_BSA 05	338	3.32837	0.252757	outside	4.41086	2.95143
KW_BSA 05	338	3.32854	0.115356	outside	4.39698	2.98509
KW_BSA 05	338	3.32872	0.123739	outside	4.40669	2.9649
KW_BSA 05	338	3.32906	0.137647	outside	4.40982	2.97031
KW_BSA 05	338	3.32924	0.111492	outside	4.41105	2.98097
KW_BSA 05	338	3.32959	0.189161	outside	4.40472	2.98371
KW_BSA 05	338	3.32993	0.117681	outside	4.42649	2.99987
KW_BSA 05	338	3.33028	0.173451	outside	4.43402	3.02335
KW_BSA 05	338	3.33045	0.226026	outside	4.43606	3.01981
KW_BSA 05	338	3.33097	0.351905	outside	4.43387	3.01981
KW_BSA 05	338	3.33114	0.346069	outside	4.42399	3.01639
KW_BSA 05	338	3.33149	0.207299	outside	4.41257	2.99167
KW_BSA 05	338	3.33166	0.237922	outside	4.40793	2.98822
KW_BSA 05	338	3.33201	0.296331	outside	4.39865	2.97215
KW_BSA 05	338	3.33219	0.249934	outside	4.38198	2.97215
KW_BSA 05	338	3.33236	0.263381	outside	4.37834	2.98162
KW_BSA 05	338	3.33254	0.203961	outside	4.35448	2.98988
KW_BSA 05	338	3.33272	0.369966	outside	4.34284	2.98523
KW_BSA 05	338	3.33306	0.262122	outside	4.36192	2.99884
KW_BSA 05	338	3.33324	0.25791	outside	4.37244	3.00491
KW_BSA 05	338	3.33359	0.343286	outside	4.37244	3.01115
KW_BSA 05	338	3.33393	0.431235	outside	4.35338	3.04029
KW_BSA 05	338	3.33428	0.607275	outside	4.35652	3.05296
KW_BSA 05	338	3.33462	0.288535	outside	4.40117	3.06155
KW_BSA 05	338	3.33497	0.408604	outside	4.41331	3.06964
KW_BSA 05	338	3.33531	0.516111	outside	4.40731	3.05925
KW_BSA 05	338	3.33566	0.424576	outside	4.42717	3.04361
KW_BSA 05	338	3.336	0.116292	outside	4.44795	3.00247
KW_BSA 05	338	3.33618	0.164423	outside	4.4574	2.97383
KW_BSA 05	338	3.33652	0.0919259	outside	4.44373	2.9889
KW_BSA 05	338	3.33687	0.160825	outside	4.43849	2.98346
KW_BSA 05	338	3.33721	0.177129	outside	4.43748	2.99049
KW_BSA 05	338	3.33756	0.137015	outside	4.43748	3.00478
KW_BSA 05	338	3.33774	0.0682575	outside	4.44516	3.02104
KW_BSA 05	338	3.33808	0.0515714	outside	4.44067	3.0314
KW_BSA 05	338	3.33843	0.10173	outside	4.4452	3.02669
KW_BSA 05	338	3.33877	0.0959336	outside	4.43119	3.03073
KW_BSA 05	338	3.33911	0.121474	outside	4.42766	3.03684
KW_BSA 05	338	3.33963	0.140062	outside	4.42433	3.06572
KW_BSA 05	338	3.3398	0.263151	outside	4.41935	3.07089
KW_BSA 05	338	3.34015	0.220271	outside	4.42373	3.03297
KW_BSA 05	338	3.34049	0.271459	outside	4.4277	3.04812
KW_BSA 05	338	3.34084	0.283775	outside	4.45847	3.07476
KW_BSA 05	338	3.34101	0.133938	outside	4.46163	3.05009
KW_BSA 05	338	3.34136	0.179916	outside	4.4641	3.04796
KW_BSA 05	338	3.3417	0.305622	outside	4.4518	3.05062
KW_BSA 05	338	3.34205	0.612447	outside	4.46963	3.06091
KW_BSA 05	338	3.34223	0.22635	outside	4.46837	3.02396
KW_BSA 05	338	3.34257	0.127677	outside	4.45578	2.98875
KW_BSA 05	338	3.34292	0.199224	outside	4.46988	2.9779
KW_BSA 05	338	3.34326	0.556726	outside	4.47118	2.96206
KW_BSA 05	338	3.34344	0.297291	outside	4.44851	2.9953
KW_BSA 05	338	3.34362	0.268001	outside	4.48177	2.99914
KW_BSA 05	338	3.34396	0.267886	outside	4.49001	3.03624
KW_BSA 05	338	3.3443	0.216169	outside	4.47022	3.04113
KW_BSA 05	338	3.34448	0.15981	outside	4.46013	3.02865
KW_BSA 05	338	3.34466	0.192242	outside	4.44892	3.03512
KW_BSA 05	338	3.345	0.24323	outside	4.45532	3.00503
KW_BSA 05	338	3.34535	0.331548	outside	4.44803	2.99998
KW_BSA 05	338	3.34569	0.344257	outside	4.43626	3.00678
KW_BSA 05	338	3.34604	0.257246	outside	4.41612	3.02114
KW_BSA 05	338	3.34638	0.330656	outside	4.39091	3.03569
KW_BSA 05	338	3.34673	0.554059	outside	4.42416	3.0165
KW_BSA 05	338	3.3469	0.831109	outside	4.42824	3.0165
KW_BSA 05	338	3.34725	0.488039	outside	4.39514	3.04197
KW_BSA 05	338	3.34743	0.491035	outside	4.38964	3.05374
KW_BSA 05	338	3.3476	0.397114	outside	4.38399	3.07333
KW_BSA 05	338	3.34778	0.252404	outside	4.38913	3.0975
KW_BSA 05	338	3.34796	0.155291	outside	4.42162	3.1109
KW_BSA 05	338	3.3483	0.218381	outside	4.42295	3.11777
KW_BSA 05	338	3.34865	0.406418	outside	4.42796	3.11653
KW_BSA 05	338	3.34899	0.231166	outside	4.40304	3.13092
KW_BSA 05	338	3.34917	0.312787	outside	4.39572	3.14359
KW_BSA 05	338	3.34951	0.0896293	outside	4.35962	3.11233
KW_BSA 05	338	3.34969	0.193814	outside	4.36831	3.10062
KW_BSA 05	338	3.35004	0.185488	outside	4.37408	3.1156
KW_BSA 05	338	3.35021	0.0265147	outside	4.36163	3.14149
KW_BSA 05	338	3.35056	0.0452863	outside	4.35467	3.1455
KW_BSA 05	338	3.35074	0.045479	outside	4.3559	3.13484
KW_BSA 05	338	3.35091	0.0593414	outside	4.3559	3.14204
KW_BSA 05	338	3.35126	0.127144	outside	4.36152	3.12841
KW_BSA 05	338	3.35143	0.131502	outside	4.34873	3.14761
KW_BSA 05	338	3.35161	0.28769	outside	4.33273	3.13573
KW_BSA 05	338	3.35196	0.102406	outside	4.36313	3.13959
KW_BSA 05	338	3.3523	0.0737231	outside	4.38286	3.14484
KW_BSA 05	338	3.35265	0.137604	outside	4.39077	3.15169
KW_BSA 05	338	3.35282	0.20519	outside	4.39077	3.15353
KW_BSA 05	338	3.35317	0.177501	outside	4.39206	3.1334
KW_BSA 05	338	3.35335	0.232733	outside	4.38897	3.13072
KW_BSA 05	338	3.35369	0.243438	outside	4.35225	3.14169
KW_BSA 05	338	3.35387	0.227085	outside	4.34749	3.12683
KW_BSA 05	338	3.35421	0.205915	outside	4.36251	3.12083
KW_BSA 05	338	3.35439	0.395427	outside	4.34394	3.11318
KW_BSA 05	338	3.35474	0.227269	outside	4.37212	3.10977
KW_BSA 05	338	3.35508	0.099871	outside	4.39839	3.08955
KW_BSA 05	338	3.35526	0.186731	outside	4.42683	3.08955
KW_BSA 05	338	3.35544	0.0535184	outside	4.39933	3.08955
KW_BSA 05	338	3.35578	0.119491	outside	4.41094	3.09242
KW_BSA 05	338	3.35613	0.0706165	outside	4.39461	3.10765
KW_BSA 05	338	3.35647	0.0946272	outside	4.37127	3.09032
KW_BSA 05	338	3.35682	0.0657058	outside	4.38807	3.09546
KW_BSA 05	338	3.35716	0.0642097	outside	4.38222	3.10269
KW_BSA 05	338	3.35751	0.118606	outside	4.37669	3.10077
KW_BSA 05	338	3.35768	0.144546	outside	4.37509	3.10631
KW_BSA 05	338	3.35803	0.0555366	outside	4.39424	3.11825
KW_BSA 05	338	3.35837	0.0799231	outside	4.40803	3.11825
KW_BSA 05	338	3.35855	0.065227	outside	4.40878	3.13261
KW_BSA 05	338	3.3589	0.0984834	outside	4.40783	3.13756
KW_BSA 05	338	3.35924	0.122353	outside	4.40142	3.13756
KW_BSA 05	338	3.35959	0.218996	outside	4.39865	3.13277
KW_BSA 05	338	3.35976	0.215024	outside	4.35921	3.13483
KW_BSA 05	338	3.36011	0.289875	outside	4.35921	3.1251
KW_BSA 05	338	3.36045	0.0642419	outside	4.39111	3.10976
KW_BSA 05	338	3.3608	0.0831545	outside	4.39452	3.10976
KW_BSA 05	338	3.36097	0.103669	outside	4.3978	3.11705
KW_BSA 05	338	3.36132	0.0842488	outside	4.41636	3.11705
KW_BSA 05	338	3.36166	0.145266	outside	4.40069	3.11027
KW_BSA 05	338	3.36201	0.192694	outside	4.40291	3.10386
KW_BSA 05	338	3.36235	0.204216	outside	4.41792	3.11425
KW_BSA 05	338	3.36253	0.0476448	outside	4.44354	3.10024
KW_BSA 05	338	3.36288	0.105602	outside	4.43978	3.10675
KW_BSA 05	338	3.36322	0.145983	outside	4.43146	3.09955
KW_BSA 05	338	3.3634	0.0560598	outside	4.44064	3.08364
KW_BSA 05	338	3.36374	0.034912	outside	4.45259	3.07477
KW_BSA 05	338	3.36409	0.0718489	outside	4.4444	3.07679
KW_BSA 05	338	3.36427	0.086509	outside	4.44813	3.0755
KW_BSA 05	338	3.36461	0.115537	outside	4.45216	3.06574
KW_BSA 05	338	3.36496	0.140054	outside	4.4666	3.07604
KW_BSA 05	338	3.3653	0.276302	outside	4.47862	3.06657
KW_BSA 05	338	3.36548	0.360229	outside	4.46424	3.08651
KW_BSA 05	338	3.36566	0.570365	outside	4.43831	3.08651
KW_BSA 05	338	3.36583	0.447486	outside	4.45945	3.07553
KW_BSA 05	338	3.36618	0.735719	outside	4.43757	3.05513
KW_BSA 05	338	3.36635	0.438973	outside	4.46476	3.01796
KW_BSA 05	338	3.36653	0.377408	outside	4.48409	3.05931
KW_BSA 05	338	3.36671	0.309007	outside	4.50906	3.03641
KW_BSA 05	338	3.36689	0.461109	outside	4.4748	3.0498
KW_BSA 05	338	3.36723	0.621093	outside	4.52124	3.03594
KW_BSA 05	338	3.36741	0.220692	outside	4.49559	3.00421
KW_BSA 05	338	3.36758	0.442746	outside	4.49198	2.96881
KW_BSA 05	338	3.36776	0.201125	outside	4.49592	3.00747
KW_BSA 05	338	3.36811	0.163232	outside	4.47237	3.02924
KW_BSA 05	338	3.36845	0.183081	outside	4.46661	2.98934
KW_BSA 05	338	3.36863	0.102539	outside	4.45766	3.00483
KW_BSA 05	338	3.36881	0.132304	outside	4.44905	3.01123
KW_BSA 05	338	3.36898	0.0753549	outside	4.45702	3.03885
KW_BSA 05	338	3.36933	0.135771	outside	4.45997	3.046
KW_BSA 05	338	3.36967	0.120078	outside	4.47451	3.02998
KW_BSA 05	338	3.37051	0.24865	outside	4.4765	3.02308
KW_BSA 05	338	3.37069	0.0404152	outside	4.43927	3.00466
KW_BSA 05	338	3.3712	0.058341	outside	4.44967	3.00105
KW_BSA 05	338	3.37271	0.179927	outside	4.43838	3.01502
KW_BSA 05	338	3.37305	0.097819	outside	4.41929	2.98667
KW_BSA 05	338	3.37373	0.153991	outside	4.41627	2.9684
KW_BSA 05	338	3.37424	0.131193	outside	4.4319	2.98193
KW_BSA 05	338	3.37459	0.127189	outside	4.44643	2.96591
KW_BSA 05	338	3.37493	0.28869	outside	4.43408	2.96163
KW_BSA 05	338	3.37528	0.182077	outside	4.45201	2.99682
KW_BSA 05	338	3.37546	0.235997	outside	4.46642	3.01242
KW_BSA 05	338	3.3758	0.260646	outside	4.49725	3.00322
KW_BSA 05	338	3.37764	0.297341	outside	4.4889	2.97634
KW_BSA 05	338	3.37798	0.342639	outside	4.48514	2.9655
KW_BSA 05	338	3.37816	0.229275	outside	4.47675	2.94127
KW_BSA 05	338	3.37851	0.180209	outside	4.45077	2.9177
KW_BSA 05	338	3.37885	0.162246	outside	4.44632	2.93056
KW_BSA 05	338	3.3792	0.198699	outside	4.42123	2.93418
KW_BSA 05	338	3.37937	0.159145	outside	4.42246	2.94905
KW_BSA 05	338	3.37972	0.191703	outside	4.42518	2.95691
KW_BSA 05	338	3.38006	0.189093	outside	4.43856	2.98008
KW_BSA 05	338	3.38041	0.232767	outside	4.44134	2.95275
KW_BSA 05	338	3.38058	0.0856192	outside	4.47348	2.95275
KW_BSA 05	338	3.38093	0.124927	outside	4.48875	2.9645
KW_BSA 05	338	3.38127	0.0958825	outside	4.46528	2.98967
KW_BSA 05	338	3.38162	0.132297	outside	4.47081	2.98775
KW_BSA 05	338	3.38196	0.0928846	outside	4.47287	2.96995
KW_BSA 05	338	3.38264	0.171133	outside	4.4712	2.96418
KW_BSA 05	338	3.38299	0.274736	outside	4.44601	2.92726
KW_BSA 05	338	3.38316	0.125183	outside	4.45961	2.95395
KW_BSA 05	338	3.38351	0.201322	outside	4.48352	2.9717
KW_BSA 05	338	3.38385	0.313435	outside	4.48218	2.97633
KW_BSA 05	338	3.3842	0.297568	outside	4.47808	2.95505
KW_BSA 05	338	3.38471	0.324019	outside	4.4593	2.96019
KW_BSA 05	338	3.38505	0.295214	outside	4.43587	2.95532
KW_BSA 05	338	3.3854	0.141064	outside	4.41666	2.91094
KW_BSA 05	338	3.38557	0.225167	outside	4.40739	2.91094
KW_BSA 05	338	3.38592	0.219158	outside	4.43052	2.95101
KW_BSA 05	338	3.38643	0.434982	outside	4.45335	2.94536
KW_BSA 05	338	3.38711	0.479553	outside	4.43798	2.9381
KW_BSA 05	338	3.38745	0.416542	outside	4.41822	2.93321
KW_BSA 05	338	3.3878	0.188103	outside	4.39114	2.91189
KW_BSA 05	338	3.38814	0.229247	outside	4.37005	2.92535
KW_BSA 05	338	3.38849	0.189631	outside	4.34116	2.89616
KW_BSA 05	338	3.38883	0.19559	outside	4.38728	2.89779
KW_BSA 05	338	3.38918	0.164574	outside	4.37139	2.87028
KW_BSA 05	338	3.38952	0.196033	outside	4.37087	2.8766
KW_BSA 05	338	3.39003	0.202487	outside	4.36052	2.88377
KW_BSA 05	338	3.39021	0.176771	outside	4.35845	2.89812
KW_BSA 05	338	3.39039	0.117669	outside	4.34221	2.89935
KW_BSA 05	338	3.39073	0.104732	outside	4.32884	2.91015
KW_BSA 05	338	3.39091	0.111536	outside	4.3177	2.92944
KW_BSA 05	338	3.39109	0.223491	outside	4.31681	2.94028
KW_BSA 05	338	3.39143	0.0716767	outside	4.33326	2.91179
KW_BSA 05	338	3.39261	0.130925	outside	4.33624	2.8911
KW_BSA 05	338	3.39278	0.302131	outside	4.33266	2.86006
KW_BSA 05	338	3.39296	0.0825901	outside	4.32321	2.8887
KW_BSA 05	338	3.39331	0.0724916	outside	4.33311	2.90585
KW_BSA 05	338	3.39348	0.149799	outside	4.32884	2.92508
KW_BSA 05	338	3.39383	0.0784871	outside	4.31716	2.90485
KW_BSA 05	338	3.39417	0.112462	outside	4.3238	2.90649
KW_BSA 05	338	3.39435	0.10951	outside	4.33651	2.90049
KW_BSA 05	338	3.3947	0.0839526	outside	4.3288	2.88956
KW_BSA 05	338	3.39504	0.11078	outside	4.3288	2.88383
KW_BSA 05	338	3.39522	0.153541	outside	4.33919	2.87782
KW_BSA 05	338	3.3954	0.25197	outside	4.34372	2.86998
KW_BSA 05	338	3.39557	0.362386	outside	4.34123	2.87859
KW_BSA 05	338	3.39575	0.150425	outside	4.30276	2.89273
KW_BSA 05	338	3.3961	0.0955727	outside	4.29079	2.87613
KW_BSA 05	338	3.39644	0.069583	outside	4.29264	2.8569
KW_BSA 05	338	3.39712	0.20791	outside	4.2753	2.86441
KW_BSA 05	338	3.39746	0.282091	outside	4.27781	2.8579
KW_BSA 05	338	3.39781	0.310341	outside	4.30033	2.87396
KW_BSA 05	338	3.39798	0.066075	outside	4.32335	2.84917
KW_BSA 05	338	3.39833	0.0868683	outside	4.31853	2.83527
KW_BSA 05	338	3.39851	0.12854	outside	4.3141	2.84295
KW_BSA 05	338	3.39868	0.316356	outside	4.32601	2.86357
KW_BSA 05	338	3.39886	0.176437	outside	4.33091	2.83246
KW_BSA 05	338	3.39904	0.277278	outside	4.31412	2.81308
KW_BSA 05	338	3.39922	0.163989	outside	4.32464	2.84747
KW_BSA 05	338	3.39939	0.212502	outside	4.32337	2.83865
KW_BSA 05	338	3.39974	0.238066	outside	4.29828	2.82003
KW_BSA 05	338	3.39992	0.314652	outside	4.29538	2.82505
KW_BSA 05	338	3.40009	0.248253	outside	4.27955	2.85247
KW_BSA 05	338	3.40027	0.276282	outside	4.29157	2.85478
KW_BSA 05	338	3.40045	0.286197	outside	4.32023	2.8796
KW_BSA 05	338	3.40062	0.30827	outside	4.33128	2.86449
KW_BSA 05	338	3.40097	0.365033	outside	4.32798	2.84926
KW_BSA 05	338	3.40131	0.37566	outside	4.30716	2.83122
KW_BSA 05	338	3.40149	0.332446	outside	4.27578	2.8602
KW_BSA 05	338	3.40184	0.399422	outside	4.27962	2.82036
KW_BSA 05	338	3.40201	0.77375	outside	4.27239	2.80282
KW_BSA 05	338	3.40219	0.5898	outside	4.2688	2.83385
KW_BSA 05	338	3.40254	0.743566	outside	4.26819	2.84344
KW_BSA 05	338	3.40288	0.768906	outside	4.27002	2.86563
KW_BSA 05	338	3.40323	0.551463	outside	4.29151	2.89221
KW_BSA 05	338	3.40424	0.543968	outside	4.31313	2.91361
KW_BSA 05	338	3.40458	0.623709	outside	4.32067	2.93709
KW_BSA 05	338	3.40476	0.590013	outside	4.33588	2.92171
KW_BSA 05	338	3.4051	0.793647	outside	4.35804	2.89381
KW_BSA 05	338	3.40545	0.391542	outside	4.39759	2.91778
KW_BSA 05	338	3.40579	0.120601	outside	4.41337	2.95537
KW_BSA 05	338	3.40597	0.189044	outside	4.42777	2.96605
KW_BSA 05	338	3.40631	0.158893	outside	4.39667	2.96191
KW_BSA 05	338	3.40666	0.251765	outside	4.41293	3.00307
KW_BSA 05	338	3.40683	0.15745	outside	4.39976	2.99039
KW_BSA 05	338	3.40718	0.150474	outside	4.40172	2.97674
KW_BSA 05	338	3.40769	0.13244	outside	4.37652	2.95492
KW_BSA 05	338	3.40787	0.160749	outside	4.39499	2.93405
KW_BSA 05	338	3.40821	0.146786	outside	4.38573	2.94474
KW_BSA 05	338	3.40856	0.214782	outside	4.37718	2.94639
KW_BSA 05	338	3.4089	0.251726	outside	4.3803	2.9518
KW_BSA 05	338	3.40925	0.233548	outside	4.38693	2.96329
KW_BSA 05	338	3.40959	0.241271	outside	4.40255	2.97682
KW_BSA 05	338	3.40977	0.274612	outside	4.37394	3.00029
KW_BSA 05	338	3.40995	0.271034	outside	4.38981	2.97968
KW_BSA 05	338	3.41029	0.0917142	outside	4.42287	2.99876
KW_BSA 05	338	3.4108	0.107326	outside	4.43306	3.01995
KW_BSA 05	338	3.41115	0.227888	outside	4.44076	3.02439
KW_BSA 05	338	3.41149	0.266652	outside	4.43262	3.0197
KW_BSA 05	338	3.41184	0.0597996	outside	4.39446	3.01088
KW_BSA 05	338	3.41218	0.126615	outside	4.38216	3.01282
KW_BSA 05	338	3.41236	0.133883	outside	4.39177	3.01282
KW_BSA 05	338	3.41254	0.15071	outside	4.41003	3.00227
KW_BSA 05	338	3.41288	0.367004	outside	4.41782	2.98878
KW_BSA 05	338	3.41306	0.251744	outside	4.41288	3.00761
KW_BSA 05	338	3.4134	0.172661	outside	4.39336	3.01437
KW_BSA 05	338	3.41375	0.247102	outside	4.39137	3.02127
KW_BSA 05	338	3.41392	0.190935	outside	4.38092	3.03937
KW_BSA 05	338	3.4141	0.340433	outside	4.36309	3.07024
KW_BSA 05	338	3.41428	0.184054	outside	4.3581	3.03997
KW_BSA 05	338	3.41462	0.164256	outside	4.3703	3.02652
KW_BSA 05	338	3.41497	0.35123	outside	4.36089	3.03817
KW_BSA 05	338	3.41515	0.359758	outside	4.3729	3.03585
KW_BSA 05	338	3.41532	0.226174	outside	4.40616	3.03969
KW_BSA 05	338	3.41567	0.358891	outside	4.40532	3.04114
KW_BSA 05	338	3.41601	0.259816	outside	4.41476	3.02012
KW_BSA 05	338	3.41652	0.11942	outside	4.42255	2.98566
KW_BSA 05	338	3.41704	0.193102	outside	4.41681	2.98898
KW_BSA 05	338	3.41738	0.348278	outside	4.42034	2.99509
KW_BSA 05	338	3.41756	0.380166	outside	4.43254	2.98165
KW_BSA 05	338	3.4179	0.646655	outside	4.42935	2.98348
KW_BSA 05	338	3.41808	0.223957	outside	4.38711	2.96154
KW_BSA 05	338	3.41843	0.160903	outside	4.40936	2.93887
KW_BSA 05	338	3.41877	0.128046	outside	4.39399	2.93162
KW_BSA 05	338	3.41895	0.100866	outside	4.39162	2.90699
KW_BSA 05	338	3.41913	0.152227	outside	4.40192	2.91719
KW_BSA 05	338	3.41947	0.114717	outside	4.38797	2.92064
KW_BSA 05	338	3.41965	0.0961976	outside	4.37561	2.91183
KW_BSA 05	338	3.41999	0.0425717	outside	4.36208	2.93137
KW_BSA 05	338	3.42034	0.0784368	outside	4.34545	2.94097
KW_BSA 05	338	3.42051	0.0325609	outside	4.3519	2.92421
KW_BSA 05	338	3.42169	0.143894	outside	4.34406	2.93285
KW_BSA 05	338	3.42203	0.0701807	outside	4.3632	2.9075
KW_BSA 05	338	3.42221	0.0871632	outside	4.35766	2.91161
KW_BSA 05	338	3.42256	0.183266	outside	4.34923	2.90675
KW_BSA 05	338	3.4229	0.288744	outside	4.38461	2.90352
KW_BSA 05	338	3.42308	0.164268	outside	4.37032	2.92168
KW_BSA 05	338	3.42342	0.233023	outside	4.36928	2.91988
KW_BSA 05	338	3.42377	0.366052	outside	4.37498	2.92975
KW_BSA 05	338	3.42411	0.274386	outside	4.35392	2.9334
KW_BSA 05	338	3.42446	0.43686	outside	4.35283	2.93151
KW_BSA 05	338	3.4248	0.543181	outside	4.33633	2.95438
KW_BSA 05	338	3.42498	0.589819	outside	4.30017	2.9669
KW_BSA 05	338	3.42516	0.586809	outside	4.27829	2.9465
KW_BSA 05	338	3.4255	0.0965194	outside	4.30502	2.90638
KW_BSA 05	338	3.42568	0.115436	outside	4.30763	2.90412
KW_BSA 05	338	3.42586	0.178271	outside	4.30658	2.89867
KW_BSA 05	338	3.42603	0.186021	outside	4.31592	2.90987
KW_BSA 05	338	3.42621	0.128771	outside	4.32893	2.89234
KW_BSA 05	338	3.42639	0.17412	outside	4.34345	2.88837
KW_BSA 05	338	3.42673	0.228843	outside	4.34139	2.90617
KW_BSA 05	338	3.42691	0.428477	outside	4.3327	2.93327
KW_BSA 05	338	3.42709	0.463831	outside	4.33703	2.92328
KW_BSA 05	338	3.42743	0.53293	outside	4.362	2.90755
KW_BSA 05	338	3.42778	0.887009	outside	4.36386	2.90433
KW_BSA 05	338	3.42796	0.252687	outside	4.32673	2.87336
KW_BSA 05	338	3.42813	0.284236	outside	4.32529	2.8684
KW_BSA 05	338	3.42848	0.260255	outside	4.32748	2.85325
KW_BSA 05	338	3.42882	0.455971	outside	4.32371	2.85977
KW_BSA 05	338	3.42917	0.357339	outside	4.31864	2.83999
KW_BSA 05	338	3.42951	0.204668	outside	4.30512	2.81658
KW_BSA 05	338	3.42969	0.111068	outside	4.29844	2.78959
KW_BSA 05	338	3.42987	0.241972	outside	4.2874	2.78785
KW_BSA 05	338	3.43005	0.150341	outside	4.3048	2.79215
KW_BSA 05	338	3.43022	0.252382	outside	4.30833	2.78197
KW_BSA 05	338	3.4304	0.29064	outside	4.30623	2.78922
KW_BSA 05	338	3.43075	0.140952	outside	4.32972	2.80513
KW_BSA 05	338	3.43092	0.285713	outside	4.32044	2.80112
KW_BSA 05	338	3.4311	0.142352	outside	4.33593	2.81819
KW_BSA 05	338	3.43128	0.0385741	outside	4.3349	2.84502
KW_BSA 05	338	3.43146	0.0479263	outside	4.33633	2.84006
KW_BSA 05	338	3.4318	0.0998968	outside	4.33733	2.83487
KW_BSA 05	338	3.43198	0.14408	outside	4.31463	2.8336
KW_BSA 05	338	3.43232	0.137208	outside	4.32139	2.84998
KW_BSA 05	338	3.4325	0.130837	outside	4.32955	2.84841
KW_BSA 05	338	3.43268	0.157849	outside	4.34201	2.85862
KW_BSA 05	338	3.43302	0.204951	outside	4.35571	2.85184
KW_BSA 05	338	3.43337	0.128414	outside	4.34081	2.81958
KW_BSA 05	338	3.43354	0.213242	outside	4.34181	2.81439
KW_BSA 05	338	3.43372	0.405865	outside	4.35773	2.80214
KW_BSA 05	338	3.43407	0.308234	outside	4.35773	2.82961
KW_BSA 05	338	3.43424	0.292147	outside	4.36568	2.87093
KW_BSA 05	338	3.43442	0.16302	outside	4.3243	2.85937
KW_BSA 05	338	3.4346	0.0687188	outside	4.34607	2.84321
KW_BSA 05	338	3.43477	0.0963161	outside	4.34354	2.84102
KW_BSA 05	338	3.43562	0.209372	outside	4.34263	2.83629
KW_BSA 05	338	3.43596	0.361227	outside	4.35673	2.8314
KW_BSA 05	338	3.43614	0.289779	outside	4.35588	2.8476
KW_BSA 05	338	3.43648	0.223698	outside	4.34647	2.87114
KW_BSA 05	338	3.43683	0.380725	outside	4.33954	2.91917
KW_BSA 05	338	3.43701	0.31322	outside	4.3425	2.9038
KW_BSA 05	338	3.43735	0.14258	outside	4.3643	2.87442
KW_BSA 05	338	3.43753	0.22383	outside	4.35615	2.87571
KW_BSA 05	338	3.4377	0.325352	outside	4.35224	2.84634
KW_BSA 05	338	3.43788	0.371782	outside	4.35658	2.85084
KW_BSA 05	338	3.43806	0.373903	outside	4.36935	2.85822
KW_BSA 05	338	3.43824	0.272007	outside	4.36935	2.8768
KW_BSA 05	338	3.43858	0.322822	outside	4.37194	2.88726
KW_BSA 05	338	3.43876	0.190771	outside	4.35575	2.91099
KW_BSA 05	338	3.43927	0.369441	outside	4.33376	2.93638
KW_BSA 05	338	3.43961	0.0586304	outside	4.37995	2.94171
KW_BSA 05	338	3.43979	0.0177877	outside	4.39573	2.95602
KW_BSA 05	338	3.44014	0.0226677	outside	4.40339	2.95034
KW_BSA 05	338	3.44048	0.0194455	outside	4.39586	2.95034
KW_BSA 05	338	3.44265	0.0435608	outside	4.37918	2.93428
KW_BSA 05	338	3.443	0.0301383	outside	4.38824	2.9437
KW_BSA 05	338	3.44334	0.0471402	outside	4.38747	2.93967
KW_BSA 05	338	3.44369	0.0832305	outside	4.39261	2.93585
KW_BSA 05	338	3.44403	0.130115	outside	4.39552	2.96103
KW_BSA 05	338	3.44437	0.25408	outside	4.39136	2.96536
KW_BSA 05	338	3.44472	0.100159	outside	4.39469	2.93649
KW_BSA 05	338	3.4449	0.251736	outside	4.40607	2.94186
KW_BSA 05	338	3.44507	0.21971	outside	4.38198	2.93665
KW_BSA 05	338	3.44525	0.282635	outside	4.37428	2.89668
KW_BSA 05	338	3.44543	0.121044	outside	4.37709	2.92586
KW_BSA 05	338	3.4456	0.0743584	outside	4.38989	2.92586
KW_BSA 05	338	3.44595	0.156076	outside	4.38894	2.92422
KW_BSA 05	338	3.44613	0.0787874	outside	4.40818	2.92618
KW_BSA 05	338	3.4463	0.0994876	outside	4.42699	2.92868
KW_BSA 05	338	3.44648	0.142816	outside	4.42384	2.91958
KW_BSA 05	338	3.44683	0.099603	outside	4.40601	2.92575
KW_BSA 05	338	3.44717	0.154053	outside	4.3952	2.9245
KW_BSA 05	338	3.44752	0.17601	outside	4.38961	2.9342
KW_BSA 05	338	3.44786	0.0735139	outside	4.39889	2.95831
KW_BSA 05	338	3.44821	0.121198	outside	4.40332	2.95063
KW_BSA 05	338	3.44855	0.0983633	outside	4.42529	2.96101
KW_BSA 05	338	3.4489	0.156085	outside	4.39685	2.96283
KW_BSA 05	338	3.44924	0.081301	outside	4.41549	2.9709
KW_BSA 05	338	3.44958	0.075841	outside	4.42087	2.98487
KW_BSA 05	338	3.44993	0.208873	outside	4.40958	2.99465
KW_BSA 05	338	3.45027	0.297541	outside	4.41727	2.95468
KW_BSA 05	338	3.45045	0.139003	outside	4.42315	2.98011
KW_BSA 05	338	3.45079	0.0434402	outside	4.45181	2.99253
KW_BSA 05	338	3.45097	0.0776644	outside	4.45421	2.99945
KW_BSA 05	338	3.45132	0.128772	outside	4.44433	3.00287
KW_BSA 05	338	3.45166	0.105265	outside	4.44974	2.97007
KW_BSA 05	338	3.45184	0.0752032	outside	4.44224	2.9928
KW_BSA 05	338	3.45202	0.0615279	outside	4.44224	2.97921
KW_BSA 05	338	3.45236	0.0903688	outside	4.43063	2.98694
KW_BSA 05	338	3.45271	0.159405	outside	4.42075	2.98351
KW_BSA 05	338	3.45288	0.28909	outside	4.41411	2.98187
KW_BSA 05	338	3.45323	0.148999	outside	4.45221	2.99027
KW_BSA 05	338	3.45357	0.0337631	outside	4.46791	2.95919
KW_BSA 05	338	3.45392	0.0549691	outside	4.46031	2.94896
KW_BSA 05	338	3.45426	0.0576476	outside	4.46031	2.9711
KW_BSA 05	338	3.45444	0.0460996	outside	4.45086	2.95006
KW_BSA 05	338	3.45495	0.0496026	outside	4.46205	2.96049
KW_BSA 05	338	3.4553	0.053553	outside	4.44264	2.96825
KW_BSA 05	338	3.45547	0.0376065	outside	4.45429	2.9669
KW_BSA 05	338	3.45582	0.0552842	outside	4.46225	2.96887
KW_BSA 05	338	3.45616	0.0863143	outside	4.46225	2.96887
KW_BSA 05	338	3.45651	0.120226	outside	4.45326	2.97198
KW_BSA 05	338	3.45685	0.295937	outside	4.43199	2.98427
KW_BSA 05	338	3.45703	0.210743	outside	4.44101	2.95613
KW_BSA 05	338	3.45737	0.319654	outside	4.43771	2.9695
KW_BSA 05	338	3.45772	0.378433	outside	4.44641	2.97165
KW_BSA 05	338	3.45806	0.22625	outside	4.47161	2.94983
KW_BSA 05	338	3.45841	0.0669928	outside	4.49697	2.96791
KW_BSA 05	338	3.45875	0.0515443	outside	4.50923	2.95942
KW_BSA 05	338	3.4591	0.097016	outside	4.50923	2.9745
KW_BSA 05	338	3.45944	0.130024	outside	4.52223	2.94636
KW_BSA 05	338	3.45962	0.0742283	outside	4.51064	2.96977
KW_BSA 05	338	3.45996	0.0989819	outside	4.51269	2.96623
KW_BSA 05	338	3.46031	0.189239	outside	4.51269	2.95168
KW_BSA 05	338	3.46049	0.0989533	outside	4.52681	2.96635
KW_BSA 05	338	3.46083	0.105472	outside	4.5358	2.97803
KW_BSA 05	338	3.46118	0.276824	outside	4.5298	3.00923
KW_BSA 05	338	3.46169	0.072116	outside	4.54172	2.96795
KW_BSA 05	338	3.4622	0.143587	outside	4.55248	2.98245
KW_BSA 05	338	3.46271	0.0562766	outside	4.55663	2.9501
KW_BSA 05	338	3.46305	0.0951541	outside	4.56969	2.95764
KW_BSA 05	338	3.46356	0.130691	outside	4.56471	2.93176
KW_BSA 05	338	3.46391	0.243341	outside	4.58296	2.94105
KW_BSA 05	338	3.46425	0.258859	outside	4.56049	2.92808
KW_BSA 05	338	3.4646	0.0781219	outside	4.53396	2.95681
KW_BSA 05	338	3.46494	0.150452	outside	4.53686	2.95178
KW_BSA 05	338	3.46529	0.0990539	outside	4.53115	2.9864
KW_BSA 05	338	3.4658	0.124145	outside	4.54428	2.9864
KW_BSA 05	338	3.46614	0.213065	outside	4.5221	2.97225
KW_BSA 05	350	3.5974	0.29019	inside	1.76495	1.70141
KW_BSA 05	350	3.59774	0.167086	inside	1.77474	1.72685
KW_BSA 05	350	3.59809	0.294026	inside	1.76944	1.72456
KW_BSA 05	350	3.59843	0.133823	inside	1.75132	1.7685
KW_BSA 05	350	3.59861	0.130402	inside	1.7596	1.76519
KW_BSA 05	350	3.60028	0.119269	inside	1.7958	1.76967
KW_BSA 05	350	3.60046	0.153941	inside	1.82049	1.78543
KW_BSA 05	350	3.6008	0.11272	inside	1.80099	1.78543
KW_BSA 05	350	3.60098	0.186507	inside	1.80182	1.78108
KW_BSA 05	350	3.60116	0.171152	inside	1.7718	1.77068
KW_BSA 05	350	3.6015	0.304032	inside	1.79391	1.80386
KW_BSA 05	350	3.60268	0.476787	inside	1.79864	1.79155
KW_BSA 05	350	3.60285	0.458044	inside	1.79943	1.77661
KW_BSA 05	350	3.6032	0.473963	inside	1.77829	1.77203
KW_BSA 05	350	3.60338	0.395854	inside	1.77415	1.75627
KW_BSA 05	350	3.60372	0.157827	inside	1.75481	1.71857
KW_BSA 05	350	3.60406	0.224112	inside	1.77906	1.72458
KW_BSA 05	350	3.60441	0.287611	inside	1.7767	1.71845
KW_BSA 05	350	3.60459	0.223672	inside	1.77369	1.70018
KW_BSA 05	350	3.60493	0.279559	inside	1.74203	1.68405
KW_BSA 05	350	3.60511	0.255857	inside	1.76447	1.67627
KW_BSA 05	350	3.60545	0.597555	inside	1.75417	1.64823
KW_BSA 05	350	3.6058	0.753797	inside	1.76132	1.65491
KW_BSA 05	350	3.60614	0.82231	inside	1.76875	1.671
KW_BSA 05	350	3.60632	0.65383	inside	1.75906	1.69738
KW_BSA 05	350	3.6065	0.35325	inside	1.76683	1.72874
KW_BSA 05	350	3.60668	0.275125	inside	1.78563	1.73124
KW_BSA 05	350	3.60685	0.350563	inside	1.78446	1.73732
KW_BSA 05	350	3.60703	0.284535	inside	1.7936	1.75314
KW_BSA 05	350	3.60721	0.105344	inside	1.81696	1.77933
KW_BSA 05	350	3.60755	0.132691	inside	1.83497	1.7615
KW_BSA 05	350	3.60873	0.621108	inside	1.84621	1.74203
KW_BSA 05	350	3.6089	0.4613	inside	1.83229	1.76176
KW_BSA 05	350	3.60908	0.0866161	inside	1.81959	1.80746
KW_BSA 05	350	3.60943	0.187818	inside	1.8398	1.81015
KW_BSA 05	350	3.6096	0.229714	inside	1.83732	1.80154
KW_BSA 05	350	3.60995	0.201146	inside	1.82348	1.80339
KW_BSA 05	350	3.61029	0.26123	inside	1.80423	1.79386
KW_BSA 05	350	3.61047	0.264006	inside	1.80071	1.83653
KW_BSA 05	350	3.61064	0.163282	inside	1.80266	1.80942
KW_BSA 05	350	3.61115	0.193621	inside	1.78949	1.80486
KW_BSA 05	350	3.61133	0.265861	inside	1.7845	1.80313
KW_BSA 05	350	3.61168	0.450083	inside	1.7773	1.81334
KW_BSA 05	350	3.61202	0.729973	inside	1.75529	1.80661
KW_BSA 05	350	3.6122	1.03811	inside	1.75109	1.80297
KW_BSA 05	350	3.61238	1.54595	inside	1.74611	1.7978
KW_BSA 05	350	3.61255	1.68382	inside	1.7694	1.8131
KW_BSA 05	350	3.61273	1.02093	inside	1.79941	1.78607
KW_BSA 05	350	3.61291	0.621364	inside	1.83866	1.78423
KW_BSA 05	350	3.61325	0.4323	inside	1.87339	1.76677
KW_BSA 05	350	3.61343	0.124668	inside	1.86722	1.73779
KW_BSA 05	350	3.61361	0.04067	inside	1.868	1.72022
KW_BSA 05	350	3.61378	0.0538109	inside	1.8748	1.71551
KW_BSA 05	350	3.61413	0.0590611	inside	1.8679	1.71038
KW_BSA 05	350	3.61431	0.101167	inside	1.87055	1.69894
KW_BSA 05	350	3.61465	0.164573	inside	1.86856	1.69779
KW_BSA 05	350	3.61483	0.194058	inside	1.8636	1.70147
KW_BSA 05	350	3.61518	0.084758	inside	1.84569	1.7325
KW_BSA 05	350	3.61535	0.10259	inside	1.85097	1.72335
KW_BSA 05	350	3.6157	0.202776	inside	1.86058	1.72335
KW_BSA 05	350	3.61588	0.247611	inside	1.84863	1.70561
KW_BSA 05	350	3.61622	0.354418	inside	1.85976	1.71662
KW_BSA 05	350	3.61657	0.309867	inside	1.85152	1.73609
KW_BSA 05	350	3.61691	0.222169	inside	1.83234	1.74716
KW_BSA 05	350	3.61726	0.189328	inside	1.80726	1.72854
KW_BSA 05	350	3.61743	0.302403	inside	1.82331	1.73878
KW_BSA 05	350	3.61778	0.082782	inside	1.7863	1.75829
KW_BSA 05	350	3.61796	0.123701	inside	1.77647	1.75148
KW_BSA 05	350	3.6183	0.274282	inside	1.76769	1.74387
KW_BSA 05	350	3.61864	0.35364	inside	1.77766	1.74172
KW_BSA 05	350	3.61899	0.0816938	inside	1.80789	1.7708
KW_BSA 05	350	3.61917	0.154928	inside	1.8068	1.76132
KW_BSA 05	350	3.61934	0.197406	inside	1.82489	1.78012
KW_BSA 05	350	3.61969	0.3459	inside	1.78233	1.78012
KW_BSA 05	350	3.61987	0.27586	inside	1.80785	1.7925
KW_BSA 05	350	3.62021	0.326636	inside	1.82607	1.78724
KW_BSA 05	350	3.62039	0.267665	inside	1.82607	1.77309
KW_BSA 05	350	3.62073	0.127064	inside	1.80584	1.74344
KW_BSA 05	350	3.62091	0.183254	inside	1.8092	1.7415
KW_BSA 05	350	3.62109	0.147356	inside	1.8312	1.73478
KW_BSA 05	350	3.62127	0.306468	inside	1.84815	1.73282
KW_BSA 05	350	3.62144	0.330049	inside	1.83896	1.73426
KW_BSA 05	350	3.62179	0.234224	inside	1.8041	1.75073
KW_BSA 05	350	3.62197	0.303297	inside	1.79704	1.74258
KW_BSA 05	350	3.62214	0.619517	inside	1.77137	1.73369
KW_BSA 05	350	3.62232	0.554963	inside	1.78742	1.72751
KW_BSA 05	350	3.62266	0.352331	inside	1.81665	1.74698
KW_BSA 05	350	3.62284	0.336061	inside	1.83534	1.75402
KW_BSA 05	350	3.62302	0.310867	inside	1.83774	1.74157
KW_BSA 05	350	3.62337	0.314005	inside	1.85243	1.72885
KW_BSA 05	350	3.62354	0.179709	inside	1.86387	1.69139
KW_BSA 05	350	3.62372	0.256239	inside	1.88573	1.69736
KW_BSA 05	350	3.6239	0.443766	inside	1.87645	1.68129
KW_BSA 05	350	3.62424	0.157618	inside	1.86684	1.72817
KW_BSA 05	350	3.62459	0.232142	inside	1.84677	1.70567
KW_BSA 05	350	3.62493	0.151997	inside	1.84378	1.72636
KW_BSA 05	350	3.62511	0.133594	inside	1.85167	1.74275
KW_BSA 05	350	3.62545	0.202909	inside	1.8536	1.74386
KW_BSA 05	350	3.6258	0.415693	inside	1.8604	1.72914
KW_BSA 05	350	3.62614	0.465145	inside	1.85511	1.74134
KW_BSA 05	350	3.62649	0.197025	inside	1.8276	1.75867
KW_BSA 05	350	3.62666	0.204244	inside	1.82102	1.76247
KW_BSA 05	350	3.62684	0.183983	inside	1.80892	1.75722
KW_BSA 05	350	3.62702	0.181833	inside	1.80159	1.76674
KW_BSA 05	350	3.6272	0.0618139	inside	1.77663	1.77437
KW_BSA 05	350	3.62737	0.120371	inside	1.7665	1.78753
KW_BSA 05	350	3.62755	0.0653188	inside	1.75695	1.75995
KW_BSA 05	350	3.62906	0.217075	inside	1.77398	1.7393
KW_BSA 05	350	3.6294	0.102343	inside	1.77398	1.76808
KW_BSA 05	350	3.62958	0.126426	inside	1.78855	1.78701
KW_BSA 05	350	3.62993	0.20731	inside	1.78946	1.78701
KW_BSA 05	350	3.63027	0.142418	inside	1.77644	1.76948
KW_BSA 05	350	3.63045	0.249978	inside	1.79423	1.75407
KW_BSA 05	350	3.63062	0.239608	inside	1.78188	1.75835
KW_BSA 05	350	3.6308	0.425017	inside	1.77019	1.79017
KW_BSA 05	350	3.63098	0.141767	inside	1.76503	1.75444
KW_BSA 05	350	3.63116	0.253528	inside	1.76356	1.73152
KW_BSA 05	350	3.63133	0.192736	inside	1.7498	1.74498
KW_BSA 05	350	3.63168	0.233775	inside	1.74643	1.7801
KW_BSA 05	350	3.63186	0.21923	inside	1.74423	1.75603
KW_BSA 05	350	3.6322	0.56654	inside	1.74013	1.72764
KW_BSA 05	350	3.63255	0.645224	inside	1.76454	1.73556
KW_BSA 05	350	3.63272	0.368914	inside	1.75136	1.76448
KW_BSA 05	350	3.6329	0.136753	inside	1.77261	1.78748
KW_BSA 05	350	3.63308	0.0430926	inside	1.76618	1.81198
KW_BSA 05	350	3.63326	0.0635874	inside	1.77228	1.80934
KW_BSA 05	350	3.6336	0.100944	inside	1.76967	1.81928
KW_BSA 05	350	3.63395	0.186616	inside	1.77782	1.8182
KW_BSA 05	350	3.63429	0.15835	inside	1.76049	1.80979
KW_BSA 05	350	3.63464	0.274473	inside	1.74612	1.803
KW_BSA 05	350	3.63481	0.369217	inside	1.77986	1.79769
KW_BSA 05	350	3.63516	0.781179	inside	1.77677	1.76033
KW_BSA 05	350	3.6355	0.312814	inside	1.74854	1.79701
KW_BSA 05	350	3.63568	0.515408	inside	1.73133	1.78211
KW_BSA 05	350	3.63603	0.263329	inside	1.72404	1.81442
KW_BSA 05	350	3.63637	0.338885	inside	1.73251	1.82175
KW_BSA 05	350	3.63655	0.22166	inside	1.74528	1.84388
KW_BSA 05	350	3.63673	0.168956	inside	1.73326	1.85777
KW_BSA 05	350	3.6369	0.149791	inside	1.72084	1.88543
KW_BSA 05	350	3.63708	0.209756	inside	1.72781	1.88716
KW_BSA 05	350	3.63726	0.256452	inside	1.72453	1.88148
KW_BSA 05	350	3.6376	0.232292	inside	1.70364	1.84982
KW_BSA 05	350	3.63928	0.216072	inside	1.74782	1.84982
KW_BSA 05	350	3.63945	0.268591	inside	1.73841	1.84538
KW_BSA 05	350	3.63963	0.347416	inside	1.73185	1.83401
KW_BSA 05	350	3.63981	0.55842	inside	1.74729	1.85312
KW_BSA 05	350	3.63998	0.609397	inside	1.74153	1.83814
KW_BSA 05	350	3.64016	0.209187	inside	1.7715	1.80786
KW_BSA 05	350	3.64051	0.12445	inside	1.76126	1.76648
KW_BSA 05	350	3.64085	0.15497	inside	1.76789	1.78656
KW_BSA 05	350	3.6412	0.364302	inside	1.79307	1.79141
KW_BSA 05	350	3.64137	0.351923	inside	1.78088	1.78653
KW_BSA 05	350	3.64155	0.328577	inside	1.76473	1.78318
KW_BSA 05	350	3.6419	0.434909	inside	1.75977	1.78031
KW_BSA 05	350	3.64207	0.490741	inside	1.76044	1.76974
KW_BSA 05	350	3.64242	0.62407	inside	1.74288	1.77207
KW_BSA 05	350	3.6426	0.644026	inside	1.73859	1.75968
KW_BSA 05	350	3.64277	0.655993	inside	1.74778	1.74022
KW_BSA 05	350	3.64295	0.343136	inside	1.71625	1.71797
KW_BSA 05	350	3.64313	0.249503	inside	1.71754	1.69786
KW_BSA 05	350	3.64497	0.59528	inside	1.71221	1.6817
KW_BSA 05	350	3.64514	0.33246	inside	1.69547	1.65272
KW_BSA 05	350	3.64532	0.356323	inside	1.67007	1.61271
KW_BSA 05	350	3.6455	0.258074	inside	1.68682	1.61996
KW_BSA 05	350	3.64584	0.127999	inside	1.73225	1.62498
KW_BSA 05	350	3.64619	0.0941954	inside	1.71017	1.63591
KW_BSA 05	350	3.64637	0.206909	inside	1.7043	1.62574
KW_BSA 05	350	3.64671	0.108865	inside	1.73916	1.64221
KW_BSA 05	350	3.64722	0.115485	inside	1.7216	1.64455
KW_BSA 05	350	3.6474	0.163333	inside	1.71784	1.64672
KW_BSA 05	350	3.64774	0.123995	inside	1.71486	1.67773
KW_BSA 05	350	3.64792	0.213538	inside	1.71832	1.68612
KW_BSA 05	350	3.6481	0.150309	inside	1.71645	1.66014
KW_BSA 05	350	3.64844	0.231345	inside	1.71914	1.67414
KW_BSA 05	350	3.64879	0.330297	inside	1.71631	1.66269
KW_BSA 05	350	3.64913	0.11914	inside	1.76446	1.66556
KW_BSA 05	350	3.65031	0.134704	inside	1.75968	1.64077
KW_BSA 05	350	3.65048	0.108622	inside	1.76588	1.61778
KW_BSA 05	350	3.65083	0.140483	inside	1.77412	1.61493
KW_BSA 05	350	3.65117	0.123078	inside	1.77215	1.62858
KW_BSA 05	350	3.65152	0.156208	inside	1.76965	1.63578
KW_BSA 05	350	3.65186	0.140671	inside	1.77645	1.65091
KW_BSA 05	350	3.65271	0.312274	inside	1.77736	1.64618
KW_BSA 05	350	3.65288	0.242648	inside	1.79446	1.6521
KW_BSA 05	350	3.65306	0.0908327	inside	1.82971	1.64687
KW_BSA 05	350	3.65341	0.235577	inside	1.84738	1.66078
KW_BSA 05	350	3.65375	0.10029	inside	1.81397	1.655
KW_BSA 05	350	3.6541	0.17229	inside	1.82179	1.65349
KW_BSA 05	350	3.65427	0.354541	inside	1.81937	1.67444
KW_BSA 05	350	3.65445	0.289087	inside	1.82077	1.6575
KW_BSA 05	350	3.6548	0.195058	inside	1.80073	1.63822
KW_BSA 05	350	3.65514	0.245095	inside	1.78085	1.61691
KW_BSA 05	350	3.65549	0.315194	inside	1.78521	1.61368
KW_BSA 05	350	3.65583	0.197151	inside	1.80731	1.60779
KW_BSA 05	350	3.65618	0.224974	inside	1.81408	1.61049
KW_BSA 05	350	3.65652	0.25969	inside	1.82232	1.61335
KW_BSA 05	350	3.6567	0.199473	inside	1.83695	1.60888
KW_BSA 05	350	3.65704	0.337454	inside	1.83806	1.58389
KW_BSA 05	350	3.65739	0.401366	inside	1.84582	1.59136
KW_BSA 05	350	3.65757	0.279044	outside	1.87049	1.59563
KW_BSA 05	350	3.65774	0.182382	inside	1.87753	1.61758
KW_BSA 05	350	3.65792	0.300978	inside	1.8878	1.65316
KW_BSA 05	350	3.6581	0.19459	inside	1.88578	1.63565
KW_BSA 05	350	3.65844	0.125777	inside	1.88578	1.60275
KW_BSA 05	350	3.65862	0.129081	inside	1.87648	1.62424
KW_BSA 05	350	3.6588	0.144873	inside	1.88017	1.61784
KW_BSA 05	350	3.65914	0.221482	inside	1.87498	1.61913
KW_BSA 05	350	3.65949	0.188178	inside	1.85307	1.60366
KW_BSA 05	350	3.65983	0.185776	outside	1.86526	1.56671
KW_BSA 05	350	3.66001	0.274379	outside	1.88026	1.5771
KW_BSA 05	350	3.66019	0.220995	outside	1.85066	1.57466
KW_BSA 05	350	3.66037	0.271004	outside	1.85263	1.57808
KW_BSA 05	350	3.66071	0.268272	outside	1.8665	1.59009
KW_BSA 05	350	3.66106	0.157651	inside	1.86043	1.61462
KW_BSA 05	350	3.6614	0.245376	inside	1.86901	1.61462
KW_BSA 05	350	3.66175	0.349305	inside	1.8674	1.61462
KW_BSA 05	350	3.66209	0.474166	inside	1.84859	1.61212
KW_BSA 05	350	3.66227	0.207591	inside	1.83223	1.64045
KW_BSA 05	350	3.66245	0.140757	inside	1.82796	1.65969
KW_BSA 05	350	3.66312	0.117798	inside	1.84563	1.6736
KW_BSA 05	350	3.6633	0.116591	inside	1.84648	1.68979
KW_BSA 05	350	3.66365	0.208598	inside	1.8605	1.70714
KW_BSA 05	350	3.66399	0.353666	inside	1.85597	1.71185
KW_BSA 05	350	3.66434	0.215789	inside	1.84328	1.68499
KW_BSA 05	350	3.66468	0.135645	inside	1.84142	1.6495
KW_BSA 05	350	3.66486	0.194737	inside	1.84785	1.67401
KW_BSA 05	350	3.66504	0.20805	inside	1.84587	1.66374
KW_BSA 05	350	3.66538	0.0454998	inside	1.87146	1.62385
KW_BSA 05	350	3.66805	0.17237	inside	1.85567	1.63437
KW_BSA 05	350	3.66856	0.0718025	inside	1.86197	1.60163
KW_BSA 05	350	3.66891	0.110676	outside	1.85976	1.59397
KW_BSA 05	350	3.66925	0.247935	inside	1.83929	1.56206
KW_BSA 05	350	3.67076	0.303188	outside	1.85605	1.57476
KW_BSA 05	350	3.6711	0.145944	outside	1.88408	1.59343
KW_BSA 05	350	3.67145	0.178962	outside	1.87875	1.5974
KW_BSA 05	350	3.67179	0.119292	inside	1.88392	1.61404
KW_BSA 05	350	3.67214	0.0421209	inside	1.88273	1.63681
KW_BSA 05	350	3.67248	0.0670473	inside	1.87873	1.63266
KW_BSA 05	350	3.67283	0.103214	inside	1.86637	1.63266
KW_BSA 05	350	3.673	0.0559574	inside	1.8775	1.64739
KW_BSA 05	350	3.67335	0.0655011	inside	1.8775	1.65786
KW_BSA 05	350	3.67369	0.125405	inside	1.87944	1.65227
KW_BSA 05	350	3.67404	0.0966523	inside	1.85992	1.65903
KW_BSA 05	350	3.67422	0.150516	inside	1.87242	1.66521
KW_BSA 05	350	3.67456	0.206267	inside	1.86866	1.66087
KW_BSA 05	350	3.67607	0.336126	inside	1.85675	1.6815
KW_BSA 05	350	3.67624	0.323535	inside	1.84353	1.66775
KW_BSA 05	350	3.67659	0.557053	inside	1.84668	1.65865
KW_BSA 05	350	3.67693	0.788296	inside	1.82492	1.64249
KW_BSA 05	350	3.67711	1.00526	inside	1.82673	1.64877
KW_BSA 05	350	3.67746	0.772658	inside	1.7899	1.67227
KW_BSA 05	350	3.67763	0.801666	inside	1.79866	1.68491
KW_BSA 05	350	3.67798	0.398743	inside	1.80278	1.72534
KW_BSA 05	350	3.67815	0.212635	inside	1.79801	1.75013
KW_BSA 05	350	3.67833	0.199032	inside	1.81176	1.77395
KW_BSA 05	350	3.67867	0.152015	inside	1.78444	1.76212
KW_BSA 05	350	3.67902	0.192461	inside	1.78693	1.76932
KW_BSA 05	350	3.67953	0.302897	inside	1.7532	1.78568
KW_BSA 05	350	3.67987	0.326404	inside	1.78613	1.77427
KW_BSA 05	350	3.68022	0.358718	inside	1.79314	1.80261
KW_BSA 05	350	3.6804	0.649357	inside	1.79314	1.8392
KW_BSA 05	350	3.68057	0.73773	inside	1.7938	1.82897
KW_BSA 05	350	3.68092	0.553096	inside	1.76121	1.80573
KW_BSA 05	350	3.6811	0.269325	inside	1.75518	1.77094
KW_BSA 05	350	3.68144	0.429864	inside	1.75358	1.77094
KW_BSA 05	350	3.68179	0.422472	inside	1.75725	1.74864
KW_BSA 05	350	3.68213	0.379321	inside	1.77774	1.71961
KW_BSA 05	350	3.68231	0.222742	inside	1.80581	1.73582
KW_BSA 05	350	3.68249	0.458009	inside	1.8359	1.73209
KW_BSA 05	350	3.68266	0.459922	inside	1.82385	1.74858
KW_BSA 05	350	3.68301	0.350441	inside	1.79984	1.74264
KW_BSA 05	350	3.68319	0.466719	inside	1.77867	1.76205
KW_BSA 05	350	3.68336	0.266083	inside	1.77117	1.73932
KW_BSA 05	350	3.68371	0.112935	inside	1.7663	1.70978
KW_BSA 05	350	3.68388	0.168501	inside	1.77994	1.70259
KW_BSA 05	350	3.68423	0.242046	inside	1.77846	1.70174
KW_BSA 05	350	3.68458	0.382083	inside	1.77573	1.69388
KW_BSA 05	350	3.68492	0.407527	inside	1.73886	1.72125
KW_BSA 05	350	3.6851	0.196707	inside	1.72594	1.67969
KW_BSA 05	350	3.68528	0.479572	inside	1.73639	1.6616
KW_BSA 05	350	3.68545	0.198933	inside	1.72754	1.70757
KW_BSA 05	350	3.68563	0.202424	inside	1.73737	1.70189
KW_BSA 05	350	3.68597	0.292309	inside	1.74012	1.70094
KW_BSA 05	350	3.68632	0.562779	inside	1.72872	1.70094
KW_BSA 05	350	3.6865	0.89874	inside	1.72417	1.70251
KW_BSA 05	350	3.68667	0.984883	inside	1.73798	1.71384
KW_BSA 05	350	3.68685	0.835078	inside	1.75771	1.70859
KW_BSA 05	350	3.68703	0.511889	inside	1.78019	1.69412
KW_BSA 05	350	3.68721	0.233398	inside	1.8042	1.68205
KW_BSA 05	350	3.68739	0.11401	inside	1.82711	1.67323
KW_BSA 05	350	3.68756	0.214863	inside	1.84563	1.67781
KW_BSA 05	350	3.68774	0.327036	inside	1.83954	1.66374
KW_BSA 05	350	3.68792	0.211582	inside	1.81807	1.67768
KW_BSA 05	350	3.68809	0.437451	inside	1.81112	1.70897
KW_BSA 05	350	3.68827	0.301854	inside	1.81306	1.66533
KW_BSA 05	350	3.68845	0.540873	inside	1.79791	1.68107
KW_BSA 05	350	3.68863	0.427767	inside	1.84082	1.69306
KW_BSA 05	350	3.6888	0.725162	inside	1.84786	1.64838
KW_BSA 05	350	3.68898	0.742658	inside	1.8364	1.65689
KW_BSA 05	350	3.68916	0.404878	inside	1.80865	1.67987
KW_BSA 05	350	3.68934	0.483539	inside	1.80959	1.68801
KW_BSA 05	350	3.68951	0.139499	inside	1.81282	1.73087
KW_BSA 05	350	3.68986	0.285041	inside	1.81867	1.72884
KW_BSA 05	350	3.69004	0.827381	inside	1.81163	1.77155
KW_BSA 05	350	3.69021	0.186407	inside	1.81831	1.72527
KW_BSA 05	350	3.69039	0.308596	inside	1.81926	1.73022
KW_BSA 05	350	3.69057	0.208062	inside	1.83151	1.71879
KW_BSA 05	350	3.69074	0.18172	inside	1.8403	1.71118
KW_BSA 05	350	3.69092	0.240737	inside	1.85123	1.71118
KW_BSA 05	350	3.69127	0.271611	inside	1.84808	1.70208
KW_BSA 05	350	3.69144	0.341543	inside	1.84808	1.69583
KW_BSA 05	350	3.69162	0.335605	inside	1.82381	1.68347
KW_BSA 05	350	3.6918	0.34455	inside	1.81965	1.66186
KW_BSA 05	350	3.69198	0.230344	inside	1.83972	1.63936
KW_BSA 05	350	3.69215	0.0380725	inside	1.86184	1.65979
KW_BSA 05	350	3.6925	0.0766926	inside	1.85994	1.66636
KW_BSA 05	350	3.69268	0.0600712	inside	1.8723	1.66636
KW_BSA 05	350	3.69285	0.0881817	inside	1.88405	1.66636
KW_BSA 05	350	3.6932	0.175903	inside	1.88014	1.67313
KW_BSA 05	350	3.69354	0.040264	inside	1.87383	1.63601
KW_BSA 05	350	3.69389	0.0259656	inside	1.86395	1.63944
KW_BSA 05	350	3.69423	0.04534	inside	1.85975	1.6358
KW_BSA 05	350	3.69441	0.0452304	inside	1.86454	1.64134
KW_BSA 05	350	3.69475	0.0507923	inside	1.86105	1.6474
KW_BSA 05	350	3.69543	0.100152	inside	1.85409	1.64338
KW_BSA 05	350	3.69561	0.134171	inside	1.84697	1.64812
KW_BSA 05	350	3.69596	0.182991	inside	1.84085	1.66477
KW_BSA 05	350	3.6963	0.138558	inside	1.85935	1.66646
KW_BSA 05	350	3.69665	0.223308	inside	1.85582	1.67665
KW_BSA 05	350	3.69782	0.26482	inside	1.87197	1.67517
KW_BSA 05	350	3.69817	0.175199	inside	1.88849	1.66003
KW_BSA 05	350	3.69868	0.197005	inside	1.89743	1.65383
KW_BSA 05	350	3.69902	0.115345	outside	1.91928	1.64786
KW_BSA 05	350	3.69937	0.135643	outside	1.9272	1.64511
KW_BSA 05	350	3.69971	0.233669	outside	1.92939	1.6337
KW_BSA 05	350	3.70022	0.33385	outside	1.92277	1.66814
KW_BSA 05	350	3.70074	0.126017	outside	1.96289	1.66511
KW_BSA 05	350	3.70108	0.153714	outside	1.9651	1.65746
KW_BSA 05	350	3.70159	0.244387	outside	1.96242	1.65052
KW_BSA 05	350	3.70194	0.308495	outside	1.96809	1.64806
KW_BSA 05	350	3.70228	0.514629	outside	1.97169	1.62517
KW_BSA 05	350	3.70263	0.426251	outside	1.9801	1.647
KW_BSA 05	350	3.70297	0.375973	outside	1.99475	1.65828
KW_BSA 05	350	3.70332	0.241207	outside	2.02159	1.66344
KW_BSA 05	350	3.70349	0.16165	outside	2.04908	1.66344
KW_BSA 05	350	3.70367	0.0740496	outside	2.05749	1.68527
KW_BSA 05	350	3.70401	0.0679077	outside	2.03974	1.68912
KW_BSA 05	350	3.70436	0.0878675	outside	2.0467	1.69313
KW_BSA 05	350	3.70487	0.130389	outside	2.06306	1.72147
KW_BSA 05	350	3.70521	0.0860222	outside	2.03284	1.71919
KW_BSA 05	350	3.70573	0.150967	outside	2.0305	1.7273
KW_BSA 05	350	3.70607	0.148707	outside	2.03668	1.71927
KW_BSA 05	350	3.70658	0.100366	outside	2.02753	1.69191
KW_BSA 05	350	3.70892	0.167653	outside	2.05099	1.69191
KW_BSA 05	350	3.70926	0.0694214	outside	2.04757	1.66233
KW_BSA 05	350	3.70961	0.0653366	outside	2.05614	1.66233
KW_BSA 05	350	3.70995	0.0279473	outside	2.07015	1.65101
KW_BSA 05	350	3.71013	0.0326639	outside	2.07734	1.64962
KW_BSA 05	350	3.71048	0.041096	outside	2.07335	1.65377
KW_BSA 05	350	3.71082	0.0741252	outside	2.06635	1.65377
KW_BSA 05	350	3.71117	0.0950518	outside	2.07228	1.66697
KW_BSA 05	350	3.71151	0.143932	outside	2.10638	1.67468
KW_BSA 05	350	3.71169	0.080831	outside	2.07962	1.67468
KW_BSA 05	350	3.71602	0.395767	outside	2.08085	1.65981
KW_BSA 05	350	3.71619	0.28754	outside	2.07309	1.62845
KW_BSA 05	350	3.71654	0.972045	outside	2.05745	1.58332
KW_BSA 05	350	3.71672	0.417664	outside	2.06376	1.62044
KW_BSA 05	350	3.71689	0.16053	outside	2.06042	1.64932
KW_BSA 05	350	3.71707	0.3061	outside	2.05721	1.64653
KW_BSA 05	350	3.71725	0.091314	outside	2.0826	1.67585
KW_BSA 05	350	3.71776	0.114271	outside	2.06969	1.701
KW_BSA 05	350	3.7181	0.180364	outside	2.0597	1.69908
KW_BSA 05	350	3.71828	0.096657	outside	2.06109	1.68215
KW_BSA 05	350	3.71846	0.0899248	outside	2.06532	1.67116
KW_BSA 05	350	3.71863	0.210675	outside	2.05153	1.67116
KW_BSA 05	350	3.71881	0.197606	outside	2.06572	1.68481
KW_BSA 05	350	3.71916	0.0652807	outside	2.09536	1.66648
KW_BSA 05	350	3.7195	0.162051	outside	2.09536	1.67723
KW_BSA 05	350	3.71968	0.175598	outside	2.09107	1.66981
KW_BSA 05	350	3.71986	0.0771082	outside	2.07082	1.64474
KW_BSA 05	350	3.7202	0.144207	outside	2.07082	1.64474
KW_BSA 05	350	3.72038	0.0693264	outside	2.09241	1.65643
KW_BSA 05	350	3.72072	0.120094	outside	2.09899	1.66023
KW_BSA 05	350	3.7209	0.189795	outside	2.10138	1.6623
KW_BSA 05	350	3.72125	0.185735	outside	2.10216	1.64473
KW_BSA 05	350	3.72159	0.138883	outside	2.06629	1.61605
KW_BSA 05	350	3.72194	0.0971114	outside	2.08117	1.63324
KW_BSA 05	350	3.72211	0.134321	outside	2.09367	1.63157
KW_BSA 05	350	3.72246	0.335614	outside	2.08952	1.59922
KW_BSA 05	350	3.7228	0.111911	outside	2.07628	1.64179
KW_BSA 05	350	3.72315	0.19454	outside	2.08353	1.62923
KW_BSA 05	350	3.72333	0.406736	outside	2.06804	1.61216
KW_BSA 05	350	3.72367	0.167263	outside	2.09274	1.64487
KW_BSA 05	350	3.72418	0.138678	outside	2.09041	1.66504
KW_BSA 05	350	3.72469	0.214986	outside	2.09164	1.67359
KW_BSA 05	350	3.72504	0.308212	outside	2.08978	1.70907
KW_BSA 05	350	3.72521	0.322632	outside	2.09048	1.69571
KW_BSA 05	350	3.72556	0.479434	outside	2.08266	1.69571
KW_BSA 05	350	3.72574	0.593809	outside	2.04479	1.69571
KW_BSA 05	350	3.72591	0.520772	outside	2.06495	1.68407
KW_BSA 05	350	3.72825	0.904333	outside	2.05749	1.64013
KW_BSA 05	350	3.72843	0.845985	outside	2.09346	1.64532
KW_BSA 05	350	3.7286	0.475566	outside	2.09773	1.61078
KW_BSA 05	350	3.72895	0.196336	outside	2.11399	1.56962
KW_BSA 05	350	3.72912	0.188592	outside	2.13293	1.53682
KW_BSA 05	350	3.7293	0.208268	outside	2.13166	1.5434
KW_BSA 05	350	3.73048	0.43294	outside	2.10953	1.54724
KW_BSA 05	350	3.73065	0.470896	outside	2.13204	1.5575
KW_BSA 05	350	3.73083	0.241264	outside	2.12774	1.58484
KW_BSA 05	350	3.73101	0.229193	outside	2.12373	1.59641
KW_BSA 05	350	3.73119	0.200809	outside	2.11385	1.60497
KW_BSA 05	350	3.73136	0.299392	outside	2.11385	1.60049
KW_BSA 05	350	3.73171	0.200047	outside	2.07176	1.60923
KW_BSA 05	350	3.73189	0.247821	outside	2.09234	1.59036
KW_BSA 05	350	3.73223	0.38624	outside	2.0947	1.59172
KW_BSA 05	350	3.73258	0.687046	outside	2.07319	1.58077
KW_BSA 05	350	3.73275	0.380509	outside	2.05184	1.61773
KW_BSA 05	350	3.7331	0.483699	outside	2.05324	1.63467
KW_BSA 05	350	3.73327	0.548044	outside	2.06282	1.64889
KW_BSA 05	350	3.73362	1.07046	outside	2.08177	1.6817
KW_BSA 05	350	3.7338	0.727509	outside	2.09653	1.65614
KW_BSA 05	350	3.73397	0.799981	outside	2.11244	1.64696
KW_BSA 05	350	3.73415	0.695542	outside	2.11114	1.62683
KW_BSA 05	350	3.73433	0.388729	outside	2.12699	1.59025
KW_BSA 05	350	3.7345	0.324994	outside	2.1146	1.56099
KW_BSA 05	350	3.73468	0.269492	outside	2.09499	1.59213
KW_BSA 05	350	3.73503	0.426702	outside	2.08297	1.58982
KW_BSA 05	350	3.7352	0.648134	outside	2.108	1.59271
KW_BSA 05	350	3.73538	0.669825	outside	2.08993	1.58376
KW_BSA 05	350	3.73556	0.405209	outside	2.10173	1.55311
KW_BSA 05	350	3.73574	0.145839	outside	2.08752	1.5106
KW_BSA 05	350	3.73591	0.195803	outside	2.07541	1.5106
KW_BSA 05	350	3.73609	0.201831	outside	2.0779	1.51921
KW_BSA 05	350	3.73627	0.309156	outside	2.05979	1.53097
KW_BSA 05	350	3.73644	0.0572772	outside	2.08852	1.54839
KW_BSA 05	350	3.73679	0.0753538	outside	2.09368	1.54938
KW_BSA 05	350	3.73714	0.135759	outside	2.09251	1.5433
KW_BSA 05	350	3.73731	0.246845	outside	2.09522	1.53238
KW_BSA 05	350	3.73749	0.291621	outside	2.10226	1.53726
KW_BSA 05	350	3.73784	0.263736	outside	2.09893	1.56613
KW_BSA 05	350	3.73801	0.443655	outside	2.12492	1.57963
KW_BSA 05	350	3.73819	0.423093	outside	2.10611	1.57311
KW_BSA 05	350	3.73854	0.759603	outside	2.07245	1.56016
KW_BSA 05	350	3.73871	0.844575	outside	2.09672	1.57252
KW_BSA 05	350	3.73889	2.01366	outside	2.11985	1.61259
KW_BSA 05	350	3.73907	1.5848	outside	2.08588	1.57853
KW_BSA 05	350	3.73924	1.17904	outside	2.12025	1.55372
KW_BSA 05	350	3.73942	0.740817	outside	2.11473	1.52123
KW_BSA 05	350	3.7396	0.193877	outside	2.1031	1.4787
KW_BSA 05	350	3.73977	0.100788	outside	2.10962	1.45611
KW_BSA 05	350	3.73995	0.130165	outside	2.11392	1.45611
KW_BSA 05	350	3.74013	0.207032	outside	2.10653	1.46037
KW_BSA 05	350	3.74031	0.245252	outside	2.11833	1.4722
KW_BSA 05	350	3.74065	0.466724	outside	2.10315	1.47334
KW_BSA 05	350	3.741	0.374936	outside	2.12008	1.46078
KW_BSA 05	350	3.74117	0.406124	outside	2.12854	1.45752
KW_BSA 05	350	3.74152	0.483182	outside	2.14873	1.45752
KW_BSA 05	350	3.74186	0.16776	outside	2.17446	1.41931
KW_BSA 05	350	3.74204	0.147416	outside	2.16732	1.40694
KW_BSA 05	350	3.74239	0.375932	outside	2.18546	1.40831
KW_BSA 05	350	3.74273	0.301532	outside	2.15336	1.39367
KW_BSA 05	350	3.74291	0.607762	outside	2.12059	1.3604
KW_BSA 05	350	3.74325	0.448606	outside	2.12333	1.39688
KW_BSA 05	350	3.7436	0.317067	outside	2.14388	1.41467
KW_BSA 05	350	3.74378	0.27759	outside	2.15838	1.42232
KW_BSA 05	350	3.74412	0.197775	outside	2.19646	1.42964
KW_BSA 05	350	3.7443	0.147004	outside	2.2003	1.41413
KW_BSA 05	350	3.74464	0.109679	outside	2.17705	1.40071
KW_BSA 05	350	3.74482	0.129567	outside	2.18301	1.38626
KW_BSA 05	350	3.745	0.151956	outside	2.17887	1.40203
KW_BSA 05	350	3.74518	0.214745	outside	2.18274	1.40873
KW_BSA 05	350	3.74552	0.181863	outside	2.19624	1.39002
KW_BSA 05	350	3.7457	0.251283	outside	2.20226	1.39002
KW_BSA 05	350	3.74604	0.542964	outside	2.20737	1.3564
KW_BSA 05	350	3.74639	0.676468	outside	2.22457	1.3713
KW_BSA 05	350	3.74673	1.10384	outside	2.2437	1.39338
KW_BSA 05	350	3.74691	0.581128	outside	2.21513	1.42225
KW_BSA 05	350	3.74708	0.308962	outside	2.18652	1.43099
KW_BSA 05	350	3.74726	0.118387	outside	2.15789	1.42336
KW_BSA 05	350	3.74761	0.149161	outside	2.14357	1.41162
KW_BSA 05	350	3.74795	0.271503	outside	2.13447	1.40964
KW_BSA 05	350	3.7483	0.511829	outside	2.12025	1.43427
KW_BSA 05	350	3.74847	0.466979	outside	2.13608	1.43427
KW_BSA 05	350	3.74865	0.523521	outside	2.14799	1.4377
KW_BSA 05	350	3.749	0.469372	outside	2.16441	1.42477
KW_BSA 05	350	3.74917	0.528744	outside	2.17764	1.42096
KW_BSA 05	350	3.74935	0.637742	outside	2.22334	1.42096
KW_BSA 05	350	3.74953	0.354182	outside	2.19992	1.40143
KW_BSA 05	350	3.75004	0.313658	outside	2.17644	1.38336
KW_BSA 05	350	3.75022	0.353267	outside	2.17513	1.37199
KW_BSA 05	350	3.75039	0.185571	outside	2.1829	1.33609
KW_BSA 05	350	3.75074	0.272729	outside	2.18758	1.33031
KW_BSA 05	350	3.75108	0.397612	outside	2.19194	1.3288
KW_BSA 05	350	3.75126	0.536246	outside	2.18143	1.33335
KW_BSA 05	350	3.75144	0.622472	outside	2.18714	1.33994
KW_BSA 05	350	3.75178	1.41588	outside	2.16206	1.32132
KW_BSA 05	350	3.75213	0.882678	outside	2.19219	1.35486
KW_BSA 05	350	3.75297	0.760348	outside	2.22601	1.37997
KW_BSA 05	350	3.75315	0.341356	outside	2.25187	1.40485
KW_BSA 05	350	3.75332	0.265306	outside	2.27411	1.41255
KW_BSA 05	350	3.7535	0.517883	outside	2.30681	1.39556
KW_BSA 05	350	3.75368	0.462203	outside	2.29996	1.44305
KW_BSA 05	350	3.75385	0.254405	outside	2.28409	1.42244
KW_BSA 05	350	3.75403	0.259611	outside	2.27329	1.42368
KW_BSA 05	350	3.75438	0.266278	outside	2.26882	1.41207
KW_BSA 05	350	3.75455	0.295003	outside	2.26634	1.40204
KW_BSA 05	350	3.7549	0.0745313	outside	2.22961	1.38387
KW_BSA 05	350	3.75524	0.138723	outside	2.23613	1.39516
KW_BSA 05	350	3.75559	0.250218	outside	2.24152	1.39649
KW_BSA 05	350	3.7566	0.143443	outside	2.20864	1.38021
KW_BSA 05	350	3.75677	0.117392	outside	2.18639	1.36309
KW_BSA 05	350	3.75695	0.157221	outside	2.19162	1.36853
KW_BSA 05	350	3.75713	0.28446	outside	2.19163	1.40355
KW_BSA 05	350	3.75747	0.0707312	outside	2.20035	1.36428
KW_BSA 05	350	3.75765	0.0848404	outside	2.20556	1.37029
KW_BSA 05	350	3.758	0.176811	outside	2.20975	1.38482
KW_BSA 05	350	3.75834	0.21687	outside	2.21854	1.37721
KW_BSA 05	350	3.75869	0.128017	outside	2.20991	1.35372
KW_BSA 05	350	3.75903	0.140205	outside	2.20012	1.33368
KW_BSA 05	350	3.75938	0.307422	outside	2.19518	1.31485
KW_BSA 05	350	3.75972	0.40172	outside	2.19269	1.32347
KW_BSA 05	350	3.7599	0.297592	outside	2.21425	1.33591
KW_BSA 05	350	3.76024	0.166765	outside	2.21611	1.37139
KW_BSA 05	350	3.76042	0.292866	outside	2.24849	1.37139
KW_BSA 05	350	3.76076	0.237166	outside	2.23313	1.37865
KW_BSA 05	350	3.76177	0.278189	outside	2.21142	1.40469
KW_BSA 05	350	3.76195	0.118783	outside	2.19593	1.38762
KW_BSA 05	350	3.76213	0.0274356	outside	2.17641	1.38085
KW_BSA 05	350	3.76247	0.0354948	outside	2.165	1.38085
KW_BSA 05	350	3.76265	0.0404634	outside	2.17094	1.38428
KW_BSA 05	350	3.76299	0.054639	outside	2.17593	1.38255
KW_BSA 05	350	3.76334	0.0832705	outside	2.17096	1.38542
KW_BSA 05	350	3.76368	0.102141	outside	2.17513	1.37579
KW_BSA 05	350	3.76403	0.170439	outside	2.15505	1.36298
KW_BSA 05	350	3.76454	0.346544	outside	2.14755	1.39545
KW_BSA 05	350	3.76488	0.332432	outside	2.16061	1.38791
KW_BSA 05	350	3.76523	0.157915	outside	2.18194	1.36382
KW_BSA 05	350	3.76557	0.138788	outside	2.20208	1.34945
KW_BSA 05	350	3.76575	0.201801	outside	2.21068	1.34648
KW_BSA 05	350	3.7661	0.331308	outside	2.20556	1.33762
KW_BSA 05	350	3.76644	0.408655	outside	2.20963	1.34466
KW_BSA 05	350	3.76679	0.407368	outside	2.21194	1.36067
KW_BSA 05	350	3.76713	0.396891	outside	2.20626	1.3749
KW_BSA 05	350	3.76748	0.176847	outside	2.17617	1.39329
KW_BSA 05	350	3.76782	0.224809	outside	2.16246	1.40007
KW_BSA 05	350	3.76817	0.304856	outside	2.15358	1.41986
KW_BSA 05	350	3.76835	0.145605	outside	2.18077	1.45609
KW_BSA 05	350	3.76869	0.121409	outside	2.18767	1.44415
KW_BSA 05	350	3.76903	0.182032	outside	2.181	1.44287
KW_BSA 05	350	3.76938	0.103779	outside	2.17231	1.41577
KW_BSA 05	350	3.76956	0.139465	outside	2.17231	1.41209
KW_BSA 05	350	3.7699	0.155921	outside	2.17937	1.42024
KW_BSA 05	350	3.77008	0.246802	outside	2.17828	1.42214
KW_BSA 05	350	3.77026	0.116067	outside	2.19798	1.40919
KW_BSA 05	350	3.7706	0.19247	outside	2.19798	1.3983
KW_BSA 05	350	3.77095	0.270315	outside	2.21147	1.39193
KW_BSA 05	350	3.77112	0.26387	outside	2.21976	1.40219
KW_BSA 05	350	3.7713	0.298666	outside	2.23888	1.41492
KW_BSA 05	350	3.77148	0.421187	outside	2.24693	1.44632
KW_BSA 05	350	3.77182	0.319146	outside	2.2161	1.44913
KW_BSA 05	350	3.77217	0.335299	outside	2.2184	1.42116
KW_BSA 05	350	3.77235	0.243947	outside	2.18174	1.43292
KW_BSA 05	350	3.77252	0.31917	outside	2.16739	1.42162
KW_BSA 05	350	3.77287	0.176049	outside	2.18536	1.39568
KW_BSA 05	350	3.77305	0.180495	outside	2.20209	1.37197
KW_BSA 05	350	3.77322	0.0858644	outside	2.21378	1.38885
KW_BSA 05	350	3.77357	0.0667486	outside	2.22551	1.40916
KW_BSA 05	350	3.77391	0.0682426	outside	2.21563	1.4006
KW_BSA 05	350	3.77459	0.0734083	outside	2.20215	1.40472
KW_BSA 05	350	3.77493	0.134683	outside	2.19592	1.40112
KW_BSA 05	350	3.77528	0.215714	outside	2.19592	1.40305
KW_BSA 05	350	3.77562	0.0731909	outside	2.2055	1.44176
KW_BSA 05	350	3.7758	0.124084	outside	2.19567	1.43495
KW_BSA 05	350	3.77615	0.0921207	outside	2.21996	1.4443
KW_BSA 05	350	3.77649	0.122995	outside	2.20554	1.42984
KW_BSA 05	350	3.77684	0.183874	outside	2.22044	1.44274
KW_BSA 05	350	3.77718	0.0823035	outside	2.24249	1.40125
KW_BSA 05	350	3.77752	0.0643143	outside	2.2397	1.42055
KW_BSA 05	350	3.7777	0.125575	outside	2.23632	1.42641
KW_BSA 05	350	3.77788	0.0784259	outside	2.20994	1.4003
KW_BSA 05	350	3.77905	0.131962	outside	2.21408	1.40508
KW_BSA 05	350	3.77973	0.122516	outside	2.23449	1.42411
KW_BSA 05	350	3.77991	0.266214	outside	2.25576	1.43928
KW_BSA 05	350	3.78009	0.188313	outside	2.24661	1.41192
KW_BSA 05	350	3.7806	0.122587	outside	2.21756	1.40772
KW_BSA 05	350	3.78094	0.132068	outside	2.21842	1.42104
KW_BSA 05	350	3.78129	0.229778	outside	2.22616	1.44213
KW_BSA 05	350	3.78163	0.245106	outside	2.21129	1.44642
KW_BSA 05	350	3.78198	0.242974	outside	2.20236	1.43783
KW_BSA 05	350	3.78249	0.420202	outside	2.20521	1.42959
KW_BSA 05	350	3.78266	0.250582	outside	2.18837	1.39557
KW_BSA 05	350	3.78284	0.21875	outside	2.1797	1.4156
KW_BSA 05	350	3.78302	0.315319	outside	2.16161	1.4344
KW_BSA 05	350	3.78336	0.3336	outside	2.18689	1.41082
KW_BSA 05	350	3.78371	0.432756	outside	2.18082	1.40932
KW_BSA 05	350	3.78405	0.279366	outside	2.16437	1.38082
KW_BSA 05	350	3.7844	0.203015	outside	2.13954	1.38527
KW_BSA 05	350	3.78474	0.280082	outside	2.10943	1.34735
KW_BSA 05	350	3.78492	0.0851536	outside	2.10943	1.38131
KW_BSA 05	350	3.78526	0.115243	outside	2.11601	1.3851
KW_BSA 05	350	3.78561	0.217247	outside	2.11319	1.39976
KW_BSA 05	350	3.78579	0.276706	outside	2.12985	1.40323
KW_BSA 05	350	3.78663	0.426343	outside	2.12557	1.3958
KW_BSA 05	350	3.78681	0.497335	outside	2.13314	1.38874
KW_BSA 05	350	3.78698	0.642182	outside	2.12803	1.3858
KW_BSA 05	350	3.78716	0.493862	outside	2.1069	1.36609
KW_BSA 05	350	3.78734	0.320913	outside	2.12369	1.34864
KW_BSA 05	350	3.78752	0.334666	outside	2.12369	1.33891
KW_BSA 05	350	3.7877	0.226396	outside	2.12785	1.3173
KW_BSA 05	350	3.78787	0.176576	outside	2.12431	1.28972
KW_BSA 05	350	3.78822	0.562322	outside	2.13627	1.26072
KW_BSA 05	350	3.78856	0.326714	outside	2.12445	1.28865
KW_BSA 05	350	3.78891	0.354679	outside	2.12117	1.30569
KW_BSA 05	350	3.78908	0.198893	outside	2.10344	1.34758
KW_BSA 05	350	3.78926	0.129145	outside	2.09767	1.31763
KW_BSA 05	350	3.78961	0.206419	outside	2.09899	1.329
KW_BSA 05	350	3.78978	0.379778	outside	2.08296	1.30978
KW_BSA 05	350	3.78996	0.613222	outside	2.09424	1.30001
KW_BSA 05	350	3.79014	0.211049	outside	2.12193	1.33517
KW_BSA 05	350	3.79031	0.220444	outside	2.10904	1.33765
KW_BSA 05	350	3.79066	0.275976	outside	2.09385	1.34517
KW_BSA 05	350	3.791	0.244205	outside	2.09469	1.36419
KW_BSA 05	350	3.79135	0.185507	outside	2.10565	1.40069
KW_BSA 05	350	3.79169	0.372218	outside	2.09062	1.38441
KW_BSA 05	350	3.79204	0.180371	outside	2.12527	1.39173
KW_BSA 05	350	3.79238	0.192926	outside	2.14982	1.36197
KW_BSA 05	350	3.79273	0.22613	outside	2.1683	1.3998
KW_BSA 05	350	3.79291	0.177919	outside	2.15634	1.39388
KW_BSA 05	350	3.79325	0.189451	outside	2.13238	1.40057
KW_BSA 05	350	3.7936	0.081761	outside	2.12704	1.37286
KW_BSA 05	350	3.79394	0.179706	outside	2.11493	1.37811
KW_BSA 05	350	3.79429	0.167498	outside	2.12563	1.36752
KW_BSA 05	350	3.79463	0.1719	outside	2.13877	1.34889
KW_BSA 05	350	3.79498	0.368186	outside	2.14119	1.32794
KW_BSA 05	350	3.79515	0.471657	outside	2.14617	1.3301
KW_BSA 05	350	3.7955	0.247524	outside	2.14104	1.36123
KW_BSA 05	350	3.79584	0.246181	outside	2.14897	1.37191
KW_BSA 05	350	3.79619	0.173481	outside	2.1501	1.39348
KW_BSA 05	350	3.79637	0.17238	outside	2.1293	1.40892
KW_BSA 05	350	3.79671	0.293124	outside	2.1293	1.40132
KW_BSA 05	350	3.79706	0.13542	outside	2.14933	1.42445
KW_BSA 05	350	3.7974	0.179716	outside	2.1559	1.43581
KW_BSA 05	350	3.79774	0.127206	outside	2.17698	1.41218
KW_BSA 05	350	3.79809	0.243894	outside	2.1857	1.45146
KW_BSA 05	350	3.79827	0.0470007	outside	2.19848	1.41827
KW_BSA 05	350	3.79861	0.057933	outside	2.18919	1.4022
KW_BSA 05	350	3.79896	0.0881113	outside	2.19647	1.41199
KW_BSA 05	350	3.7993	0.164089	outside	2.1605	1.41719
KW_BSA 05	350	3.79964	0.0873523	outside	2.1873	1.43265
KW_BSA 05	350	3.79982	0.0398039	outside	2.20809	1.42545
KW_BSA 05	350	3.80232	0.122567	outside	2.20675	1.39988
KW_BSA 05	350	3.8025	0.174466	outside	2.21204	1.431
KW_BSA 05	350	3.80285	0.198746	outside	2.20446	1.42266
KW_BSA 05	350	3.80319	0.0849102	outside	2.1964	1.38076
KW_BSA 05	350	3.80354	0.133483	outside	2.20496	1.37911
KW_BSA 05	350	3.80371	0.103594	outside	2.20897	1.39067
KW_BSA 05	350	3.80389	0.0738641	outside	2.19888	1.40315
KW_BSA 05	350	3.80407	0.0929713	outside	2.20114	1.40707
KW_BSA 05	350	3.80424	0.129342	outside	2.20999	1.40196
KW_BSA 05	350	3.80459	0.224476	outside	2.18383	1.40463
KW_BSA 05	350	3.80493	0.327819	outside	2.18383	1.40757
KW_BSA 05	350	3.80528	0.282385	outside	2.20173	1.42427
KW_BSA 05	350	3.80546	0.0918833	outside	2.23642	1.43351
KW_BSA 05	350	3.80713	0.24214	outside	2.26132	1.44213
KW_BSA 05	350	3.80747	0.139668	outside	2.25174	1.41951
KW_BSA 05	350	3.80782	0.0809612	outside	2.26167	1.38944
KW_BSA 05	350	3.80799	0.126008	outside	2.26067	1.38772
KW_BSA 05	350	3.80817	0.170091	outside	2.26448	1.39102
KW_BSA 05	350	3.80835	0.0699019	outside	2.25291	1.41342
KW_BSA 05	350	3.80869	0.184441	outside	2.24308	1.40661
KW_BSA 05	350	3.80887	0.193701	outside	2.26004	1.39984
KW_BSA 05	350	3.80905	0.0702026	outside	2.2642	1.42145
KW_BSA 05	350	3.80923	0.0737971	outside	2.26941	1.42746
KW_BSA 05	350	3.80957	0.143079	outside	2.28153	1.42886
KW_BSA 05	350	3.80992	0.299669	outside	2.28028	1.46135
KW_BSA 05	350	3.81026	0.264199	outside	2.27551	1.43656
KW_BSA 05	350	3.81044	0.234157	outside	2.25683	1.4004
KW_BSA 05	350	3.81078	0.240815	outside	2.25031	1.423
KW_BSA 05	350	3.81096	0.428036	outside	2.28261	1.45209
KW_BSA 05	350	3.8113	0.14487	outside	2.24187	1.43316
KW_BSA 05	350	3.81165	0.261229	outside	2.25538	1.42982
KW_BSA 05	350	3.81216	0.325105	outside	2.24724	1.42982
KW_BSA 05	350	3.81251	0.406238	outside	2.23794	1.43787
KW_BSA 05	350	3.81285	0.561162	outside	2.23295	1.43614
KW_BSA 05	350	3.81303	0.485337	outside	2.20407	1.44239
KW_BSA 05	350	3.81337	0.128526	outside	2.18796	1.40332
KW_BSA 05	350	3.81355	0.124859	outside	2.18162	1.39784
KW_BSA 05	350	3.81406	0.075588	outside	2.17315	1.3664
KW_BSA 05	350	3.81441	0.155772	outside	2.16284	1.35747
KW_BSA 05	350	3.81475	0.136541	outside	2.18309	1.37062
KW_BSA 05	350	3.8151	0.209984	outside	2.18495	1.37384
KW_BSA 05	350	3.81544	0.0782724	outside	2.15673	1.39297
KW_BSA 05	350	3.81579	0.132191	outside	2.15393	1.38812
KW_BSA 05	350	3.81613	0.3442	outside	2.13924	1.3754
KW_BSA 05	350	3.81648	0.300276	outside	2.15451	1.38715
KW_BSA 05	350	3.81682	0.111029	outside	2.16781	1.43323
KW_BSA 05	350	3.81717	0.229406	outside	2.15811	1.41978
KW_BSA 05	350	3.81751	0.151333	outside	2.19821	1.42812
KW_BSA 05	350	3.81769	0.226494	outside	2.19002	1.43014
KW_BSA 05	350	3.81786	0.170136	outside	2.17776	1.40504
KW_BSA 05	350	3.81821	0.304582	outside	2.17568	1.39423
KW_BSA 05	350	3.81855	0.580931	outside	2.154	1.42737
KW_BSA 05	350	3.8189	0.518887	outside	2.17779	1.42737
KW_BSA 05	350	3.81924	0.548899	outside	2.19511	1.4256
KW_BSA 05	350	3.81959	0.590318	outside	2.20818	1.41881
KW_BSA 05	350	3.81993	0.536434	outside	2.23757	1.40749
KW_BSA 05	350	3.82011	0.548409	outside	2.23915	1.39657
KW_BSA 05	350	3.82046	0.372404	outside	2.2276	1.37085
KW_BSA 05	350	3.8208	0.112357	outside	2.22219	1.33336
KW_BSA 05	350	3.82098	0.0922026	outside	2.24144	1.32383
KW_BSA 05	350	3.82116	0.0955386	outside	2.23597	1.31909
KW_BSA 05	350	3.8215	0.0940327	outside	2.2141	1.29869
KW_BSA 05	350	3.82168	0.113491	outside	2.23234	1.29683
KW_BSA 05	350	3.82202	0.0712195	outside	2.23057	1.31524
KW_BSA 05	350	3.82237	0.0949564	outside	2.22556	1.31648
KW_BSA 05	350	3.82271	0.0446558	outside	2.20973	1.3439
KW_BSA 05	350	3.82306	0.06422	outside	2.21858	1.33879
KW_BSA 05	350	3.8249	0.0790832	outside	2.19491	1.33423
KW_BSA 05	350	3.82524	0.234825	outside	2.19304	1.35041
KW_BSA 05	350	3.82558	0.0883628	outside	2.18104	1.30653
KW_BSA 05	350	3.82593	0.115465	outside	2.18923	1.30856
KW_BSA 05	350	3.82627	0.13343	outside	2.22533	1.30624
KW_BSA 05	350	3.82662	0.199563	outside	2.22306	1.30232
KW_BSA 05	350	3.82779	0.21022	outside	2.20497	1.31798
KW_BSA 05	350	3.82814	0.195586	outside	2.16937	1.32092
KW_BSA 05	350	3.82848	0.246816	outside	2.18815	1.32092
KW_BSA 05	350	3.82883	0.408631	outside	2.20403	1.33573
KW_BSA 05	350	3.829	0.537216	outside	2.19822	1.33573
KW_BSA 05	350	3.82935	1.07136	outside	2.18824	1.28964
KW_BSA 05	350	3.82952	0.957521	outside	2.16362	1.30243
KW_BSA 05	350	3.8297	0.594729	outside	2.15872	1.33354
KW_BSA 05	350	3.82988	0.38045	outside	2.17399	1.36439
KW_BSA 05	350	3.83022	0.556245	outside	2.17399	1.37639
KW_BSA 05	350	3.8304	0.136568	outside	2.14607	1.41457
KW_BSA 05	350	3.83058	0.141445	outside	2.13931	1.41457
KW_BSA 05	350	3.83092	0.0821447	outside	2.1267	1.40209
KW_BSA 05	350	3.83127	0.097619	outside	2.1153	1.40209
KW_BSA 05	350	3.83161	0.115994	outside	2.10668	1.38715
KW_BSA 05	350	3.83196	0.346347	outside	2.09345	1.3734
KW_BSA 05	350	3.83214	0.165371	outside	2.11841	1.38103
KW_BSA 05	350	3.83231	0.274088	outside	2.11648	1.37992
KW_BSA 05	350	3.83266	0.345207	outside	2.14792	1.39202
KW_BSA 05	350	3.83283	0.336614	outside	2.14649	1.43417
KW_BSA 05	350	3.83301	0.0747449	outside	2.11554	1.41547
KW_BSA 05	350	3.83319	0.0940084	outside	2.12903	1.40485
KW_BSA 05	350	3.83337	0.0790884	outside	2.11396	1.39917
KW_BSA 05	350	3.83371	0.109068	outside	2.11307	1.41608
KW_BSA 05	350	3.83406	0.213461	outside	2.12118	1.42388
KW_BSA 05	350	3.8344	0.244665	outside	2.11262	1.41795
KW_BSA 05	350	3.83458	0.199959	outside	2.11127	1.40387
KW_BSA 05	350	3.83476	0.175347	outside	2.12072	1.38282
KW_BSA 05	350	3.83493	0.130604	outside	2.10057	1.38573
KW_BSA 05	350	3.83528	0.271293	outside	2.10057	1.39426
KW_BSA 05	350	3.83563	0.173727	outside	2.08066	1.35978
KW_BSA 05	350	3.8358	0.150757	outside	2.09956	1.32048
KW_BSA 05	350	3.83897	0.586194	outside	2.09681	1.31953
KW_BSA 05	350	3.83932	0.478915	outside	2.06284	1.33129
KW_BSA 05	350	3.83949	0.70086	outside	2.05249	1.33428
KW_BSA 05	350	3.83967	0.350258	outside	2.06205	1.36188
KW_BSA 05	350	3.83985	0.257859	outside	2.06826	1.37801
KW_BSA 05	350	3.84003	0.16826	outside	2.09374	1.38537
KW_BSA 05	350	3.8402	0.0755081	outside	2.08841	1.40691
KW_BSA 05	350	3.84055	0.130074	outside	2.08841	1.42165
KW_BSA 05	350	3.84073	0.275952	outside	2.07154	1.43139
KW_BSA 05	350	3.84107	0.163177	outside	2.0879	1.41655
KW_BSA 05	350	3.84142	0.147739	outside	2.09659	1.40484
KW_BSA 05	350	3.84159	0.158736	outside	2.09494	1.39627
KW_BSA 05	350	3.84177	0.223047	outside	2.09958	1.38825
KW_BSA 05	350	3.84195	0.382194	outside	2.09185	1.35882
KW_BSA 05	350	3.84213	0.48026	outside	2.08865	1.36437
KW_BSA 05	350	3.8423	0.238912	outside	2.09813	1.39273
KW_BSA 05	350	3.84248	0.486147	outside	2.09904	1.388
KW_BSA 05	350	3.84266	0.330043	outside	2.10239	1.43438
KW_BSA 05	350	3.84284	0.413202	outside	2.08014	1.44209
KW_BSA 05	350	3.84301	0.579275	outside	2.06852	1.43806
KW_BSA 05	350	3.84319	0.321973	outside	2.08652	1.41648
KW_BSA 05	350	3.84353	0.166683	outside	2.09206	1.38767
KW_BSA 05	350	3.84371	0.266376	outside	2.07415	1.37098
KW_BSA 05	350	3.84406	0.144491	outside	2.11549	1.34711
KW_BSA 05	350	3.84423	0.0740285	outside	2.10841	1.36209
KW_BSA 05	350	3.84458	0.0457261	outside	2.11172	1.37546
KW_BSA 05	350	3.84475	0.0475918	outside	2.10922	1.38266
KW_BSA 05	350	3.84493	0.0737588	outside	2.10922	1.37946
KW_BSA 05	350	3.84511	0.121144	outside	2.09318	1.37761
KW_BSA 05	350	3.84595	0.117234	outside	2.10512	1.39001
KW_BSA 05	350	3.84713	0.322922	outside	2.1389	1.40255
KW_BSA 05	350	3.84731	0.586336	outside	2.12712	1.35883
KW_BSA 05	350	3.84748	0.357971	outside	2.15129	1.40069
KW_BSA 05	350	3.84766	0.320644	outside	2.13899	1.39943
KW_BSA 05	350	3.848	0.0656642	outside	2.1029	1.40175
KW_BSA 05	350	3.84818	0.0985636	outside	2.09901	1.40175
KW_BSA 05	350	3.84836	0.0898723	outside	2.10356	1.42017
KW_BSA 05	350	3.84854	0.0819252	outside	2.08031	1.42285
KW_BSA 05	350	3.84871	0.0939215	outside	2.08696	1.40363
KW_BSA 05	350	3.84889	0.0624414	outside	2.08852	1.42251
KW_BSA 05	350	3.84924	0.132633	outside	2.08463	1.42251
KW_BSA 05	350	3.84941	0.083671	outside	2.10484	1.4252
KW_BSA 05	350	3.84959	0.0964472	outside	2.10561	1.4186
KW_BSA 05	350	3.8511	0.231952	outside	2.11256	1.41458
KW_BSA 05	350	3.85128	0.517895	outside	2.10812	1.4377
KW_BSA 05	350	3.85162	0.331193	outside	2.1145	1.40453
KW_BSA 05	350	3.8518	0.634784	outside	2.10537	1.42035
KW_BSA 05	350	3.85197	0.935651	outside	2.10909	1.42035
KW_BSA 05	350	3.85215	0.93481	outside	2.1369	1.40228
KW_BSA 05	350	3.85233	0.263452	outside	2.1285	1.3545
KW_BSA 05	350	3.85251	0.262585	outside	2.11923	1.35048
KW_BSA 05	350	3.85268	0.307006	outside	2.11507	1.32887
KW_BSA 05	350	3.85286	0.262547	outside	2.10281	1.33525
KW_BSA 05	350	3.85321	0.385235	outside	2.10004	1.34004
KW_BSA 05	350	3.85338	0.576131	outside	2.08909	1.3274
KW_BSA 05	350	3.85356	0.452824	outside	2.0617	1.33869
KW_BSA 05	350	3.85374	0.324549	outside	2.05693	1.36349
KW_BSA 05	350	3.85392	0.574308	outside	2.06255	1.34986
KW_BSA 05	350	3.85409	0.634714	outside	2.07185	1.35791
KW_BSA 05	350	3.85427	0.221705	outside	2.07185	1.3963
KW_BSA 05	350	3.85445	0.368172	outside	2.07309	1.38986
KW_BSA 05	350	3.85479	0.565294	outside	2.08005	1.39387
KW_BSA 05	350	3.85497	0.0983497	outside	2.08133	1.4405
KW_BSA 05	350	3.85515	0.0889794	outside	2.09086	1.43775
KW_BSA 05	350	3.85549	0.124098	outside	2.09671	1.43978
KW_BSA 05	350	3.85584	0.25728	outside	2.12379	1.46109
KW_BSA 05	350	3.85601	0.0995857	outside	2.10338	1.44206
KW_BSA 05	350	3.85619	0.134956	outside	2.10239	1.44378
KW_BSA 05	350	3.85637	0.283524	outside	2.10116	1.42891
KW_BSA 05	350	3.85655	0.233031	outside	2.10116	1.4425
KW_BSA 05	350	3.85672	0.152937	outside	2.10012	1.46244
KW_BSA 05	350	3.85707	0.301527	outside	2.10342	1.47581
KW_BSA 05	350	3.85725	0.24241	outside	2.08555	1.4639
KW_BSA 05	350	3.85743	0.240687	outside	2.06045	1.49107
KW_BSA 05	350	3.8576	0.321576	outside	2.04631	1.47639
KW_BSA 05	350	3.85778	0.132225	outside	2.07116	1.46562
KW_BSA 05	350	3.85796	0.174236	outside	2.09367	1.4589
KW_BSA 05	350	3.8583	0.284313	outside	2.06866	1.43724
KW_BSA 05	350	3.85848	0.399416	outside	2.07771	1.43724
KW_BSA 05	350	3.85866	0.13151	outside	2.08595	1.46865
KW_BSA 05	350	3.85883	0.187038	outside	2.0896	1.47076
KW_BSA 05	350	3.85918	0.220796	outside	2.07731	1.46882
KW_BSA 05	350	3.85936	0.272332	outside	2.06773	1.47033
KW_BSA 05	350	3.85953	0.25241	outside	2.07246	1.48263
KW_BSA 05	350	3.85971	0.180587	outside	2.07588	1.50432
KW_BSA 05	350	3.85989	0.267928	outside	2.07975	1.51102
KW_BSA 05	350	3.86007	0.287722	outside	2.06817	1.52799
KW_BSA 05	350	3.86041	0.315497	outside	2.03808	1.53171
KW_BSA 05	350	3.86076	0.548949	outside	2.04795	1.54026
KW_BSA 05	350	3.8611	0.432807	outside	2.04622	1.51632
KW_BSA 05	350	3.86211	0.595016	outside	2.02424	1.49093
KW_BSA 05	350	3.86229	0.297148	outside	2.01964	1.45109
KW_BSA 05	350	3.86247	0.183363	outside	2.03596	1.44166
KW_BSA 05	350	3.86281	0.146809	outside	2.04975	1.44166
KW_BSA 05	350	3.86299	0.173385	outside	2.05474	1.44339
KW_BSA 05	350	3.86316	0.13298	outside	2.06897	1.44232
KW_BSA 05	350	3.86351	0.28291	outside	2.06296	1.44678
KW_BSA 05	350	3.86369	0.381269	outside	2.07401	1.45635
KW_BSA 05	350	3.86387	0.305669	outside	2.07822	1.44072
KW_BSA 05	350	3.86404	0.405858	outside	2.07131	1.42079
KW_BSA 05	350	3.86422	0.197805	outside	2.09522	1.42507
KW_BSA 05	350	3.8644	0.298914	outside	2.0958	1.42609
KW_BSA 05	350	3.86458	0.248747	outside	2.11704	1.43484
KW_BSA 05	350	3.86475	0.260277	outside	2.13261	1.42945
KW_BSA 05	350	3.86493	0.217668	outside	2.11514	1.41512
KW_BSA 05	350	3.86511	0.124658	outside	2.13868	1.40464
KW_BSA 05	350	3.86529	0.130173	outside	2.13103	1.40115
KW_BSA 05	350	3.86546	0.0781007	outside	2.12504	1.38801
KW_BSA 05	350	3.86564	0.0619005	outside	2.11903	1.37066
KW_BSA 05	350	3.86582	0.117445	outside	2.12082	1.38307
KW_BSA 05	350	3.866	0.0456476	outside	2.14775	1.36482
KW_BSA 05	350	3.867	0.112086	outside	2.14536	1.3579
KW_BSA 05	350	3.86735	0.126982	outside	2.1412	1.37951
KW_BSA 05	350	3.86753	0.0648143	outside	2.11609	1.36613
KW_BSA 05	350	3.86787	0.0714353	outside	2.12484	1.37118
KW_BSA 05	350	3.86822	0.139493	outside	2.12312	1.38011
KW_BSA 05	350	3.86856	0.314982	outside	2.11713	1.34071
KW_BSA 05	350	3.86891	0.180985	outside	2.13182	1.36079
KW_BSA 05	350	3.86925	0.14667	outside	2.13578	1.3768
KW_BSA 05	350	3.8696	0.360475	outside	2.13883	1.37153
KW_BSA 05	350	3.86977	0.292626	outside	2.14346	1.40358
KW_BSA 05	350	3.86995	0.277561	outside	2.11636	1.40634
KW_BSA 05	350	3.87013	0.781004	outside	2.11123	1.43302
KW_BSA 05	350	3.87031	0.463858	outside	2.12584	1.40771
KW_BSA 05	350	3.87048	0.211812	outside	2.11364	1.37076
KW_BSA 05	350	3.87066	0.260172	outside	2.12548	1.381
KW_BSA 05	350	3.87084	0.120478	outside	2.14665	1.36159
KW_BSA 05	350	3.87101	0.166911	outside	2.12901	1.3562
KW_BSA 05	350	3.87119	0.264087	outside	2.1281	1.36093
KW_BSA 05	350	3.87137	0.239109	outside	2.14838	1.36856
KW_BSA 05	350	3.87155	0.246322	outside	2.14838	1.35497
KW_BSA 05	350	3.87189	0.575963	outside	2.16176	1.37814
KW_BSA 05	350	3.87224	0.250236	outside	2.17924	1.33921
KW_BSA 05	350	3.87275	0.128961	outside	2.17003	1.29772
KW_BSA 05	350	3.87292	0.168655	outside	2.17092	1.31164
KW_BSA 05	350	3.87327	0.335117	outside	2.16198	1.32713
KW_BSA 05	350	3.87345	0.510409	outside	2.15699	1.32886
KW_BSA 05	350	3.87379	0.32558	outside	2.15907	1.2988
KW_BSA 05	350	3.87414	0.560865	outside	2.15534	1.29751
KW_BSA 05	350	3.87431	0.335186	outside	2.18445	1.27906
KW_BSA 05	350	3.87466	0.570446	outside	2.18351	1.2807
KW_BSA 05	350	3.87483	0.365304	outside	2.17511	1.25647
KW_BSA 05	350	3.87518	0.218237	outside	2.17776	1.22894
KW_BSA 05	350	3.87536	0.263403	outside	2.19189	1.21425
KW_BSA 05	350	3.87553	0.485008	outside	2.17663	1.2451
KW_BSA 05	350	3.87588	0.456949	outside	2.17859	1.22813
KW_BSA 05	350	3.87622	0.185769	outside	2.18604	1.18423
KW_BSA 05	350	3.87657	0.395846	outside	2.17011	1.20209
KW_BSA 05	350	3.87691	0.473132	outside	2.18668	1.18383
KW_BSA 05	350	3.87709	0.399042	outside	2.17716	1.15086
KW_BSA 05	350	3.87727	0.865082	outside	2.1863	1.12598
KW_BSA 05	350	3.87744	0.873563	outside	2.1863	1.14289
KW_BSA 05	350	3.87762	0.995129	outside	2.17538	1.15045
KW_BSA 05	350	3.8778	0.302256	outside	2.15841	1.19456
KW_BSA 05	350	3.87797	0.204017	outside	2.1369	1.20201
KW_BSA 05	350	3.87832	0.174364	outside	2.13443	1.21484
KW_BSA 05	350	3.8785	0.195747	outside	2.13053	1.21967
KW_BSA 05	350	3.87884	0.200521	outside	2.13605	1.22922
KW_BSA 05	350	3.87919	0.359407	outside	2.13234	1.22536
KW_BSA 05	350	3.87953	0.216983	outside	2.1271	1.24956
KW_BSA 05	350	3.87988	0.0661937	outside	2.1271	1.27834
KW_BSA 05	350	3.88006	0.0437577	outside	2.134	1.29028
KW_BSA 05	350	3.88023	0.0687458	outside	2.13042	1.28407
KW_BSA 05	350	3.88058	0.0536709	outside	2.14359	1.28864
KW_BSA 05	350	3.88075	0.103498	outside	2.13281	1.28094
KW_BSA 05	350	3.8811	0.0715218	outside	2.14577	1.28094
KW_BSA 05	350	3.88144	0.105569	outside	2.15314	1.27328
KW_BSA 05	350	3.88179	0.143578	outside	2.16544	1.27522
KW_BSA 05	350	3.88197	0.0796313	outside	2.16413	1.29106
KW_BSA 05	350	3.88214	0.0490285	outside	2.15792	1.31257
KW_BSA 05	350	3.88232	0.0620854	outside	2.15617	1.30953
KW_BSA 05	350	3.88266	0.08733	outside	2.15457	1.30399
KW_BSA 05	350	3.88301	0.0499195	outside	2.17099	1.30083
KW_BSA 05	350	3.88335	0.0513425	outside	2.18422	1.29701
KW_BSA 05	350	3.8837	0.0601977	outside	2.17943	1.29346
KW_BSA 05	350	3.88404	0.104722	outside	2.18419	1.29987
KW_BSA 05	350	3.88439	0.144711	outside	2.17602	1.30144
KW_BSA 05	350	3.8854	0.249477	outside	2.14113	1.27458
KW_BSA 05	350	3.88557	0.283108	outside	2.14628	1.26727
KW_BSA 05	350	3.88592	0.163294	outside	2.16947	1.26727
KW_BSA 05	350	3.88626	0.133999	outside	2.187	1.26237
KW_BSA 05	350	3.88661	0.0243426	outside	2.20771	1.28458
KW_BSA 05	350	3.88695	0.038175	outside	2.21531	1.28578
KW_BSA 05	350	3.8873	0.0655407	outside	2.2163	1.28406
KW_BSA 05	350	3.88764	0.0780031	outside	2.1992	1.27814
KW_BSA 05	350	3.88832	0.131503	outside	2.20819	1.27641
KW_BSA 05	350	3.88867	0.250411	outside	2.22513	1.27445
KW_BSA 05	350	3.88901	0.364184	outside	2.21696	1.30748
KW_BSA 05	350	3.88952	0.460807	outside	2.22504	1.27947
KW_BSA 05	350	3.88987	0.569239	outside	2.21379	1.28163
KW_BSA 05	350	3.89021	0.930881	outside	2.20065	1.30895
KW_BSA 05	350	3.89039	0.750199	outside	2.17793	1.29464
KW_BSA 05	350	3.89073	0.524295	outside	2.15283	1.27007
KW_BSA 05	350	3.89108	0.634936	outside	2.1401	1.26159
KW_BSA 05	350	3.89142	0.508585	outside	2.1401	1.23742
KW_BSA 05	350	3.89177	0.544661	outside	2.16344	1.22529
KW_BSA 05	350	3.89211	0.146106	outside	2.15316	1.18522
KW_BSA 05	350	3.89229	0.225938	outside	2.15225	1.18679
KW_BSA 05	350	3.89247	0.167486	outside	2.15772	1.17099
KW_BSA 05	350	3.89281	0.187843	outside	2.16107	1.1459
KW_BSA 05	350	3.89299	0.0850964	outside	2.13882	1.1536
KW_BSA 05	350	3.89317	0.122164	outside	2.12502	1.14564
KW_BSA 05	350	3.89334	0.203995	outside	2.12909	1.17244
KW_BSA 05	350	3.89369	0.156691	outside	2.13094	1.15321
KW_BSA 05	350	3.89403	0.105372	outside	2.1491	1.13015
KW_BSA 05	350	3.89438	0.289551	outside	2.15055	1.0974
KW_BSA 05	350	3.89472	0.108201	outside	2.14894	1.14212
KW_BSA 05	350	3.89556	0.305787	outside	2.1256	1.1248
KW_BSA 05	350	3.89574	0.385642	outside	2.10788	1.1555
KW_BSA 05	350	3.89609	0.160259	outside	2.14776	1.14255
KW_BSA 05	350	3.89643	0.259335	outside	2.14708	1.1343
KW_BSA 05	350	3.89678	0.404493	outside	2.162	1.12437
KW_BSA 05	350	3.89712	0.280273	outside	2.15915	1.14902
KW_BSA 05	350	3.89747	0.411175	outside	2.15915	1.14902
KW_BSA 05	350	3.89781	0.469772	outside	2.17302	1.1589
KW_BSA 05	350	3.89815	0.224028	outside	2.19205	1.2035
KW_BSA 05	350	3.8985	0.194421	outside	2.1741	1.21683
KW_BSA 05	350	3.89884	0.440694	outside	2.16252	1.25695
KW_BSA 05	350	3.89902	0.226362	outside	2.16798	1.22858
KW_BSA 05	350	3.89936	0.256387	outside	2.16564	1.22047
KW_BSA 05	350	3.89971	0.242121	outside	2.13834	1.21101
KW_BSA 05	350	3.90005	0.11115	outside	2.14905	1.18834
KW_BSA 05	350	3.90056	0.14168	outside	2.15482	1.18406
KW_BSA 05	350	3.90091	0.0760577	outside	2.16527	1.16595
KW_BSA 05	350	3.90125	0.0719232	outside	2.17139	1.1493
KW_BSA 05	350	3.9016	0.0256441	outside	2.14762	1.13847
KW_BSA 05	350	3.90211	0.0352932	outside	2.15595	1.1529
KW_BSA 05	350	3.90245	0.0314751	outside	2.15449	1.14277
KW_BSA 05	350	3.9028	0.0473775	outside	2.15133	1.14277
KW_BSA 05	350	3.90298	0.0781095	outside	2.14626	1.1315
KW_BSA 05	350	3.90332	0.0738006	outside	2.13683	1.14512
KW_BSA 05	350	3.90383	0.138001	outside	2.13202	1.15344
KW_BSA 05	350	3.90401	0.163761	outside	2.13537	1.15054
KW_BSA 05	350	3.90436	0.0562607	outside	2.16149	1.14464
KW_BSA 05	350	3.9047	0.0613233	outside	2.16572	1.15563
KW_BSA 05	350	3.90488	0.0819764	outside	2.17181	1.15563
KW_BSA 05	350	3.90522	0.174901	outside	2.19442	1.13605
KW_BSA 05	350	3.90557	0.174034	outside	2.18197	1.13718
KW_BSA 05	350	3.90591	0.106269	outside	2.17602	1.15927
KW_BSA 05	350	3.90626	0.0616244	outside	2.15835	1.17318
KW_BSA 05	350	3.9066	0.0646305	outside	2.15482	1.16707
KW_BSA 05	350	3.90695	0.0915536	outside	2.1568	1.15679
KW_BSA 05	350	3.90729	0.144882	outside	2.1587	1.16337
KW_BSA 05	350	3.90764	0.190907	outside	2.14162	1.1884
KW_BSA 05	350	3.90815	0.156948	outside	2.13553	1.17433
KW_BSA 05	350	3.90849	0.147703	outside	2.13885	1.16283
KW_BSA 05	350	3.90884	0.0944605	outside	2.13211	1.14597
KW_BSA 05	350	3.90918	0.170379	outside	2.14199	1.13741
KW_BSA 05	350	3.90953	0.0894006	outside	2.11437	1.12334
KW_BSA 05	350	3.9097	0.130581	outside	2.11437	1.12334
KW_BSA 05	350	3.91005	0.396293	outside	2.10764	1.09419
KW_BSA 05	350	3.91023	0.118674	outside	2.11693	1.12816
KW_BSA 05	350	3.91057	0.121442	outside	2.12062	1.13455
KW_BSA 05	350	3.91191	0.0902199	outside	2.13077	1.16093
KW_BSA 05	350	3.91226	0.0494636	outside	2.10974	1.18117
KW_BSA 05	350	3.9126	0.073998	outside	2.11741	1.18686
KW_BSA 05	350	3.91295	0.06955	outside	2.11902	1.16724
KW_BSA 05	350	3.91329	0.10701	outside	2.12202	1.17589
KW_BSA 05	350	3.91347	0.17527	outside	2.13969	1.1898
KW_BSA 05	350	3.91364	0.139961	outside	2.13155	1.18083
KW_BSA 05	350	3.91399	0.159255	outside	2.11902	1.17721
KW_BSA 05	350	3.91433	0.156323	outside	2.12033	1.16584
KW_BSA 05	350	3.91451	0.200449	outside	2.11449	1.15861
KW_BSA 05	350	3.91469	0.376386	outside	2.12213	1.17845
KW_BSA 05	350	3.91503	0.176883	outside	2.11757	1.13899
KW_BSA 05	350	3.91571	0.283481	outside	2.10919	1.11288
KW_BSA 05	350	3.91606	0.452133	outside	2.1084	1.10602
KW_BSA 05	350	3.9164	0.356978	outside	2.1267	1.1187
KW_BSA 05	350	3.91691	0.208872	outside	2.16704	1.11537
KW_BSA 05	350	3.91709	0.150603	outside	2.19884	1.13373
KW_BSA 05	350	3.91743	0.0410229	outside	2.16718	1.14986
KW_BSA 05	350	3.91761	0.052955	outside	2.1712	1.14846
KW_BSA 05	350	3.91795	0.0892523	outside	2.18841	1.13356
KW_BSA 05	350	3.91813	0.0565478	outside	2.17598	1.14648
KW_BSA 05	350	3.91848	0.0788953	outside	2.17838	1.13956
KW_BSA 05	350	3.91882	0.0901057	outside	2.16853	1.14382
KW_BSA 05	350	3.91966	0.174334	outside	2.14902	1.14382
KW_BSA 05	350	3.91984	0.126967	outside	2.1599	1.11745
KW_BSA 05	350	3.92019	0.212667	outside	2.14081	1.13635
KW_BSA 05	350	3.92053	0.27243	outside	2.14896	1.13744
KW_BSA 05	350	3.92087	0.419929	outside	2.15184	1.14076
KW_BSA 05	350	3.92122	0.33652	outside	2.17302	1.12384
KW_BSA 05	350	3.92156	0.324196	outside	2.15753	1.10676
KW_BSA 05	350	3.92191	0.440412	outside	2.16189	1.10525
KW_BSA 05	350	3.92225	0.348483	outside	2.16323	1.07969
KW_BSA 05	350	3.9226	0.615811	outside	2.14685	1.0655
KW_BSA 05	350	3.92294	0.555282	outside	2.16783	1.04829
KW_BSA 05	350	3.92329	0.36686	outside	2.21188	1.06488
KW_BSA 05	350	3.92346	0.411494	outside	2.25667	1.04736
KW_BSA 05	350	3.92364	0.309728	outside	2.23753	1.02368
KW_BSA 05	350	3.92399	0.121322	outside	2.21276	1.05489
KW_BSA 05	350	3.92433	0.133862	outside	2.20382	1.04973
KW_BSA 05	350	3.92467	0.234889	outside	2.18932	1.04973
KW_BSA 05	350	3.92485	0.419544	outside	2.16615	1.02194
KW_BSA 05	350	3.92503	0.206723	outside	2.19966	1.02329
KW_BSA 05	350	3.92537	0.346737	outside	2.19811	1.02329
KW_BSA 05	350	3.92555	0.272377	outside	2.20761	1.03974
KW_BSA 05	350	3.9259	0.396584	outside	2.19004	1.08422
KW_BSA 05	350	3.92607	0.245118	outside	2.20353	1.06553
KW_BSA 05	350	3.92642	0.291003	outside	2.20974	1.04402
KW_BSA 05	350	3.9266	0.377788	outside	2.21018	1.04939
KW_BSA 05	350	3.92694	0.183617	outside	2.2382	1.05994
KW_BSA 05	350	3.92712	0.291642	outside	2.24065	1.05852
KW_BSA 05	350	3.9273	0.344956	outside	2.25365	1.08666
KW_BSA 05	350	3.92747	0.279679	outside	2.29416	1.07141
KW_BSA 05	350	3.92765	0.150261	outside	2.26652	1.06296
KW_BSA 05	350	3.92799	0.281433	outside	2.24599	1.0511
KW_BSA 05	350	3.92817	0.28617	outside	2.29302	1.05899
KW_BSA 05	350	3.92935	0.609689	outside	2.29726	1.05165
KW_BSA 05	350	3.92969	0.607354	outside	2.27986	1.04734
KW_BSA 05	350	3.92987	0.385861	outside	2.25484	1.04067
KW_BSA 05	350	3.93021	0.426708	outside	2.21697	1.04067
KW_BSA 05	350	3.93039	0.310999	outside	2.24909	1.00729
KW_BSA 05	350	3.93057	0.409199	outside	2.24455	1.00258
KW_BSA 05	350	3.93074	0.0750937	outside	2.20517	0.998567
KW_BSA 05	350	3.93109	0.0643948	outside	2.19905	1.01152
KW_BSA 05	350	3.93143	0.100272	outside	2.18918	1.02007
KW_BSA 05	350	3.93178	0.127571	outside	2.19966	1.00918
KW_BSA 05	350	3.93196	0.164729	outside	2.19736	1.00252
KW_BSA 05	350	3.9323	0.168583	outside	2.1749	1.00511
KW_BSA 05	350	3.93265	0.430566	outside	2.14823	1.0067
KW_BSA 05	350	3.93299	0.481415	outside	2.16765	1.01417
KW_BSA 05	350	3.93317	0.371405	outside	2.20052	1.01571
KW_BSA 05	350	3.93335	0.372857	outside	2.21964	0.993628
KW_BSA 05	350	3.93352	0.674562	outside	2.23227	0.979044
KW_BSA 05	350	3.9337	0.696213	outside	2.20058	0.957085
KW_BSA 05	350	3.93388	0.367086	outside	2.20058	1.00529
KW_BSA 05	350	3.93489	0.454287	outside	2.15676	0.999448
KW_BSA 05	350	3.93506	0.649102	outside	2.12137	1.00267
KW_BSA 05	350	3.93524	0.850346	outside	2.1228	1.00514
KW_BSA 05	350	3.93558	0.509276	outside	2.14352	1.04581
KW_BSA 05	350	3.93576	0.339148	outside	2.16785	1.06161
KW_BSA 05	350	3.93594	0.382786	outside	2.17362	1.05733
KW_BSA 05	350	3.93628	0.161509	outside	2.19679	1.02523
KW_BSA 05	350	3.93646	0.184345	outside	2.20028	1.03129
KW_BSA 05	350	3.9368	0.0797178	outside	2.2241	1.03129
KW_BSA 05	350	3.93698	0.11077	outside	2.22519	1.03318
KW_BSA 05	350	3.93716	0.0681474	outside	2.24014	1.03688
KW_BSA 05	350	3.9375	0.0733306	outside	2.25365	1.05092
KW_BSA 05	350	3.93768	0.112121	outside	2.26213	1.05092
KW_BSA 05	350	3.93803	0.0219168	outside	2.25903	1.00267
KW_BSA 05	350	3.93986	0.0349828	outside	2.25603	1.00788
KW_BSA 05	350	3.94386	0.0703584	outside	2.28731	1.03195
KW_BSA 05	350	3.9447	0.167865	outside	2.2791	1.03764
KW_BSA 05	350	3.94504	0.137352	outside	2.29068	0.997514
KW_BSA 05	350	3.94522	0.0912639	outside	2.27328	1.00182
KW_BSA 05	350	3.94557	0.0883726	outside	2.27328	1.01776
KW_BSA 05	350	3.9489	0.207703	outside	2.26901	1.0167
KW_BSA 05	350	3.94924	0.20638	outside	2.25767	1.01997
KW_BSA 05	350	3.94959	0.28058	outside	2.25711	1.02874
KW_BSA 05	350	3.94993	0.278275	outside	2.24162	1.03258
KW_BSA 05	369	4.05322	1.34291	outside	-0.183689	0.864594
KW_BSA 05	369	4.0534	1.65992	outside	-0.189251	0.852206
KW_BSA 05	369	4.05358	1.23176	outside	-0.176282	0.821578
KW_BSA 05	369	4.05375	1.52526	outside	-0.159954	0.820008
KW_BSA 05	369	4.05393	1.13937	outside	-0.164879	0.784189
KW_BSA 05	369	4.05411	1.06598	outside	-0.148359	0.77299
KW_BSA 05	369	4.05429	1.29604	outside	-0.149485	0.761305
KW_BSA 05	369	4.05446	0.719163	outside	-0.124968	0.734484
KW_BSA 05	369	4.05464	0.930395	outside	-0.115784	0.733038
KW_BSA 05	369	4.05482	0.519624	outside	-0.107269	0.697639
KW_BSA 05	369	4.055	0.226368	outside	-0.0806519	0.665367
KW_BSA 05	369	4.05517	0.351412	outside	-0.0850773	0.666218
KW_BSA 05	369	4.05535	0.360496	outside	-0.0813236	0.677052
KW_BSA 05	369	4.05553	0.707508	outside	-0.0884316	0.677052
KW_BSA 05	369	4.05571	0.235403	outside	-0.0563549	0.713451
KW_BSA 05	369	4.05588	0.0769448	outside	-0.0372215	0.690509
KW_BSA 05	369	4.05606	0.143824	outside	-0.0456364	0.691631
KW_BSA 05	369	4.0564	0.243739	outside	-0.0375248	0.683826
KW_BSA 05	369	4.05658	0.104539	outside	-0.0123598	0.695295
KW_BSA 05	369	4.05676	0.0897485	outside	-0.0144541	0.702551
KW_BSA 05	369	4.05694	0.112713	outside	-0.0132834	0.708629
KW_BSA 05	369	4.05711	0.0594533	outside	-0.0279724	0.72135
KW_BSA 05	369	4.05729	0.143668	outside	-0.0307928	0.70669
KW_BSA 05	369	4.05747	0.108394	outside	-0.0291683	0.737645
KW_BSA 05	369	4.05765	0.166849	outside	-0.041077	0.736058
KW_BSA 05	369	4.05799	0.0497151	outside	-0.024692	0.711732
KW_BSA 05	369	4.05834	0.120523	outside	-0.0324659	0.692879
KW_BSA 05	369	4.05851	0.0872781	outside	-0.0240425	0.701215
KW_BSA 05	369	4.05886	0.0617338	outside	-0.0150978	0.716705
KW_BSA 05	369	4.05904	0.0864456	outside	-0.0128101	0.725948
KW_BSA 05	369	4.05938	0.166767	outside	-0.00836583	0.73108
KW_BSA 05	369	4.05973	0.204934	outside	-0.0127466	0.725658
KW_BSA 05	369	4.06007	0.171772	outside	-0.0254839	0.708785
KW_BSA 05	369	4.06042	0.313455	outside	-0.0389519	0.714168
KW_BSA 05	369	4.06059	0.451943	outside	-0.0551693	0.686076
KW_BSA 05	369	4.06094	0.732764	outside	-0.0602058	0.712255
KW_BSA 05	369	4.06111	0.611474	outside	-0.0397472	0.713942
KW_BSA 05	369	4.06129	0.412733	outside	-0.00967618	0.718677
KW_BSA 05	369	4.06147	0.279844	outside	-0.00567933	0.695138
KW_BSA 05	369	4.06181	0.101551	outside	0.0236198	0.68005
KW_BSA 05	369	4.06216	0.147288	outside	0.0244129	0.673191
KW_BSA 05	369	4.0625	0.24072	outside	0.0244129	0.673191
KW_BSA 05	369	4.06285	0.404717	outside	0.0346428	0.673191
KW_BSA 05	369	4.06303	0.75959	outside	0.0650165	0.644865
KW_BSA 05	369	4.0632	0.772893	outside	0.0619043	0.661041
KW_BSA 05	369	4.06338	0.766745	outside	0.0460474	0.665617
KW_BSA 05	369	4.06356	0.619558	outside	0.0335825	0.685048
KW_BSA 05	369	4.0639	0.534248	outside	0.0232845	0.723273
KW_BSA 05	369	4.06408	0.467503	outside	0.00582427	0.726633
KW_BSA 05	369	4.06443	0.468757	outside	-0.0113224	0.726633
KW_BSA 05	369	4.0646	0.597413	outside	-0.0180893	0.726633
KW_BSA 05	369	4.06478	0.382703	outside	-0.0304764	0.697379
KW_BSA 05	369	4.06513	0.347862	outside	-0.0661396	0.678373
KW_BSA 05	369	4.0653	0.445749	outside	-0.0541307	0.724774
KW_BSA 05	369	4.06565	0.434173	outside	-0.0541307	0.702631
KW_BSA 05	369	4.06583	0.633096	outside	-0.0572264	0.705311
KW_BSA 05	369	4.066	0.510062	outside	-0.0804321	0.700845
KW_BSA 05	369	4.06618	0.243884	outside	-0.0927122	0.668942
KW_BSA 05	369	4.06636	0.320441	outside	-0.106929	0.644317
KW_BSA 05	369	4.06654	0.373564	outside	-0.114317	0.648582
KW_BSA 05	369	4.06671	0.227076	outside	-0.115662	0.669571
KW_BSA 05	369	4.06706	0.331056	outside	-0.0988646	0.674706
KW_BSA 05	369	4.06724	0.393906	outside	-0.0900852	0.689912
KW_BSA 05	369	4.06741	0.415805	outside	-0.0985138	0.694778
KW_BSA 05	369	4.06759	0.234406	outside	-0.12079	0.703965
KW_BSA 05	369	4.06777	0.204642	outside	-0.138064	0.725906
KW_BSA 05	369	4.06795	0.286857	outside	-0.142489	0.722074
KW_BSA 05	369	4.06812	0.577178	outside	-0.169083	0.722074
KW_BSA 05	369	4.0683	0.22402	outside	-0.138883	0.697298
KW_BSA 05	369	4.06848	0.338707	outside	-0.150454	0.682267
KW_BSA 05	369	4.06865	0.354717	outside	-0.142115	0.688831
KW_BSA 05	369	4.06883	0.475761	outside	-0.142836	0.692579
KW_BSA 05	369	4.07001	0.488159	outside	-0.113112	0.691383
KW_BSA 05	369	4.07018	0.546059	outside	-0.10563	0.687848
KW_BSA 05	369	4.07036	0.399749	outside	-0.0839644	0.69035
KW_BSA 05	369	4.07071	0.305279	outside	-0.058115	0.669999
KW_BSA 05	369	4.07088	0.52675	outside	-0.0492624	0.657731
KW_BSA 05	369	4.07106	0.539061	outside	-0.0372856	0.674326
KW_BSA 05	369	4.07124	0.648498	outside	-0.0137714	0.71026
KW_BSA 05	369	4.07142	1.01574	outside	-0.0152786	0.725935
KW_BSA 05	369	4.07176	1.07731	outside	-0.0500429	0.727879
KW_BSA 05	369	4.07194	0.369523	outside	-0.069142	0.684619
KW_BSA 05	369	4.07212	0.367355	outside	-0.0746586	0.643221
KW_BSA 05	369	4.07229	0.456263	outside	-0.0832171	0.644868
KW_BSA 05	369	4.07247	0.227222	outside	-0.10484	0.666268
KW_BSA 05	369	4.07265	0.166165	outside	-0.0960218	0.677177
KW_BSA 05	369	4.07283	0.200487	outside	-0.0986723	0.681768
KW_BSA 05	369	4.073	0.109267	outside	-0.0941147	0.700183
KW_BSA 05	369	4.07318	0.137299	outside	-0.0807114	0.702503
KW_BSA 05	369	4.07352	0.181028	outside	-0.0724916	0.723065
KW_BSA 05	369	4.07387	0.241133	outside	-0.0792677	0.728933
KW_BSA 05	369	4.07422	0.217796	outside	-0.102718	0.728933
KW_BSA 05	369	4.07439	0.190041	outside	-0.116904	0.707871
KW_BSA 05	369	4.07474	0.366666	outside	-0.129692	0.723692
KW_BSA 05	369	4.07508	0.795167	outside	-0.137805	0.729714
KW_BSA 05	369	4.07526	0.236623	outside	-0.102777	0.700975
KW_BSA 05	369	4.07544	0.348255	outside	-0.105828	0.697804
KW_BSA 05	369	4.07578	0.284795	outside	-0.0873323	0.696118
KW_BSA 05	369	4.07613	0.206718	outside	-0.0693777	0.686549
KW_BSA 05	369	4.07647	0.263959	outside	-0.0619099	0.671457
KW_BSA 05	369	4.07682	0.0932062	outside	-0.0252813	0.673084
KW_BSA 05	369	4.07716	0.0826619	outside	-0.0156569	0.68605
KW_BSA 05	369	4.07751	0.110807	outside	-0.0196617	0.697614
KW_BSA 05	369	4.07768	0.125068	outside	-0.0336309	0.687936
KW_BSA 05	369	4.07803	0.242395	outside	-0.0474674	0.70163
KW_BSA 05	369	4.07838	0.339661	outside	-0.0464174	0.69618
KW_BSA 05	369	4.07872	0.473326	outside	-0.039579	0.69381
KW_BSA 05	369	4.0789	0.183484	outside	-0.00884762	0.687896
KW_BSA 05	369	4.07908	0.143638	outside	0.010272	0.675477
KW_BSA 05	369	4.07942	0.243539	outside	0.0417541	0.691055
KW_BSA 05	369	4.0796	0.216898	outside	0.0276853	0.699177
KW_BSA 05	369	4.07994	0.227282	outside	0.00739898	0.70152
KW_BSA 05	369	4.08012	0.342818	outside	-0.0151756	0.704312
KW_BSA 05	369	4.08046	0.225765	outside	-0.0125561	0.675582
KW_BSA 05	369	4.08081	0.196063	outside	0.00330486	0.663096
KW_BSA 05	369	4.08116	0.300665	outside	0.018391	0.670781
KW_BSA 05	369	4.0815	0.484409	outside	0.0198627	0.673327
KW_BSA 05	369	4.08184	0.715997	outside	-0.00182553	0.670823
KW_BSA 05	369	4.08202	0.765935	outside	-0.00182439	0.658675
KW_BSA 05	369	4.08237	0.730739	outside	0.00135764	0.634788
KW_BSA 05	369	4.08254	0.665056	outside	-0.00263978	0.596717
KW_BSA 05	369	4.08289	0.588188	outside	0.0253988	0.617529
KW_BSA 05	369	4.08307	0.667006	outside	0.0273701	0.605002
KW_BSA 05	369	4.08324	0.66991	outside	0.0417404	0.598213
KW_BSA 05	369	4.08342	0.161771	outside	0.0815756	0.571677
KW_BSA 05	369	4.0836	0.319014	outside	0.0874447	0.555699
KW_BSA 05	369	4.08378	0.510864	outside	0.11143	0.562091
KW_BSA 05	369	4.08395	0.341156	outside	0.0959413	0.579164
KW_BSA 05	369	4.08413	0.13092	outside	0.071542	0.616454
KW_BSA 05	369	4.08448	0.0915386	outside	0.0634252	0.597715
KW_BSA 05	369	4.08465	0.127286	outside	0.0692697	0.589433
KW_BSA 05	369	4.085	0.534713	outside	0.0705686	0.560176
KW_BSA 05	369	4.08517	0.169501	outside	0.0666124	0.59445
KW_BSA 05	369	4.08535	0.150375	outside	0.0474785	0.617393
KW_BSA 05	369	4.08553	0.150492	outside	0.0588854	0.621343
KW_BSA 05	369	4.08571	0.107224	outside	0.0709097	0.607456
KW_BSA 05	369	4.08588	0.188649	outside	0.0760252	0.616315
KW_BSA 05	369	4.08606	0.229851	outside	0.0555128	0.614893
KW_BSA 05	369	4.08641	0.353798	outside	0.0540668	0.614893
KW_BSA 05	369	4.08675	0.345714	outside	0.078726	0.608792
KW_BSA 05	369	4.08743	0.509371	outside	0.0978027	0.591485
KW_BSA 05	369	4.08761	0.627512	outside	0.109858	0.567992
KW_BSA 05	369	4.08778	0.632454	outside	0.097868	0.552415
KW_BSA 05	369	4.08796	0.373558	outside	0.0729914	0.563186
KW_BSA 05	369	4.08814	0.413928	outside	0.0660196	0.56146
KW_BSA 05	369	4.08832	0.379336	outside	0.0516727	0.550166
KW_BSA 05	369	4.08866	0.453842	outside	0.0428625	0.552708
KW_BSA 05	369	4.08901	0.272375	outside	0.0166578	0.569214
KW_BSA 05	369	4.08918	0.218415	outside	-0.0122374	0.566579
KW_BSA 05	369	4.08936	0.306899	outside	-0.0122374	0.569638
KW_BSA 05	369	4.0897	0.458361	outside	-0.0170588	0.585149
KW_BSA 05	369	4.09005	0.897049	outside	-0.0275095	0.60325
KW_BSA 05	369	4.09023	1.09954	outside	-0.0245598	0.596095
KW_BSA 05	369	4.09057	1.34955	outside	-0.0120617	0.586817
[truncated: 440,017+ more rows]

## Sheet: Extended Data Fig 4
sample	filename	type	track_id	Loc	segment	area_spot_ratio	in_out_transitions	area_union_um2	nanodomains_per_sec_spatial	entries_whole_track	exits_whole_track	num_dense_episodes	dense_episodes_per_sec
[truncated: 2,853 more rows]

[truncated: 8 more sheets: Extended Data Fig 5a, Extended Data Fig 5d,e, Extended Data Fig 6a, Extended Data Fig 6b-g, Extended Data Fig 8c, Extended Data Fig 9, Extended  Data Fig 10b,c, Sheet15]
